# Supplementary material for: Covalent docking and molecular dynamics simulations reveal the specificity-shifting mutations Ala237Arg and Ala237Lys in TEM beta-lactamase
Source: PLoS Comput Biol. 2022 Jun 27;18(6):e1009944. doi: 10.1371/journal.pcbi.1009944 (PMC9269908; doi:10.1371/journal.pcbi.1009944)
Supplement: S1 Supporting Folder — (ZIP) [file pcbi.1009944.s009.zip]

Archive with 8 entries (8 files):
- README.txt
- tem1_wt_1btl.pdb
- tem_ala237arg.pdb
- tem_ala237arg_amp_complex.pdb
- tem_ala237arg_cef_complex.pdb
- tem_ala237lys.pdb
- tem_wildtype_amp_complex.pdb
- tem_wildtype_cef_complex.pdb
