# Supplementary material for: Covalent docking and molecular dynamics simulations reveal the specificity-shifting mutations Ala237Arg and Ala237Lys in TEM beta-lactamase
Source: PLoS Comput Biol. 2022 Jun 27;18(6):e1009944. doi: 10.1371/journal.pcbi.1009944 (PMC9269908; doi:10.1371/journal.pcbi.1009944)
Supplement: S1 Supporting Folder — (ZIP) [file pcbi.1009944.s009.zip › README.txt]

Input coordinate files (pdb format) - Used for covalent docking:

tem1_wt_1btl.pdb - Wild-type TEM (TEM1) - PDB ID 1BTL - Structure cleaned and minimized in Schrodinger Maestro (2019-2)

tem_ala237arg.pdb - Ala237Arg TEM - Mutation modeled and structure cleaned and minimized in Schrodinger Maestro (2019-2)

tem_ala237lys.pdb - Ala237Lys TEM - Mutation modeled and structure cleaned and minimized in Schrodinger Maestro (2019-2)

Input coordinate files (pdb format) - Used for binding pose metadynamics (note that these are the output of CovDock with the covalent bond between Ser70 and the drug removed to allow for ligand movement)

tem1_wildtype_amp_complex.pdb

tem1_wildtype_cef_complex.pdb 

tem1_ala237arg_amp_complex.pdb

tem1_ala237arg_cef_complex.pdb
