# Supplementary material for: Covalent docking and molecular dynamics simulations reveal the specificity-shifting mutations Ala237Arg and Ala237Lys in TEM beta-lactamase
Source: PLoS Comput Biol. 2022 Jun 27;18(6):e1009944. doi: 10.1371/journal.pcbi.1009944 (PMC9269908; doi:10.1371/journal.pcbi.1009944)
Supplement: S1 Supporting Folder — (ZIP) [file pcbi.1009944.s009.zip › tem1_wt_1btl.pdb]

HEADER    HYDROLASE                               01-NOV-93   1BTL              
TITLE     CRYSTAL STRUCTURE OF ESCHERICHIA COLI TEM1 BETA-LACTAMASE AT 1.8      
TITLE    2 ANGSTROMS RESOLUTION                                                 
COMPND    MOL_ID: 1;                                                            
COMPND   2 MOLECULE: BETA-LACTAMASE TEM1;                                       
COMPND   3 CHAIN: A;                                                            
COMPND   4 EC: 3.5.2.6;                                                         
COMPND   5 ENGINEERED: YES                                                      
SOURCE    MOL_ID: 1;                                                            
SOURCE   2 ORGANISM_SCIENTIFIC: ESCHERICHIA COLI;                               
SOURCE   3 ORGANISM_TAXID: 562;                                                 
SOURCE   4 EXPRESSION_SYSTEM_VECTOR_TYPE: PLASMID;                              
SOURCE   5 EXPRESSION_SYSTEM_PLASMID: PBR322                                    
KEYWDS    HYDROLASE                                                             
EXPDTA    X-RAY DIFFRACTION                                                     
AUTHOR    C.JELSCH,L.MOUREY,J.M.MASSON,J.P.SAMAMA                               
REVDAT   4   14-AUG-19 1BTL    1       REMARK                                   
REVDAT   3   17-JUL-19 1BTL    1       REMARK                                   
REVDAT   2   24-FEB-09 1BTL    1       VERSN                                    
REVDAT   1   26-JAN-95 1BTL    0                                                
JRNL        AUTH   C.JELSCH,L.MOUREY,J.M.MASSON,J.P.SAMAMA                      
JRNL        TITL   CRYSTAL STRUCTURE OF ESCHERICHIA COLI TEM1 BETA-LACTAMASE AT 
JRNL        TITL 2 1.8 A RESOLUTION.                                            
JRNL        REF    PROTEINS                      V.  16   364 1993              
JRNL        REFN                   ISSN 0887-3585                               
JRNL        PMID   8356032                                                      
JRNL        DOI    10.1002/PROT.340160406                                       
REMARK   1                                                                      
REMARK   1 REFERENCE 1                                                          
REMARK   1  AUTH   C.JELSCH,L.MOUREY,J.M.MASSON,J.P.SAMAMA                      
REMARK   1  TITL   CRYSTAL STRUCTURE OF ESCHERICHIA COLI TEM1 BETA-LACTAMASE AT 
REMARK   1  TITL 2 1.8 RESOLUTION                                               
REMARK   1  REF    PROTEINS                      V.  16   364 1993              
REMARK   1  REFN                   ISSN 0887-3585                               
REMARK   1 REFERENCE 2                                                          
REMARK   1  AUTH   C.JELSCH,F.LENFANT,J.M.MASSON,J.P.SAMAMA                     
REMARK   1  TITL   CRYSTALLIZATION AND PRELIMINARY CRYSTALLOGRAPHIC DATA ON E.  
REMARK   1  TITL 2 COLI TEM1 BETA-LACTAMASE                                     
REMARK   1  REF    J.MOL.BIOL.                   V. 223   377 1992              
REMARK   1  REFN                   ISSN 0022-2836                               
REMARK   1 REFERENCE 3                                                          
REMARK   1  AUTH   C.JELSCH,F.LENFANT,J.M.MASSON,J.P.SAMAMA                     
REMARK   1  TITL   BETA-LACTAMASE TEM1 OF E. COLI: CRYSTAL STRUCTURE            
REMARK   1  TITL 2 DETERMINATION AT 2.5 ANGSTROMS RESOLUTION                    
REMARK   1  REF    FEBS LETT.                    V. 299   135 1992              
REMARK   1  REFN                   ISSN 0014-5793                               
REMARK   2                                                                      
REMARK   2 RESOLUTION.    1.80 ANGSTROMS.                                       
REMARK   3                                                                      
REMARK   3 REFINEMENT.                                                          
REMARK   3   PROGRAM     : PROLSQ                                               
REMARK   3   AUTHORS     : KONNERT,HENDRICKSON                                  
REMARK   3                                                                      
REMARK   3  DATA USED IN REFINEMENT.                                            
REMARK   3   RESOLUTION RANGE HIGH (ANGSTROMS) : 1.80                           
REMARK   3   RESOLUTION RANGE LOW  (ANGSTROMS) : 5.00                           
REMARK   3   DATA CUTOFF            (SIGMA(F)) : 1.000                          
REMARK   3   COMPLETENESS FOR RANGE        (%) : NULL                           
REMARK   3   NUMBER OF REFLECTIONS             : 22510                          
REMARK   3                                                                      
REMARK   3  FIT TO DATA USED IN REFINEMENT.                                     
REMARK   3   CROSS-VALIDATION METHOD          : NULL                            
REMARK   3   FREE R VALUE TEST SET SELECTION  : NULL                            
REMARK   3   R VALUE     (WORKING + TEST SET) : 0.164                           
REMARK   3   R VALUE            (WORKING SET) : 0.164                           
REMARK   3   FREE R VALUE                     : NULL                            
REMARK   3   FREE R VALUE TEST SET SIZE   (%) : NULL                            
REMARK   3   FREE R VALUE TEST SET COUNT      : NULL                            
REMARK   3                                                                      
REMARK   3  FIT/AGREEMENT OF MODEL WITH ALL DATA.                               
REMARK   3   R VALUE   (WORKING + TEST SET, NO CUTOFF) : NULL                   
REMARK   3   R VALUE          (WORKING SET, NO CUTOFF) : NULL                   
REMARK   3   FREE R VALUE                  (NO CUTOFF) : NULL                   
REMARK   3   FREE R VALUE TEST SET SIZE (%, NO CUTOFF) : NULL                   
REMARK   3   FREE R VALUE TEST SET COUNT   (NO CUTOFF) : NULL                   
REMARK   3   TOTAL NUMBER OF REFLECTIONS   (NO CUTOFF) : NULL                   
REMARK   3                                                                      
REMARK   3  NUMBER OF NON-HYDROGEN ATOMS USED IN REFINEMENT.                    
REMARK   3   PROTEIN ATOMS            : 2030                                    
REMARK   3   NUCLEIC ACID ATOMS       : 0                                       
REMARK   3   HETEROGEN ATOMS          : 5                                       
REMARK   3   SOLVENT ATOMS            : 199                                     
REMARK   3                                                                      
REMARK   3  B VALUES.                                                           
REMARK   3   FROM WILSON PLOT           (A**2) : NULL                           
REMARK   3   MEAN B VALUE      (OVERALL, A**2) : NULL                           
REMARK   3   OVERALL ANISOTROPIC B VALUE.                                       
REMARK   3    B11 (A**2) : NULL                                                 
REMARK   3    B22 (A**2) : NULL                                                 
REMARK   3    B33 (A**2) : NULL                                                 
REMARK   3    B12 (A**2) : NULL                                                 
REMARK   3    B13 (A**2) : NULL                                                 
REMARK   3    B23 (A**2) : NULL                                                 
REMARK   3                                                                      
REMARK   3  ESTIMATED COORDINATE ERROR.                                         
REMARK   3   ESD FROM LUZZATI PLOT        (A) : NULL                            
REMARK   3   ESD FROM SIGMAA              (A) : NULL                            
REMARK   3   LOW RESOLUTION CUTOFF        (A) : NULL                            
REMARK   3                                                                      
REMARK   3  RMS DEVIATIONS FROM IDEAL VALUES.                                   
REMARK   3   DISTANCE RESTRAINTS.                    RMS    SIGMA               
REMARK   3    BOND LENGTH                     (A) : NULL  ; NULL                
REMARK   3    ANGLE DISTANCE                  (A) : NULL  ; NULL                
REMARK   3    INTRAPLANAR 1-4 DISTANCE        (A) : NULL  ; NULL                
REMARK   3    H-BOND OR METAL COORDINATION    (A) : NULL  ; NULL                
REMARK   3                                                                      
REMARK   3   PLANE RESTRAINT                  (A) : NULL  ; NULL                
REMARK   3   CHIRAL-CENTER RESTRAINT       (A**3) : NULL  ; NULL                
REMARK   3                                                                      
REMARK   3   NON-BONDED CONTACT RESTRAINTS.                                     
REMARK   3    SINGLE TORSION                  (A) : NULL  ; NULL                
REMARK   3    MULTIPLE TORSION                (A) : NULL  ; NULL                
REMARK   3    H-BOND (X...Y)                  (A) : NULL  ; NULL                
REMARK   3    H-BOND (X-H...Y)                (A) : NULL  ; NULL                
REMARK   3                                                                      
REMARK   3   CONFORMATIONAL TORSION ANGLE RESTRAINTS.                           
REMARK   3    SPECIFIED                 (DEGREES) : NULL  ; NULL                
REMARK   3    PLANAR                    (DEGREES) : NULL  ; NULL                
REMARK   3    STAGGERED                 (DEGREES) : NULL  ; NULL                
REMARK   3    TRANSVERSE                (DEGREES) : NULL  ; NULL                
REMARK   3                                                                      
REMARK   3  ISOTROPIC THERMAL FACTOR RESTRAINTS.    RMS    SIGMA                
REMARK   3   MAIN-CHAIN BOND               (A**2) : NULL  ; NULL                
REMARK   3   MAIN-CHAIN ANGLE              (A**2) : NULL  ; NULL                
REMARK   3   SIDE-CHAIN BOND               (A**2) : NULL  ; NULL                
REMARK   3   SIDE-CHAIN ANGLE              (A**2) : NULL  ; NULL                
REMARK   3                                                                      
REMARK   3  OTHER REFINEMENT REMARKS:                                           
REMARK   3  THE STRUCTURE WAS SOLVED BY MULTIPLE ISOMORPHOUS                    
REMARK   3  REPLACEMENT, USING FOUR HEAVY ATOM DERIVATIVES, COMBINED            
REMARK   3  WITH MOLECULAR REPLACEMENT, USING THE C ALPHA COORDINATES           
REMARK   3  OF THE S. AUREUS PC1 BETA-LACTAMASE, REFINED AT 2.5                 
REMARK   3  RESOLUTION (HERZBERG AND MOULT, 1987, SCIENCE,                      
REMARK   3  236:694-701).                                                       
REMARK   4                                                                      
REMARK   4 1BTL COMPLIES WITH FORMAT V. 3.30, 13-JUL-11                         
REMARK 100                                                                      
REMARK 100 THIS ENTRY HAS BEEN PROCESSED BY BNL.                                
REMARK 100 THE DEPOSITION ID IS D_1000172073.                                   
REMARK 200                                                                      
REMARK 200 EXPERIMENTAL DETAILS                                                 
REMARK 200  EXPERIMENT TYPE                : X-RAY DIFFRACTION                  
REMARK 200  DATE OF DATA COLLECTION        : NULL                               
REMARK 200  TEMPERATURE           (KELVIN) : NULL                               
REMARK 200  PH                             : NULL                               
REMARK 200  NUMBER OF CRYSTALS USED        : NULL                               
REMARK 200                                                                      
REMARK 200  SYNCHROTRON              (Y/N) : NULL                               
REMARK 200  RADIATION SOURCE               : NULL                               
REMARK 200  BEAMLINE                       : NULL                               
REMARK 200  X-RAY GENERATOR MODEL          : NULL                               
REMARK 200  MONOCHROMATIC OR LAUE    (M/L) : NULL                               
REMARK 200  WAVELENGTH OR RANGE        (A) : NULL                               
REMARK 200  MONOCHROMATOR                  : NULL                               
REMARK 200  OPTICS                         : NULL                               
REMARK 200                                                                      
REMARK 200  DETECTOR TYPE                  : NULL                               
REMARK 200  DETECTOR MANUFACTURER          : NULL                               
REMARK 200  INTENSITY-INTEGRATION SOFTWARE : NULL                               
REMARK 200  DATA SCALING SOFTWARE          : NULL                               
REMARK 200                                                                      
REMARK 200  NUMBER OF UNIQUE REFLECTIONS   : NULL                               
REMARK 200  RESOLUTION RANGE HIGH      (A) : NULL                               
REMARK 200  RESOLUTION RANGE LOW       (A) : NULL                               
REMARK 200  REJECTION CRITERIA  (SIGMA(I)) : NULL                               
REMARK 200                                                                      
REMARK 200 OVERALL.                                                             
REMARK 200  COMPLETENESS FOR RANGE     (%) : NULL                               
REMARK 200  DATA REDUNDANCY                : NULL                               
REMARK 200  R MERGE                    (I) : NULL                               
REMARK 200  R SYM                      (I) : NULL                               
REMARK 200  <I/SIGMA(I)> FOR THE DATA SET  : NULL                               
REMARK 200                                                                      
REMARK 200 IN THE HIGHEST RESOLUTION SHELL.                                     
REMARK 200  HIGHEST RESOLUTION SHELL, RANGE HIGH (A) : NULL                     
REMARK 200  HIGHEST RESOLUTION SHELL, RANGE LOW  (A) : NULL                     
REMARK 200  COMPLETENESS FOR SHELL     (%) : NULL                               
REMARK 200  DATA REDUNDANCY IN SHELL       : NULL                               
REMARK 200  R MERGE FOR SHELL          (I) : NULL                               
REMARK 200  R SYM FOR SHELL            (I) : NULL                               
REMARK 200  <I/SIGMA(I)> FOR SHELL         : NULL                               
REMARK 200                                                                      
REMARK 200 DIFFRACTION PROTOCOL: NULL                                           
REMARK 200 METHOD USED TO DETERMINE THE STRUCTURE: NULL                         
REMARK 200 SOFTWARE USED: X-PLOR                                                
REMARK 200 STARTING MODEL: NULL                                                 
REMARK 200                                                                      
REMARK 200 REMARK: NULL                                                         
REMARK 280                                                                      
REMARK 280 CRYSTAL                                                              
REMARK 280 SOLVENT CONTENT, VS   (%): 43.64                                     
REMARK 280 MATTHEWS COEFFICIENT, VM (ANGSTROMS**3/DA): 2.18                     
REMARK 280                                                                      
REMARK 280 CRYSTALLIZATION CONDITIONS: NULL                                     
REMARK 290                                                                      
REMARK 290 CRYSTALLOGRAPHIC SYMMETRY                                            
REMARK 290 SYMMETRY OPERATORS FOR SPACE GROUP: P 21 21 21                       
REMARK 290                                                                      
REMARK 290      SYMOP   SYMMETRY                                                
REMARK 290     NNNMMM   OPERATOR                                                
REMARK 290       1555   X,Y,Z                                                   
REMARK 290       2555   -X+1/2,-Y,Z+1/2                                         
REMARK 290       3555   -X,Y+1/2,-Z+1/2                                         
REMARK 290       4555   X+1/2,-Y+1/2,-Z                                         
REMARK 290                                                                      
REMARK 290     WHERE NNN -> OPERATOR NUMBER                                     
REMARK 290           MMM -> TRANSLATION VECTOR                                  
REMARK 290                                                                      
REMARK 290 CRYSTALLOGRAPHIC SYMMETRY TRANSFORMATIONS                            
REMARK 290 THE FOLLOWING TRANSFORMATIONS OPERATE ON THE ATOM/HETATM             
REMARK 290 RECORDS IN THIS ENTRY TO PRODUCE CRYSTALLOGRAPHICALLY                
REMARK 290 RELATED MOLECULES.                                                   
REMARK 290   SMTRY1   1  1.000000  0.000000  0.000000        0.00000            
REMARK 290   SMTRY2   1  0.000000  1.000000  0.000000        0.00000            
REMARK 290   SMTRY3   1  0.000000  0.000000  1.000000        0.00000            
REMARK 290   SMTRY1   2 -1.000000  0.000000  0.000000       21.55000            
REMARK 290   SMTRY2   2  0.000000 -1.000000  0.000000        0.00000            
REMARK 290   SMTRY3   2  0.000000  0.000000  1.000000       45.60000            
REMARK 290   SMTRY1   3 -1.000000  0.000000  0.000000        0.00000            
REMARK 290   SMTRY2   3  0.000000  1.000000  0.000000       32.20000            
REMARK 290   SMTRY3   3  0.000000  0.000000 -1.000000       45.60000            
REMARK 290   SMTRY1   4  1.000000  0.000000  0.000000       21.55000            
REMARK 290   SMTRY2   4  0.000000 -1.000000  0.000000       32.20000            
REMARK 290   SMTRY3   4  0.000000  0.000000 -1.000000        0.00000            
REMARK 290                                                                      
REMARK 290 REMARK: NULL                                                         
REMARK 300                                                                      
REMARK 300 BIOMOLECULE: 1                                                       
REMARK 300 SEE REMARK 350 FOR THE AUTHOR PROVIDED AND/OR PROGRAM                
REMARK 300 GENERATED ASSEMBLY INFORMATION FOR THE STRUCTURE IN                  
REMARK 300 THIS ENTRY. THE REMARK MAY ALSO PROVIDE INFORMATION ON               
REMARK 300 BURIED SURFACE AREA.                                                 
REMARK 350                                                                      
REMARK 350 COORDINATES FOR A COMPLETE MULTIMER REPRESENTING THE KNOWN           
REMARK 350 BIOLOGICALLY SIGNIFICANT OLIGOMERIZATION STATE OF THE                
REMARK 350 MOLECULE CAN BE GENERATED BY APPLYING BIOMT TRANSFORMATIONS          
REMARK 350 GIVEN BELOW.  BOTH NON-CRYSTALLOGRAPHIC AND                          
REMARK 350 CRYSTALLOGRAPHIC OPERATIONS ARE GIVEN.                               
REMARK 350                                                                      
REMARK 350 BIOMOLECULE: 1                                                       
REMARK 350 AUTHOR DETERMINED BIOLOGICAL UNIT: MONOMERIC                         
REMARK 350 APPLY THE FOLLOWING TO CHAINS: A                                     
REMARK 350   BIOMT1   1  1.000000  0.000000  0.000000        0.00000            
REMARK 350   BIOMT2   1  0.000000  1.000000  0.000000        0.00000            
REMARK 350   BIOMT3   1  0.000000  0.000000  1.000000        0.00000            
REMARK 400                                                                      
REMARK 400 COMPOUND                                                             
REMARK 400 RESIDUE ASP 214 IS ASSUMED TO BE IN THE NEUTRAL FORM,                
REMARK 400 SINCE IT IS HYDROGEN BONDED TO RESIDUE ASP 233.                      
REMARK 400                                                                      
REMARK 400 RESIDUE LEU 220 IS PART OF ONE OF THE TWO HINGE REGIONS              
REMARK 400 THAT CONNECT THE TWO PROTEIN DOMAINS.  THE HINGE                     
REMARK 400 CONFORMATION IS STRONGLY CONSTRAINED BY THE SALT BRIDGE              
REMARK 400 BETWEEN ARG 222 AND ASP 233, WHICH CAN EXPLAIN THE HICH              
REMARK 400 CONFORMATIONAL ENERGY OF THE RESIDUE LEU 220 (SEE THE                
REMARK 400 REPRINT OF THE ARTICLE IN PROTEINS, P372, IN HINGE                   
REMARK 400 REGIONS AND DOMAINS INTERFACE).                                      
REMARK 400                                                                      
REMARK 400 RESIDUE MET 69 IS LOCATED NEAR THE CATALYTIC SERINE, AND             
REMARK 400 IS FOUND IN A STRAINED CONFORMATION IN ALL THE STRUCTURES            
REMARK 400 OF CLASS A BETA-LACTAMASES.                                          
REMARK 400                                                                      
REMARK 400 THE STRUCTURE DISPLAYS A TOPOLOGY SIMILAR TO THAT OF THE             
REMARK 400 PC1 BETA-LACTAMASE OF S. AUREUS (HERZBERG, 1991, J. MOL.             
REMARK 400 BIOL., 217:701-719, PROTEIN DATA BANK ENTRY 1BLM) AND TO             
REMARK 400 THAT OF B. LICHENIFORMIS 749/C (KNOX ET AL., 1991, J. MOL.           
REMARK 400 BIOL., 220:435-355, PROTEIN DATA BANK ENTRY 4BLM).                   
REMARK 450                                                                      
REMARK 450 SOURCE                                                               
REMARK 450 THE PROTEIN USED FOR THE STRUCTURE RESOLUTION IS THE                 
REMARK 450 PRODUCT OF THE AMPICILLIN-RESISTANCE GENE CARRIED ON                 
REMARK 450 PLASMID PBR322 IN ESCHERICHIA COLI.  IT DIFFERS FROM TEM1            
REMARK 450 BETA-LACTAMASE BY THE TWO MUTATIONS V84I AND A184V.                  
REMARK 500                                                                      
REMARK 500 GEOMETRY AND STEREOCHEMISTRY                                         
REMARK 500 SUBTOPIC: COVALENT BOND LENGTHS                                      
REMARK 500                                                                      
REMARK 500 THE STEREOCHEMICAL PARAMETERS OF THE FOLLOWING RESIDUES              
REMARK 500 HAVE VALUES WHICH DEVIATE FROM EXPECTED VALUES BY MORE               
REMARK 500 THAN 6*RMSD (M=MODEL NUMBER; RES=RESIDUE NAME; C=CHAIN               
REMARK 500 IDENTIFIER; SSEQ=SEQUENCE NUMBER; I=INSERTION CODE).                 
REMARK 500                                                                      
REMARK 500 STANDARD TABLE:                                                      
REMARK 500 FORMAT: (10X,I3,1X,2(A3,1X,A1,I4,A1,1X,A4,3X),1X,F6.3)               
REMARK 500                                                                      
REMARK 500 EXPECTED VALUES PROTEIN: ENGH AND HUBER, 1999                        
REMARK 500 EXPECTED VALUES NUCLEIC ACID: CLOWNEY ET AL 1996                     
REMARK 500                                                                      
REMARK 500  M RES CSSEQI ATM1   RES CSSEQI ATM2   DEVIATION                     
REMARK 500    HIS A  26   NE2   HIS A  26   CD2    -0.069                       
REMARK 500    HIS A 153   NE2   HIS A 153   CD2    -0.077                       
REMARK 500    HIS A 289   NE2   HIS A 289   CD2    -0.067                       
REMARK 500                                                                      
REMARK 500 REMARK: NULL                                                         
REMARK 500                                                                      
REMARK 500 GEOMETRY AND STEREOCHEMISTRY                                         
REMARK 500 SUBTOPIC: COVALENT BOND ANGLES                                       
REMARK 500                                                                      
REMARK 500 THE STEREOCHEMICAL PARAMETERS OF THE FOLLOWING RESIDUES              
REMARK 500 HAVE VALUES WHICH DEVIATE FROM EXPECTED VALUES BY MORE               
REMARK 500 THAN 6*RMSD (M=MODEL NUMBER; RES=RESIDUE NAME; C=CHAIN               
REMARK 500 IDENTIFIER; SSEQ=SEQUENCE NUMBER; I=INSERTION CODE).                 
REMARK 500                                                                      
REMARK 500 STANDARD TABLE:                                                      
REMARK 500 FORMAT: (10X,I3,1X,A3,1X,A1,I4,A1,3(1X,A4,2X),12X,F5.1)              
REMARK 500                                                                      
REMARK 500 EXPECTED VALUES PROTEIN: ENGH AND HUBER, 1999                        
REMARK 500 EXPECTED VALUES NUCLEIC ACID: CLOWNEY ET AL 1996                     
REMARK 500                                                                      
REMARK 500  M RES CSSEQI ATM1   ATM2   ATM3                                     
REMARK 500    ARG A  65   NE  -  CZ  -  NH1 ANGL. DEV. =   4.7 DEGREES          
REMARK 500    ARG A  83   NE  -  CZ  -  NH1 ANGL. DEV. =   3.1 DEGREES          
REMARK 500    ARG A 164   NE  -  CZ  -  NH1 ANGL. DEV. =   3.4 DEGREES          
REMARK 500    TRP A 165   CD1 -  CG  -  CD2 ANGL. DEV. =   5.0 DEGREES          
REMARK 500    TRP A 165   CE2 -  CD2 -  CG  ANGL. DEV. =  -5.3 DEGREES          
REMARK 500    ARG A 204   NE  -  CZ  -  NH2 ANGL. DEV. =  -4.0 DEGREES          
REMARK 500    TRP A 210   CD1 -  CG  -  CD2 ANGL. DEV. =   5.3 DEGREES          
REMARK 500    TRP A 210   CE2 -  CD2 -  CG  ANGL. DEV. =  -4.8 DEGREES          
REMARK 500    TRP A 229   CD1 -  CG  -  CD2 ANGL. DEV. =   6.1 DEGREES          
REMARK 500    TRP A 229   CE2 -  CD2 -  CG  ANGL. DEV. =  -5.5 DEGREES          
REMARK 500    ARG A 244   NE  -  CZ  -  NH1 ANGL. DEV. =   4.2 DEGREES          
REMARK 500    ARG A 275   NE  -  CZ  -  NH1 ANGL. DEV. =   4.8 DEGREES          
REMARK 500    ARG A 275   NE  -  CZ  -  NH2 ANGL. DEV. =  -3.1 DEGREES          
REMARK 500    LEU A 286   CA  -  CB  -  CG  ANGL. DEV. =  14.8 DEGREES          
REMARK 500    TRP A 290   CD1 -  CG  -  CD2 ANGL. DEV. =   5.9 DEGREES          
REMARK 500    TRP A 290   CE2 -  CD2 -  CG  ANGL. DEV. =  -5.8 DEGREES          
REMARK 500                                                                      
REMARK 500 REMARK: NULL                                                         
REMARK 500                                                                      
REMARK 500 GEOMETRY AND STEREOCHEMISTRY                                         
REMARK 500 SUBTOPIC: TORSION ANGLES                                             
REMARK 500                                                                      
REMARK 500 TORSION ANGLES OUTSIDE THE EXPECTED RAMACHANDRAN REGIONS:            
REMARK 500 (M=MODEL NUMBER; RES=RESIDUE NAME; C=CHAIN IDENTIFIER;               
REMARK 500 SSEQ=SEQUENCE NUMBER; I=INSERTION CODE).                             
REMARK 500                                                                      
REMARK 500 STANDARD TABLE:                                                      
REMARK 500 FORMAT:(10X,I3,1X,A3,1X,A1,I4,A1,4X,F7.2,3X,F7.2)                    
REMARK 500                                                                      
REMARK 500 EXPECTED VALUES: GJ KLEYWEGT AND TA JONES (1996). PHI/PSI-           
REMARK 500 CHOLOGY: RAMACHANDRAN REVISITED. STRUCTURE 4, 1395 - 1400            
REMARK 500                                                                      
REMARK 500  M RES CSSEQI        PSI       PHI                                   
REMARK 500    MET A  69     -148.20     53.67                                   
REMARK 500    TYR A 105       76.78     56.30                                   
REMARK 500    LEU A 220     -117.09   -103.38                                   
REMARK 500    SER A 258       -4.26   -142.19                                   
REMARK 500                                                                      
REMARK 500 REMARK: NULL                                                         
REMARK 700                                                                      
REMARK 700 SHEET                                                                
REMARK 700 RESIDUES GLU 48, LEU 57, AND SER 59 FORM A BETA BULGE.               
REMARK 800                                                                      
REMARK 800 SITE                                                                 
REMARK 800 SITE_IDENTIFIER: ACT                                                 
REMARK 800 EVIDENCE_CODE: UNKNOWN                                               
REMARK 800 SITE_DESCRIPTION: NULL                                               
REMARK 800                                                                      
REMARK 800 SITE_IDENTIFIER: AC1                                                 
REMARK 800 EVIDENCE_CODE: SOFTWARE                                              
REMARK 800 SITE_DESCRIPTION: BINDING SITE FOR RESIDUE SO4 A 291                 
REMARK 999                                                                      
REMARK 999 SEQUENCE                                                             
REMARK 999 THE NUMBERING SCHEME CORRESPONDS TO THAT OF AMBLER, WHERE            
REMARK 999 THE ACTIVE SERINE IS AT POSITION 70 (AMBLER, 1980, PHIL.             
REMARK 999 TRANS. R. SOC. LOND., B289:321-331).                                 
DBREF  1BTL A   26   290  UNP    P62593   BLAT_ECOLI      24    286             
SEQRES   1 A  263  HIS PRO GLU THR LEU VAL LYS VAL LYS ASP ALA GLU ASP          
SEQRES   2 A  263  GLN LEU GLY ALA ARG VAL GLY TYR ILE GLU LEU ASP LEU          
SEQRES   3 A  263  ASN SER GLY LYS ILE LEU GLU SER PHE ARG PRO GLU GLU          
SEQRES   4 A  263  ARG PHE PRO MET MET SER THR PHE LYS VAL LEU LEU CYS          
SEQRES   5 A  263  GLY ALA VAL LEU SER ARG ILE ASP ALA GLY GLN GLU GLN          
SEQRES   6 A  263  LEU GLY ARG ARG ILE HIS TYR SER GLN ASN ASP LEU VAL          
SEQRES   7 A  263  GLU TYR SER PRO VAL THR GLU LYS HIS LEU THR ASP GLY          
SEQRES   8 A  263  MET THR VAL ARG GLU LEU CYS SER ALA ALA ILE THR MET          
SEQRES   9 A  263  SER ASP ASN THR ALA ALA ASN LEU LEU LEU THR THR ILE          
SEQRES  10 A  263  GLY GLY PRO LYS GLU LEU THR ALA PHE LEU HIS ASN MET          
SEQRES  11 A  263  GLY ASP HIS VAL THR ARG LEU ASP ARG TRP GLU PRO GLU          
SEQRES  12 A  263  LEU ASN GLU ALA ILE PRO ASN ASP GLU ARG ASP THR THR          
SEQRES  13 A  263  MET PRO VAL ALA MET ALA THR THR LEU ARG LYS LEU LEU          
SEQRES  14 A  263  THR GLY GLU LEU LEU THR LEU ALA SER ARG GLN GLN LEU          
SEQRES  15 A  263  ILE ASP TRP MET GLU ALA ASP LYS VAL ALA GLY PRO LEU          
SEQRES  16 A  263  LEU ARG SER ALA LEU PRO ALA GLY TRP PHE ILE ALA ASP          
SEQRES  17 A  263  LYS SER GLY ALA GLY GLU ARG GLY SER ARG GLY ILE ILE          
SEQRES  18 A  263  ALA ALA LEU GLY PRO ASP GLY LYS PRO SER ARG ILE VAL          
SEQRES  19 A  263  VAL ILE TYR THR THR GLY SER GLN ALA THR MET ASP GLU          
SEQRES  20 A  263  ARG ASN ARG GLN ILE ALA GLU ILE GLY ALA SER LEU ILE          
SEQRES  21 A  263  LYS HIS TRP                                                  
HET    SO4  A 291       5                                                       
HETNAM     SO4 SULFATE ION                                                      
FORMUL   2  SO4    O4 S 2-                                                      
FORMUL   3  HOH   *199(H2 O)                                                    
HELIX    1  H1 HIS A   26  LEU A   40  1                                  15    
HELIX    2 H2A MET A   69  THR A   71  5BEARS THE CATALYTIC SERINE         3    
HELIX    3 H2B PHE A   72  ASP A   85  1                                  14    
HELIX    4  H3 THR A  109  LYS A  111  5                                   3    
HELIX    5  H4 VAL A  119  THR A  128  1                                  10    
HELIX    6  H5 ASN A  132  ILE A  142  1                                  11    
HELIX    7  H6 PRO A  145  ASN A  154  1                                  10    
HELIX    8  H7 GLU A  168  ASN A  170  5                                   3    
HELIX    9  H8 PRO A  183  THR A  195  1                                  13    
HELIX   10  H9 LEU A  201  GLU A  212  1                                  12    
HELIX   11 H10 LEU A  221  ALA A  224  5                                   4    
HELIX   12 H11 MET A  272  LYS A  288  1                                  17    
SHEET    1   A 5 ILE A  56  PHE A  60  0                                        
SHEET    2   A 5 ARG A  43  ASP A  50 -1                                        
SHEET    3   A 5 ARG A 259  THR A 266 -1                                        
SHEET    4   A 5 ARG A 244  GLY A 251 -1                                        
SHEET    5   A 5 PHE A 230  ALA A 237 -1                                        
SSBOND   1 CYS A   77    CYS A  123                          1555   1555  2.01  
CISPEP   1 GLU A  166    PRO A  167          0         0.92                     
SITE     1 ACT 11 SER A  70  LYS A  73  SER A 130  ASN A 132                    
SITE     2 ACT 11 GLU A 166  LYS A 234  SER A 235  GLY A 236                    
SITE     3 ACT 11 ALA A 237  GLY A 238  ARG A 244                               
SITE     1 AC1  7 SER A  70  SER A 130  SER A 235  GLY A 236                    
SITE     2 AC1  7 ARG A 244  HOH A 323  HOH A 437                               
CRYST1   43.100   64.400   91.200  90.00  90.00  90.00 P 21 21 21    4          
ORIGX1      1.000000  0.000000  0.000000        0.00000                         
ORIGX2      0.000000  1.000000  0.000000        0.00000                         
ORIGX3      0.000000  0.000000  1.000000        0.00000                         
SCALE1      0.023202  0.000000  0.000000        0.00000                         
SCALE2      0.000000  0.015528  0.000000        0.00000                         
SCALE3      0.000000  0.000000  0.010965        0.00000                         
ATOM      1  N   HIS A  26       2.610   1.454  10.018  1.00 14.51           N  
ATOM      2  CA  HIS A  26       2.907   1.930   8.674  1.00 14.48           C  
ATOM      3  C   HIS A  26       4.419   2.138   8.562  1.00 13.77           C  
ATOM      4  O   HIS A  26       5.021   2.717   9.466  1.00 11.71           O  
ATOM      5  CB  HIS A  26       2.125   3.225   8.471  1.00 17.01           C  
ATOM      6  CG  HIS A  26       2.090   3.719   7.037  1.00 21.11           C  
ATOM      7  ND1 HIS A  26       3.037   4.237   6.235  1.00 22.46           N  
ATOM      8  CD2 HIS A  26       0.934   3.631   6.297  1.00 24.58           C  
ATOM      9  CE1 HIS A  26       2.496   4.422   5.047  1.00 26.87           C  
ATOM     10  NE2 HIS A  26       1.234   4.057   5.102  1.00 26.43           N  
ATOM     11  N   PRO A  27       5.106   1.761   7.473  1.00 12.05           N  
ATOM     12  CA  PRO A  27       6.549   1.949   7.305  1.00 11.03           C  
ATOM     13  C   PRO A  27       7.021   3.409   7.430  1.00  8.20           C  
ATOM     14  O   PRO A  27       8.172   3.671   7.775  1.00  8.22           O  
ATOM     15  CB  PRO A  27       6.877   1.376   5.933  1.00 11.41           C  
ATOM     16  CG  PRO A  27       5.694   0.507   5.568  1.00 13.85           C  
ATOM     17  CD  PRO A  27       4.514   1.153   6.285  1.00 14.21           C  
ATOM     18  N   GLU A  28       6.179   4.420   7.170  1.00  8.59           N  
ATOM     19  CA  GLU A  28       6.596   5.829   7.336  1.00  9.67           C  
ATOM     20  C   GLU A  28       6.882   6.177   8.813  1.00  9.49           C  
ATOM     21  O   GLU A  28       7.710   7.073   9.098  1.00  8.56           O  
ATOM     22  CB  GLU A  28       5.526   6.806   6.832  1.00 13.74           C  
ATOM     23  CG  GLU A  28       5.265   6.818   5.314  1.00 21.05           C  
ATOM     24  CD  GLU A  28       6.354   7.399   4.402  1.00 25.84           C  
ATOM     25  OE1 GLU A  28       7.174   8.210   4.847  1.00 27.92           O  
ATOM     26  OE2 GLU A  28       6.364   7.041   3.215  1.00 30.47           O  
ATOM     27  N   THR A  29       6.225   5.487   9.776  1.00  7.12           N  
ATOM     28  CA  THR A  29       6.549   5.741  11.172  1.00  7.86           C  
ATOM     29  C   THR A  29       7.942   5.192  11.469  1.00  7.49           C  
ATOM     30  O   THR A  29       8.688   5.796  12.265  1.00  5.84           O  
ATOM     31  CB  THR A  29       5.457   5.080  12.067  1.00  9.38           C  
ATOM     32  OG1 THR A  29       4.214   5.702  11.689  1.00  9.41           O  
ATOM     33  CG2 THR A  29       5.739   5.246  13.579  1.00  5.95           C  
ATOM     34  N   LEU A  30       8.351   4.082  10.823  1.00  6.06           N  
ATOM     35  CA  LEU A  30       9.708   3.596  10.996  1.00  7.58           C  
ATOM     36  C   LEU A  30      10.753   4.554  10.391  1.00  7.83           C  
ATOM     37  O   LEU A  30      11.872   4.602  10.914  1.00  5.40           O  
ATOM     38  CB  LEU A  30       9.854   2.176  10.372  1.00  9.09           C  
ATOM     39  CG  LEU A  30       9.000   1.059  10.981  1.00 11.61           C  
ATOM     40  CD1 LEU A  30       9.385  -0.278  10.334  1.00 13.09           C  
ATOM     41  CD2 LEU A  30       9.265   0.931  12.488  1.00 12.36           C  
ATOM     42  N   VAL A  31      10.449   5.327   9.323  1.00  5.97           N  
ATOM     43  CA  VAL A  31      11.391   6.354   8.828  1.00  7.57           C  
ATOM     44  C   VAL A  31      11.645   7.344   9.975  1.00  8.03           C  
ATOM     45  O   VAL A  31      12.796   7.689  10.278  1.00  7.60           O  
ATOM     46  CB  VAL A  31      10.765   7.083   7.596  1.00  8.63           C  
ATOM     47  CG1 VAL A  31      11.543   8.388   7.256  1.00  6.90           C  
ATOM     48  CG2 VAL A  31      10.787   6.106   6.396  1.00  9.40           C  
ATOM     49  N   LYS A  32      10.589   7.798  10.678  1.00  7.67           N  
ATOM     50  CA  LYS A  32      10.769   8.725  11.809  1.00  8.41           C  
ATOM     51  C   LYS A  32      11.539   8.113  12.986  1.00  7.99           C  
ATOM     52  O   LYS A  32      12.369   8.806  13.597  1.00  6.26           O  
ATOM     53  CB  LYS A  32       9.371   9.256  12.256  1.00  8.89           C  
ATOM     54  CG  LYS A  32       9.389  10.270  13.423  1.00 10.88           C  
ATOM     55  CD  LYS A  32      10.239  11.526  13.196  1.00  6.95           C  
ATOM     56  CE  LYS A  32      11.179  11.846  14.392  1.00 11.06           C  
ATOM     57  NZ  LYS A  32      12.043  12.989  14.068  1.00 11.06           N  
ATOM     58  N   VAL A  33      11.346   6.832  13.357  1.00  5.90           N  
ATOM     59  CA  VAL A  33      12.104   6.233  14.440  1.00  6.53           C  
ATOM     60  C   VAL A  33      13.592   6.168  14.115  1.00  8.13           C  
ATOM     61  O   VAL A  33      14.416   6.460  15.009  1.00  7.31           O  
ATOM     62  CB  VAL A  33      11.537   4.809  14.742  1.00  7.57           C  
ATOM     63  CG1 VAL A  33      12.311   4.103  15.875  1.00  6.48           C  
ATOM     64  CG2 VAL A  33      10.076   4.972  15.206  1.00  8.24           C  
ATOM     65  N   LYS A  34      13.974   5.878  12.851  1.00  8.60           N  
ATOM     66  CA  LYS A  34      15.386   5.853  12.498  1.00  9.30           C  
ATOM     67  C   LYS A  34      15.985   7.269  12.591  1.00  9.03           C  
ATOM     68  O   LYS A  34      17.106   7.470  13.090  1.00  9.06           O  
ATOM     69  CB  LYS A  34      15.546   5.284  11.088  1.00 10.44           C  
ATOM     70  CG  LYS A  34      17.005   5.012  10.691  1.00 13.60           C  
ATOM     71  CD  LYS A  34      17.578   6.110   9.789  1.00 15.35           C  
ATOM     72  CE  LYS A  34      19.047   5.764   9.562  1.00 17.52           C  
ATOM     73  NZ  LYS A  34      19.650   6.751   8.675  1.00 20.57           N  
ATOM     74  N   ASP A  35      15.243   8.256  12.097  1.00  8.49           N  
ATOM     75  CA  ASP A  35      15.652   9.658  12.195  1.00  9.83           C  
ATOM     76  C   ASP A  35      15.800  10.083  13.662  1.00  9.73           C  
ATOM     77  O   ASP A  35      16.759  10.818  13.927  1.00  9.44           O  
ATOM     78  CB  ASP A  35      14.619  10.540  11.467  1.00  9.53           C  
ATOM     79  CG  ASP A  35      15.014  12.012  11.488  1.00 15.33           C  
ATOM     80  OD1 ASP A  35      16.052  12.374  10.929  1.00 15.61           O  
ATOM     81  OD2 ASP A  35      14.284  12.798  12.088  1.00 16.17           O  
ATOM     82  N   ALA A  36      14.959   9.673  14.643  1.00  7.61           N  
ATOM     83  CA  ALA A  36      15.202  10.003  16.048  1.00  5.74           C  
ATOM     84  C   ALA A  36      16.534   9.376  16.534  1.00  7.86           C  
ATOM     85  O   ALA A  36      17.312  10.053  17.241  1.00  6.82           O  
ATOM     86  CB  ALA A  36      14.007   9.499  16.908  1.00  3.62           C  
ATOM     87  N   GLU A  37      16.905   8.129  16.154  1.00  8.29           N  
ATOM     88  CA  GLU A  37      18.212   7.571  16.501  1.00  8.45           C  
ATOM     89  C   GLU A  37      19.368   8.411  15.960  1.00 11.54           C  
ATOM     90  O   GLU A  37      20.370   8.632  16.669  1.00 12.18           O  
ATOM     91  CB  GLU A  37      18.481   6.159  15.943  1.00  8.80           C  
ATOM     92  CG  GLU A  37      17.539   5.029  16.374  1.00 10.29           C  
ATOM     93  CD  GLU A  37      18.208   3.645  16.497  1.00 13.78           C  
ATOM     94  OE1 GLU A  37      19.135   3.312  15.757  1.00 15.19           O  
ATOM     95  OE2 GLU A  37      17.793   2.870  17.350  1.00 13.11           O  
ATOM     96  N   ASP A  38      19.242   8.931  14.718  1.00 11.89           N  
ATOM     97  CA  ASP A  38      20.255   9.817  14.147  1.00 14.23           C  
ATOM     98  C   ASP A  38      20.380  11.093  14.970  1.00 14.23           C  
ATOM     99  O   ASP A  38      21.477  11.507  15.348  1.00 16.05           O  
ATOM    100  CB  ASP A  38      19.916  10.243  12.692  1.00 15.25           C  
ATOM    101  CG  ASP A  38      20.174   9.209  11.604  1.00 19.95           C  
ATOM    102  OD1 ASP A  38      21.024   8.337  11.786  1.00 22.90           O  
ATOM    103  OD2 ASP A  38      19.529   9.282  10.553  1.00 21.32           O  
ATOM    104  N   GLN A  39      19.253  11.733  15.263  1.00 15.22           N  
ATOM    105  CA  GLN A  39      19.237  12.996  15.999  1.00 17.98           C  
ATOM    106  C   GLN A  39      19.740  12.859  17.422  1.00 17.04           C  
ATOM    107  O   GLN A  39      20.442  13.743  17.908  1.00 17.54           O  
ATOM    108  CB  GLN A  39      17.832  13.564  16.071  1.00 21.06           C  
ATOM    109  CG  GLN A  39      17.297  13.950  14.723  1.00 26.87           C  
ATOM    110  CD  GLN A  39      17.513  15.424  14.498  1.00 31.20           C  
ATOM    111  OE1 GLN A  39      16.723  16.253  14.968  1.00 35.18           O  
ATOM    112  NE2 GLN A  39      18.572  15.808  13.796  1.00 33.00           N  
ATOM    113  N   LEU A  40      19.398  11.779  18.123  1.00 14.84           N  
ATOM    114  CA  LEU A  40      19.770  11.611  19.526  1.00 13.09           C  
ATOM    115  C   LEU A  40      21.127  10.928  19.693  1.00 12.81           C  
ATOM    116  O   LEU A  40      21.719  10.974  20.782  1.00 11.32           O  
ATOM    117  CB  LEU A  40      18.662  10.793  20.258  1.00 12.44           C  
ATOM    118  CG  LEU A  40      17.252  11.437  20.396  1.00 14.09           C  
ATOM    119  CD1 LEU A  40      16.340  10.492  21.178  1.00 12.58           C  
ATOM    120  CD2 LEU A  40      17.334  12.795  21.130  1.00 11.43           C  
ATOM    121  N   GLY A  41      21.670  10.297  18.648  1.00 11.60           N  
ATOM    122  CA  GLY A  41      22.929   9.565  18.755  1.00 11.02           C  
ATOM    123  C   GLY A  41      22.813   8.415  19.750  1.00 12.79           C  
ATOM    124  O   GLY A  41      23.719   8.211  20.554  1.00 12.27           O  
ATOM    125  N   ALA A  42      21.702   7.659  19.727  1.00 12.59           N  
ATOM    126  CA  ALA A  42      21.464   6.568  20.675  1.00 11.72           C  
ATOM    127  C   ALA A  42      20.381   5.607  20.184  1.00 11.85           C  
ATOM    128  O   ALA A  42      19.659   5.948  19.229  1.00 13.00           O  
ATOM    129  CB  ALA A  42      20.976   7.078  22.018  1.00 11.63           C  
ATOM    130  N   ARG A  43      20.229   4.412  20.804  1.00 10.17           N  
ATOM    131  CA  ARG A  43      19.201   3.414  20.442  1.00 10.74           C  
ATOM    132  C   ARG A  43      17.766   3.788  20.857  1.00  9.63           C  
ATOM    133  O   ARG A  43      17.561   4.299  21.974  1.00  6.93           O  
ATOM    134  CB  ARG A  43      19.470   2.039  21.096  1.00 10.52           C  
ATOM    135  CG  ARG A  43      20.759   1.265  20.781  1.00 14.12           C  
ATOM    136  CD  ARG A  43      20.835  -0.085  21.545  1.00 13.43           C  
ATOM    137  NE  ARG A  43      20.865  -0.020  23.019  1.00 15.98           N  
ATOM    138  CZ  ARG A  43      20.079  -0.754  23.851  1.00 18.17           C  
ATOM    139  NH1 ARG A  43      19.163  -1.621  23.410  1.00 17.57           N  
ATOM    140  NH2 ARG A  43      20.240  -0.671  25.179  1.00 18.34           N  
ATOM    141  N   VAL A  44      16.742   3.483  20.039  1.00  7.90           N  
ATOM    142  CA  VAL A  44      15.323   3.705  20.356  1.00  7.47           C  
ATOM    143  C   VAL A  44      14.657   2.341  20.125  1.00  8.31           C  
ATOM    144  O   VAL A  44      14.907   1.699  19.079  1.00  9.02           O  
ATOM    145  CB  VAL A  44      14.652   4.744  19.400  1.00  7.35           C  
ATOM    146  CG1 VAL A  44      13.143   4.877  19.626  1.00  6.42           C  
ATOM    147  CG2 VAL A  44      15.285   6.106  19.656  1.00  8.73           C  
ATOM    148  N   GLY A  45      13.819   1.888  21.064  1.00  6.99           N  
ATOM    149  CA  GLY A  45      13.057   0.635  20.898  1.00  7.62           C  
ATOM    150  C   GLY A  45      11.567   0.991  20.768  1.00  7.57           C  
ATOM    151  O   GLY A  45      11.095   1.825  21.564  1.00  6.54           O  
ATOM    152  N   TYR A  46      10.792   0.386  19.827  1.00  5.18           N  
ATOM    153  CA  TYR A  46       9.408   0.786  19.549  1.00  6.32           C  
ATOM    154  C   TYR A  46       8.520  -0.417  19.192  1.00  5.85           C  
ATOM    155  O   TYR A  46       8.981  -1.328  18.480  1.00  5.46           O  
ATOM    156  CB  TYR A  46       9.451   1.817  18.360  1.00  5.97           C  
ATOM    157  CG  TYR A  46       8.107   2.239  17.762  1.00  5.28           C  
ATOM    158  CD1 TYR A  46       7.350   3.179  18.445  1.00  4.93           C  
ATOM    159  CD2 TYR A  46       7.614   1.639  16.596  1.00  4.71           C  
ATOM    160  CE1 TYR A  46       6.106   3.498  17.949  1.00  6.80           C  
ATOM    161  CE2 TYR A  46       6.357   1.963  16.092  1.00  5.18           C  
ATOM    162  CZ  TYR A  46       5.616   2.887  16.795  1.00  8.01           C  
ATOM    163  OH  TYR A  46       4.350   3.220  16.355  1.00  7.80           O  
ATOM    164  N   ILE A  47       7.260  -0.433  19.665  1.00  5.45           N  
ATOM    165  CA  ILE A  47       6.280  -1.423  19.204  1.00  6.44           C  
ATOM    166  C   ILE A  47       4.854  -0.858  19.247  1.00  7.11           C  
ATOM    167  O   ILE A  47       4.494  -0.011  20.102  1.00  5.46           O  
ATOM    168  CB  ILE A  47       6.410  -2.741  20.072  1.00  9.02           C  
ATOM    169  CG1 ILE A  47       5.599  -3.871  19.396  1.00 12.96           C  
ATOM    170  CG2 ILE A  47       5.864  -2.542  21.480  1.00  8.41           C  
ATOM    171  CD1 ILE A  47       6.210  -5.277  19.668  1.00 15.36           C  
ATOM    172  N   GLU A  48       4.042  -1.285  18.267  1.00  6.14           N  
ATOM    173  CA  GLU A  48       2.614  -0.909  18.168  1.00  8.01           C  
ATOM    174  C   GLU A  48       1.823  -2.232  18.168  1.00  8.26           C  
ATOM    175  O   GLU A  48       2.046  -3.066  17.277  1.00  8.06           O  
ATOM    176  CB  GLU A  48       2.345  -0.158  16.851  1.00  9.57           C  
ATOM    177  CG  GLU A  48       0.943   0.450  16.725  1.00 14.00           C  
ATOM    178  CD  GLU A  48       0.630   1.185  15.418  1.00 17.90           C  
ATOM    179  OE1 GLU A  48       1.338   1.031  14.448  1.00 18.06           O  
ATOM    180  OE2 GLU A  48      -0.347   1.918  15.349  1.00 20.29           O  
ATOM    181  N   LEU A  49       0.912  -2.461  19.113  1.00  8.61           N  
ATOM    182  CA  LEU A  49       0.206  -3.744  19.289  1.00 10.64           C  
ATOM    183  C   LEU A  49      -1.319  -3.596  19.193  1.00 10.04           C  
ATOM    184  O   LEU A  49      -1.879  -2.671  19.797  1.00  9.76           O  
ATOM    185  CB  LEU A  49       0.563  -4.331  20.678  1.00 11.30           C  
ATOM    186  CG  LEU A  49       0.294  -5.812  20.964  1.00 14.14           C  
ATOM    187  CD1 LEU A  49       1.598  -6.576  20.911  1.00 15.47           C  
ATOM    188  CD2 LEU A  49      -0.222  -6.015  22.380  1.00 15.98           C  
ATOM    189  N   ASP A  50      -2.058  -4.487  18.506  1.00  7.90           N  
ATOM    190  CA  ASP A  50      -3.527  -4.427  18.465  1.00  9.00           C  
ATOM    191  C   ASP A  50      -4.124  -4.859  19.816  1.00  8.39           C  
ATOM    192  O   ASP A  50      -3.818  -5.988  20.238  1.00  8.15           O  
ATOM    193  CB  ASP A  50      -4.043  -5.350  17.355  1.00  9.76           C  
ATOM    194  CG  ASP A  50      -5.533  -5.177  17.178  1.00 14.14           C  
ATOM    195  OD1 ASP A  50      -5.958  -4.136  16.688  1.00 20.16           O  
ATOM    196  OD2 ASP A  50      -6.289  -6.055  17.563  1.00 19.29           O  
ATOM    197  N   LEU A  51      -5.001  -4.120  20.519  1.00  6.25           N  
ATOM    198  CA  LEU A  51      -5.425  -4.518  21.866  1.00  7.08           C  
ATOM    199  C   LEU A  51      -6.359  -5.733  21.888  1.00 10.35           C  
ATOM    200  O   LEU A  51      -6.271  -6.593  22.774  1.00 10.05           O  
ATOM    201  CB  LEU A  51      -6.112  -3.341  22.562  1.00  9.84           C  
ATOM    202  CG  LEU A  51      -6.587  -3.351  24.013  1.00  9.40           C  
ATOM    203  CD1 LEU A  51      -5.420  -3.495  24.984  1.00 10.35           C  
ATOM    204  CD2 LEU A  51      -7.224  -1.998  24.322  1.00 10.94           C  
ATOM    205  N   ASN A  52      -7.262  -5.842  20.923  1.00 10.85           N  
ATOM    206  CA  ASN A  52      -8.198  -6.954  20.860  1.00 13.01           C  
ATOM    207  C   ASN A  52      -7.522  -8.281  20.547  1.00 12.89           C  
ATOM    208  O   ASN A  52      -7.710  -9.248  21.282  1.00 13.27           O  
ATOM    209  CB  ASN A  52      -9.284  -6.713  19.795  1.00 13.57           C  
ATOM    210  CG  ASN A  52     -10.348  -7.824  19.703  1.00 17.50           C  
ATOM    211  OD1 ASN A  52     -10.608  -8.434  18.659  1.00 19.21           O  
ATOM    212  ND2 ASN A  52     -10.999  -8.133  20.808  1.00 16.55           N  
ATOM    213  N   SER A  53      -6.778  -8.373  19.458  1.00 12.26           N  
ATOM    214  CA  SER A  53      -6.171  -9.626  19.067  1.00 13.61           C  
ATOM    215  C   SER A  53      -4.754  -9.939  19.549  1.00 12.58           C  
ATOM    216  O   SER A  53      -4.323 -11.095  19.431  1.00 13.81           O  
ATOM    217  CB  SER A  53      -6.196  -9.676  17.573  1.00 11.85           C  
ATOM    218  OG  SER A  53      -5.202  -8.817  17.003  1.00 17.58           O  
ATOM    219  N   GLY A  54      -3.976  -8.922  19.981  1.00 10.22           N  
ATOM    220  CA  GLY A  54      -2.586  -9.130  20.374  1.00  9.39           C  
ATOM    221  C   GLY A  54      -1.600  -9.130  19.196  1.00  7.28           C  
ATOM    222  O   GLY A  54      -0.398  -9.349  19.375  1.00  9.26           O  
ATOM    223  N   LYS A  55      -2.033  -8.792  17.981  1.00  7.82           N  
ATOM    224  CA  LYS A  55      -1.177  -8.836  16.790  1.00  8.36           C  
ATOM    225  C   LYS A  55      -0.147  -7.697  16.793  1.00  8.85           C  
ATOM    226  O   LYS A  55      -0.539  -6.569  17.097  1.00  9.31           O  
ATOM    227  CB  LYS A  55      -2.059  -8.726  15.560  1.00  9.38           C  
ATOM    228  CG  LYS A  55      -1.308  -8.817  14.245  1.00 15.13           C  
ATOM    229  CD  LYS A  55      -2.235  -8.537  13.086  1.00 20.61           C  
ATOM    230  CE  LYS A  55      -1.411  -8.490  11.812  1.00 24.72           C  
ATOM    231  NZ  LYS A  55      -0.637  -7.251  11.765  1.00 32.92           N  
ATOM    232  N   ILE A  56       1.108  -7.919  16.364  1.00  8.21           N  
ATOM    233  CA  ILE A  56       2.160  -6.898  16.307  1.00  6.92           C  
ATOM    234  C   ILE A  56       1.990  -6.227  14.950  1.00  9.40           C  
ATOM    235  O   ILE A  56       2.104  -6.855  13.883  1.00  7.50           O  
ATOM    236  CB  ILE A  56       3.583  -7.544  16.400  1.00  7.21           C  
ATOM    237  CG1 ILE A  56       3.744  -8.136  17.803  1.00  8.31           C  
ATOM    238  CG2 ILE A  56       4.669  -6.514  16.135  1.00  6.90           C  
ATOM    239  CD1 ILE A  56       4.976  -9.079  17.966  1.00 12.28           C  
ATOM    240  N   LEU A  57       1.667  -4.939  15.027  1.00  8.84           N  
ATOM    241  CA  LEU A  57       1.462  -4.128  13.832  1.00  7.99           C  
ATOM    242  C   LEU A  57       2.740  -3.516  13.269  1.00  9.62           C  
ATOM    243  O   LEU A  57       2.889  -3.409  12.039  1.00  8.63           O  
ATOM    244  CB  LEU A  57       0.456  -3.004  14.144  1.00 10.01           C  
ATOM    245  CG  LEU A  57      -0.921  -3.426  14.689  1.00  9.45           C  
ATOM    246  CD1 LEU A  57      -1.767  -2.189  14.913  1.00  9.11           C  
ATOM    247  CD2 LEU A  57      -1.628  -4.366  13.694  1.00  8.32           C  
ATOM    248  N   GLU A  58       3.686  -3.062  14.106  1.00  9.73           N  
ATOM    249  CA  GLU A  58       4.941  -2.468  13.635  1.00  9.20           C  
ATOM    250  C   GLU A  58       6.015  -2.584  14.736  1.00  9.32           C  
ATOM    251  O   GLU A  58       5.629  -2.529  15.920  1.00  7.89           O  
ATOM    252  CB  GLU A  58       4.632  -1.016  13.287  1.00 13.82           C  
ATOM    253  CG  GLU A  58       5.401  -0.350  12.163  1.00 16.60           C  
ATOM    254  CD  GLU A  58       5.250  -1.058  10.826  1.00 16.37           C  
ATOM    255  OE1 GLU A  58       4.254  -0.835  10.138  1.00 18.16           O  
ATOM    256  OE2 GLU A  58       6.134  -1.836  10.489  1.00 18.56           O  
ATOM    257  N   SER A  59       7.324  -2.802  14.477  1.00  8.27           N  
ATOM    258  CA  SER A  59       8.318  -2.804  15.549  1.00  8.39           C  
ATOM    259  C   SER A  59       9.729  -2.348  15.120  1.00  9.28           C  
ATOM    260  O   SER A  59      10.052  -2.318  13.912  1.00  7.99           O  
ATOM    261  CB  SER A  59       8.403  -4.206  16.144  1.00 10.17           C  
ATOM    262  OG  SER A  59       8.965  -5.188  15.258  1.00 11.87           O  
ATOM    263  N   PHE A  60      10.596  -1.972  16.076  1.00  6.64           N  
ATOM    264  CA  PHE A  60      11.987  -1.589  15.799  1.00  9.20           C  
ATOM    265  C   PHE A  60      12.768  -1.990  17.060  1.00  8.90           C  
ATOM    266  O   PHE A  60      12.387  -1.579  18.160  1.00  8.27           O  
ATOM    267  CB  PHE A  60      12.012  -0.075  15.533  1.00 11.51           C  
ATOM    268  CG  PHE A  60      13.310   0.476  14.953  1.00 14.46           C  
ATOM    269  CD1 PHE A  60      13.477   0.543  13.577  1.00 16.23           C  
ATOM    270  CD2 PHE A  60      14.312   0.933  15.802  1.00 15.33           C  
ATOM    271  CE1 PHE A  60      14.659   1.076  13.061  1.00 17.92           C  
ATOM    272  CE2 PHE A  60      15.482   1.460  15.281  1.00 14.92           C  
ATOM    273  CZ  PHE A  60      15.661   1.535  13.913  1.00 16.64           C  
ATOM    274  N   ARG A  61      13.829  -2.818  16.993  1.00  7.07           N  
ATOM    275  CA  ARG A  61      14.520  -3.385  18.160  1.00  5.65           C  
ATOM    276  C   ARG A  61      13.603  -4.010  19.219  1.00  7.46           C  
ATOM    277  O   ARG A  61      13.782  -3.808  20.418  1.00  8.24           O  
ATOM    278  CB  ARG A  61      15.430  -2.300  18.859  1.00  6.86           C  
ATOM    279  CG  ARG A  61      16.470  -1.636  17.925  1.00 11.39           C  
ATOM    280  CD  ARG A  61      17.410  -0.629  18.622  1.00 12.01           C  
ATOM    281  NE  ARG A  61      18.172   0.124  17.625  1.00 10.83           N  
ATOM    282  CZ  ARG A  61      19.321  -0.304  17.080  1.00 14.84           C  
ATOM    283  NH1 ARG A  61      19.861  -1.477  17.401  1.00 12.55           N  
ATOM    284  NH2 ARG A  61      19.981   0.481  16.218  1.00 15.77           N  
ATOM    285  N   PRO A  62      12.591  -4.834  18.866  1.00  7.73           N  
ATOM    286  CA  PRO A  62      11.581  -5.304  19.824  1.00  7.94           C  
ATOM    287  C   PRO A  62      12.055  -6.225  20.955  1.00  7.41           C  
ATOM    288  O   PRO A  62      11.397  -6.349  21.998  1.00  6.77           O  
ATOM    289  CB  PRO A  62      10.544  -5.949  18.901  1.00  9.24           C  
ATOM    290  CG  PRO A  62      11.393  -6.560  17.789  1.00  8.63           C  
ATOM    291  CD  PRO A  62      12.350  -5.397  17.539  1.00  8.66           C  
ATOM    292  N   GLU A  63      13.171  -6.924  20.729  1.00  7.78           N  
ATOM    293  CA  GLU A  63      13.734  -7.836  21.696  1.00  8.69           C  
ATOM    294  C   GLU A  63      15.074  -7.421  22.273  1.00  8.81           C  
ATOM    295  O   GLU A  63      15.871  -8.269  22.674  1.00 10.77           O  
ATOM    296  CB  GLU A  63      13.820  -9.222  21.017  1.00 14.40           C  
ATOM    297  CG  GLU A  63      12.413  -9.732  20.646  1.00 20.56           C  
ATOM    298  CD  GLU A  63      12.338 -11.050  19.876  1.00 28.11           C  
ATOM    299  OE1 GLU A  63      13.062 -11.999  20.206  1.00 30.79           O  
ATOM    300  OE2 GLU A  63      11.520 -11.122  18.947  1.00 33.60           O  
ATOM    301  N   GLU A  64      15.387  -6.114  22.338  1.00  7.36           N  
ATOM    302  CA  GLU A  64      16.611  -5.648  22.993  1.00  6.83           C  
ATOM    303  C   GLU A  64      16.157  -5.134  24.364  1.00  5.35           C  
ATOM    304  O   GLU A  64      15.000  -4.714  24.496  1.00  6.89           O  
ATOM    305  CB  GLU A  64      17.257  -4.506  22.214  1.00  7.66           C  
ATOM    306  CG  GLU A  64      17.817  -4.906  20.836  1.00 11.87           C  
ATOM    307  CD  GLU A  64      18.762  -3.889  20.168  1.00 14.72           C  
ATOM    308  OE1 GLU A  64      19.410  -3.117  20.881  1.00 15.15           O  
ATOM    309  OE2 GLU A  64      18.881  -3.873  18.936  1.00 13.36           O  
ATOM    310  N   ARG A  65      17.015  -5.144  25.395  1.00  6.39           N  
ATOM    311  CA  ARG A  65      16.680  -4.681  26.738  1.00  5.81           C  
ATOM    312  C   ARG A  65      16.935  -3.172  26.928  1.00  6.79           C  
ATOM    313  O   ARG A  65      17.917  -2.603  26.390  1.00  7.30           O  
ATOM    314  CB  ARG A  65      17.483  -5.467  27.775  1.00  5.11           C  
ATOM    315  CG  ARG A  65      16.938  -6.850  28.024  1.00  6.13           C  
ATOM    316  CD  ARG A  65      17.732  -7.504  29.137  1.00 11.55           C  
ATOM    317  NE  ARG A  65      17.273  -8.868  29.371  1.00 12.31           N  
ATOM    318  CZ  ARG A  65      16.257  -9.204  30.190  1.00 16.72           C  
ATOM    319  NH1 ARG A  65      15.517  -8.331  30.905  1.00 10.81           N  
ATOM    320  NH2 ARG A  65      15.947 -10.502  30.283  1.00 17.13           N  
ATOM    321  N   PHE A  66      16.022  -2.538  27.697  1.00  4.73           N  
ATOM    322  CA  PHE A  66      16.106  -1.122  28.026  1.00  5.11           C  
ATOM    323  C   PHE A  66      15.735  -0.987  29.506  1.00  5.25           C  
ATOM    324  O   PHE A  66      14.905  -1.761  29.972  1.00  2.63           O  
ATOM    325  CB  PHE A  66      15.098  -0.242  27.206  1.00  5.49           C  
ATOM    326  CG  PHE A  66      15.388  -0.130  25.688  1.00  6.88           C  
ATOM    327  CD1 PHE A  66      14.918  -1.122  24.826  1.00  7.26           C  
ATOM    328  CD2 PHE A  66      16.150   0.927  25.187  1.00  6.34           C  
ATOM    329  CE1 PHE A  66      15.227  -1.048  23.458  1.00  8.22           C  
ATOM    330  CE2 PHE A  66      16.454   0.990  23.828  1.00  6.56           C  
ATOM    331  CZ  PHE A  66      15.995   0.010  22.960  1.00  4.91           C  
ATOM    332  N   PRO A  67      16.266  -0.037  30.316  1.00  5.16           N  
ATOM    333  CA  PRO A  67      15.742   0.269  31.657  1.00  5.86           C  
ATOM    334  C   PRO A  67      14.287   0.747  31.700  1.00  5.67           C  
ATOM    335  O   PRO A  67      13.832   1.556  30.875  1.00  4.23           O  
ATOM    336  CB  PRO A  67      16.736   1.291  32.214  1.00  5.32           C  
ATOM    337  CG  PRO A  67      17.436   1.873  31.003  1.00  5.97           C  
ATOM    338  CD  PRO A  67      17.462   0.742  29.982  1.00  7.43           C  
ATOM    339  N   MET A  68      13.540   0.181  32.663  1.00  3.51           N  
ATOM    340  CA  MET A  68      12.120   0.502  32.803  1.00  4.17           C  
ATOM    341  C   MET A  68      11.900   1.879  33.415  1.00  3.48           C  
ATOM    342  O   MET A  68      10.920   2.540  33.096  1.00  4.42           O  
ATOM    343  CB  MET A  68      11.367  -0.492  33.739  1.00  5.98           C  
ATOM    344  CG  MET A  68      11.181  -1.863  33.179  1.00  3.40           C  
ATOM    345  SD  MET A  68      10.048  -2.876  34.218  1.00  7.09           S  
ATOM    346  CE  MET A  68      11.206  -3.513  35.398  1.00  6.62           C  
ATOM    347  N   MET A  69      12.736   2.316  34.379  1.00  4.04           N  
ATOM    348  CA  MET A  69      12.511   3.576  35.120  1.00  4.13           C  
ATOM    349  C   MET A  69      11.099   3.609  35.744  1.00  6.17           C  
ATOM    350  O   MET A  69      10.589   2.517  36.089  1.00  4.34           O  
ATOM    351  CB  MET A  69      12.743   4.791  34.169  1.00  4.75           C  
ATOM    352  CG  MET A  69      14.096   4.837  33.386  1.00  4.76           C  
ATOM    353  SD  MET A  69      13.972   5.744  31.800  1.00  6.56           S  
ATOM    354  CE  MET A  69      12.738   4.828  30.969  1.00  5.28           C  
ATOM    355  N   SER A  70      10.407   4.763  35.905  1.00  3.33           N  
ATOM    356  CA  SER A  70       9.068   4.770  36.503  1.00  2.90           C  
ATOM    357  C   SER A  70       7.980   4.031  35.720  1.00  2.04           C  
ATOM    358  O   SER A  70       6.873   3.891  36.268  1.00  2.02           O  
ATOM    359  CB  SER A  70       8.646   6.258  36.753  1.00  4.87           C  
ATOM    360  OG  SER A  70       9.468   6.772  37.805  1.00  6.21           O  
ATOM    361  N   THR A  71       8.219   3.435  34.524  1.00  2.45           N  
ATOM    362  CA  THR A  71       7.114   2.706  33.931  1.00  2.47           C  
ATOM    363  C   THR A  71       6.791   1.424  34.740  1.00  4.32           C  
ATOM    364  O   THR A  71       5.654   0.899  34.646  1.00  4.71           O  
ATOM    365  CB  THR A  71       7.411   2.348  32.418  1.00  4.07           C  
ATOM    366  OG1 THR A  71       8.564   1.496  32.327  1.00  4.48           O  
ATOM    367  CG2 THR A  71       7.611   3.637  31.608  1.00  2.02           C  
ATOM    368  N   PHE A  72       7.693   0.942  35.636  1.00  3.56           N  
ATOM    369  CA  PHE A  72       7.378  -0.227  36.490  1.00  3.32           C  
ATOM    370  C   PHE A  72       6.205   0.024  37.455  1.00  3.34           C  
ATOM    371  O   PHE A  72       5.534  -0.939  37.913  1.00  2.54           O  
ATOM    372  CB  PHE A  72       8.636  -0.676  37.333  1.00  3.85           C  
ATOM    373  CG  PHE A  72       8.847  -0.087  38.730  1.00  3.71           C  
ATOM    374  CD1 PHE A  72       9.514   1.119  38.904  1.00  6.03           C  
ATOM    375  CD2 PHE A  72       8.336  -0.751  39.843  1.00  4.43           C  
ATOM    376  CE1 PHE A  72       9.653   1.660  40.166  1.00  2.99           C  
ATOM    377  CE2 PHE A  72       8.481  -0.203  41.115  1.00  4.70           C  
ATOM    378  CZ  PHE A  72       9.141   1.003  41.278  1.00  4.99           C  
ATOM    379  N   LYS A  73       5.901   1.307  37.775  1.00  2.65           N  
ATOM    380  CA  LYS A  73       4.863   1.620  38.784  1.00  3.96           C  
ATOM    381  C   LYS A  73       3.442   1.163  38.418  1.00  4.68           C  
ATOM    382  O   LYS A  73       2.623   0.857  39.313  1.00  4.83           O  
ATOM    383  CB  LYS A  73       4.906   3.146  39.077  1.00  2.80           C  
ATOM    384  CG  LYS A  73       6.188   3.512  39.882  1.00  4.86           C  
ATOM    385  CD  LYS A  73       6.470   5.001  40.009  1.00  5.89           C  
ATOM    386  CE  LYS A  73       7.884   5.181  40.622  1.00 11.07           C  
ATOM    387  NZ  LYS A  73       8.398   6.538  40.489  1.00  8.15           N  
ATOM    388  N   VAL A  74       3.153   1.003  37.109  1.00  4.44           N  
ATOM    389  CA  VAL A  74       1.895   0.407  36.650  1.00  4.25           C  
ATOM    390  C   VAL A  74       1.862  -1.085  37.032  1.00  3.94           C  
ATOM    391  O   VAL A  74       0.826  -1.610  37.471  1.00  3.52           O  
ATOM    392  CB  VAL A  74       1.762   0.569  35.083  1.00  5.36           C  
ATOM    393  CG1 VAL A  74       0.560  -0.184  34.549  1.00  3.51           C  
ATOM    394  CG2 VAL A  74       1.607   2.088  34.762  1.00  5.01           C  
ATOM    395  N   LEU A  75       2.990  -1.780  36.862  1.00  3.65           N  
ATOM    396  CA  LEU A  75       3.051  -3.226  37.177  1.00  5.57           C  
ATOM    397  C   LEU A  75       2.904  -3.462  38.685  1.00  6.39           C  
ATOM    398  O   LEU A  75       2.211  -4.395  39.109  1.00  5.58           O  
ATOM    399  CB  LEU A  75       4.399  -3.819  36.679  1.00  3.53           C  
ATOM    400  CG  LEU A  75       4.757  -3.686  35.172  1.00  4.97           C  
ATOM    401  CD1 LEU A  75       5.981  -4.563  34.874  1.00  6.39           C  
ATOM    402  CD2 LEU A  75       3.589  -4.119  34.283  1.00  4.47           C  
ATOM    403  N   LEU A  76       3.548  -2.590  39.500  1.00  4.01           N  
ATOM    404  CA  LEU A  76       3.438  -2.630  40.961  1.00  3.75           C  
ATOM    405  C   LEU A  76       1.990  -2.450  41.408  1.00  4.38           C  
ATOM    406  O   LEU A  76       1.516  -3.229  42.261  1.00  3.93           O  
ATOM    407  CB  LEU A  76       4.306  -1.532  41.571  1.00  3.36           C  
ATOM    408  CG  LEU A  76       4.323  -1.290  43.084  1.00  3.71           C  
ATOM    409  CD1 LEU A  76       4.862  -2.520  43.832  1.00  7.31           C  
ATOM    410  CD2 LEU A  76       5.174  -0.048  43.352  1.00  6.65           C  
ATOM    411  N   CYS A  77       1.240  -1.461  40.909  1.00  2.01           N  
ATOM    412  CA  CYS A  77      -0.139  -1.365  41.374  1.00  3.85           C  
ATOM    413  C   CYS A  77      -1.028  -2.500  40.791  1.00  4.98           C  
ATOM    414  O   CYS A  77      -2.052  -2.865  41.394  1.00  4.50           O  
ATOM    415  CB  CYS A  77      -0.619   0.078  41.054  1.00  3.66           C  
ATOM    416  SG  CYS A  77       0.075   1.236  42.335  1.00  6.13           S  
ATOM    417  N   GLY A  78      -0.652  -3.156  39.677  1.00  4.85           N  
ATOM    418  CA  GLY A  78      -1.325  -4.351  39.154  1.00  5.67           C  
ATOM    419  C   GLY A  78      -1.236  -5.471  40.191  1.00  6.83           C  
ATOM    420  O   GLY A  78      -2.242  -6.085  40.553  1.00  9.16           O  
ATOM    421  N   ALA A  79      -0.063  -5.731  40.771  1.00  6.48           N  
ATOM    422  CA  ALA A  79       0.136  -6.717  41.842  1.00  6.02           C  
ATOM    423  C   ALA A  79      -0.605  -6.353  43.126  1.00  8.14           C  
ATOM    424  O   ALA A  79      -1.115  -7.228  43.840  1.00  9.79           O  
ATOM    425  CB  ALA A  79       1.623  -6.845  42.205  1.00  6.45           C  
ATOM    426  N   VAL A  80      -0.640  -5.082  43.523  1.00  6.14           N  
ATOM    427  CA  VAL A  80      -1.396  -4.680  44.716  1.00  6.50           C  
ATOM    428  C   VAL A  80      -2.906  -4.993  44.525  1.00  8.83           C  
ATOM    429  O   VAL A  80      -3.561  -5.576  45.413  1.00  9.55           O  
ATOM    430  CB  VAL A  80      -1.137  -3.139  44.962  1.00  6.18           C  
ATOM    431  CG1 VAL A  80      -2.078  -2.586  46.041  1.00  5.74           C  
ATOM    432  CG2 VAL A  80       0.334  -2.927  45.438  1.00  3.96           C  
ATOM    433  N   LEU A  81      -3.494  -4.665  43.369  1.00  7.31           N  
ATOM    434  CA  LEU A  81      -4.903  -4.923  43.090  1.00  7.28           C  
ATOM    435  C   LEU A  81      -5.229  -6.419  43.075  1.00  7.75           C  
ATOM    436  O   LEU A  81      -6.350  -6.798  43.479  1.00 10.07           O  
ATOM    437  CB  LEU A  81      -5.287  -4.247  41.736  1.00  8.60           C  
ATOM    438  CG  LEU A  81      -5.409  -2.700  41.703  1.00  8.95           C  
ATOM    439  CD1 LEU A  81      -5.533  -2.219  40.263  1.00  7.64           C  
ATOM    440  CD2 LEU A  81      -6.604  -2.257  42.564  1.00  9.32           C  
ATOM    441  N   SER A  82      -4.307  -7.287  42.642  1.00  5.60           N  
ATOM    442  CA  SER A  82      -4.560  -8.723  42.713  1.00  9.62           C  
ATOM    443  C   SER A  82      -4.663  -9.216  44.171  1.00 10.52           C  
ATOM    444  O   SER A  82      -5.519 -10.059  44.499  1.00 12.38           O  
ATOM    445  CB  SER A  82      -3.442  -9.429  41.926  1.00  9.28           C  
ATOM    446  OG ASER A  82      -2.234  -9.551  42.648  0.47  9.08           O  
ATOM    447  OG BSER A  82      -3.266 -10.827  42.154  0.53  8.31           O  
ATOM    448  N   ARG A  83      -3.815  -8.705  45.070  1.00 10.75           N  
ATOM    449  CA  ARG A  83      -3.911  -8.997  46.493  1.00 12.67           C  
ATOM    450  C   ARG A  83      -5.237  -8.496  47.062  1.00 13.20           C  
ATOM    451  O   ARG A  83      -5.876  -9.172  47.906  1.00 15.45           O  
ATOM    452  CB  ARG A  83      -2.778  -8.339  47.259  1.00 14.01           C  
ATOM    453  CG  ARG A  83      -1.428  -8.970  46.947  1.00 17.27           C  
ATOM    454  CD  ARG A  83      -0.306  -8.284  47.737  1.00 24.94           C  
ATOM    455  NE  ARG A  83       0.035  -8.996  48.960  1.00 30.43           N  
ATOM    456  CZ  ARG A  83      -0.188  -8.520  50.191  1.00 32.89           C  
ATOM    457  NH1 ARG A  83      -0.749  -7.342  50.427  1.00 35.90           N  
ATOM    458  NH2 ARG A  83       0.171  -9.255  51.232  1.00 35.68           N  
ATOM    459  N   ILE A  84      -5.721  -7.327  46.616  1.00 12.31           N  
ATOM    460  CA  ILE A  84      -7.029  -6.816  47.063  1.00 12.57           C  
ATOM    461  C   ILE A  84      -8.138  -7.759  46.593  1.00 14.82           C  
ATOM    462  O   ILE A  84      -9.032  -8.092  47.372  1.00 15.39           O  
ATOM    463  CB  ILE A  84      -7.238  -5.356  46.515  1.00 13.10           C  
ATOM    464  CG1 ILE A  84      -6.309  -4.436  47.315  1.00 12.99           C  
ATOM    465  CG2 ILE A  84      -8.676  -4.845  46.655  1.00 13.06           C  
ATOM    466  CD1 ILE A  84      -6.156  -3.022  46.721  1.00 16.05           C  
ATOM    467  N   ASP A  85      -8.140  -8.207  45.345  1.00 14.28           N  
ATOM    468  CA  ASP A  85      -9.137  -9.153  44.871  1.00 15.91           C  
ATOM    469  C   ASP A  85      -9.177 -10.453  45.700  1.00 17.86           C  
ATOM    470  O   ASP A  85     -10.252 -11.024  45.935  1.00 17.94           O  
ATOM    471  CB  ASP A  85      -8.864  -9.501  43.401  1.00 13.17           C  
ATOM    472  CG  ASP A  85      -9.197  -8.447  42.336  1.00 15.01           C  
ATOM    473  OD1 ASP A  85      -9.862  -7.447  42.617  1.00 13.09           O  
ATOM    474  OD2 ASP A  85      -8.818  -8.657  41.181  1.00 12.52           O  
ATOM    475  N   ALA A  86      -8.015 -10.948  46.147  1.00 17.97           N  
ATOM    476  CA  ALA A  86      -7.903 -12.191  46.904  1.00 19.77           C  
ATOM    477  C   ALA A  86      -8.221 -12.076  48.399  1.00 21.88           C  
ATOM    478  O   ALA A  86      -8.102 -13.053  49.160  1.00 22.71           O  
ATOM    479  CB  ALA A  86      -6.482 -12.737  46.744  1.00 19.40           C  
ATOM    480  N   GLY A  87      -8.616 -10.875  48.852  1.00 21.89           N  
ATOM    481  CA  GLY A  87      -8.943 -10.610  50.236  1.00 20.53           C  
ATOM    482  C   GLY A  87      -7.709 -10.404  51.089  1.00 22.51           C  
ATOM    483  O   GLY A  87      -7.852 -10.308  52.305  1.00 24.70           O  
ATOM    484  N   GLN A  88      -6.490 -10.300  50.542  1.00 21.06           N  
ATOM    485  CA  GLN A  88      -5.279 -10.154  51.336  1.00 20.46           C  
ATOM    486  C   GLN A  88      -4.849  -8.705  51.619  1.00 19.03           C  
ATOM    487  O   GLN A  88      -3.838  -8.504  52.298  1.00 18.50           O  
ATOM    488  CB  GLN A  88      -4.109 -10.814  50.662  1.00 24.40           C  
ATOM    489  CG  GLN A  88      -4.267 -12.252  50.223  1.00 30.74           C  
ATOM    490  CD  GLN A  88      -2.949 -12.735  49.614  1.00 35.96           C  
ATOM    491  OE1 GLN A  88      -2.720 -12.793  48.402  1.00 36.96           O  
ATOM    492  NE2 GLN A  88      -1.990 -13.034  50.481  1.00 39.31           N  
ATOM    493  N   GLU A  89      -5.527  -7.680  51.087  1.00 15.78           N  
ATOM    494  CA  GLU A  89      -5.157  -6.285  51.269  1.00 13.10           C  
ATOM    495  C   GLU A  89      -6.440  -5.477  51.091  1.00 11.82           C  
ATOM    496  O   GLU A  89      -7.394  -6.019  50.535  1.00  9.48           O  
ATOM    497  CB  GLU A  89      -4.081  -5.928  50.219  1.00 12.46           C  
ATOM    498  CG  GLU A  89      -3.561  -4.494  50.221  1.00 15.92           C  
ATOM    499  CD  GLU A  89      -2.976  -4.014  51.548  1.00 17.19           C  
ATOM    500  OE1 GLU A  89      -3.751  -3.520  52.363  1.00 17.77           O  
ATOM    501  OE2 GLU A  89      -1.761  -4.107  51.757  1.00 14.92           O  
ATOM    502  N   GLN A  90      -6.537  -4.208  51.548  1.00 11.74           N  
ATOM    503  CA  GLN A  90      -7.714  -3.337  51.372  1.00 13.66           C  
ATOM    504  C   GLN A  90      -7.312  -1.989  50.795  1.00 10.92           C  
ATOM    505  O   GLN A  90      -6.258  -1.471  51.184  1.00 11.20           O  
ATOM    506  CB  GLN A  90      -8.444  -2.986  52.695  1.00 15.68           C  
ATOM    507  CG  GLN A  90      -8.985  -4.125  53.537  1.00 22.61           C  
ATOM    508  CD  GLN A  90      -7.979  -4.544  54.599  1.00 28.28           C  
ATOM    509  OE1 GLN A  90      -7.223  -5.512  54.454  1.00 30.48           O  
ATOM    510  NE2 GLN A  90      -7.921  -3.802  55.710  1.00 30.70           N  
ATOM    511  N   LEU A  91      -8.104  -1.387  49.911  1.00  9.89           N  
ATOM    512  CA  LEU A  91      -7.854  -0.043  49.401  1.00 11.77           C  
ATOM    513  C   LEU A  91      -7.813   1.038  50.501  1.00 12.31           C  
ATOM    514  O   LEU A  91      -6.998   1.977  50.491  1.00 12.74           O  
ATOM    515  CB  LEU A  91      -8.937   0.325  48.362  1.00 14.76           C  
ATOM    516  CG  LEU A  91      -8.818  -0.216  46.925  1.00 17.70           C  
ATOM    517  CD1 LEU A  91     -10.050   0.135  46.126  1.00 18.10           C  
ATOM    518  CD2 LEU A  91      -7.609   0.410  46.238  1.00 17.90           C  
ATOM    519  N   GLY A  92      -8.701   0.895  51.482  1.00 12.17           N  
ATOM    520  CA  GLY A  92      -8.795   1.861  52.557  1.00 12.94           C  
ATOM    521  C   GLY A  92      -7.779   1.707  53.679  1.00 13.72           C  
ATOM    522  O   GLY A  92      -7.840   2.523  54.595  1.00 14.34           O  
ATOM    523  N   ARG A  93      -6.837   0.758  53.712  1.00 14.19           N  
ATOM    524  CA  ARG A  93      -5.883   0.623  54.818  1.00 14.90           C  
ATOM    525  C   ARG A  93      -4.897   1.801  54.859  1.00 16.08           C  
ATOM    526  O   ARG A  93      -4.392   2.255  53.820  1.00 14.07           O  
ATOM    527  CB  ARG A  93      -5.130  -0.707  54.667  1.00 16.01           C  
ATOM    528  CG  ARG A  93      -4.300  -1.084  55.892  1.00 15.82           C  
ATOM    529  CD  ARG A  93      -3.654  -2.456  55.850  1.00 17.40           C  
ATOM    530  NE  ARG A  93      -2.597  -2.583  54.857  1.00 16.71           N  
ATOM    531  CZ  ARG A  93      -1.313  -2.326  55.067  1.00 18.06           C  
ATOM    532  NH1 ARG A  93      -0.853  -1.896  56.249  1.00 21.26           N  
ATOM    533  NH2 ARG A  93      -0.463  -2.558  54.064  1.00 18.51           N  
ATOM    534  N   ARG A  94      -4.620   2.345  56.052  1.00 16.23           N  
ATOM    535  CA  ARG A  94      -3.735   3.491  56.167  1.00 15.53           C  
ATOM    536  C   ARG A  94      -2.307   3.065  56.500  1.00 15.57           C  
ATOM    537  O   ARG A  94      -2.083   2.229  57.380  1.00 14.36           O  
ATOM    538  CB  ARG A  94      -4.306   4.425  57.236  1.00 18.09           C  
ATOM    539  CG  ARG A  94      -3.559   5.742  57.480  1.00 20.11           C  
ATOM    540  CD  ARG A  94      -4.421   6.689  58.317  1.00 20.97           C  
ATOM    541  NE  ARG A  94      -5.560   7.178  57.547  1.00 23.84           N  
ATOM    542  CZ  ARG A  94      -5.481   8.198  56.668  1.00 24.95           C  
ATOM    543  NH1 ARG A  94      -4.353   8.864  56.432  1.00 26.12           N  
ATOM    544  NH2 ARG A  94      -6.539   8.531  55.936  1.00 25.54           N  
ATOM    545  N   ILE A  95      -1.321   3.673  55.829  1.00 13.19           N  
ATOM    546  CA  ILE A  95       0.087   3.414  56.042  1.00 13.90           C  
ATOM    547  C   ILE A  95       0.737   4.663  56.667  1.00 15.45           C  
ATOM    548  O   ILE A  95       0.537   5.801  56.223  1.00 11.57           O  
ATOM    549  CB  ILE A  95       0.700   3.037  54.662  1.00 13.81           C  
ATOM    550  CG1 ILE A  95       0.108   1.664  54.284  1.00 14.70           C  
ATOM    551  CG2 ILE A  95       2.246   3.016  54.695  1.00 12.43           C  
ATOM    552  CD1 ILE A  95       0.347   1.202  52.845  1.00 18.25           C  
ATOM    553  N   HIS A  96       1.482   4.451  57.764  1.00 14.48           N  
ATOM    554  CA  HIS A  96       2.176   5.546  58.452  1.00 16.75           C  
ATOM    555  C   HIS A  96       3.657   5.424  58.075  1.00 15.98           C  
ATOM    556  O   HIS A  96       4.163   4.310  57.841  1.00 19.31           O  
ATOM    557  CB  HIS A  96       2.020   5.411  59.974  1.00 18.35           C  
ATOM    558  CG  HIS A  96       0.563   5.503  60.393  1.00 20.56           C  
ATOM    559  ND1 HIS A  96      -0.285   4.519  60.700  1.00 21.53           N  
ATOM    560  CD2 HIS A  96      -0.131   6.687  60.454  1.00 20.92           C  
ATOM    561  CE1 HIS A  96      -1.462   5.057  60.931  1.00 20.85           C  
ATOM    562  NE2 HIS A  96      -1.358   6.364  60.780  1.00 22.19           N  
ATOM    563  N   TYR A  97       4.385   6.514  57.978  1.00 11.95           N  
ATOM    564  CA  TYR A  97       5.790   6.533  57.613  1.00 10.84           C  
ATOM    565  C   TYR A  97       6.406   7.778  58.248  1.00 12.06           C  
ATOM    566  O   TYR A  97       5.663   8.595  58.786  1.00 13.48           O  
ATOM    567  CB  TYR A  97       5.930   6.570  56.056  1.00 10.63           C  
ATOM    568  CG  TYR A  97       5.188   7.685  55.287  1.00 11.33           C  
ATOM    569  CD1 TYR A  97       3.836   7.545  54.986  1.00  9.23           C  
ATOM    570  CD2 TYR A  97       5.862   8.840  54.916  1.00  9.42           C  
ATOM    571  CE1 TYR A  97       3.142   8.543  54.331  1.00  8.65           C  
ATOM    572  CE2 TYR A  97       5.166   9.848  54.254  1.00 10.27           C  
ATOM    573  CZ  TYR A  97       3.818   9.690  53.970  1.00 10.67           C  
ATOM    574  OH  TYR A  97       3.119  10.694  53.307  1.00  9.46           O  
ATOM    575  N   SER A  98       7.701   8.041  58.153  1.00 12.65           N  
ATOM    576  CA  SER A  98       8.326   9.181  58.811  1.00 15.86           C  
ATOM    577  C   SER A  98       9.296   9.888  57.864  1.00 16.79           C  
ATOM    578  O   SER A  98       9.544   9.414  56.742  1.00 16.79           O  
ATOM    579  CB  SER A  98       9.062   8.653  60.081  1.00 17.35           C  
ATOM    580  OG  SER A  98      10.295   7.985  59.806  1.00 18.08           O  
ATOM    581  N   GLN A  99       9.963  10.971  58.300  1.00 19.35           N  
ATOM    582  CA  GLN A  99      10.916  11.717  57.474  1.00 20.06           C  
ATOM    583  C   GLN A  99      12.088  10.876  56.982  1.00 18.07           C  
ATOM    584  O   GLN A  99      12.613  11.089  55.904  1.00 17.10           O  
ATOM    585  CB  GLN A  99      11.453  12.937  58.256  1.00 24.99           C  
ATOM    586  CG  GLN A  99      12.460  12.708  59.407  1.00 34.92           C  
ATOM    587  CD  GLN A  99      11.997  11.829  60.582  1.00 40.67           C  
ATOM    588  OE1 GLN A  99      10.806  11.533  60.757  1.00 43.73           O  
ATOM    589  NE2 GLN A  99      12.904  11.300  61.393  1.00 42.64           N  
ATOM    590  N   ASN A 100      12.485   9.891  57.770  1.00 15.81           N  
ATOM    591  CA  ASN A 100      13.534   8.942  57.428  1.00 15.87           C  
ATOM    592  C   ASN A 100      13.252   8.145  56.130  1.00 14.63           C  
ATOM    593  O   ASN A 100      14.162   7.661  55.464  1.00 14.73           O  
ATOM    594  CB  ASN A 100      13.721   7.956  58.616  1.00 18.37           C  
ATOM    595  CG  ASN A 100      13.916   8.674  59.960  1.00 24.42           C  
ATOM    596  OD1 ASN A 100      14.672   9.649  60.080  1.00 25.60           O  
ATOM    597  ND2 ASN A 100      13.159   8.363  61.012  1.00 22.90           N  
ATOM    598  N   ASP A 101      11.993   7.991  55.716  1.00 13.65           N  
ATOM    599  CA  ASP A 101      11.642   7.237  54.533  1.00 11.72           C  
ATOM    600  C   ASP A 101      11.673   8.074  53.270  1.00 12.17           C  
ATOM    601  O   ASP A 101      11.592   7.501  52.179  1.00 12.00           O  
ATOM    602  CB  ASP A 101      10.240   6.656  54.667  1.00 12.03           C  
ATOM    603  CG  ASP A 101      10.123   5.634  55.786  1.00 14.94           C  
ATOM    604  OD1 ASP A 101      10.795   4.598  55.718  1.00 13.70           O  
ATOM    605  OD2 ASP A 101       9.366   5.905  56.722  1.00 13.56           O  
ATOM    606  N   LEU A 102      11.754   9.401  53.355  1.00  9.66           N  
ATOM    607  CA  LEU A 102      11.603  10.215  52.171  1.00  9.18           C  
ATOM    608  C   LEU A 102      12.814  10.165  51.280  1.00 11.44           C  
ATOM    609  O   LEU A 102      13.932  10.308  51.781  1.00 12.62           O  
ATOM    610  CB  LEU A 102      11.276  11.659  52.620  1.00 10.05           C  
ATOM    611  CG  LEU A 102       9.910  11.920  53.314  1.00 11.55           C  
ATOM    612  CD1 LEU A 102       9.833  13.406  53.700  1.00 13.02           C  
ATOM    613  CD2 LEU A 102       8.725  11.616  52.398  1.00 14.23           C  
ATOM    614  N   VAL A 103      12.669   9.904  49.971  1.00 11.48           N  
ATOM    615  CA  VAL A 103      13.810   9.994  49.044  1.00 12.65           C  
ATOM    616  C   VAL A 103      13.531  11.124  48.019  1.00 13.89           C  
ATOM    617  O   VAL A 103      12.483  11.792  48.077  1.00 11.25           O  
ATOM    618  CB  VAL A 103      14.084   8.627  48.277  1.00 14.04           C  
ATOM    619  CG1 VAL A 103      14.388   7.538  49.310  1.00 12.23           C  
ATOM    620  CG2 VAL A 103      12.891   8.167  47.449  1.00 13.23           C  
ATOM    621  N   GLU A 104      14.472  11.420  47.120  1.00 14.51           N  
ATOM    622  CA  GLU A 104      14.298  12.439  46.079  1.00 19.02           C  
ATOM    623  C   GLU A 104      13.024  12.259  45.224  1.00 17.75           C  
ATOM    624  O   GLU A 104      12.618  11.144  44.904  1.00 18.03           O  
ATOM    625  CB  GLU A 104      15.555  12.440  45.167  1.00 23.56           C  
ATOM    626  CG  GLU A 104      15.875  11.089  44.513  1.00 31.29           C  
ATOM    627  CD  GLU A 104      17.245  10.961  43.837  1.00 37.07           C  
ATOM    628  OE1 GLU A 104      18.256  10.787  44.530  1.00 39.32           O  
ATOM    629  OE2 GLU A 104      17.297  11.001  42.602  1.00 39.05           O  
ATOM    630  N   TYR A 105      12.395  13.387  44.890  1.00 17.05           N  
ATOM    631  CA  TYR A 105      11.172  13.521  44.110  1.00 16.87           C  
ATOM    632  C   TYR A 105      10.002  12.732  44.708  1.00 16.29           C  
ATOM    633  O   TYR A 105       9.489  11.702  44.250  1.00 13.58           O  
ATOM    634  CB  TYR A 105      11.375  13.097  42.618  1.00 19.13           C  
ATOM    635  CG  TYR A 105      10.198  13.576  41.763  1.00 24.96           C  
ATOM    636  CD1 TYR A 105      10.024  14.933  41.502  1.00 26.29           C  
ATOM    637  CD2 TYR A 105       9.248  12.660  41.326  1.00 25.57           C  
ATOM    638  CE1 TYR A 105       8.897  15.363  40.826  1.00 26.94           C  
ATOM    639  CE2 TYR A 105       8.124  13.084  40.656  1.00 26.87           C  
ATOM    640  CZ  TYR A 105       7.950  14.433  40.415  1.00 30.27           C  
ATOM    641  OH  TYR A 105       6.778  14.851  39.793  1.00 29.98           O  
ATOM    642  N   SER A 106       9.503  13.370  45.758  1.00 14.48           N  
ATOM    643  CA  SER A 106       8.360  12.876  46.490  1.00 15.42           C  
ATOM    644  C   SER A 106       7.310  13.978  46.697  1.00 15.81           C  
ATOM    645  O   SER A 106       6.938  14.253  47.843  1.00 17.74           O  
ATOM    646  CB  SER A 106       8.888  12.298  47.825  1.00 14.30           C  
ATOM    647  OG  SER A 106       9.774  11.205  47.553  1.00 18.63           O  
ATOM    648  N   PRO A 107       6.690  14.582  45.651  1.00 15.78           N  
ATOM    649  CA  PRO A 107       5.828  15.769  45.780  1.00 13.26           C  
ATOM    650  C   PRO A 107       4.564  15.590  46.590  1.00 14.40           C  
ATOM    651  O   PRO A 107       4.081  16.536  47.203  1.00 14.02           O  
ATOM    652  CB  PRO A 107       5.519  16.179  44.341  1.00 14.21           C  
ATOM    653  CG  PRO A 107       5.604  14.872  43.572  1.00 14.81           C  
ATOM    654  CD  PRO A 107       6.790  14.177  44.246  1.00 15.29           C  
ATOM    655  N   VAL A 108       3.974  14.381  46.603  1.00 12.05           N  
ATOM    656  CA  VAL A 108       2.746  14.119  47.360  1.00 11.45           C  
ATOM    657  C   VAL A 108       3.032  13.564  48.778  1.00 11.46           C  
ATOM    658  O   VAL A 108       2.381  14.014  49.743  1.00 13.56           O  
ATOM    659  CB  VAL A 108       1.826  13.092  46.592  1.00 10.84           C  
ATOM    660  CG1 VAL A 108       0.535  12.941  47.352  1.00  9.14           C  
ATOM    661  CG2 VAL A 108       1.502  13.563  45.176  1.00 11.61           C  
ATOM    662  N   THR A 109       3.968  12.604  48.942  1.00  8.32           N  
ATOM    663  CA  THR A 109       4.157  11.969  50.251  1.00  8.48           C  
ATOM    664  C   THR A 109       4.793  12.924  51.251  1.00  9.85           C  
ATOM    665  O   THR A 109       4.531  12.856  52.475  1.00  6.51           O  
ATOM    666  CB  THR A 109       5.034  10.668  50.177  1.00  7.55           C  
ATOM    667  OG1 THR A 109       6.125  10.907  49.299  1.00  6.74           O  
ATOM    668  CG2 THR A 109       4.216   9.452  49.693  1.00  8.48           C  
ATOM    669  N   GLU A 110       5.595  13.875  50.753  1.00 10.52           N  
ATOM    670  CA  GLU A 110       6.205  14.778  51.735  1.00 15.95           C  
ATOM    671  C   GLU A 110       5.230  15.774  52.365  1.00 16.77           C  
ATOM    672  O   GLU A 110       5.609  16.439  53.337  1.00 19.14           O  
ATOM    673  CB  GLU A 110       7.368  15.542  51.114  1.00 17.84           C  
ATOM    674  CG  GLU A 110       6.958  16.551  50.067  1.00 25.62           C  
ATOM    675  CD  GLU A 110       8.119  17.206  49.348  1.00 30.20           C  
ATOM    676  OE1 GLU A 110       9.279  16.841  49.557  1.00 32.84           O  
ATOM    677  OE2 GLU A 110       7.836  18.101  48.559  1.00 34.56           O  
ATOM    678  N   LYS A 111       4.004  15.901  51.833  1.00 14.26           N  
ATOM    679  CA  LYS A 111       2.982  16.784  52.358  1.00 16.13           C  
ATOM    680  C   LYS A 111       2.058  16.085  53.350  1.00 16.79           C  
ATOM    681  O   LYS A 111       1.081  16.699  53.817  1.00 16.52           O  
ATOM    682  CB  LYS A 111       2.143  17.326  51.196  1.00 19.12           C  
ATOM    683  CG  LYS A 111       2.939  18.293  50.316  1.00 24.46           C  
ATOM    684  CD  LYS A 111       2.338  18.503  48.933  1.00 29.90           C  
ATOM    685  CE  LYS A 111       1.174  19.471  48.800  1.00 33.81           C  
ATOM    686  NZ  LYS A 111      -0.020  19.057  49.513  1.00 36.64           N  
ATOM    687  N   HIS A 112       2.271  14.790  53.674  1.00 15.47           N  
ATOM    688  CA  HIS A 112       1.335  14.065  54.510  1.00 14.03           C  
ATOM    689  C   HIS A 112       1.991  13.249  55.609  1.00 14.12           C  
ATOM    690  O   HIS A 112       1.399  12.281  56.121  1.00 15.08           O  
ATOM    691  CB  HIS A 112       0.472  13.121  53.665  1.00 14.75           C  
ATOM    692  CG  HIS A 112      -0.549  13.720  52.720  1.00 17.22           C  
ATOM    693  ND1 HIS A 112      -1.848  13.917  52.909  1.00 18.28           N  
ATOM    694  CD2 HIS A 112      -0.266  14.134  51.440  1.00 18.53           C  
ATOM    695  CE1 HIS A 112      -2.361  14.437  51.817  1.00 19.64           C  
ATOM    696  NE2 HIS A 112      -1.399  14.564  50.936  1.00 19.06           N  
ATOM    697  N   LEU A 113       3.172  13.668  56.059  1.00 14.33           N  
ATOM    698  CA  LEU A 113       3.885  13.006  57.148  1.00 15.82           C  
ATOM    699  C   LEU A 113       3.105  12.846  58.450  1.00 15.87           C  
ATOM    700  O   LEU A 113       3.317  11.852  59.154  1.00 17.51           O  
ATOM    701  CB  LEU A 113       5.189  13.752  57.504  1.00 14.97           C  
ATOM    702  CG  LEU A 113       6.375  13.587  56.556  1.00 18.65           C  
ATOM    703  CD1 LEU A 113       7.520  14.522  56.963  1.00 16.27           C  
ATOM    704  CD2 LEU A 113       6.854  12.140  56.612  1.00 16.69           C  
ATOM    705  N   THR A 114       2.213  13.787  58.809  1.00 14.63           N  
ATOM    706  CA  THR A 114       1.497  13.732  60.081  1.00 15.59           C  
ATOM    707  C   THR A 114       0.437  12.646  60.175  1.00 15.93           C  
ATOM    708  O   THR A 114       0.332  11.970  61.208  1.00 17.62           O  
ATOM    709  CB  THR A 114       0.833  15.113  60.354  1.00 15.91           C  
ATOM    710  OG1 THR A 114       1.875  16.080  60.174  1.00 17.17           O  
ATOM    711  CG2 THR A 114       0.148  15.196  61.722  1.00 14.20           C  
ATOM    712  N   ASP A 115      -0.396  12.507  59.139  1.00 14.83           N  
ATOM    713  CA  ASP A 115      -1.482  11.549  59.225  1.00 14.90           C  
ATOM    714  C   ASP A 115      -1.372  10.315  58.333  1.00 12.25           C  
ATOM    715  O   ASP A 115      -2.264   9.457  58.408  1.00 13.35           O  
ATOM    716  CB  ASP A 115      -2.811  12.265  58.933  1.00 16.91           C  
ATOM    717  CG  ASP A 115      -3.160  13.358  59.957  1.00 23.19           C  
ATOM    718  OD1 ASP A 115      -3.350  13.031  61.130  1.00 20.83           O  
ATOM    719  OD2 ASP A 115      -3.222  14.538  59.579  1.00 25.34           O  
ATOM    720  N   GLY A 116      -0.358  10.191  57.490  1.00 11.34           N  
ATOM    721  CA  GLY A 116      -0.236   9.036  56.605  1.00 13.18           C  
ATOM    722  C   GLY A 116      -1.157   9.087  55.391  1.00 11.60           C  
ATOM    723  O   GLY A 116      -1.893  10.053  55.177  1.00 12.20           O  
ATOM    724  N   MET A 117      -1.184   8.020  54.582  1.00 10.71           N  
ATOM    725  CA  MET A 117      -1.966   7.948  53.344  1.00 10.08           C  
ATOM    726  C   MET A 117      -2.537   6.534  53.197  1.00 10.33           C  
ATOM    727  O   MET A 117      -1.967   5.591  53.770  1.00 11.03           O  
ATOM    728  CB  MET A 117      -1.061   8.260  52.145  1.00  8.84           C  
ATOM    729  CG  MET A 117      -0.541   9.686  52.066  1.00 10.21           C  
ATOM    730  SD  MET A 117       0.611  10.076  50.709  1.00 13.06           S  
ATOM    731  CE  MET A 117      -0.434   9.857  49.306  1.00 12.13           C  
ATOM    732  N   THR A 118      -3.652   6.327  52.519  1.00 11.11           N  
ATOM    733  CA  THR A 118      -4.217   4.988  52.315  1.00 11.41           C  
ATOM    734  C   THR A 118      -3.555   4.295  51.104  1.00 11.49           C  
ATOM    735  O   THR A 118      -2.892   4.983  50.302  1.00  8.47           O  
ATOM    736  CB  THR A 118      -5.779   5.077  52.096  1.00 11.75           C  
ATOM    737  OG1 THR A 118      -5.987   5.938  50.962  1.00 13.26           O  
ATOM    738  CG2 THR A 118      -6.552   5.620  53.316  1.00  9.78           C  
ATOM    739  N   VAL A 119      -3.714   2.962  50.928  1.00 10.99           N  
ATOM    740  CA  VAL A 119      -3.182   2.218  49.769  1.00  8.34           C  
ATOM    741  C   VAL A 119      -3.689   2.827  48.456  1.00  9.43           C  
ATOM    742  O   VAL A 119      -2.921   3.046  47.506  1.00  9.11           O  
ATOM    743  CB  VAL A 119      -3.614   0.731  49.949  1.00  8.30           C  
ATOM    744  CG1 VAL A 119      -3.239  -0.139  48.756  1.00  6.41           C  
ATOM    745  CG2 VAL A 119      -2.817   0.125  51.113  1.00  7.37           C  
ATOM    746  N   ARG A 120      -4.963   3.201  48.366  1.00  9.03           N  
ATOM    747  CA  ARG A 120      -5.542   3.894  47.222  1.00  9.40           C  
ATOM    748  C   ARG A 120      -4.818   5.213  46.938  1.00  9.68           C  
ATOM    749  O   ARG A 120      -4.506   5.526  45.774  1.00 10.26           O  
ATOM    750  CB  ARG A 120      -7.040   4.162  47.509  1.00 12.46           C  
ATOM    751  CG  ARG A 120      -7.784   5.039  46.494  1.00 17.20           C  
ATOM    752  CD  ARG A 120      -9.173   5.451  46.962  1.00 20.96           C  
ATOM    753  NE  ARG A 120     -10.154   4.382  46.858  1.00 27.10           N  
ATOM    754  CZ  ARG A 120     -10.704   3.789  47.933  1.00 31.76           C  
ATOM    755  NH1 ARG A 120     -10.365   4.123  49.189  1.00 33.35           N  
ATOM    756  NH2 ARG A 120     -11.606   2.816  47.756  1.00 32.05           N  
ATOM    757  N   GLU A 121      -4.557   6.028  47.976  1.00  8.56           N  
ATOM    758  CA  GLU A 121      -3.864   7.287  47.765  1.00  6.78           C  
ATOM    759  C   GLU A 121      -2.419   7.103  47.331  1.00  6.08           C  
ATOM    760  O   GLU A 121      -1.908   7.913  46.543  1.00  2.88           O  
ATOM    761  CB  GLU A 121      -3.894   8.143  49.049  1.00  9.88           C  
ATOM    762  CG  GLU A 121      -5.308   8.666  49.328  1.00 13.77           C  
ATOM    763  CD  GLU A 121      -5.608   9.071  50.774  1.00 18.89           C  
ATOM    764  OE1 GLU A 121      -4.708   9.148  51.598  1.00 16.82           O  
ATOM    765  OE2 GLU A 121      -6.780   9.275  51.100  1.00 23.43           O  
ATOM    766  N   LEU A 122      -1.724   6.048  47.809  1.00  6.19           N  
ATOM    767  CA  LEU A 122      -0.340   5.818  47.415  1.00  4.58           C  
ATOM    768  C   LEU A 122      -0.246   5.304  45.970  1.00  4.38           C  
ATOM    769  O   LEU A 122       0.642   5.741  45.230  1.00  4.08           O  
ATOM    770  CB  LEU A 122       0.284   4.849  48.418  1.00  4.53           C  
ATOM    771  CG  LEU A 122       0.564   5.426  49.845  1.00  6.27           C  
ATOM    772  CD1 LEU A 122       0.798   4.282  50.783  1.00  8.71           C  
ATOM    773  CD2 LEU A 122       1.757   6.354  49.863  1.00  5.58           C  
ATOM    774  N   CYS A 123      -1.123   4.423  45.473  1.00  3.81           N  
ATOM    775  CA  CYS A 123      -1.106   4.057  44.050  1.00  4.82           C  
ATOM    776  C   CYS A 123      -1.489   5.258  43.164  1.00  5.81           C  
ATOM    777  O   CYS A 123      -0.852   5.451  42.114  1.00  5.85           O  
ATOM    778  CB  CYS A 123      -2.076   2.904  43.764  1.00  5.34           C  
ATOM    779  SG  CYS A 123      -1.248   1.245  43.854  1.00  7.06           S  
ATOM    780  N   SER A 124      -2.496   6.090  43.524  1.00  5.71           N  
ATOM    781  CA  SER A 124      -2.752   7.326  42.789  1.00  6.75           C  
ATOM    782  C   SER A 124      -1.496   8.222  42.715  1.00  7.70           C  
ATOM    783  O   SER A 124      -1.202   8.760  41.636  1.00  8.08           O  
ATOM    784  CB  SER A 124      -3.858   8.146  43.458  1.00  9.43           C  
ATOM    785  OG  SER A 124      -4.111   9.343  42.713  1.00 10.95           O  
ATOM    786  N   ALA A 125      -0.728   8.430  43.803  1.00  7.83           N  
ATOM    787  CA  ALA A 125       0.468   9.280  43.779  1.00  7.46           C  
ATOM    788  C   ALA A 125       1.620   8.749  42.905  1.00  7.25           C  
ATOM    789  O   ALA A 125       2.344   9.476  42.187  1.00  5.73           O  
ATOM    790  CB  ALA A 125       0.976   9.447  45.234  1.00  7.99           C  
ATOM    791  N   ALA A 126       1.843   7.444  43.028  1.00  5.70           N  
ATOM    792  CA  ALA A 126       2.885   6.745  42.274  1.00  6.71           C  
ATOM    793  C   ALA A 126       2.604   6.784  40.767  1.00  6.43           C  
ATOM    794  O   ALA A 126       3.530   7.032  39.986  1.00  7.32           O  
ATOM    795  CB  ALA A 126       2.968   5.277  42.769  1.00  6.80           C  
ATOM    796  N   ILE A 127       1.369   6.572  40.305  1.00  5.05           N  
ATOM    797  CA  ILE A 127       1.066   6.622  38.873  1.00  5.46           C  
ATOM    798  C   ILE A 127       0.822   8.038  38.312  1.00  7.51           C  
ATOM    799  O   ILE A 127       1.440   8.367  37.279  1.00  6.25           O  
ATOM    800  CB  ILE A 127      -0.164   5.691  38.595  1.00  4.90           C  
ATOM    801  CG1 ILE A 127       0.293   4.203  38.699  1.00  4.38           C  
ATOM    802  CG2 ILE A 127      -0.727   5.882  37.158  1.00  2.91           C  
ATOM    803  CD1 ILE A 127      -0.937   3.260  38.639  1.00  4.90           C  
ATOM    804  N   THR A 128      -0.006   8.906  38.931  1.00  8.13           N  
ATOM    805  CA  THR A 128      -0.325  10.203  38.308  1.00  5.56           C  
ATOM    806  C   THR A 128       0.757  11.291  38.479  1.00  8.44           C  
ATOM    807  O   THR A 128       0.872  12.187  37.609  1.00  7.23           O  
ATOM    808  CB  THR A 128      -1.703  10.736  38.840  1.00  5.99           C  
ATOM    809  OG1 THR A 128      -1.523  11.167  40.188  1.00  7.36           O  
ATOM    810  CG2 THR A 128      -2.833   9.680  38.725  1.00  4.41           C  
ATOM    811  N   MET A 129       1.565  11.223  39.567  1.00  7.01           N  
ATOM    812  CA  MET A 129       2.651  12.154  39.857  1.00  7.84           C  
ATOM    813  C   MET A 129       4.069  11.560  39.875  1.00  9.01           C  
ATOM    814  O   MET A 129       5.040  12.305  40.075  1.00  8.88           O  
ATOM    815  CB  MET A 129       2.396  12.831  41.213  1.00  9.48           C  
ATOM    816  CG  MET A 129       1.203  13.773  41.320  1.00 14.42           C  
ATOM    817  SD  MET A 129       1.284  15.231  40.225  1.00 20.79           S  
ATOM    818  CE  MET A 129       2.684  16.153  40.806  1.00 22.50           C  
ATOM    819  N   SER A 130       4.275  10.234  39.669  1.00  8.67           N  
ATOM    820  CA  SER A 130       5.586   9.568  39.680  1.00  7.62           C  
ATOM    821  C   SER A 130       6.324   9.663  41.027  1.00  7.42           C  
ATOM    822  O   SER A 130       7.567   9.654  41.106  1.00  6.48           O  
ATOM    823  CB  SER A 130       6.490  10.168  38.589  1.00  9.90           C  
ATOM    824  OG  SER A 130       6.908   9.212  37.660  1.00 12.91           O  
ATOM    825  N   ASP A 131       5.561   9.759  42.124  1.00  6.89           N  
ATOM    826  CA  ASP A 131       6.151   9.865  43.481  1.00  7.19           C  
ATOM    827  C   ASP A 131       7.028   8.649  43.846  1.00  6.12           C  
ATOM    828  O   ASP A 131       6.569   7.488  43.889  1.00  7.21           O  
ATOM    829  CB  ASP A 131       4.999  10.010  44.501  1.00  5.88           C  
ATOM    830  CG  ASP A 131       5.413  10.463  45.909  1.00  8.42           C  
ATOM    831  OD1 ASP A 131       6.162   9.761  46.587  1.00  9.43           O  
ATOM    832  OD2 ASP A 131       4.976  11.520  46.340  1.00  7.24           O  
ATOM    833  N   ASN A 132       8.309   8.894  44.187  1.00  6.60           N  
ATOM    834  CA  ASN A 132       9.282   7.840  44.496  1.00  4.58           C  
ATOM    835  C   ASN A 132       9.136   7.205  45.863  1.00  5.48           C  
ATOM    836  O   ASN A 132       9.272   5.975  45.992  1.00  5.96           O  
ATOM    837  CB  ASN A 132      10.738   8.376  44.358  1.00  5.91           C  
ATOM    838  CG  ASN A 132      11.242   8.444  42.919  1.00  7.51           C  
ATOM    839  OD1 ASN A 132      12.247   9.098  42.585  1.00 12.80           O  
ATOM    840  ND2 ASN A 132      10.672   7.752  41.955  1.00  3.62           N  
ATOM    841  N   THR A 133       8.858   7.958  46.927  1.00  4.27           N  
ATOM    842  CA  THR A 133       8.611   7.319  48.233  1.00  4.08           C  
ATOM    843  C   THR A 133       7.328   6.451  48.231  1.00  4.74           C  
ATOM    844  O   THR A 133       7.292   5.383  48.861  1.00  3.04           O  
ATOM    845  CB  THR A 133       8.527   8.425  49.343  1.00  7.53           C  
ATOM    846  OG1 THR A 133       9.778   9.110  49.332  1.00  7.55           O  
ATOM    847  CG2 THR A 133       8.300   7.856  50.735  1.00  9.12           C  
ATOM    848  N   ALA A 134       6.244   6.833  47.537  1.00  3.33           N  
ATOM    849  CA  ALA A 134       5.036   6.013  47.476  1.00  3.87           C  
ATOM    850  C   ALA A 134       5.311   4.627  46.909  1.00  4.58           C  
ATOM    851  O   ALA A 134       4.809   3.630  47.437  1.00  5.57           O  
ATOM    852  CB  ALA A 134       3.956   6.651  46.596  1.00  4.50           C  
ATOM    853  N   ALA A 135       6.147   4.555  45.879  1.00  3.35           N  
ATOM    854  CA  ALA A 135       6.495   3.267  45.282  1.00  4.82           C  
ATOM    855  C   ALA A 135       7.305   2.411  46.242  1.00  5.20           C  
ATOM    856  O   ALA A 135       7.025   1.209  46.361  1.00  5.61           O  
ATOM    857  CB  ALA A 135       7.315   3.459  43.984  1.00  5.92           C  
ATOM    858  N   ASN A 136       8.320   2.961  46.939  1.00  4.97           N  
ATOM    859  CA  ASN A 136       9.050   2.167  47.956  1.00  4.86           C  
ATOM    860  C   ASN A 136       8.129   1.663  49.083  1.00  6.32           C  
ATOM    861  O   ASN A 136       8.285   0.513  49.533  1.00  6.91           O  
ATOM    862  CB  ASN A 136      10.147   2.962  48.638  1.00  3.77           C  
ATOM    863  CG  ASN A 136      11.396   3.134  47.781  1.00  7.70           C  
ATOM    864  OD1 ASN A 136      11.519   2.579  46.681  1.00  8.31           O  
ATOM    865  ND2 ASN A 136      12.405   3.872  48.232  1.00  3.32           N  
ATOM    866  N   LEU A 137       7.133   2.445  49.565  1.00  5.50           N  
ATOM    867  CA  LEU A 137       6.234   1.964  50.612  1.00  6.22           C  
ATOM    868  C   LEU A 137       5.362   0.834  50.097  1.00  6.72           C  
ATOM    869  O   LEU A 137       5.129  -0.141  50.829  1.00  6.02           O  
ATOM    870  CB  LEU A 137       5.329   3.109  51.160  1.00  6.31           C  
ATOM    871  CG  LEU A 137       6.124   4.263  51.866  1.00  6.57           C  
ATOM    872  CD1 LEU A 137       5.226   5.478  52.098  1.00  6.69           C  
ATOM    873  CD2 LEU A 137       6.688   3.755  53.201  1.00  7.54           C  
ATOM    874  N   LEU A 138       4.863   0.884  48.860  1.00  7.38           N  
ATOM    875  CA  LEU A 138       4.052  -0.223  48.330  1.00  6.99           C  
ATOM    876  C   LEU A 138       4.912  -1.460  48.067  1.00  8.89           C  
ATOM    877  O   LEU A 138       4.442  -2.590  48.274  1.00  7.73           O  
ATOM    878  CB  LEU A 138       3.354   0.214  47.027  1.00  7.05           C  
ATOM    879  CG  LEU A 138       2.280   1.310  47.168  1.00  8.03           C  
ATOM    880  CD1 LEU A 138       2.058   1.971  45.820  1.00  6.73           C  
ATOM    881  CD2 LEU A 138       1.000   0.713  47.759  1.00  8.75           C  
ATOM    882  N   LEU A 139       6.172  -1.308  47.614  1.00  8.36           N  
ATOM    883  CA  LEU A 139       7.069  -2.453  47.470  1.00  9.18           C  
ATOM    884  C   LEU A 139       7.230  -3.192  48.802  1.00 11.60           C  
ATOM    885  O   LEU A 139       7.175  -4.432  48.806  1.00 11.94           O  
ATOM    886  CB  LEU A 139       8.469  -2.028  46.975  1.00  8.79           C  
ATOM    887  CG  LEU A 139       8.653  -1.848  45.460  1.00  8.87           C  
ATOM    888  CD1 LEU A 139       9.988  -1.176  45.197  1.00 10.59           C  
ATOM    889  CD2 LEU A 139       8.590  -3.208  44.735  1.00  9.81           C  
ATOM    890  N   THR A 140       7.397  -2.508  49.944  1.00 11.04           N  
ATOM    891  CA  THR A 140       7.488  -3.179  51.233  1.00 12.40           C  
ATOM    892  C   THR A 140       6.217  -3.983  51.535  1.00 12.48           C  
ATOM    893  O   THR A 140       6.343  -5.149  51.945  1.00 12.97           O  
ATOM    894  CB  THR A 140       7.792  -2.092  52.335  1.00 14.11           C  
ATOM    895  OG1 THR A 140       9.035  -1.476  51.952  1.00 14.05           O  
ATOM    896  CG2 THR A 140       7.925  -2.655  53.749  1.00 14.83           C  
ATOM    897  N   THR A 141       4.989  -3.504  51.260  1.00 11.13           N  
ATOM    898  CA  THR A 141       3.793  -4.282  51.620  1.00 13.09           C  
ATOM    899  C   THR A 141       3.646  -5.586  50.836  1.00 13.89           C  
ATOM    900  O   THR A 141       2.994  -6.512  51.326  1.00 16.33           O  
ATOM    901  CB  THR A 141       2.451  -3.466  51.443  1.00 13.96           C  
ATOM    902  OG1 THR A 141       2.158  -3.217  50.070  1.00 17.45           O  
ATOM    903  CG2 THR A 141       2.558  -2.131  52.160  1.00 13.57           C  
ATOM    904  N   ILE A 142       4.184  -5.687  49.606  1.00 11.38           N  
ATOM    905  CA  ILE A 142       4.062  -6.922  48.839  1.00 10.10           C  
ATOM    906  C   ILE A 142       5.303  -7.806  49.023  1.00 10.85           C  
ATOM    907  O   ILE A 142       5.298  -8.914  48.486  1.00 12.54           O  
ATOM    908  CB  ILE A 142       3.849  -6.700  47.265  1.00 11.21           C  
ATOM    909  CG1 ILE A 142       5.086  -6.179  46.544  1.00 11.42           C  
ATOM    910  CG2 ILE A 142       2.697  -5.735  47.068  1.00 10.93           C  
ATOM    911  CD1 ILE A 142       5.033  -6.373  45.016  1.00 13.36           C  
ATOM    912  N   GLY A 143       6.363  -7.435  49.759  1.00  7.79           N  
ATOM    913  CA  GLY A 143       7.514  -8.313  49.904  1.00  9.02           C  
ATOM    914  C   GLY A 143       8.735  -8.010  49.033  1.00  8.71           C  
ATOM    915  O   GLY A 143       9.635  -8.856  48.872  1.00 11.46           O  
ATOM    916  N   GLY A 144       8.799  -6.816  48.410  1.00  7.18           N  
ATOM    917  CA  GLY A 144       9.988  -6.329  47.730  1.00  7.13           C  
ATOM    918  C   GLY A 144      10.136  -6.691  46.244  1.00  6.73           C  
ATOM    919  O   GLY A 144       9.306  -7.443  45.688  1.00  6.72           O  
ATOM    920  N   PRO A 145      11.238  -6.258  45.581  1.00  7.56           N  
ATOM    921  CA  PRO A 145      11.567  -6.547  44.168  1.00  6.96           C  
ATOM    922  C   PRO A 145      11.431  -8.008  43.725  1.00  9.03           C  
ATOM    923  O   PRO A 145      10.850  -8.317  42.663  1.00  7.65           O  
ATOM    924  CB  PRO A 145      12.980  -6.008  44.011  1.00  8.36           C  
ATOM    925  CG  PRO A 145      12.988  -4.797  44.942  1.00  6.34           C  
ATOM    926  CD  PRO A 145      12.272  -5.383  46.160  1.00  8.79           C  
ATOM    927  N   LYS A 146      11.877  -8.932  44.576  1.00  8.21           N  
ATOM    928  CA  LYS A 146      11.797 -10.363  44.288  1.00 10.60           C  
ATOM    929  C   LYS A 146      10.367 -10.871  44.139  1.00 10.83           C  
ATOM    930  O   LYS A 146      10.088 -11.708  43.258  1.00 11.32           O  
ATOM    931  CB  LYS A 146      12.454 -11.175  45.390  1.00 14.75           C  
ATOM    932  CG  LYS A 146      13.937 -10.997  45.435  1.00 22.73           C  
ATOM    933  CD  LYS A 146      14.605 -11.963  44.473  1.00 28.92           C  
ATOM    934  CE  LYS A 146      16.103 -11.958  44.797  1.00 31.22           C  
ATOM    935  NZ  LYS A 146      16.870 -12.656  43.777  1.00 32.44           N  
ATOM    936  N   GLU A 147       9.431 -10.354  44.938  1.00  8.88           N  
ATOM    937  CA  GLU A 147       8.033 -10.764  44.825  1.00 10.12           C  
ATOM    938  C   GLU A 147       7.321 -10.143  43.644  1.00  8.21           C  
ATOM    939  O   GLU A 147       6.426 -10.779  43.080  1.00 10.18           O  
ATOM    940  CB  GLU A 147       7.247 -10.419  46.084  1.00 12.86           C  
ATOM    941  CG  GLU A 147       7.613 -11.388  47.229  1.00 20.03           C  
ATOM    942  CD  GLU A 147       7.376 -12.871  46.941  1.00 21.73           C  
ATOM    943  OE1 GLU A 147       6.262 -13.250  46.567  1.00 23.69           O  
ATOM    944  OE2 GLU A 147       8.328 -13.636  47.078  1.00 24.88           O  
ATOM    945  N   LEU A 148       7.652  -8.930  43.207  1.00  8.11           N  
ATOM    946  CA  LEU A 148       7.055  -8.426  41.978  1.00  6.69           C  
ATOM    947  C   LEU A 148       7.597  -9.266  40.798  1.00  7.10           C  
ATOM    948  O   LEU A 148       6.788  -9.661  39.944  1.00  7.03           O  
ATOM    949  CB  LEU A 148       7.391  -6.928  41.766  1.00  6.92           C  
ATOM    950  CG  LEU A 148       6.813  -6.191  40.509  1.00  8.25           C  
ATOM    951  CD1 LEU A 148       5.274  -6.215  40.552  1.00  7.43           C  
ATOM    952  CD2 LEU A 148       7.336  -4.758  40.462  1.00  9.73           C  
ATOM    953  N   THR A 149       8.921  -9.563  40.690  1.00  6.59           N  
ATOM    954  CA  THR A 149       9.439 -10.385  39.600  1.00  7.38           C  
ATOM    955  C   THR A 149       8.759 -11.775  39.610  1.00  8.89           C  
ATOM    956  O   THR A 149       8.377 -12.271  38.533  1.00  7.02           O  
ATOM    957  CB  THR A 149      10.975 -10.538  39.732  1.00  8.47           C  
ATOM    958  OG1 THR A 149      11.537  -9.227  39.648  1.00 10.39           O  
ATOM    959  CG2 THR A 149      11.587 -11.403  38.637  1.00  8.98           C  
ATOM    960  N   ALA A 150       8.518 -12.385  40.785  1.00  7.88           N  
ATOM    961  CA  ALA A 150       7.780 -13.660  40.851  1.00  8.50           C  
ATOM    962  C   ALA A 150       6.330 -13.569  40.325  1.00  7.97           C  
ATOM    963  O   ALA A 150       5.833 -14.470  39.608  1.00  6.09           O  
ATOM    964  CB  ALA A 150       7.761 -14.153  42.320  1.00  8.25           C  
ATOM    965  N   PHE A 151       5.635 -12.441  40.598  1.00  5.93           N  
ATOM    966  CA  PHE A 151       4.260 -12.209  40.133  1.00  6.12           C  
ATOM    967  C   PHE A 151       4.294 -12.143  38.604  1.00  6.51           C  
ATOM    968  O   PHE A 151       3.401 -12.702  37.960  1.00  6.11           O  
ATOM    969  CB  PHE A 151       3.674 -10.870  40.710  1.00  7.88           C  
ATOM    970  CG  PHE A 151       2.356 -10.310  40.118  1.00 11.33           C  
ATOM    971  CD1 PHE A 151       1.138 -10.816  40.526  1.00 11.39           C  
ATOM    972  CD2 PHE A 151       2.379  -9.302  39.139  1.00 11.70           C  
ATOM    973  CE1 PHE A 151      -0.037 -10.334  39.959  1.00 11.82           C  
ATOM    974  CE2 PHE A 151       1.199  -8.829  38.584  1.00  9.91           C  
ATOM    975  CZ  PHE A 151      -0.010  -9.348  38.992  1.00 10.92           C  
ATOM    976  N   LEU A 152       5.270 -11.465  37.995  1.00  5.75           N  
ATOM    977  CA  LEU A 152       5.398 -11.346  36.546  1.00  8.26           C  
ATOM    978  C   LEU A 152       5.627 -12.697  35.866  1.00  8.80           C  
ATOM    979  O   LEU A 152       4.978 -13.050  34.870  1.00  5.23           O  
ATOM    980  CB  LEU A 152       6.585 -10.391  36.190  1.00  9.26           C  
ATOM    981  CG  LEU A 152       6.403  -8.885  35.856  1.00 12.71           C  
ATOM    982  CD1 LEU A 152       5.067  -8.355  36.332  1.00 13.28           C  
ATOM    983  CD2 LEU A 152       7.590  -8.109  36.466  1.00 11.54           C  
ATOM    984  N   HIS A 153       6.580 -13.469  36.412  1.00  9.25           N  
ATOM    985  CA  HIS A 153       6.912 -14.811  35.930  1.00 10.98           C  
ATOM    986  C   HIS A 153       5.652 -15.690  35.864  1.00 11.59           C  
ATOM    987  O   HIS A 153       5.413 -16.407  34.878  1.00 11.03           O  
ATOM    988  CB  HIS A 153       7.955 -15.421  36.887  1.00 12.34           C  
ATOM    989  CG  HIS A 153       8.516 -16.720  36.339  1.00 16.10           C  
ATOM    990  ND1 HIS A 153       9.601 -16.899  35.583  1.00 18.78           N  
ATOM    991  CD2 HIS A 153       7.937 -17.948  36.546  1.00 16.55           C  
ATOM    992  CE1 HIS A 153       9.690 -18.180  35.326  1.00 18.31           C  
ATOM    993  NE2 HIS A 153       8.681 -18.799  35.912  1.00 17.00           N  
ATOM    994  N   ASN A 154       4.836 -15.663  36.916  1.00 10.27           N  
ATOM    995  CA  ASN A 154       3.607 -16.423  36.948  1.00 13.61           C  
ATOM    996  C   ASN A 154       2.530 -16.071  35.966  1.00 13.33           C  
ATOM    997  O   ASN A 154       1.644 -16.903  35.746  1.00 14.40           O  
ATOM    998  CB  ASN A 154       2.987 -16.360  38.324  1.00 16.28           C  
ATOM    999  CG  ASN A 154       3.540 -17.517  39.106  1.00 20.98           C  
ATOM   1000  OD1 ASN A 154       4.570 -17.411  39.773  1.00 25.06           O  
ATOM   1001  ND2 ASN A 154       2.910 -18.675  38.992  1.00 23.79           N  
ATOM   1002  N   MET A 155       2.506 -14.849  35.428  1.00 11.54           N  
ATOM   1003  CA  MET A 155       1.507 -14.550  34.406  1.00 10.04           C  
ATOM   1004  C   MET A 155       2.083 -14.681  32.985  1.00  9.12           C  
ATOM   1005  O   MET A 155       1.507 -14.206  31.986  1.00  9.67           O  
ATOM   1006  CB  MET A 155       0.920 -13.131  34.690  1.00 11.02           C  
ATOM   1007  CG  MET A 155       1.913 -11.955  34.644  1.00 14.14           C  
ATOM   1008  SD  MET A 155       1.067 -10.347  34.741  1.00 18.02           S  
ATOM   1009  CE  MET A 155       0.728 -10.166  33.011  1.00 13.12           C  
ATOM   1010  N   GLY A 156       3.267 -15.307  32.843  1.00  6.53           N  
ATOM   1011  CA  GLY A 156       3.842 -15.599  31.551  1.00  6.18           C  
ATOM   1012  C   GLY A 156       4.945 -14.681  31.081  1.00  5.87           C  
ATOM   1013  O   GLY A 156       5.488 -14.888  29.986  1.00  4.58           O  
ATOM   1014  N   ASP A 157       5.380 -13.700  31.889  1.00  4.12           N  
ATOM   1015  CA  ASP A 157       6.455 -12.834  31.440  1.00  4.07           C  
ATOM   1016  C   ASP A 157       7.764 -13.308  32.046  1.00  6.58           C  
ATOM   1017  O   ASP A 157       8.003 -13.065  33.224  1.00  6.21           O  
ATOM   1018  CB  ASP A 157       6.163 -11.371  31.864  1.00  3.86           C  
ATOM   1019  CG  ASP A 157       7.177 -10.338  31.341  1.00  4.18           C  
ATOM   1020  OD1 ASP A 157       8.314 -10.685  31.016  1.00  4.14           O  
ATOM   1021  OD2 ASP A 157       6.806  -9.171  31.248  1.00  4.15           O  
ATOM   1022  N   HIS A 158       8.633 -13.999  31.258  1.00  6.89           N  
ATOM   1023  CA  HIS A 158       9.901 -14.517  31.772  1.00  7.38           C  
ATOM   1024  C   HIS A 158      11.100 -13.598  31.465  1.00  7.62           C  
ATOM   1025  O   HIS A 158      12.274 -13.996  31.568  1.00  8.60           O  
ATOM   1026  CB  HIS A 158      10.154 -15.909  31.143  1.00  7.86           C  
ATOM   1027  CG  HIS A 158       9.159 -16.987  31.569  1.00  7.42           C  
ATOM   1028  ND1 HIS A 158       8.025 -16.841  32.261  1.00 10.38           N  
ATOM   1029  CD2 HIS A 158       9.297 -18.332  31.312  1.00  6.49           C  
ATOM   1030  CE1 HIS A 158       7.471 -18.026  32.446  1.00  7.27           C  
ATOM   1031  NE2 HIS A 158       8.253 -18.904  31.861  1.00  7.95           N  
ATOM   1032  N   VAL A 159      10.828 -12.322  31.136  1.00  5.70           N  
ATOM   1033  CA  VAL A 159      11.855 -11.371  30.670  1.00  6.31           C  
ATOM   1034  C   VAL A 159      11.990 -10.192  31.651  1.00  7.01           C  
ATOM   1035  O   VAL A 159      13.104  -9.911  32.116  1.00  7.76           O  
ATOM   1036  CB  VAL A 159      11.454 -10.861  29.192  1.00  6.75           C  
ATOM   1037  CG1 VAL A 159      12.361  -9.736  28.701  1.00  6.23           C  
ATOM   1038  CG2 VAL A 159      11.654 -11.986  28.179  1.00  6.53           C  
ATOM   1039  N   THR A 160      10.890  -9.462  31.924  1.00  5.44           N  
ATOM   1040  CA  THR A 160      10.880  -8.265  32.780  1.00  3.55           C  
ATOM   1041  C   THR A 160      11.325  -8.596  34.223  1.00  4.72           C  
ATOM   1042  O   THR A 160      10.849  -9.593  34.801  1.00  4.88           O  
ATOM   1043  CB  THR A 160       9.421  -7.656  32.773  1.00  2.97           C  
ATOM   1044  OG1 THR A 160       9.004  -7.452  31.404  1.00  2.69           O  
ATOM   1045  CG2 THR A 160       9.411  -6.306  33.518  1.00  2.46           C  
ATOM   1046  N   ARG A 161      12.222  -7.807  34.833  1.00  4.05           N  
ATOM   1047  CA  ARG A 161      12.700  -8.102  36.171  1.00  4.68           C  
ATOM   1048  C   ARG A 161      12.933  -6.825  36.983  1.00  5.72           C  
ATOM   1049  O   ARG A 161      13.523  -5.857  36.458  1.00  6.83           O  
ATOM   1050  CB  ARG A 161      14.040  -8.917  36.102  1.00  3.87           C  
ATOM   1051  CG  ARG A 161      15.179  -8.359  35.194  1.00  4.70           C  
ATOM   1052  CD  ARG A 161      16.465  -9.219  35.092  1.00  5.97           C  
ATOM   1053  NE  ARG A 161      17.186  -9.217  36.358  1.00  9.98           N  
ATOM   1054  CZ  ARG A 161      18.351  -9.854  36.519  1.00 13.20           C  
ATOM   1055  NH1 ARG A 161      18.893 -10.528  35.505  1.00 14.00           N  
ATOM   1056  NH2 ARG A 161      18.995  -9.770  37.687  1.00 11.79           N  
ATOM   1057  N   LEU A 162      12.493  -6.768  38.243  1.00  4.07           N  
ATOM   1058  CA  LEU A 162      12.849  -5.653  39.109  1.00  6.04           C  
ATOM   1059  C   LEU A 162      13.818  -6.216  40.151  1.00  6.98           C  
ATOM   1060  O   LEU A 162      13.567  -7.259  40.759  1.00  4.88           O  
ATOM   1061  CB  LEU A 162      11.668  -5.058  39.852  1.00  4.23           C  
ATOM   1062  CG  LEU A 162      11.998  -3.675  40.465  1.00  5.85           C  
ATOM   1063  CD1 LEU A 162      12.101  -2.592  39.369  1.00  7.18           C  
ATOM   1064  CD2 LEU A 162      10.884  -3.293  41.429  1.00  6.34           C  
ATOM   1065  N   ASP A 163      14.926  -5.501  40.365  1.00  6.61           N  
ATOM   1066  CA  ASP A 163      16.007  -5.930  41.261  1.00  7.12           C  
ATOM   1067  C   ASP A 163      16.324  -4.967  42.418  1.00  9.88           C  
ATOM   1068  O   ASP A 163      16.785  -5.423  43.474  1.00  7.79           O  
ATOM   1069  CB  ASP A 163      17.279  -6.124  40.449  1.00  8.66           C  
ATOM   1070  CG  ASP A 163      17.150  -7.228  39.396  1.00 10.59           C  
ATOM   1071  OD1 ASP A 163      16.702  -6.963  38.279  1.00  9.76           O  
ATOM   1072  OD2 ASP A 163      17.499  -8.360  39.709  1.00 14.11           O  
ATOM   1073  N   ARG A 164      16.062  -3.647  42.305  1.00  8.17           N  
ATOM   1074  CA  ARG A 164      16.493  -2.649  43.290  1.00  7.86           C  
ATOM   1075  C   ARG A 164      15.328  -1.735  43.684  1.00  8.03           C  
ATOM   1076  O   ARG A 164      14.228  -1.901  43.139  1.00  6.83           O  
ATOM   1077  CB  ARG A 164      17.672  -1.808  42.702  1.00  7.80           C  
ATOM   1078  CG  ARG A 164      18.989  -2.604  42.591  1.00  7.26           C  
ATOM   1079  CD  ARG A 164      20.193  -1.833  42.004  1.00  6.07           C  
ATOM   1080  NE  ARG A 164      19.974  -1.660  40.573  1.00  9.06           N  
ATOM   1081  CZ  ARG A 164      20.734  -0.921  39.745  1.00  9.31           C  
ATOM   1082  NH1 ARG A 164      21.810  -0.255  40.133  1.00 10.99           N  
ATOM   1083  NH2 ARG A 164      20.347  -0.770  38.494  1.00  6.57           N  
ATOM   1084  N   TRP A 165      15.504  -0.808  44.640  1.00  7.60           N  
ATOM   1085  CA  TRP A 165      14.459   0.075  45.132  1.00  7.18           C  
ATOM   1086  C   TRP A 165      14.716   1.476  44.564  1.00  7.32           C  
ATOM   1087  O   TRP A 165      15.743   1.716  43.914  1.00  8.85           O  
ATOM   1088  CB  TRP A 165      14.512   0.097  46.694  1.00  8.48           C  
ATOM   1089  CG  TRP A 165      14.292  -1.275  47.381  1.00  9.84           C  
ATOM   1090  CD1 TRP A 165      15.190  -2.333  47.291  1.00  6.81           C  
ATOM   1091  CD2 TRP A 165      13.212  -1.605  48.156  1.00  8.26           C  
ATOM   1092  NE1 TRP A 165      14.679  -3.317  47.997  1.00  9.70           N  
ATOM   1093  CE2 TRP A 165      13.512  -2.923  48.529  1.00  9.60           C  
ATOM   1094  CE3 TRP A 165      12.066  -0.984  48.592  1.00  8.79           C  
ATOM   1095  CZ2 TRP A 165      12.680  -3.670  49.338  1.00  7.08           C  
ATOM   1096  CZ3 TRP A 165      11.228  -1.725  49.408  1.00  9.69           C  
ATOM   1097  CH2 TRP A 165      11.525  -3.042  49.778  1.00 10.31           C  
ATOM   1098  N   GLU A 166      13.846   2.496  44.776  1.00  6.91           N  
ATOM   1099  CA  GLU A 166      14.125   3.889  44.353  1.00  7.18           C  
ATOM   1100  C   GLU A 166      15.141   4.591  45.262  1.00  9.40           C  
ATOM   1101  O   GLU A 166      15.049   4.446  46.489  1.00  8.37           O  
ATOM   1102  CB  GLU A 166      12.840   4.725  44.395  1.00  8.97           C  
ATOM   1103  CG  GLU A 166      11.819   4.407  43.291  1.00  6.77           C  
ATOM   1104  CD  GLU A 166      12.118   4.929  41.885  1.00 11.04           C  
ATOM   1105  OE1 GLU A 166      13.166   5.553  41.654  1.00  9.57           O  
ATOM   1106  OE2 GLU A 166      11.273   4.756  41.007  1.00  7.68           O  
ATOM   1107  N   PRO A 167      16.125   5.425  44.814  1.00  9.17           N  
ATOM   1108  CA  PRO A 167      16.368   5.804  43.421  1.00  9.58           C  
ATOM   1109  C   PRO A 167      17.386   4.992  42.585  1.00  8.92           C  
ATOM   1110  O   PRO A 167      17.581   5.250  41.400  1.00  7.25           O  
ATOM   1111  CB  PRO A 167      16.776   7.271  43.605  1.00 12.22           C  
ATOM   1112  CG  PRO A 167      17.712   7.144  44.805  1.00 10.36           C  
ATOM   1113  CD  PRO A 167      16.944   6.206  45.728  1.00  9.15           C  
ATOM   1114  N   GLU A 168      18.013   3.945  43.159  1.00  8.11           N  
ATOM   1115  CA  GLU A 168      19.068   3.187  42.499  1.00  9.06           C  
ATOM   1116  C   GLU A 168      18.684   2.470  41.232  1.00  7.95           C  
ATOM   1117  O   GLU A 168      19.524   2.278  40.347  1.00  7.83           O  
ATOM   1118  CB  GLU A 168      19.652   2.114  43.428  1.00 10.54           C  
ATOM   1119  CG  GLU A 168      20.458   2.651  44.604  1.00 19.32           C  
ATOM   1120  CD  GLU A 168      19.698   3.257  45.785  1.00 22.77           C  
ATOM   1121  OE1 GLU A 168      18.519   2.956  45.989  1.00 26.39           O  
ATOM   1122  OE2 GLU A 168      20.309   4.044  46.514  1.00 26.60           O  
ATOM   1123  N   LEU A 169      17.409   2.090  41.103  1.00  8.20           N  
ATOM   1124  CA  LEU A 169      16.966   1.369  39.908  1.00  5.81           C  
ATOM   1125  C   LEU A 169      17.071   2.197  38.623  1.00  7.29           C  
ATOM   1126  O   LEU A 169      16.903   1.663  37.517  1.00  7.04           O  
ATOM   1127  CB  LEU A 169      15.493   0.858  40.126  1.00  5.52           C  
ATOM   1128  CG  LEU A 169      14.255   1.752  40.293  1.00  4.46           C  
ATOM   1129  CD1 LEU A 169      13.591   2.128  38.972  1.00  5.09           C  
ATOM   1130  CD2 LEU A 169      13.246   0.967  41.109  1.00  4.42           C  
ATOM   1131  N   ASN A 170      17.337   3.513  38.691  1.00  7.59           N  
ATOM   1132  CA  ASN A 170      17.450   4.355  37.516  1.00  7.84           C  
ATOM   1133  C   ASN A 170      18.898   4.506  37.039  1.00  9.23           C  
ATOM   1134  O   ASN A 170      19.144   5.312  36.131  1.00  8.03           O  
ATOM   1135  CB  ASN A 170      16.864   5.736  37.829  1.00  8.92           C  
ATOM   1136  CG  ASN A 170      15.424   5.729  38.308  1.00 10.17           C  
ATOM   1137  OD1 ASN A 170      15.124   6.010  39.473  1.00 14.13           O  
ATOM   1138  ND2 ASN A 170      14.461   5.445  37.459  1.00  5.69           N  
ATOM   1139  N   GLU A 171      19.890   3.788  37.593  1.00  9.87           N  
ATOM   1140  CA  GLU A 171      21.305   3.896  37.170  1.00 11.54           C  
ATOM   1141  C   GLU A 171      21.610   3.715  35.692  1.00 11.94           C  
ATOM   1142  O   GLU A 171      22.513   4.391  35.180  1.00 13.48           O  
ATOM   1143  CB  GLU A 171      22.205   2.884  37.862  1.00 13.59           C  
ATOM   1144  CG  GLU A 171      23.023   3.429  39.017  1.00 21.56           C  
ATOM   1145  CD  GLU A 171      24.119   2.513  39.580  1.00 23.35           C  
ATOM   1146  OE1 GLU A 171      23.972   1.297  39.632  1.00 24.17           O  
ATOM   1147  OE2 GLU A 171      25.152   3.029  39.993  1.00 28.01           O  
ATOM   1148  N   ALA A 172      20.981   2.763  34.991  1.00  8.34           N  
ATOM   1149  CA  ALA A 172      21.144   2.581  33.555  1.00  8.32           C  
ATOM   1150  C   ALA A 172      22.597   2.327  33.095  1.00  9.81           C  
ATOM   1151  O   ALA A 172      23.043   2.762  32.024  1.00 11.13           O  
ATOM   1152  CB  ALA A 172      20.583   3.817  32.810  1.00  7.92           C  
ATOM   1153  N   ILE A 173      23.361   1.521  33.859  1.00  9.24           N  
ATOM   1154  CA  ILE A 173      24.722   1.117  33.456  1.00  9.36           C  
ATOM   1155  C   ILE A 173      24.663   0.356  32.122  1.00 11.05           C  
ATOM   1156  O   ILE A 173      23.874  -0.602  32.005  1.00  9.42           O  
ATOM   1157  CB  ILE A 173      25.333   0.202  34.571  1.00 10.22           C  
ATOM   1158  CG1 ILE A 173      25.486   1.046  35.859  1.00 12.39           C  
ATOM   1159  CG2 ILE A 173      26.689  -0.410  34.122  1.00 10.94           C  
ATOM   1160  CD1 ILE A 173      25.883   0.160  37.063  1.00 13.69           C  
ATOM   1161  N   PRO A 174      25.511   0.712  31.114  1.00 12.60           N  
ATOM   1162  CA  PRO A 174      25.680  -0.030  29.869  1.00 12.85           C  
ATOM   1163  C   PRO A 174      25.781  -1.537  30.078  1.00 14.36           C  
ATOM   1164  O   PRO A 174      26.550  -2.041  30.901  1.00 13.97           O  
ATOM   1165  CB  PRO A 174      26.946   0.539  29.260  1.00 12.12           C  
ATOM   1166  CG  PRO A 174      26.986   1.944  29.799  1.00 10.35           C  
ATOM   1167  CD  PRO A 174      26.550   1.747  31.208  1.00  9.44           C  
ATOM   1168  N   ASN A 175      24.975  -2.272  29.334  1.00 15.73           N  
ATOM   1169  CA  ASN A 175      24.927  -3.746  29.333  1.00 17.18           C  
ATOM   1170  C   ASN A 175      24.424  -4.403  30.620  1.00 16.53           C  
ATOM   1171  O   ASN A 175      24.429  -5.637  30.725  1.00 18.03           O  
ATOM   1172  CB  ASN A 175      26.321  -4.377  29.027  1.00 19.76           C  
ATOM   1173  CG  ASN A 175      26.949  -3.830  27.756  1.00 25.33           C  
ATOM   1174  OD1 ASN A 175      26.308  -3.754  26.692  1.00 25.14           O  
ATOM   1175  ND2 ASN A 175      28.202  -3.369  27.862  1.00 25.72           N  
ATOM   1176  N   ASP A 176      23.915  -3.676  31.610  1.00 14.52           N  
ATOM   1177  CA  ASP A 176      23.423  -4.303  32.838  1.00 12.14           C  
ATOM   1178  C   ASP A 176      22.001  -4.817  32.631  1.00 11.74           C  
ATOM   1179  O   ASP A 176      21.191  -4.078  32.071  1.00 11.94           O  
ATOM   1180  CB  ASP A 176      23.469  -3.256  33.953  1.00 12.12           C  
ATOM   1181  CG  ASP A 176      23.180  -3.708  35.397  1.00 12.68           C  
ATOM   1182  OD1 ASP A 176      22.930  -4.887  35.626  1.00  8.98           O  
ATOM   1183  OD2 ASP A 176      23.224  -2.875  36.305  1.00 13.35           O  
ATOM   1184  N   GLU A 177      21.640  -6.028  33.081  1.00  9.96           N  
ATOM   1185  CA  GLU A 177      20.288  -6.565  32.931  1.00  8.88           C  
ATOM   1186  C   GLU A 177      19.363  -6.248  34.086  1.00  8.26           C  
ATOM   1187  O   GLU A 177      18.144  -6.480  34.018  1.00  6.36           O  
ATOM   1188  CB  GLU A 177      20.324  -8.099  32.746  1.00 12.03           C  
ATOM   1189  CG  GLU A 177      20.903  -8.376  31.367  1.00 19.66           C  
ATOM   1190  CD  GLU A 177      20.982  -9.823  30.890  1.00 26.53           C  
ATOM   1191  OE1 GLU A 177      20.474 -10.738  31.548  1.00 28.23           O  
ATOM   1192  OE2 GLU A 177      21.568 -10.023  29.823  1.00 30.93           O  
ATOM   1193  N   ARG A 178      19.883  -5.745  35.215  1.00  6.30           N  
ATOM   1194  CA  ARG A 178      19.029  -5.381  36.349  1.00  5.89           C  
ATOM   1195  C   ARG A 178      17.994  -4.307  35.971  1.00  7.10           C  
ATOM   1196  O   ARG A 178      18.371  -3.366  35.243  1.00  7.24           O  
ATOM   1197  CB  ARG A 178      19.886  -4.839  37.491  1.00  4.86           C  
ATOM   1198  CG  ARG A 178      20.758  -5.922  38.160  1.00  8.71           C  
ATOM   1199  CD  ARG A 178      21.558  -5.302  39.301  1.00 10.80           C  
ATOM   1200  NE  ARG A 178      22.631  -4.447  38.821  1.00  9.55           N  
ATOM   1201  CZ  ARG A 178      23.460  -3.794  39.633  1.00 10.83           C  
ATOM   1202  NH1 ARG A 178      23.367  -3.877  40.966  1.00 12.27           N  
ATOM   1203  NH2 ARG A 178      24.378  -3.003  39.084  1.00 10.84           N  
ATOM   1204  N   ASP A 179      16.729  -4.445  36.442  1.00  5.13           N  
ATOM   1205  CA  ASP A 179      15.652  -3.427  36.333  1.00  3.96           C  
ATOM   1206  C   ASP A 179      15.311  -3.098  34.875  1.00  4.78           C  
ATOM   1207  O   ASP A 179      15.077  -1.923  34.503  1.00  4.95           O  
ATOM   1208  CB  ASP A 179      16.123  -2.159  37.137  1.00  4.42           C  
ATOM   1209  CG  ASP A 179      16.566  -2.429  38.595  1.00  6.12           C  
ATOM   1210  OD1 ASP A 179      15.779  -2.927  39.403  1.00  7.36           O  
ATOM   1211  OD2 ASP A 179      17.728  -2.168  38.912  1.00  6.21           O  
ATOM   1212  N   THR A 180      15.304  -4.121  33.980  1.00  4.21           N  
ATOM   1213  CA  THR A 180      15.064  -3.939  32.562  1.00  2.00           C  
ATOM   1214  C   THR A 180      13.853  -4.745  32.072  1.00  5.01           C  
ATOM   1215  O   THR A 180      13.413  -5.694  32.747  1.00  3.41           O  
ATOM   1216  CB  THR A 180      16.293  -4.377  31.654  1.00  4.78           C  
ATOM   1217  OG1 THR A 180      16.587  -5.742  31.923  1.00  8.31           O  
ATOM   1218  CG2 THR A 180      17.558  -3.565  31.913  1.00  2.01           C  
ATOM   1219  N   THR A 181      13.344  -4.367  30.870  1.00  4.41           N  
ATOM   1220  CA  THR A 181      12.308  -5.093  30.122  1.00  4.77           C  
ATOM   1221  C   THR A 181      12.711  -5.015  28.642  1.00  6.02           C  
ATOM   1222  O   THR A 181      13.771  -4.432  28.344  1.00  7.75           O  
ATOM   1223  CB  THR A 181      10.921  -4.435  30.329  1.00  6.53           C  
ATOM   1224  OG1 THR A 181       9.976  -5.360  29.765  1.00  4.01           O  
ATOM   1225  CG2 THR A 181      10.766  -3.048  29.666  1.00  4.99           C  
ATOM   1226  N   MET A 182      11.907  -5.623  27.744  1.00  2.87           N  
ATOM   1227  CA  MET A 182      12.049  -5.537  26.286  1.00  4.02           C  
ATOM   1228  C   MET A 182      10.739  -4.905  25.790  1.00  3.01           C  
ATOM   1229  O   MET A 182       9.694  -5.212  26.389  1.00  3.31           O  
ATOM   1230  CB  MET A 182      12.190  -6.944  25.603  1.00  5.72           C  
ATOM   1231  CG  MET A 182      13.493  -7.741  25.908  1.00  6.61           C  
ATOM   1232  SD  MET A 182      13.430  -9.400  25.155  1.00 10.70           S  
ATOM   1233  CE  MET A 182      15.051  -9.920  25.668  1.00  8.61           C  
ATOM   1234  N   PRO A 183      10.661  -4.090  24.711  1.00  3.23           N  
ATOM   1235  CA  PRO A 183       9.395  -3.554  24.194  1.00  3.06           C  
ATOM   1236  C   PRO A 183       8.279  -4.583  23.994  1.00  4.17           C  
ATOM   1237  O   PRO A 183       7.134  -4.359  24.448  1.00  4.36           O  
ATOM   1238  CB  PRO A 183       9.813  -2.815  22.892  1.00  3.05           C  
ATOM   1239  CG  PRO A 183      11.241  -2.361  23.192  1.00  5.30           C  
ATOM   1240  CD  PRO A 183      11.813  -3.584  23.939  1.00  4.37           C  
ATOM   1241  N   VAL A 184       8.566  -5.740  23.370  1.00  4.38           N  
ATOM   1242  CA  VAL A 184       7.512  -6.734  23.164  1.00  5.45           C  
ATOM   1243  C   VAL A 184       7.052  -7.395  24.480  1.00  4.11           C  
ATOM   1244  O   VAL A 184       5.858  -7.704  24.630  1.00  3.22           O  
ATOM   1245  CB  VAL A 184       8.010  -7.801  22.072  1.00  6.74           C  
ATOM   1246  CG1 VAL A 184       9.083  -8.741  22.608  1.00 10.74           C  
ATOM   1247  CG2 VAL A 184       6.785  -8.616  21.600  1.00  8.69           C  
ATOM   1248  N   ALA A 185       7.917  -7.545  25.492  1.00  2.01           N  
ATOM   1249  CA  ALA A 185       7.501  -8.125  26.771  1.00  3.92           C  
ATOM   1250  C   ALA A 185       6.567  -7.166  27.507  1.00  2.40           C  
ATOM   1251  O   ALA A 185       5.458  -7.537  27.935  1.00  3.84           O  
ATOM   1252  CB  ALA A 185       8.709  -8.387  27.696  1.00  3.07           C  
ATOM   1253  N   MET A 186       6.977  -5.899  27.645  1.00  2.03           N  
ATOM   1254  CA  MET A 186       6.125  -4.909  28.332  1.00  2.04           C  
ATOM   1255  C   MET A 186       4.781  -4.735  27.623  1.00  2.80           C  
ATOM   1256  O   MET A 186       3.747  -4.618  28.315  1.00  2.01           O  
ATOM   1257  CB  MET A 186       6.896  -3.554  28.425  1.00  3.69           C  
ATOM   1258  CG  MET A 186       6.154  -2.314  29.020  1.00  2.94           C  
ATOM   1259  SD  MET A 186       5.525  -2.590  30.692  1.00 11.27           S  
ATOM   1260  CE  MET A 186       6.946  -2.218  31.682  1.00  7.62           C  
ATOM   1261  N   ALA A 187       4.739  -4.695  26.274  1.00  4.79           N  
ATOM   1262  CA  ALA A 187       3.477  -4.541  25.546  1.00  6.48           C  
ATOM   1263  C   ALA A 187       2.485  -5.704  25.741  1.00  5.88           C  
ATOM   1264  O   ALA A 187       1.263  -5.471  25.910  1.00  3.85           O  
ATOM   1265  CB  ALA A 187       3.751  -4.371  24.037  1.00  3.88           C  
ATOM   1266  N   THR A 188       2.945  -6.973  25.720  1.00  5.61           N  
ATOM   1267  CA  THR A 188       2.012  -8.087  25.886  1.00  5.56           C  
ATOM   1268  C   THR A 188       1.599  -8.241  27.371  1.00  4.47           C  
ATOM   1269  O   THR A 188       0.424  -8.558  27.650  1.00  4.19           O  
ATOM   1270  CB  THR A 188       2.663  -9.398  25.281  1.00  9.32           C  
ATOM   1271  OG1 THR A 188       3.911  -9.578  25.921  1.00 13.71           O  
ATOM   1272  CG2 THR A 188       2.922  -9.318  23.776  1.00  7.76           C  
ATOM   1273  N   THR A 189       2.453  -7.912  28.362  1.00  2.24           N  
ATOM   1274  CA  THR A 189       2.070  -7.866  29.794  1.00  2.85           C  
ATOM   1275  C   THR A 189       1.030  -6.758  30.059  1.00  3.39           C  
ATOM   1276  O   THR A 189       0.063  -6.985  30.821  1.00  5.53           O  
ATOM   1277  CB  THR A 189       3.334  -7.611  30.658  1.00  3.79           C  
ATOM   1278  OG1 THR A 189       4.091  -8.806  30.512  1.00  3.03           O  
ATOM   1279  CG2 THR A 189       3.112  -7.342  32.148  1.00  3.06           C  
ATOM   1280  N   LEU A 190       1.157  -5.544  29.479  1.00  2.95           N  
ATOM   1281  CA  LEU A 190       0.116  -4.524  29.668  1.00  6.38           C  
ATOM   1282  C   LEU A 190      -1.203  -4.960  29.036  1.00  5.84           C  
ATOM   1283  O   LEU A 190      -2.261  -4.699  29.637  1.00  7.72           O  
ATOM   1284  CB  LEU A 190       0.570  -3.160  29.070  1.00  6.96           C  
ATOM   1285  CG  LEU A 190      -0.312  -1.912  29.342  1.00 10.12           C  
ATOM   1286  CD1 LEU A 190      -0.320  -1.597  30.852  1.00 10.87           C  
ATOM   1287  CD2 LEU A 190       0.265  -0.677  28.608  1.00 12.30           C  
ATOM   1288  N   ARG A 191      -1.230  -5.652  27.875  1.00  6.04           N  
ATOM   1289  CA  ARG A 191      -2.482  -6.151  27.301  1.00  6.33           C  
ATOM   1290  C   ARG A 191      -3.176  -7.131  28.261  1.00  7.51           C  
ATOM   1291  O   ARG A 191      -4.393  -7.057  28.504  1.00  8.72           O  
ATOM   1292  CB  ARG A 191      -2.224  -6.853  25.934  1.00  5.72           C  
ATOM   1293  CG  ARG A 191      -3.550  -7.349  25.303  1.00  6.75           C  
ATOM   1294  CD  ARG A 191      -3.244  -8.094  23.990  1.00 10.61           C  
ATOM   1295  NE  ARG A 191      -4.427  -8.745  23.434  1.00 10.96           N  
ATOM   1296  CZ  ARG A 191      -4.607 -10.061  23.567  1.00 17.20           C  
ATOM   1297  NH1 ARG A 191      -3.723 -10.821  24.217  1.00 18.96           N  
ATOM   1298  NH2 ARG A 191      -5.679 -10.645  23.050  1.00 18.29           N  
ATOM   1299  N   LYS A 192      -2.420  -8.071  28.849  1.00  7.06           N  
ATOM   1300  CA  LYS A 192      -3.001  -9.001  29.800  1.00  7.79           C  
ATOM   1301  C   LYS A 192      -3.605  -8.344  31.031  1.00  7.42           C  
ATOM   1302  O   LYS A 192      -4.685  -8.721  31.481  1.00  6.66           O  
ATOM   1303  CB  LYS A 192      -1.943  -9.997  30.260  1.00  7.62           C  
ATOM   1304  CG  LYS A 192      -1.550 -10.983  29.155  1.00 10.29           C  
ATOM   1305  CD  LYS A 192      -0.306 -11.711  29.653  1.00 11.08           C  
ATOM   1306  CE  LYS A 192       0.242 -12.681  28.620  1.00 14.97           C  
ATOM   1307  NZ  LYS A 192       1.437 -13.327  29.155  1.00 16.32           N  
ATOM   1308  N   LEU A 193      -2.914  -7.357  31.604  1.00  7.26           N  
ATOM   1309  CA  LEU A 193      -3.360  -6.670  32.810  1.00  8.10           C  
ATOM   1310  C   LEU A 193      -4.640  -5.898  32.525  1.00  9.82           C  
ATOM   1311  O   LEU A 193      -5.531  -5.858  33.383  1.00 10.78           O  
ATOM   1312  CB  LEU A 193      -2.212  -5.755  33.247  1.00 11.02           C  
ATOM   1313  CG  LEU A 193      -1.513  -5.699  34.629  1.00 14.75           C  
ATOM   1314  CD1 LEU A 193      -1.477  -7.035  35.328  1.00 13.65           C  
ATOM   1315  CD2 LEU A 193      -0.115  -5.177  34.407  1.00 14.88           C  
ATOM   1316  N   LEU A 194      -4.794  -5.306  31.324  1.00  9.53           N  
ATOM   1317  CA  LEU A 194      -5.977  -4.504  31.017  1.00 10.12           C  
ATOM   1318  C   LEU A 194      -7.181  -5.234  30.427  1.00 12.23           C  
ATOM   1319  O   LEU A 194      -8.285  -4.690  30.559  1.00 13.93           O  
ATOM   1320  CB  LEU A 194      -5.631  -3.341  30.048  1.00 10.34           C  
ATOM   1321  CG  LEU A 194      -4.552  -2.331  30.415  1.00 12.35           C  
ATOM   1322  CD1 LEU A 194      -4.498  -1.265  29.311  1.00 14.06           C  
ATOM   1323  CD2 LEU A 194      -4.829  -1.718  31.785  1.00 12.25           C  
ATOM   1324  N   THR A 195      -7.078  -6.385  29.745  1.00 11.83           N  
ATOM   1325  CA  THR A 195      -8.220  -7.073  29.145  1.00 13.29           C  
ATOM   1326  C   THR A 195      -8.378  -8.529  29.586  1.00 13.18           C  
ATOM   1327  O   THR A 195      -9.350  -9.184  29.178  1.00 12.80           O  
ATOM   1328  CB  THR A 195      -8.106  -7.057  27.587  1.00 14.97           C  
ATOM   1329  OG1 THR A 195      -6.960  -7.841  27.212  1.00 14.78           O  
ATOM   1330  CG2 THR A 195      -7.934  -5.654  27.036  1.00 14.11           C  
ATOM   1331  N   GLY A 196      -7.413  -9.111  30.311  1.00 12.49           N  
ATOM   1332  CA  GLY A 196      -7.483 -10.549  30.602  1.00 14.33           C  
ATOM   1333  C   GLY A 196      -8.314 -10.898  31.837  1.00 15.19           C  
ATOM   1334  O   GLY A 196      -8.847  -9.994  32.495  1.00 12.81           O  
ATOM   1335  N   GLU A 197      -8.408 -12.191  32.193  1.00 13.67           N  
ATOM   1336  CA  GLU A 197      -9.143 -12.629  33.381  1.00 14.99           C  
ATOM   1337  C   GLU A 197      -8.370 -12.531  34.699  1.00 16.35           C  
ATOM   1338  O   GLU A 197      -8.881 -12.865  35.776  1.00 15.83           O  
ATOM   1339  CB  GLU A 197      -9.628 -14.094  33.200  1.00 15.00           C  
ATOM   1340  CG  GLU A 197     -10.738 -14.258  32.141  1.00 15.87           C  
ATOM   1341  CD  GLU A 197     -11.273 -15.686  31.898  1.00 18.14           C  
ATOM   1342  OE1 GLU A 197     -10.798 -16.653  32.506  1.00 15.88           O  
ATOM   1343  OE2 GLU A 197     -12.177 -15.833  31.074  1.00 20.28           O  
ATOM   1344  N   LEU A 198      -7.129 -12.033  34.660  1.00 18.44           N  
ATOM   1345  CA  LEU A 198      -6.247 -11.957  35.824  1.00 18.51           C  
ATOM   1346  C   LEU A 198      -6.788 -11.094  36.955  1.00 17.09           C  
ATOM   1347  O   LEU A 198      -6.681 -11.516  38.104  1.00 17.83           O  
ATOM   1348  CB  LEU A 198      -4.862 -11.435  35.369  1.00 21.61           C  
ATOM   1349  CG  LEU A 198      -3.681 -11.389  36.340  1.00 26.08           C  
ATOM   1350  CD1 LEU A 198      -3.513 -12.720  37.046  1.00 27.97           C  
ATOM   1351  CD2 LEU A 198      -2.400 -11.106  35.566  1.00 26.94           C  
ATOM   1352  N   LEU A 199      -7.346  -9.913  36.687  1.00 14.38           N  
ATOM   1353  CA  LEU A 199      -7.940  -9.024  37.689  1.00 14.32           C  
ATOM   1354  C   LEU A 199      -9.447  -8.972  37.467  1.00 12.38           C  
ATOM   1355  O   LEU A 199      -9.888  -9.197  36.339  1.00 12.10           O  
ATOM   1356  CB  LEU A 199      -7.408  -7.576  37.567  1.00 10.19           C  
ATOM   1357  CG  LEU A 199      -5.892  -7.325  37.673  1.00 13.89           C  
ATOM   1358  CD1 LEU A 199      -5.547  -5.876  37.314  1.00 13.58           C  
ATOM   1359  CD2 LEU A 199      -5.448  -7.656  39.082  1.00 11.12           C  
ATOM   1360  N   THR A 200     -10.279  -8.705  38.495  1.00 12.42           N  
ATOM   1361  CA  THR A 200     -11.721  -8.514  38.300  1.00 10.99           C  
ATOM   1362  C   THR A 200     -11.974  -7.257  37.438  1.00 12.68           C  
ATOM   1363  O   THR A 200     -11.143  -6.325  37.419  1.00 11.04           O  
ATOM   1364  CB  THR A 200     -12.503  -8.325  39.653  1.00 11.88           C  
ATOM   1365  OG1 THR A 200     -11.939  -7.188  40.342  1.00 13.26           O  
ATOM   1366  CG2 THR A 200     -12.449  -9.558  40.541  1.00 12.74           C  
ATOM   1367  N   LEU A 201     -13.142  -7.141  36.806  1.00 12.18           N  
ATOM   1368  CA  LEU A 201     -13.476  -5.958  36.019  1.00 13.34           C  
ATOM   1369  C   LEU A 201     -13.374  -4.640  36.806  1.00 12.88           C  
ATOM   1370  O   LEU A 201     -12.829  -3.650  36.282  1.00 11.12           O  
ATOM   1371  CB  LEU A 201     -14.893  -6.195  35.447  1.00 16.76           C  
ATOM   1372  CG  LEU A 201     -15.566  -5.301  34.372  1.00 20.70           C  
ATOM   1373  CD1 LEU A 201     -16.263  -4.156  35.102  1.00 20.75           C  
ATOM   1374  CD2 LEU A 201     -14.563  -4.797  33.333  1.00 19.33           C  
ATOM   1375  N   ALA A 202     -13.866  -4.581  38.061  1.00 12.86           N  
ATOM   1376  CA  ALA A 202     -13.768  -3.383  38.911  1.00 11.64           C  
ATOM   1377  C   ALA A 202     -12.290  -3.000  39.126  1.00 12.58           C  
ATOM   1378  O   ALA A 202     -11.926  -1.815  39.069  1.00 12.16           O  
ATOM   1379  CB  ALA A 202     -14.381  -3.627  40.282  1.00 12.35           C  
ATOM   1380  N   SER A 203     -11.380  -3.975  39.322  1.00 11.36           N  
ATOM   1381  CA  SER A 203      -9.967  -3.618  39.453  1.00 10.98           C  
ATOM   1382  C   SER A 203      -9.311  -3.183  38.145  1.00 10.02           C  
ATOM   1383  O   SER A 203      -8.506  -2.237  38.157  1.00 10.67           O  
ATOM   1384  CB  SER A 203      -9.193  -4.773  40.008  1.00 10.55           C  
ATOM   1385  OG  SER A 203      -9.630  -4.981  41.348  1.00 11.15           O  
ATOM   1386  N   ARG A 204      -9.595  -3.824  37.000  1.00 10.13           N  
ATOM   1387  CA  ARG A 204      -9.004  -3.398  35.720  1.00 10.98           C  
ATOM   1388  C   ARG A 204      -9.375  -1.932  35.444  1.00 11.61           C  
ATOM   1389  O   ARG A 204      -8.533  -1.104  35.051  1.00 11.05           O  
ATOM   1390  CB  ARG A 204      -9.518  -4.233  34.529  1.00 11.92           C  
ATOM   1391  CG  ARG A 204      -8.988  -5.652  34.392  1.00 16.76           C  
ATOM   1392  CD  ARG A 204      -9.670  -6.320  33.192  1.00 18.97           C  
ATOM   1393  NE  ARG A 204     -10.282  -7.519  33.722  1.00 24.42           N  
ATOM   1394  CZ  ARG A 204     -11.400  -8.066  33.261  1.00 25.86           C  
ATOM   1395  NH1 ARG A 204     -12.077  -7.552  32.228  1.00 26.60           N  
ATOM   1396  NH2 ARG A 204     -11.856  -9.129  33.927  1.00 24.82           N  
ATOM   1397  N   GLN A 205     -10.657  -1.583  35.687  1.00  9.77           N  
ATOM   1398  CA  GLN A 205     -11.101  -0.203  35.458  1.00 10.10           C  
ATOM   1399  C   GLN A 205     -10.380   0.753  36.417  1.00  8.80           C  
ATOM   1400  O   GLN A 205     -10.003   1.846  35.986  1.00  9.31           O  
ATOM   1401  CB  GLN A 205     -12.632  -0.041  35.658  1.00  8.75           C  
ATOM   1402  CG  GLN A 205     -13.219   1.329  35.204  1.00 11.18           C  
ATOM   1403  CD  GLN A 205     -12.964   1.759  33.760  1.00 12.27           C  
ATOM   1404  OE1 GLN A 205     -13.050   0.984  32.813  1.00 13.43           O  
ATOM   1405  NE2 GLN A 205     -12.621   3.013  33.495  1.00 13.07           N  
ATOM   1406  N   GLN A 206     -10.125   0.408  37.676  1.00  7.49           N  
ATOM   1407  CA  GLN A 206      -9.412   1.285  38.615  1.00  8.32           C  
ATOM   1408  C   GLN A 206      -7.986   1.595  38.125  1.00  7.70           C  
ATOM   1409  O   GLN A 206      -7.544   2.756  38.233  1.00  6.90           O  
ATOM   1410  CB  GLN A 206      -9.376   0.609  40.032  1.00  7.91           C  
ATOM   1411  CG  GLN A 206      -8.668   1.428  41.096  1.00 12.06           C  
ATOM   1412  CD  GLN A 206      -9.187   2.858  41.252  1.00 16.28           C  
ATOM   1413  OE1 GLN A 206     -10.087   3.095  42.047  1.00 18.88           O  
ATOM   1414  NE2 GLN A 206      -8.698   3.886  40.552  1.00 14.55           N  
ATOM   1415  N   LEU A 207      -7.268   0.600  37.575  1.00  5.70           N  
ATOM   1416  CA  LEU A 207      -5.909   0.808  37.054  1.00  7.41           C  
ATOM   1417  C   LEU A 207      -5.961   1.742  35.819  1.00  5.71           C  
ATOM   1418  O   LEU A 207      -5.116   2.640  35.686  1.00  5.54           O  
ATOM   1419  CB  LEU A 207      -5.276  -0.560  36.674  1.00  7.89           C  
ATOM   1420  CG  LEU A 207      -3.801  -0.607  36.168  1.00 11.01           C  
ATOM   1421  CD1 LEU A 207      -2.828  -0.085  37.243  1.00 12.20           C  
ATOM   1422  CD2 LEU A 207      -3.407  -2.057  35.880  1.00 10.21           C  
ATOM   1423  N   ILE A 208      -6.923   1.543  34.905  1.00  6.04           N  
ATOM   1424  CA  ILE A 208      -7.148   2.383  33.705  1.00  8.36           C  
ATOM   1425  C   ILE A 208      -7.443   3.822  34.142  1.00  8.92           C  
ATOM   1426  O   ILE A 208      -6.877   4.763  33.577  1.00 10.22           O  
ATOM   1427  CB  ILE A 208      -8.362   1.791  32.862  1.00 10.84           C  
ATOM   1428  CG1 ILE A 208      -7.895   0.569  32.083  1.00 14.57           C  
ATOM   1429  CG2 ILE A 208      -8.852   2.746  31.807  1.00 13.82           C  
ATOM   1430  CD1 ILE A 208      -9.004  -0.439  31.629  1.00 15.94           C  
ATOM   1431  N   ASP A 209      -8.317   4.043  35.136  1.00  9.23           N  
ATOM   1432  CA  ASP A 209      -8.592   5.386  35.650  1.00 10.51           C  
ATOM   1433  C   ASP A 209      -7.373   6.145  36.186  1.00 10.25           C  
ATOM   1434  O   ASP A 209      -7.234   7.351  35.923  1.00  9.16           O  
ATOM   1435  CB  ASP A 209      -9.667   5.303  36.746  1.00 12.04           C  
ATOM   1436  CG  ASP A 209     -11.095   4.992  36.268  1.00 14.60           C  
ATOM   1437  OD1 ASP A 209     -11.397   5.039  35.074  1.00 16.63           O  
ATOM   1438  OD2 ASP A 209     -11.940   4.691  37.109  1.00 20.00           O  
ATOM   1439  N   TRP A 210      -6.447   5.463  36.899  1.00  9.03           N  
ATOM   1440  CA  TRP A 210      -5.219   6.098  37.390  1.00  7.59           C  
ATOM   1441  C   TRP A 210      -4.320   6.517  36.213  1.00  6.80           C  
ATOM   1442  O   TRP A 210      -3.770   7.638  36.195  1.00  6.91           O  
ATOM   1443  CB  TRP A 210      -4.449   5.121  38.361  1.00  7.95           C  
ATOM   1444  CG  TRP A 210      -5.037   4.941  39.771  1.00  8.55           C  
ATOM   1445  CD1 TRP A 210      -5.640   5.977  40.428  1.00  8.81           C  
ATOM   1446  CD2 TRP A 210      -5.005   3.793  40.547  1.00  8.34           C  
ATOM   1447  NE1 TRP A 210      -5.992   5.502  41.614  1.00 10.26           N  
ATOM   1448  CE2 TRP A 210      -5.628   4.208  41.726  1.00  8.31           C  
ATOM   1449  CE3 TRP A 210      -4.546   2.489  40.410  1.00  6.83           C  
ATOM   1450  CZ2 TRP A 210      -5.798   3.318  42.784  1.00  9.05           C  
ATOM   1451  CZ3 TRP A 210      -4.717   1.599  41.462  1.00  6.14           C  
ATOM   1452  CH2 TRP A 210      -5.340   2.014  42.640  1.00  6.68           C  
ATOM   1453  N   MET A 211      -4.175   5.673  35.183  1.00  6.49           N  
ATOM   1454  CA  MET A 211      -3.341   5.989  34.018  1.00  5.64           C  
ATOM   1455  C   MET A 211      -3.963   7.112  33.183  1.00  6.60           C  
ATOM   1456  O   MET A 211      -3.272   7.960  32.603  1.00  7.38           O  
ATOM   1457  CB  MET A 211      -3.144   4.694  33.182  1.00  4.34           C  
ATOM   1458  CG  MET A 211      -2.310   3.569  33.825  1.00  4.88           C  
ATOM   1459  SD  MET A 211      -2.137   2.124  32.716  1.00  9.20           S  
ATOM   1460  CE  MET A 211      -0.974   2.670  31.498  1.00  9.00           C  
ATOM   1461  N   GLU A 212      -5.291   7.179  33.076  1.00  5.41           N  
ATOM   1462  CA  GLU A 212      -5.961   8.269  32.341  1.00  9.22           C  
ATOM   1463  C   GLU A 212      -5.743   9.643  33.007  1.00  8.33           C  
ATOM   1464  O   GLU A 212      -5.670  10.694  32.335  1.00  9.56           O  
ATOM   1465  CB  GLU A 212      -7.477   7.963  32.239  1.00 11.29           C  
ATOM   1466  CG  GLU A 212      -8.205   8.925  31.321  1.00 16.19           C  
ATOM   1467  CD  GLU A 212      -9.701   8.700  31.176  1.00 22.18           C  
ATOM   1468  OE1 GLU A 212     -10.307   8.047  32.020  1.00 23.90           O  
ATOM   1469  OE2 GLU A 212     -10.269   9.191  30.203  1.00 25.93           O  
ATOM   1470  N   ALA A 213      -5.612   9.642  34.341  1.00  7.11           N  
ATOM   1471  CA  ALA A 213      -5.380  10.858  35.122  1.00  7.13           C  
ATOM   1472  C   ALA A 213      -3.923  11.312  35.288  1.00  8.07           C  
ATOM   1473  O   ALA A 213      -3.627  12.225  36.086  1.00  9.78           O  
ATOM   1474  CB  ALA A 213      -5.972  10.687  36.521  1.00  4.39           C  
ATOM   1475  N   ASP A 214      -2.984  10.739  34.501  1.00  6.83           N  
ATOM   1476  CA  ASP A 214      -1.565  11.089  34.538  1.00  7.68           C  
ATOM   1477  C   ASP A 214      -1.351  12.598  34.360  1.00  8.80           C  
ATOM   1478  O   ASP A 214      -1.890  13.194  33.419  1.00  9.75           O  
ATOM   1479  CB  ASP A 214      -0.803  10.326  33.422  1.00  5.88           C  
ATOM   1480  CG  ASP A 214       0.725  10.411  33.392  1.00  7.33           C  
ATOM   1481  OD1 ASP A 214       1.356  10.927  34.315  1.00  7.09           O  
ATOM   1482  OD2 ASP A 214       1.298   9.947  32.415  1.00  5.96           O  
ATOM   1483  N   LYS A 215      -0.561  13.216  35.240  1.00  9.72           N  
ATOM   1484  CA  LYS A 215      -0.377  14.678  35.237  1.00  8.20           C  
ATOM   1485  C   LYS A 215       0.968  15.137  34.731  1.00  8.82           C  
ATOM   1486  O   LYS A 215       1.176  16.337  34.469  1.00  9.50           O  
ATOM   1487  CB  LYS A 215      -0.504  15.243  36.649  1.00 11.89           C  
ATOM   1488  CG  LYS A 215      -1.797  15.002  37.399  1.00 15.35           C  
ATOM   1489  CD  LYS A 215      -2.934  15.735  36.740  1.00 21.02           C  
ATOM   1490  CE  LYS A 215      -4.193  15.687  37.624  1.00 24.50           C  
ATOM   1491  NZ  LYS A 215      -4.912  14.438  37.483  1.00 25.92           N  
ATOM   1492  N   VAL A 216       1.933  14.220  34.586  1.00  6.44           N  
ATOM   1493  CA  VAL A 216       3.286  14.633  34.267  1.00  7.31           C  
ATOM   1494  C   VAL A 216       3.804  14.204  32.912  1.00  7.52           C  
ATOM   1495  O   VAL A 216       5.018  14.235  32.724  1.00 10.91           O  
ATOM   1496  CB  VAL A 216       4.323  14.148  35.363  1.00  7.59           C  
ATOM   1497  CG1 VAL A 216       3.995  14.839  36.720  1.00  6.79           C  
ATOM   1498  CG2 VAL A 216       4.280  12.611  35.529  1.00  7.60           C  
ATOM   1499  N   ALA A 217       2.967  13.855  31.926  1.00  6.24           N  
ATOM   1500  CA  ALA A 217       3.433  13.409  30.616  1.00  4.56           C  
ATOM   1501  C   ALA A 217       2.942  14.341  29.482  1.00  6.13           C  
ATOM   1502  O   ALA A 217       2.866  13.976  28.285  1.00  5.26           O  
ATOM   1503  CB  ALA A 217       2.924  11.976  30.336  1.00  4.58           C  
ATOM   1504  N   GLY A 218       2.641  15.609  29.839  1.00  5.14           N  
ATOM   1505  CA  GLY A 218       2.139  16.601  28.889  1.00  6.55           C  
ATOM   1506  C   GLY A 218       2.951  16.767  27.609  1.00  6.73           C  
ATOM   1507  O   GLY A 218       2.336  16.672  26.545  1.00  6.58           O  
ATOM   1508  N   PRO A 219       4.289  16.994  27.596  1.00  6.68           N  
ATOM   1509  CA  PRO A 219       5.051  17.206  26.370  1.00  5.96           C  
ATOM   1510  C   PRO A 219       5.340  15.970  25.512  1.00  6.84           C  
ATOM   1511  O   PRO A 219       6.041  16.078  24.497  1.00  6.58           O  
ATOM   1512  CB  PRO A 219       6.348  17.907  26.842  1.00  7.02           C  
ATOM   1513  CG  PRO A 219       6.516  17.469  28.266  1.00  9.77           C  
ATOM   1514  CD  PRO A 219       5.086  17.353  28.771  1.00  8.16           C  
ATOM   1515  N   LEU A 220       4.813  14.758  25.873  1.00  4.42           N  
ATOM   1516  CA  LEU A 220       5.133  13.564  25.086  1.00  3.61           C  
ATOM   1517  C   LEU A 220       3.970  13.145  24.165  1.00  4.85           C  
ATOM   1518  O   LEU A 220       3.597  13.968  23.295  1.00  4.32           O  
ATOM   1519  CB  LEU A 220       5.536  12.453  26.105  1.00  3.59           C  
ATOM   1520  CG  LEU A 220       6.739  12.764  27.013  1.00  5.11           C  
ATOM   1521  CD1 LEU A 220       6.854  11.716  28.115  1.00  8.85           C  
ATOM   1522  CD2 LEU A 220       8.029  12.707  26.200  1.00  7.87           C  
ATOM   1523  N   LEU A 221       3.314  11.969  24.273  1.00  2.67           N  
ATOM   1524  CA  LEU A 221       2.266  11.617  23.306  1.00  6.07           C  
ATOM   1525  C   LEU A 221       1.016  12.502  23.368  1.00  6.06           C  
ATOM   1526  O   LEU A 221       0.380  12.754  22.324  1.00  7.22           O  
ATOM   1527  CB  LEU A 221       1.851  10.144  23.499  1.00  4.92           C  
ATOM   1528  CG  LEU A 221       2.886   9.092  23.106  1.00  7.45           C  
ATOM   1529  CD1 LEU A 221       2.224   7.700  23.302  1.00  9.91           C  
ATOM   1530  CD2 LEU A 221       3.298   9.200  21.650  1.00  5.74           C  
ATOM   1531  N   ARG A 222       0.659  13.011  24.562  1.00  5.71           N  
ATOM   1532  CA  ARG A 222      -0.526  13.854  24.717  1.00  6.20           C  
ATOM   1533  C   ARG A 222      -0.413  15.127  23.881  1.00  7.01           C  
ATOM   1534  O   ARG A 222      -1.452  15.608  23.419  1.00  8.70           O  
ATOM   1535  CB  ARG A 222      -0.760  14.232  26.218  1.00  5.68           C  
ATOM   1536  CG  ARG A 222      -1.229  13.015  27.087  1.00  7.13           C  
ATOM   1537  CD  ARG A 222      -1.166  13.255  28.627  1.00  6.57           C  
ATOM   1538  NE  ARG A 222      -1.544  12.067  29.408  1.00  6.69           N  
ATOM   1539  CZ  ARG A 222      -2.770  11.853  29.918  1.00  9.24           C  
ATOM   1540  NH1 ARG A 222      -3.769  12.731  29.760  1.00  7.30           N  
ATOM   1541  NH2 ARG A 222      -3.043  10.700  30.556  1.00  6.41           N  
ATOM   1542  N   SER A 223       0.785  15.648  23.558  1.00  8.06           N  
ATOM   1543  CA  SER A 223       0.882  16.890  22.779  1.00  7.56           C  
ATOM   1544  C   SER A 223       0.530  16.700  21.297  1.00  9.06           C  
ATOM   1545  O   SER A 223       0.274  17.657  20.553  1.00 10.95           O  
ATOM   1546  CB  SER A 223       2.290  17.453  22.912  1.00  9.72           C  
ATOM   1547  OG  SER A 223       3.274  16.632  22.305  1.00 14.45           O  
ATOM   1548  N   ALA A 224       0.466  15.447  20.838  1.00  8.09           N  
ATOM   1549  CA  ALA A 224       0.107  15.117  19.470  1.00  8.35           C  
ATOM   1550  C   ALA A 224      -1.304  14.543  19.378  1.00  9.06           C  
ATOM   1551  O   ALA A 224      -1.766  14.247  18.257  1.00  8.28           O  
ATOM   1552  CB  ALA A 224       1.094  14.080  18.917  1.00  8.22           C  
ATOM   1553  N   LEU A 225      -2.054  14.398  20.492  1.00  6.43           N  
ATOM   1554  CA  LEU A 225      -3.333  13.692  20.443  1.00  8.15           C  
ATOM   1555  C   LEU A 225      -4.472  14.540  19.886  1.00  7.77           C  
ATOM   1556  O   LEU A 225      -4.648  15.662  20.351  1.00  9.12           O  
ATOM   1557  CB  LEU A 225      -3.714  13.198  21.863  1.00  8.43           C  
ATOM   1558  CG  LEU A 225      -4.760  12.081  22.027  1.00 10.64           C  
ATOM   1559  CD1 LEU A 225      -4.133  10.700  21.721  1.00  9.65           C  
ATOM   1560  CD2 LEU A 225      -5.253  12.055  23.467  1.00 10.55           C  
ATOM   1561  N   PRO A 226      -5.306  14.098  18.924  1.00  8.31           N  
ATOM   1562  CA  PRO A 226      -6.470  14.861  18.461  1.00  9.20           C  
ATOM   1563  C   PRO A 226      -7.615  14.968  19.472  1.00  9.85           C  
ATOM   1564  O   PRO A 226      -7.792  14.102  20.354  1.00  8.18           O  
ATOM   1565  CB  PRO A 226      -6.901  14.147  17.185  1.00  8.55           C  
ATOM   1566  CG  PRO A 226      -5.649  13.434  16.724  1.00  9.73           C  
ATOM   1567  CD  PRO A 226      -5.072  12.946  18.058  1.00  8.74           C  
ATOM   1568  N   ALA A 227      -8.477  15.992  19.286  1.00  6.86           N  
ATOM   1569  CA  ALA A 227      -9.681  16.187  20.089  1.00  8.78           C  
ATOM   1570  C   ALA A 227     -10.622  14.977  20.039  1.00  8.67           C  
ATOM   1571  O   ALA A 227     -10.848  14.422  18.970  1.00 10.77           O  
ATOM   1572  CB  ALA A 227     -10.461  17.403  19.574  1.00  8.44           C  
ATOM   1573  N   GLY A 228     -11.191  14.527  21.157  1.00 10.33           N  
ATOM   1574  CA  GLY A 228     -12.107  13.397  21.173  1.00 10.61           C  
ATOM   1575  C   GLY A 228     -11.442  12.036  21.415  1.00 12.59           C  
ATOM   1576  O   GLY A 228     -12.145  11.061  21.721  1.00 12.15           O  
ATOM   1577  N   TRP A 229     -10.124  11.901  21.265  1.00 11.61           N  
ATOM   1578  CA  TRP A 229      -9.445  10.620  21.457  1.00 10.98           C  
ATOM   1579  C   TRP A 229      -9.219  10.283  22.933  1.00 10.59           C  
ATOM   1580  O   TRP A 229      -9.247  11.146  23.813  1.00 10.60           O  
ATOM   1581  CB  TRP A 229      -8.099  10.662  20.681  1.00 10.87           C  
ATOM   1582  CG  TRP A 229      -8.171  10.480  19.158  1.00 10.57           C  
ATOM   1583  CD1 TRP A 229      -9.102  11.128  18.367  1.00  9.62           C  
ATOM   1584  CD2 TRP A 229      -7.353   9.632  18.425  1.00 10.88           C  
ATOM   1585  NE1 TRP A 229      -8.888  10.683  17.145  1.00 11.20           N  
ATOM   1586  CE2 TRP A 229      -7.854   9.799  17.134  1.00 11.11           C  
ATOM   1587  CE3 TRP A 229      -6.296   8.763  18.646  1.00 10.91           C  
ATOM   1588  CZ2 TRP A 229      -7.295   9.099  16.062  1.00 12.33           C  
ATOM   1589  CZ3 TRP A 229      -5.752   8.072  17.572  1.00 12.18           C  
ATOM   1590  CH2 TRP A 229      -6.243   8.236  16.287  1.00 10.47           C  
ATOM   1591  N   PHE A 230      -8.988   9.011  23.242  1.00  8.76           N  
ATOM   1592  CA  PHE A 230      -8.783   8.533  24.608  1.00  7.15           C  
ATOM   1593  C   PHE A 230      -7.277   8.290  24.827  1.00  6.62           C  
ATOM   1594  O   PHE A 230      -6.654   7.729  23.901  1.00  4.53           O  
ATOM   1595  CB  PHE A 230      -9.590   7.190  24.814  1.00  8.08           C  
ATOM   1596  CG  PHE A 230      -9.318   6.415  26.128  1.00  9.57           C  
ATOM   1597  CD1 PHE A 230      -8.224   5.558  26.215  1.00  7.46           C  
ATOM   1598  CD2 PHE A 230     -10.120   6.590  27.244  1.00 10.43           C  
ATOM   1599  CE1 PHE A 230      -7.944   4.897  27.402  1.00  8.31           C  
ATOM   1600  CE2 PHE A 230      -9.825   5.920  28.435  1.00 12.39           C  
ATOM   1601  CZ  PHE A 230      -8.735   5.075  28.522  1.00  7.73           C  
ATOM   1602  N   ILE A 231      -6.659   8.599  25.984  1.00  5.20           N  
ATOM   1603  CA  ILE A 231      -5.302   8.083  26.252  1.00  4.48           C  
ATOM   1604  C   ILE A 231      -5.168   7.739  27.745  1.00  3.90           C  
ATOM   1605  O   ILE A 231      -5.742   8.456  28.580  1.00  3.57           O  
ATOM   1606  CB  ILE A 231      -4.145   9.086  25.829  1.00  5.21           C  
ATOM   1607  CG1 ILE A 231      -2.790   8.333  26.007  1.00  4.83           C  
ATOM   1608  CG2 ILE A 231      -4.126  10.375  26.681  1.00  4.28           C  
ATOM   1609  CD1 ILE A 231      -1.628   9.010  25.230  1.00  8.22           C  
ATOM   1610  N   ALA A 232      -4.520   6.611  28.105  1.00  2.54           N  
ATOM   1611  CA  ALA A 232      -4.167   6.281  29.486  1.00  3.05           C  
ATOM   1612  C   ALA A 232      -2.669   5.966  29.380  1.00  2.70           C  
ATOM   1613  O   ALA A 232      -2.296   5.139  28.529  1.00  2.02           O  
ATOM   1614  CB  ALA A 232      -4.917   5.053  29.973  1.00  3.70           C  
ATOM   1615  N   ASP A 233      -1.762   6.558  30.168  1.00  2.02           N  
ATOM   1616  CA  ASP A 233      -0.328   6.349  29.955  1.00  3.16           C  
ATOM   1617  C   ASP A 233       0.561   6.452  31.215  1.00  3.43           C  
ATOM   1618  O   ASP A 233       0.029   6.686  32.301  1.00  3.30           O  
ATOM   1619  CB  ASP A 233       0.172   7.372  28.878  1.00  2.00           C  
ATOM   1620  CG  ASP A 233       0.047   8.847  29.231  1.00  4.92           C  
ATOM   1621  OD1 ASP A 233      -0.357   9.201  30.351  1.00  4.42           O  
ATOM   1622  OD2 ASP A 233       0.388   9.669  28.387  1.00  4.95           O  
ATOM   1623  N   LYS A 234       1.895   6.310  31.104  1.00  3.74           N  
ATOM   1624  CA  LYS A 234       2.849   6.444  32.228  1.00  3.97           C  
ATOM   1625  C   LYS A 234       4.248   6.682  31.651  1.00  3.21           C  
ATOM   1626  O   LYS A 234       4.773   5.871  30.849  1.00  2.96           O  
ATOM   1627  CB  LYS A 234       2.914   5.145  33.120  1.00  3.74           C  
ATOM   1628  CG  LYS A 234       3.901   5.094  34.313  1.00  3.42           C  
ATOM   1629  CD  LYS A 234       3.363   6.030  35.411  1.00  5.06           C  
ATOM   1630  CE  LYS A 234       4.430   6.466  36.435  1.00  7.49           C  
ATOM   1631  NZ  LYS A 234       5.222   7.590  35.947  1.00  7.79           N  
ATOM   1632  N   SER A 235       4.918   7.779  32.025  1.00  4.74           N  
ATOM   1633  CA  SER A 235       6.300   8.043  31.600  1.00  3.50           C  
ATOM   1634  C   SER A 235       7.416   7.647  32.588  1.00  3.96           C  
ATOM   1635  O   SER A 235       7.171   7.123  33.690  1.00  3.58           O  
ATOM   1636  CB  SER A 235       6.393   9.528  31.295  1.00  6.92           C  
ATOM   1637  OG  SER A 235       5.946  10.279  32.408  1.00  8.83           O  
ATOM   1638  N   GLY A 236       8.672   7.826  32.162  1.00  3.71           N  
ATOM   1639  CA  GLY A 236       9.824   7.564  33.008  1.00  3.59           C  
ATOM   1640  C   GLY A 236      11.061   8.308  32.503  1.00  5.37           C  
ATOM   1641  O   GLY A 236      11.202   8.527  31.279  1.00  6.12           O  
ATOM   1642  N   ALA A 237      11.979   8.673  33.398  1.00  3.84           N  
ATOM   1643  CA  ALA A 237      13.283   9.225  33.034  1.00  4.47           C  
ATOM   1644  C   ALA A 237      14.372   8.675  33.949  1.00  6.71           C  
ATOM   1645  O   ALA A 237      14.076   8.238  35.086  1.00  7.87           O  
ATOM   1646  CB  ALA A 237      13.309  10.734  33.176  1.00  4.50           C  
ATOM   1647  N   GLY A 238      15.650   8.663  33.532  1.00  6.38           N  
ATOM   1648  CA  GLY A 238      16.723   8.168  34.402  1.00  5.72           C  
ATOM   1649  C   GLY A 238      18.113   8.666  33.955  1.00  7.81           C  
ATOM   1650  O   GLY A 238      18.246   9.572  33.116  1.00  5.90           O  
ATOM   1651  N   GLU A 240      19.197   8.058  34.448  1.00  8.81           N  
ATOM   1652  CA  GLU A 240      20.558   8.484  34.084  1.00 10.39           C  
ATOM   1653  C   GLU A 240      20.983   8.104  32.664  1.00 11.97           C  
ATOM   1654  O   GLU A 240      20.297   7.356  31.961  1.00 11.16           O  
ATOM   1655  CB  GLU A 240      21.523   7.901  35.109  1.00 14.68           C  
ATOM   1656  CG  GLU A 240      21.280   8.580  36.465  1.00 21.22           C  
ATOM   1657  CD  GLU A 240      22.279   8.243  37.561  1.00 28.44           C  
ATOM   1658  OE1 GLU A 240      23.495   8.417  37.377  1.00 32.75           O  
ATOM   1659  OE2 GLU A 240      21.832   7.810  38.620  1.00 33.60           O  
ATOM   1660  N   ARG A 241      22.133   8.625  32.196  1.00 11.96           N  
ATOM   1661  CA  ARG A 241      22.650   8.407  30.837  1.00 12.90           C  
ATOM   1662  C   ARG A 241      21.656   8.592  29.688  1.00 11.91           C  
ATOM   1663  O   ARG A 241      21.566   7.770  28.766  1.00 12.74           O  
ATOM   1664  CB  ARG A 241      23.287   6.988  30.760  1.00 13.54           C  
ATOM   1665  CG  ARG A 241      24.432   6.837  31.781  1.00 18.58           C  
ATOM   1666  CD  ARG A 241      24.997   5.433  31.724  1.00 21.97           C  
ATOM   1667  NE  ARG A 241      25.939   5.208  32.808  1.00 26.50           N  
ATOM   1668  CZ  ARG A 241      27.255   5.255  32.610  1.00 27.99           C  
ATOM   1669  NH1 ARG A 241      27.795   5.494  31.402  1.00 29.55           N  
ATOM   1670  NH2 ARG A 241      28.048   5.109  33.659  1.00 28.93           N  
ATOM   1671  N   GLY A 242      20.859   9.667  29.761  1.00  7.72           N  
ATOM   1672  CA  GLY A 242      19.908  10.011  28.718  1.00  8.13           C  
ATOM   1673  C   GLY A 242      18.666   9.121  28.623  1.00  7.30           C  
ATOM   1674  O   GLY A 242      17.937   9.239  27.627  1.00  6.15           O  
ATOM   1675  N   SER A 243      18.365   8.243  29.594  1.00  5.89           N  
ATOM   1676  CA  SER A 243      17.182   7.371  29.498  1.00  4.80           C  
ATOM   1677  C   SER A 243      15.832   8.100  29.554  1.00  5.58           C  
ATOM   1678  O   SER A 243      15.650   8.980  30.398  1.00  4.48           O  
ATOM   1679  CB  SER A 243      17.217   6.338  30.628  1.00  4.43           C  
ATOM   1680  OG  SER A 243      18.436   5.627  30.552  1.00 13.03           O  
ATOM   1681  N   ARG A 244      14.853   7.709  28.727  1.00  3.77           N  
ATOM   1682  CA  ARG A 244      13.527   8.332  28.708  1.00  3.58           C  
ATOM   1683  C   ARG A 244      12.546   7.302  28.139  1.00  2.60           C  
ATOM   1684  O   ARG A 244      13.010   6.488  27.323  1.00  5.72           O  
ATOM   1685  CB  ARG A 244      13.571   9.594  27.818  1.00  3.34           C  
ATOM   1686  CG  ARG A 244      12.333  10.520  27.858  1.00  3.93           C  
ATOM   1687  CD  ARG A 244      12.297  11.253  29.185  1.00  6.20           C  
ATOM   1688  NE  ARG A 244      11.282  12.307  29.301  1.00  5.81           N  
ATOM   1689  CZ  ARG A 244      10.268  12.296  30.186  1.00  7.35           C  
ATOM   1690  NH1 ARG A 244      10.031  11.311  31.045  1.00  5.87           N  
ATOM   1691  NH2 ARG A 244       9.553  13.403  30.332  1.00  8.16           N  
ATOM   1692  N   GLY A 245      11.253   7.212  28.515  1.00  2.34           N  
ATOM   1693  CA  GLY A 245      10.351   6.204  27.931  1.00  2.73           C  
ATOM   1694  C   GLY A 245       8.877   6.478  28.219  1.00  2.76           C  
ATOM   1695  O   GLY A 245       8.590   7.333  29.067  1.00  3.43           O  
ATOM   1696  N   ILE A 246       7.926   5.812  27.539  1.00  2.21           N  
ATOM   1697  CA  ILE A 246       6.482   5.968  27.771  1.00  2.81           C  
ATOM   1698  C   ILE A 246       5.740   4.665  27.370  1.00  2.61           C  
ATOM   1699  O   ILE A 246       6.167   3.986  26.421  1.00  3.09           O  
ATOM   1700  CB  ILE A 246       5.916   7.231  26.963  1.00  2.01           C  
ATOM   1701  CG1 ILE A 246       4.416   7.416  27.340  1.00  2.46           C  
ATOM   1702  CG2 ILE A 246       6.077   7.078  25.425  1.00  3.03           C  
ATOM   1703  CD1 ILE A 246       3.835   8.860  27.191  1.00  5.64           C  
ATOM   1704  N   ILE A 247       4.727   4.242  28.127  1.00  2.00           N  
ATOM   1705  CA  ILE A 247       3.841   3.117  27.746  1.00  4.34           C  
ATOM   1706  C   ILE A 247       2.428   3.733  27.690  1.00  3.72           C  
ATOM   1707  O   ILE A 247       2.139   4.649  28.500  1.00  3.56           O  
ATOM   1708  CB  ILE A 247       3.838   1.928  28.791  1.00  3.06           C  
ATOM   1709  CG1 ILE A 247       3.335   2.330  30.203  1.00  5.90           C  
ATOM   1710  CG2 ILE A 247       5.274   1.398  28.802  1.00  2.15           C  
ATOM   1711  CD1 ILE A 247       3.392   1.266  31.298  1.00 10.42           C  
ATOM   1712  N   ALA A 248       1.549   3.289  26.761  1.00  2.07           N  
ATOM   1713  CA  ALA A 248       0.219   3.914  26.579  1.00  2.73           C  
ATOM   1714  C   ALA A 248      -0.842   3.021  25.932  1.00  4.17           C  
ATOM   1715  O   ALA A 248      -0.497   2.148  25.112  1.00  5.03           O  
ATOM   1716  CB  ALA A 248       0.339   5.117  25.674  1.00  3.94           C  
ATOM   1717  N   ALA A 249      -2.127   3.216  26.277  1.00  2.71           N  
ATOM   1718  CA  ALA A 249      -3.255   2.596  25.553  1.00  4.82           C  
ATOM   1719  C   ALA A 249      -4.046   3.796  24.998  1.00  4.76           C  
ATOM   1720  O   ALA A 249      -4.388   4.720  25.775  1.00  6.36           O  
ATOM   1721  CB  ALA A 249      -4.194   1.796  26.489  1.00  3.42           C  
ATOM   1722  N   LEU A 250      -4.344   3.830  23.686  1.00  6.48           N  
ATOM   1723  CA  LEU A 250      -4.979   5.009  23.079  1.00  5.43           C  
ATOM   1724  C   LEU A 250      -5.891   4.622  21.903  1.00  5.77           C  
ATOM   1725  O   LEU A 250      -5.794   3.506  21.368  1.00  4.53           O  
ATOM   1726  CB  LEU A 250      -3.863   6.003  22.601  1.00  7.16           C  
ATOM   1727  CG  LEU A 250      -3.077   5.820  21.261  1.00  9.74           C  
ATOM   1728  CD1 LEU A 250      -2.259   7.090  20.968  1.00  8.28           C  
ATOM   1729  CD2 LEU A 250      -2.118   4.622  21.352  1.00  8.32           C  
ATOM   1730  N   GLY A 251      -6.808   5.505  21.463  1.00  7.57           N  
ATOM   1731  CA  GLY A 251      -7.683   5.219  20.315  1.00  8.20           C  
ATOM   1732  C   GLY A 251      -8.694   6.335  20.013  1.00  8.76           C  
ATOM   1733  O   GLY A 251      -8.885   7.221  20.859  1.00  7.60           O  
ATOM   1734  N   PRO A 252      -9.341   6.369  18.824  1.00 10.41           N  
ATOM   1735  CA  PRO A 252     -10.412   7.310  18.509  1.00 13.13           C  
ATOM   1736  C   PRO A 252     -11.723   7.094  19.251  1.00 15.42           C  
ATOM   1737  O   PRO A 252     -11.929   6.107  19.965  1.00 15.93           O  
ATOM   1738  CB  PRO A 252     -10.544   7.209  17.004  1.00 11.75           C  
ATOM   1739  CG  PRO A 252     -10.139   5.802  16.686  1.00 11.54           C  
ATOM   1740  CD  PRO A 252      -9.007   5.536  17.678  1.00 10.57           C  
ATOM   1741  N   ASP A 254     -12.590   8.105  19.133  1.00 16.04           N  
ATOM   1742  CA  ASP A 254     -13.943   8.093  19.686  1.00 16.40           C  
ATOM   1743  C   ASP A 254     -14.079   7.665  21.133  1.00 14.15           C  
ATOM   1744  O   ASP A 254     -14.995   6.932  21.506  1.00 12.84           O  
ATOM   1745  CB  ASP A 254     -14.838   7.205  18.773  1.00 19.10           C  
ATOM   1746  CG  ASP A 254     -14.819   7.656  17.308  1.00 24.63           C  
ATOM   1747  OD1 ASP A 254     -15.228   8.787  17.048  1.00 27.68           O  
ATOM   1748  OD2 ASP A 254     -14.375   6.900  16.434  1.00 24.98           O  
ATOM   1749  N   GLY A 255     -13.158   8.154  21.966  1.00 12.09           N  
ATOM   1750  CA  GLY A 255     -13.185   7.909  23.393  1.00 12.22           C  
ATOM   1751  C   GLY A 255     -12.932   6.477  23.870  1.00 11.98           C  
ATOM   1752  O   GLY A 255     -13.195   6.237  25.051  1.00 12.61           O  
ATOM   1753  N   LYS A 256     -12.432   5.523  23.076  1.00 12.62           N  
ATOM   1754  CA  LYS A 256     -12.189   4.148  23.545  1.00 14.74           C  
ATOM   1755  C   LYS A 256     -10.746   3.769  23.197  1.00 12.57           C  
ATOM   1756  O   LYS A 256     -10.314   4.164  22.108  1.00 11.07           O  
ATOM   1757  CB  LYS A 256     -13.010   3.080  22.849  1.00 16.15           C  
ATOM   1758  CG  LYS A 256     -14.500   3.265  22.644  1.00 23.73           C  
ATOM   1759  CD  LYS A 256     -15.041   1.967  22.055  1.00 27.19           C  
ATOM   1760  CE  LYS A 256     -14.492   1.670  20.662  1.00 30.53           C  
ATOM   1761  NZ  LYS A 256     -14.939   0.357  20.205  1.00 32.26           N  
ATOM   1762  N   PRO A 257      -9.982   2.963  23.973  1.00 11.09           N  
ATOM   1763  CA  PRO A 257      -8.659   2.451  23.575  1.00 10.36           C  
ATOM   1764  C   PRO A 257      -8.690   1.342  22.540  1.00 10.03           C  
ATOM   1765  O   PRO A 257      -9.593   0.509  22.589  1.00 10.99           O  
ATOM   1766  CB  PRO A 257      -8.004   2.007  24.891  1.00  8.96           C  
ATOM   1767  CG  PRO A 257      -9.179   1.548  25.706  1.00 10.58           C  
ATOM   1768  CD  PRO A 257     -10.310   2.519  25.326  1.00 10.22           C  
ATOM   1769  N   SER A 258      -7.793   1.277  21.562  1.00  7.96           N  
ATOM   1770  CA  SER A 258      -7.773   0.116  20.682  1.00  8.03           C  
ATOM   1771  C   SER A 258      -6.350  -0.301  20.304  1.00  7.25           C  
ATOM   1772  O   SER A 258      -6.234  -1.364  19.664  1.00  7.62           O  
ATOM   1773  CB  SER A 258      -8.592   0.387  19.417  1.00  8.49           C  
ATOM   1774  OG  SER A 258      -8.048   1.479  18.710  1.00 13.68           O  
ATOM   1775  N   ARG A 259      -5.258   0.412  20.689  1.00  4.97           N  
ATOM   1776  CA  ARG A 259      -3.890  -0.063  20.442  1.00  5.53           C  
ATOM   1777  C   ARG A 259      -3.013   0.274  21.648  1.00  4.84           C  
ATOM   1778  O   ARG A 259      -3.350   1.168  22.448  1.00  5.87           O  
ATOM   1779  CB  ARG A 259      -3.190   0.583  19.188  1.00  5.85           C  
ATOM   1780  CG  ARG A 259      -3.939   0.460  17.846  1.00 10.22           C  
ATOM   1781  CD  ARG A 259      -3.182   0.982  16.609  1.00 10.92           C  
ATOM   1782  NE  ARG A 259      -4.123   0.949  15.479  1.00 12.83           N  
ATOM   1783  CZ  ARG A 259      -3.873   1.462  14.264  1.00 13.80           C  
ATOM   1784  NH1 ARG A 259      -2.724   2.060  13.969  1.00 13.16           N  
ATOM   1785  NH2 ARG A 259      -4.841   1.453  13.352  1.00 13.22           N  
ATOM   1786  N   ILE A 260      -1.918  -0.487  21.820  1.00  5.72           N  
ATOM   1787  CA  ILE A 260      -0.887  -0.210  22.843  1.00  4.49           C  
ATOM   1788  C   ILE A 260       0.398   0.249  22.137  1.00  5.67           C  
ATOM   1789  O   ILE A 260       0.784  -0.308  21.094  1.00  5.78           O  
ATOM   1790  CB  ILE A 260      -0.601  -1.516  23.704  1.00  7.47           C  
ATOM   1791  CG1 ILE A 260      -1.810  -1.674  24.655  1.00  8.89           C  
ATOM   1792  CG2 ILE A 260       0.729  -1.439  24.512  1.00  5.88           C  
ATOM   1793  CD1 ILE A 260      -1.876  -3.005  25.425  1.00 11.89           C  
ATOM   1794  N   VAL A 261       1.073   1.295  22.636  1.00  4.61           N  
ATOM   1795  CA  VAL A 261       2.336   1.762  22.059  1.00  3.21           C  
ATOM   1796  C   VAL A 261       3.386   1.763  23.182  1.00  3.62           C  
ATOM   1797  O   VAL A 261       3.034   2.148  24.297  1.00  3.91           O  
ATOM   1798  CB  VAL A 261       2.109   3.183  21.469  1.00  4.88           C  
ATOM   1799  CG1 VAL A 261       3.415   3.830  21.036  1.00  8.11           C  
ATOM   1800  CG2 VAL A 261       1.294   3.045  20.171  1.00  6.49           C  
ATOM   1801  N   VAL A 262       4.639   1.292  22.990  1.00  3.51           N  
ATOM   1802  CA  VAL A 262       5.706   1.329  24.000  1.00  4.58           C  
ATOM   1803  C   VAL A 262       6.921   1.995  23.319  1.00  3.13           C  
ATOM   1804  O   VAL A 262       7.289   1.606  22.195  1.00  4.81           O  
ATOM   1805  CB  VAL A 262       6.047  -0.157  24.479  1.00  5.38           C  
ATOM   1806  CG1 VAL A 262       7.247  -0.139  25.415  1.00  6.39           C  
ATOM   1807  CG2 VAL A 262       4.878  -0.808  25.252  1.00  2.00           C  
ATOM   1808  N   ILE A 263       7.592   2.990  23.908  1.00  3.32           N  
ATOM   1809  CA  ILE A 263       8.772   3.624  23.293  1.00  4.20           C  
ATOM   1810  C   ILE A 263       9.810   3.794  24.396  1.00  4.72           C  
ATOM   1811  O   ILE A 263       9.464   4.413  25.420  1.00  5.04           O  
ATOM   1812  CB  ILE A 263       8.469   5.071  22.719  1.00  6.24           C  
ATOM   1813  CG1 ILE A 263       7.310   5.066  21.713  1.00  7.27           C  
ATOM   1814  CG2 ILE A 263       9.706   5.576  21.972  1.00  6.26           C  
ATOM   1815  CD1 ILE A 263       6.703   6.431  21.223  1.00  4.71           C  
ATOM   1816  N   TYR A 264      11.065   3.312  24.217  1.00  3.07           N  
ATOM   1817  CA  TYR A 264      12.173   3.510  25.160  1.00  2.38           C  
ATOM   1818  C   TYR A 264      13.474   4.009  24.471  1.00  2.75           C  
ATOM   1819  O   TYR A 264      13.694   3.688  23.291  1.00  3.81           O  
ATOM   1820  CB  TYR A 264      12.537   2.199  25.889  1.00  2.00           C  
ATOM   1821  CG  TYR A 264      11.547   1.658  26.934  1.00  4.97           C  
ATOM   1822  CD1 TYR A 264      11.356   2.305  28.154  1.00  4.38           C  
ATOM   1823  CD2 TYR A 264      10.818   0.492  26.675  1.00  6.42           C  
ATOM   1824  CE1 TYR A 264      10.482   1.815  29.113  1.00  3.67           C  
ATOM   1825  CE2 TYR A 264       9.942  -0.015  27.640  1.00  4.10           C  
ATOM   1826  CZ  TYR A 264       9.761   0.658  28.849  1.00  5.63           C  
ATOM   1827  OH  TYR A 264       8.834   0.183  29.768  1.00  3.72           O  
ATOM   1828  N   THR A 265      14.364   4.771  25.114  1.00  2.67           N  
ATOM   1829  CA  THR A 265      15.675   5.166  24.577  1.00  5.09           C  
ATOM   1830  C   THR A 265      16.664   5.315  25.761  1.00  5.87           C  
ATOM   1831  O   THR A 265      16.258   5.528  26.922  1.00  7.76           O  
ATOM   1832  CB  THR A 265      15.558   6.503  23.739  1.00  7.84           C  
ATOM   1833  OG1 THR A 265      16.866   6.745  23.179  1.00  6.52           O  
ATOM   1834  CG2 THR A 265      15.078   7.707  24.575  1.00  6.67           C  
ATOM   1835  N   THR A 266      17.970   5.118  25.528  1.00  7.94           N  
ATOM   1836  CA  THR A 266      19.015   5.222  26.546  1.00  7.95           C  
ATOM   1837  C   THR A 266      20.370   5.428  25.827  1.00  9.41           C  
ATOM   1838  O   THR A 266      20.558   5.002  24.667  1.00  8.59           O  
ATOM   1839  CB  THR A 266      19.055   3.922  27.432  1.00  7.97           C  
ATOM   1840  OG1 THR A 266      19.843   4.245  28.573  1.00  7.92           O  
ATOM   1841  CG2 THR A 266      19.667   2.680  26.717  1.00  5.99           C  
ATOM   1842  N   GLY A 267      21.283   6.107  26.524  1.00  8.86           N  
ATOM   1843  CA  GLY A 267      22.620   6.416  26.056  1.00 10.05           C  
ATOM   1844  C   GLY A 267      22.797   7.819  25.469  1.00 13.26           C  
ATOM   1845  O   GLY A 267      23.956   8.215  25.254  1.00 13.73           O  
ATOM   1846  N   SER A 268      21.755   8.615  25.155  1.00 12.17           N  
ATOM   1847  CA  SER A 268      21.975   9.919  24.544  1.00 10.98           C  
ATOM   1848  C   SER A 268      22.613  10.916  25.513  1.00 12.90           C  
ATOM   1849  O   SER A 268      22.377  10.875  26.728  1.00 11.00           O  
ATOM   1850  CB  SER A 268      20.651  10.494  24.056  1.00 10.62           C  
ATOM   1851  OG  SER A 268      20.733  11.732  23.315  1.00  8.95           O  
ATOM   1852  N   GLN A 269      23.396  11.852  24.933  1.00 12.68           N  
ATOM   1853  CA  GLN A 269      23.933  13.011  25.642  1.00 13.37           C  
ATOM   1854  C   GLN A 269      23.018  14.227  25.453  1.00 13.82           C  
ATOM   1855  O   GLN A 269      23.315  15.338  25.922  1.00 13.08           O  
ATOM   1856  CB  GLN A 269      25.348  13.339  25.115  1.00 16.81           C  
ATOM   1857  CG  GLN A 269      26.375  12.296  25.535  1.00 20.18           C  
ATOM   1858  CD  GLN A 269      27.737  12.522  24.891  1.00 28.03           C  
ATOM   1859  OE1 GLN A 269      28.500  13.382  25.332  1.00 29.75           O  
ATOM   1860  NE2 GLN A 269      28.122  11.802  23.832  1.00 29.14           N  
ATOM   1861  N   ALA A 270      21.846  14.117  24.801  1.00 12.49           N  
ATOM   1862  CA  ALA A 270      21.021  15.307  24.569  1.00 10.94           C  
ATOM   1863  C   ALA A 270      20.189  15.775  25.783  1.00 11.31           C  
ATOM   1864  O   ALA A 270      20.052  15.036  26.773  1.00  7.79           O  
ATOM   1865  CB  ALA A 270      20.101  15.030  23.365  1.00 11.54           C  
ATOM   1866  N   THR A 271      19.665  17.016  25.757  1.00 10.28           N  
ATOM   1867  CA  THR A 271      18.867  17.590  26.842  1.00  9.73           C  
ATOM   1868  C   THR A 271      17.491  16.922  26.949  1.00 10.34           C  
ATOM   1869  O   THR A 271      16.961  16.433  25.933  1.00 10.68           O  
ATOM   1870  CB  THR A 271      18.623  19.142  26.644  1.00 12.02           C  
ATOM   1871  OG1 THR A 271      17.878  19.351  25.412  1.00 10.61           O  
ATOM   1872  CG2 THR A 271      19.943  19.921  26.583  1.00 10.71           C  
ATOM   1873  N   MET A 272      16.840  17.055  28.110  1.00  8.04           N  
ATOM   1874  CA  MET A 272      15.474  16.577  28.325  1.00  9.89           C  
ATOM   1875  C   MET A 272      14.507  17.137  27.282  1.00 10.27           C  
ATOM   1876  O   MET A 272      13.703  16.377  26.722  1.00 10.93           O  
ATOM   1877  CB  MET A 272      15.017  16.988  29.744  1.00 11.17           C  
ATOM   1878  CG  MET A 272      13.645  16.429  30.126  1.00 13.62           C  
ATOM   1879  SD  MET A 272      13.580  14.622  30.333  1.00 19.17           S  
ATOM   1880  CE  MET A 272      14.538  14.265  31.771  1.00 18.35           C  
ATOM   1881  N   ASP A 273      14.591  18.438  26.931  1.00 10.49           N  
ATOM   1882  CA  ASP A 273      13.669  18.979  25.928  1.00 11.67           C  
ATOM   1883  C   ASP A 273      13.858  18.364  24.539  1.00 11.65           C  
ATOM   1884  O   ASP A 273      12.885  18.173  23.792  1.00 10.16           O  
ATOM   1885  CB  ASP A 273      13.787  20.515  25.764  1.00 12.37           C  
ATOM   1886  CG  ASP A 273      13.288  21.377  26.941  1.00 16.87           C  
ATOM   1887  OD1 ASP A 273      12.385  20.975  27.686  1.00 15.06           O  
ATOM   1888  OD2 ASP A 273      13.839  22.476  27.124  1.00 19.56           O  
ATOM   1889  N   GLU A 274      15.088  17.946  24.206  1.00 11.95           N  
ATOM   1890  CA  GLU A 274      15.373  17.376  22.893  1.00 12.35           C  
ATOM   1891  C   GLU A 274      14.844  15.937  22.878  1.00 12.27           C  
ATOM   1892  O   GLU A 274      14.299  15.504  21.848  1.00 12.06           O  
ATOM   1893  CB  GLU A 274      16.873  17.364  22.597  1.00 14.09           C  
ATOM   1894  CG  GLU A 274      17.462  18.743  22.329  1.00 21.99           C  
ATOM   1895  CD  GLU A 274      18.976  18.770  22.094  1.00 26.38           C  
ATOM   1896  OE1 GLU A 274      19.756  18.600  23.034  1.00 25.03           O  
ATOM   1897  OE2 GLU A 274      19.373  18.984  20.943  1.00 30.86           O  
ATOM   1898  N   ARG A 275      14.939  15.199  23.998  1.00  9.94           N  
ATOM   1899  CA  ARG A 275      14.377  13.853  24.112  1.00  7.87           C  
ATOM   1900  C   ARG A 275      12.863  13.864  24.084  1.00  8.75           C  
ATOM   1901  O   ARG A 275      12.260  13.047  23.378  1.00  7.09           O  
ATOM   1902  CB  ARG A 275      14.856  13.201  25.390  1.00  9.46           C  
ATOM   1903  CG  ARG A 275      16.240  12.573  25.089  1.00 13.02           C  
ATOM   1904  CD  ARG A 275      16.916  11.998  26.320  1.00 14.26           C  
ATOM   1905  NE  ARG A 275      17.392  13.043  27.192  1.00 14.34           N  
ATOM   1906  CZ  ARG A 275      17.326  12.971  28.527  1.00 14.36           C  
ATOM   1907  NH1 ARG A 275      16.815  11.948  29.216  1.00 13.76           N  
ATOM   1908  NH2 ARG A 275      17.882  13.950  29.210  1.00 11.84           N  
ATOM   1909  N   ASN A 276      12.215  14.805  24.773  1.00  7.41           N  
ATOM   1910  CA  ASN A 276      10.748  14.957  24.746  1.00  7.10           C  
ATOM   1911  C   ASN A 276      10.239  15.248  23.343  1.00  7.88           C  
ATOM   1912  O   ASN A 276       9.251  14.648  22.890  1.00  7.77           O  
ATOM   1913  CB  ASN A 276      10.276  16.104  25.638  1.00  6.19           C  
ATOM   1914  CG  ASN A 276      10.413  15.875  27.134  1.00  8.17           C  
ATOM   1915  OD1 ASN A 276      10.708  14.776  27.618  1.00  7.62           O  
ATOM   1916  ND2 ASN A 276      10.252  16.931  27.931  1.00  6.20           N  
ATOM   1917  N   ARG A 277      10.913  16.148  22.604  1.00  7.54           N  
ATOM   1918  CA  ARG A 277      10.473  16.440  21.254  1.00 10.17           C  
ATOM   1919  C   ARG A 277      10.556  15.290  20.270  1.00  8.14           C  
ATOM   1920  O   ARG A 277       9.683  15.185  19.397  1.00  7.90           O  
ATOM   1921  CB  ARG A 277      11.258  17.584  20.616  1.00 13.91           C  
ATOM   1922  CG  ARG A 277      10.903  18.964  21.094  1.00 21.65           C  
ATOM   1923  CD  ARG A 277      11.820  19.860  20.252  1.00 29.27           C  
ATOM   1924  NE  ARG A 277      12.351  20.971  21.038  1.00 35.62           N  
ATOM   1925  CZ  ARG A 277      13.663  21.172  21.230  1.00 37.35           C  
ATOM   1926  NH1 ARG A 277      14.598  20.382  20.706  1.00 38.94           N  
ATOM   1927  NH2 ARG A 277      14.041  22.138  22.052  1.00 39.34           N  
ATOM   1928  N   GLN A 278      11.558  14.405  20.344  1.00  7.40           N  
ATOM   1929  CA  GLN A 278      11.595  13.312  19.373  1.00  7.07           C  
ATOM   1930  C   GLN A 278      10.484  12.280  19.663  1.00  8.56           C  
ATOM   1931  O   GLN A 278       9.897  11.706  18.723  1.00  7.97           O  
ATOM   1932  CB  GLN A 278      12.982  12.638  19.399  1.00  7.96           C  
ATOM   1933  CG  GLN A 278      14.096  13.556  18.875  1.00  9.61           C  
ATOM   1934  CD  GLN A 278      13.927  13.957  17.414  1.00 13.90           C  
ATOM   1935  OE1 GLN A 278      13.631  13.124  16.562  1.00 14.74           O  
ATOM   1936  NE2 GLN A 278      14.067  15.212  17.004  1.00 17.81           N  
ATOM   1937  N   ILE A 279      10.141  12.031  20.946  1.00  8.50           N  
ATOM   1938  CA  ILE A 279       9.021  11.137  21.260  1.00  7.92           C  
ATOM   1939  C   ILE A 279       7.707  11.735  20.775  1.00  8.32           C  
ATOM   1940  O   ILE A 279       6.882  10.970  20.240  1.00  5.24           O  
ATOM   1941  CB  ILE A 279       8.988  10.878  22.787  1.00  8.27           C  
ATOM   1942  CG1 ILE A 279      10.229  10.024  23.099  1.00  8.79           C  
ATOM   1943  CG2 ILE A 279       7.690  10.186  23.256  1.00  7.62           C  
ATOM   1944  CD1 ILE A 279      10.487   9.863  24.624  1.00 13.39           C  
ATOM   1945  N   ALA A 280       7.465  13.050  20.951  1.00  5.63           N  
ATOM   1946  CA  ALA A 280       6.252  13.673  20.434  1.00  5.35           C  
ATOM   1947  C   ALA A 280       6.166  13.575  18.902  1.00  5.78           C  
ATOM   1948  O   ALA A 280       5.069  13.353  18.352  1.00  6.98           O  
ATOM   1949  CB  ALA A 280       6.174  15.157  20.842  1.00  6.07           C  
ATOM   1950  N   GLU A 281       7.261  13.667  18.143  1.00  4.55           N  
ATOM   1951  CA  GLU A 281       7.202  13.577  16.681  1.00  5.51           C  
ATOM   1952  C   GLU A 281       6.980  12.130  16.209  1.00  6.39           C  
ATOM   1953  O   GLU A 281       6.336  11.903  15.156  1.00  4.76           O  
ATOM   1954  CB  GLU A 281       8.510  14.144  16.042  1.00  7.42           C  
ATOM   1955  CG  GLU A 281       8.713  15.680  16.175  1.00  9.96           C  
ATOM   1956  CD  GLU A 281       7.718  16.551  15.385  1.00 13.57           C  
ATOM   1957  OE1 GLU A 281       7.025  16.043  14.498  1.00 16.06           O  
ATOM   1958  OE2 GLU A 281       7.634  17.762  15.631  1.00 15.19           O  
ATOM   1959  N   ILE A 282       7.465  11.107  16.948  1.00  7.77           N  
ATOM   1960  CA  ILE A 282       7.088   9.714  16.631  1.00  6.26           C  
ATOM   1961  C   ILE A 282       5.561   9.566  16.842  1.00  6.45           C  
ATOM   1962  O   ILE A 282       4.889   8.949  15.990  1.00  6.19           O  
ATOM   1963  CB  ILE A 282       7.873   8.704  17.556  1.00  6.66           C  
ATOM   1964  CG1 ILE A 282       9.358   8.755  17.208  1.00  6.39           C  
ATOM   1965  CG2 ILE A 282       7.344   7.263  17.356  1.00  7.55           C  
ATOM   1966  CD1 ILE A 282      10.303   7.954  18.132  1.00  6.84           C  
ATOM   1967  N   GLY A 283       5.001  10.138  17.927  1.00  5.41           N  
ATOM   1968  CA  GLY A 283       3.564  10.154  18.197  1.00  5.40           C  
ATOM   1969  C   GLY A 283       2.776  10.782  17.044  1.00  7.44           C  
ATOM   1970  O   GLY A 283       1.783  10.219  16.557  1.00  7.39           O  
ATOM   1971  N   ALA A 284       3.209  11.930  16.518  1.00  5.47           N  
ATOM   1972  CA  ALA A 284       2.541  12.579  15.383  1.00  5.39           C  
ATOM   1973  C   ALA A 284       2.483  11.710  14.114  1.00  7.35           C  
ATOM   1974  O   ALA A 284       1.448  11.653  13.436  1.00  6.18           O  
ATOM   1975  CB  ALA A 284       3.263  13.929  15.062  1.00  2.00           C  
ATOM   1976  N   SER A 285       3.530  10.949  13.796  1.00  7.55           N  
ATOM   1977  CA  SER A 285       3.545  10.063  12.634  1.00  7.47           C  
ATOM   1978  C   SER A 285       2.541   8.938  12.786  1.00  9.51           C  
ATOM   1979  O   SER A 285       1.776   8.604  11.860  1.00 10.36           O  
ATOM   1980  CB  SER A 285       4.918   9.457  12.462  1.00  8.07           C  
ATOM   1981  OG ASER A 285       5.107   8.798  11.221  0.55  6.17           O  
ATOM   1982  OG BSER A 285       5.876  10.403  12.019  0.45  6.88           O  
ATOM   1983  N   LEU A 286       2.572   8.338  13.987  1.00  9.73           N  
ATOM   1984  CA  LEU A 286       1.692   7.222  14.334  1.00 11.29           C  
ATOM   1985  C   LEU A 286       0.216   7.602  14.170  1.00 10.23           C  
ATOM   1986  O   LEU A 286      -0.596   6.833  13.646  1.00  8.63           O  
ATOM   1987  CB  LEU A 286       2.087   6.846  15.785  1.00 12.31           C  
ATOM   1988  CG  LEU A 286       1.520   5.802  16.700  1.00 17.35           C  
ATOM   1989  CD1 LEU A 286       0.394   6.343  17.540  1.00 15.02           C  
ATOM   1990  CD2 LEU A 286       1.090   4.643  15.838  1.00 20.74           C  
ATOM   1991  N   ILE A 287      -0.147   8.805  14.608  1.00  8.58           N  
ATOM   1992  CA  ILE A 287      -1.508   9.304  14.504  1.00  9.20           C  
ATOM   1993  C   ILE A 287      -1.829   9.624  13.035  1.00  8.83           C  
ATOM   1994  O   ILE A 287      -2.911   9.255  12.549  1.00 10.39           O  
ATOM   1995  CB  ILE A 287      -1.653  10.594  15.395  1.00  7.75           C  
ATOM   1996  CG1 ILE A 287      -1.408  10.279  16.862  1.00 11.32           C  
ATOM   1997  CG2 ILE A 287      -3.050  11.180  15.235  1.00  8.44           C  
ATOM   1998  CD1 ILE A 287      -2.451   9.393  17.543  1.00 14.25           C  
ATOM   1999  N   LYS A 288      -0.963  10.330  12.300  1.00 10.01           N  
ATOM   2000  CA  LYS A 288      -1.204  10.683  10.894  1.00 10.73           C  
ATOM   2001  C   LYS A 288      -1.503   9.436  10.051  1.00 11.82           C  
ATOM   2002  O   LYS A 288      -2.395   9.448   9.194  1.00 12.38           O  
ATOM   2003  CB  LYS A 288       0.017  11.401  10.323  1.00 10.44           C  
ATOM   2004  CG  LYS A 288      -0.154  11.858   8.864  1.00 13.59           C  
ATOM   2005  CD  LYS A 288       1.135  12.538   8.387  1.00 16.22           C  
ATOM   2006  CE  LYS A 288       1.004  13.029   6.942  1.00 20.60           C  
ATOM   2007  NZ  LYS A 288       2.302  13.484   6.467  1.00 24.75           N  
ATOM   2008  N   HIS A 289      -0.790   8.338  10.290  1.00 10.82           N  
ATOM   2009  CA  HIS A 289      -0.990   7.108   9.524  1.00 12.12           C  
ATOM   2010  C   HIS A 289      -1.900   6.061  10.171  1.00 14.21           C  
ATOM   2011  O   HIS A 289      -1.810   4.892   9.771  1.00 13.79           O  
ATOM   2012  CB  HIS A 289       0.395   6.501   9.249  1.00 12.29           C  
ATOM   2013  CG  HIS A 289       1.256   7.419   8.390  1.00 12.32           C  
ATOM   2014  ND1 HIS A 289       1.059   7.764   7.114  1.00 14.14           N  
ATOM   2015  CD2 HIS A 289       2.354   8.092   8.844  1.00 13.13           C  
ATOM   2016  CE1 HIS A 289       1.991   8.628   6.794  1.00 13.56           C  
ATOM   2017  NE2 HIS A 289       2.761   8.818   7.838  1.00 16.41           N  
ATOM   2018  N   TRP A 290      -2.738   6.398  11.149  1.00 13.85           N  
ATOM   2019  CA  TRP A 290      -3.544   5.420  11.889  1.00 15.61           C  
ATOM   2020  C   TRP A 290      -4.442   4.628  10.949  1.00 18.18           C  
ATOM   2021  O   TRP A 290      -4.438   3.392  10.954  1.00 19.93           O  
ATOM   2022  CB  TRP A 290      -4.432   6.124  12.924  1.00 14.34           C  
ATOM   2023  CG  TRP A 290      -5.086   5.257  14.008  1.00 13.45           C  
ATOM   2024  CD1 TRP A 290      -6.331   4.704  13.828  1.00 11.58           C  
ATOM   2025  CD2 TRP A 290      -4.581   5.007  15.273  1.00 12.85           C  
ATOM   2026  NE1 TRP A 290      -6.631   4.121  14.970  1.00 13.85           N  
ATOM   2027  CE2 TRP A 290      -5.625   4.279  15.852  1.00 12.18           C  
ATOM   2028  CE3 TRP A 290      -3.438   5.275  16.009  1.00 10.79           C  
ATOM   2029  CZ2 TRP A 290      -5.556   3.818  17.156  1.00  9.89           C  
ATOM   2030  CZ3 TRP A 290      -3.366   4.806  17.323  1.00 10.35           C  
ATOM   2031  CH2 TRP A 290      -4.413   4.092  17.890  1.00  9.14           C  
ATOM   2032  OXT TRP A 290      -5.001   5.216  10.026  1.00 18.52           O  
TER    2033      TRP A 290                                                      
HETATM 2034  S   SO4 A 291       8.958  10.726  35.241  0.71 23.30           S  
HETATM 2035  O1  SO4 A 291       8.650  10.677  33.858  0.74 22.83           O  
HETATM 2036  O2  SO4 A 291       7.898  11.376  35.917  0.69 23.77           O  
HETATM 2037  O3  SO4 A 291       9.100   9.438  35.774  0.70 23.75           O  
HETATM 2038  O4  SO4 A 291      10.183  11.394  35.491  0.67 23.79           O  
HETATM 2039  O   HOH A 292       7.725 -14.390  28.478  0.77  2.61           O  
HETATM 2040  O   HOH A 293      -0.227   4.026  12.800  0.73  2.32           O  
HETATM 2041  O   HOH A 294       2.051  11.664  26.802  0.99  4.23           O  
HETATM 2042  O   HOH A 295      19.831  -1.191  34.327  0.79  3.51           O  
HETATM 2043  O   HOH A 296      22.014  -0.310  35.964  0.72  3.36           O  
HETATM 2044  O   HOH A 297      11.854   5.651  38.471  0.53  2.00           O  
HETATM 2045  O   HOH A 298      15.017   0.847  35.443  0.94  6.42           O  
HETATM 2046  O   HOH A 299       6.260  13.451  12.779  0.50  2.00           O  
HETATM 2047  O   HOH A 300      18.837   8.234  25.217  0.66  3.25           O  
HETATM 2048  O   HOH A 301       0.023  14.211  31.679  0.92  6.61           O  
HETATM 2049  O   HOH A 302       2.287   3.554  12.057  0.70  4.21           O  
HETATM 2050  O   HOH A 303      18.763   1.229  35.394  0.93  7.11           O  
HETATM 2051  O   HOH A 304      12.065   4.864  51.037  0.76  5.72           O  
HETATM 2052  O   HOH A 305       0.429   0.535  11.926  0.63  4.21           O  
HETATM 2053  O   HOH A 306      22.397   2.708  29.355  0.76  6.43           O  
HETATM 2054  O   HOH A 307      15.190  -6.999  18.620  0.89  9.17           O  
HETATM 2055  O   HOH A 308       2.531  17.395  32.209  0.86  9.30           O  
HETATM 2056  O   HOH A 309       3.811   9.448  34.263  0.72  6.56           O  
HETATM 2057  O   HOH A 310       9.017  20.119  24.777  0.57  4.75           O  
HETATM 2058  O   HOH A 311      -7.857   7.063  43.382  0.65  5.49           O  
HETATM 2059  O   HOH A 312      20.992  -1.280  31.676  0.95 11.81           O  
HETATM 2060  O   HOH A 313      11.506  -5.174  13.922  0.75  6.80           O  
HETATM 2061  O   HOH A 314      10.344 -12.332  35.039  0.91 11.95           O  
HETATM 2062  O   HOH A 315       0.457 -11.980  23.921  0.38  2.34           O  
HETATM 2063  O   HOH A 316       7.982  -3.836  11.742  0.76  8.39           O  
HETATM 2064  O   HOH A 317      21.525  13.216  28.201  0.76  8.29           O  
HETATM 2065  O   HOH A 318       0.836 -16.994  29.701  0.77  9.24           O  
HETATM 2066  O   HOH A 319       0.234 -18.354  32.180  0.71  7.45           O  
HETATM 2067  O   HOH A 320       7.326  18.010  23.201  0.75  8.77           O  
HETATM 2068  O   HOH A 321      15.151   3.052  28.627  0.72  8.06           O  
HETATM 2069  O   HOH A 322      -1.373 -15.339  29.352  0.63  6.38           O  
HETATM 2070  O   HOH A 323      11.453   7.943  36.105  0.79 10.84           O  
HETATM 2071  O   HOH A 324      18.040 -11.333  32.662  0.68 10.43           O  
HETATM 2072  O   HOH A 325      -6.645  11.473  29.289  0.75 11.87           O  
HETATM 2073  O   HOH A 326     -15.866  -6.395  38.903  0.66  8.82           O  
HETATM 2074  O   HOH A 327       5.295 -19.301  33.806  0.69  9.82           O  
HETATM 2075  O   HOH A 328       2.527 -18.656  33.639  0.81 11.90           O  
HETATM 2076  O   HOH A 329      23.865  12.412  22.147  0.53  5.48           O  
HETATM 2077  O   HOH A 330      -2.776  10.609  46.306  0.70  9.67           O  
HETATM 2078  O   HOH A 331      23.137  -0.035  42.937  0.43  3.33           O  
HETATM 2079  O   HOH A 332      -0.875  16.684  30.970  0.92 20.07           O  
HETATM 2080  O   HOH A 333       2.491  19.920  28.608  0.73 12.88           O  
HETATM 2081  O   HOH A 334     -11.304  13.092  16.357  0.76 13.37           O  
HETATM 2082  O   HOH A 335      -5.727  10.075  12.427  0.46  7.38           O  
HETATM 2083  O   HOH A 336      15.770  20.358  28.867  0.56  7.21           O  
HETATM 2084  O   HOH A 337      12.736  -8.595  47.774  0.65  9.80           O  
HETATM 2085  O   HOH A 338      14.146  -4.248  14.530  0.71 10.26           O  
HETATM 2086  O   HOH A 339       9.966  16.660  30.867  0.52  5.98           O  
HETATM 2087  O   HOH A 340      23.849  10.626  33.393  0.60  8.84           O  
HETATM 2088  O   HOH A 341      -0.231  18.059  26.029  0.76 15.61           O  
HETATM 2089  O   HOH A 342      -6.930  -8.789  34.071  0.49  5.38           O  
HETATM 2090  O   HOH A 343      19.476   6.917  39.716  0.66 11.52           O  
HETATM 2091  O   HOH A 344       6.625  -7.607  53.749  0.69 13.40           O  
HETATM 2092  O   HOH A 345     -12.540  10.919  17.831  0.60 10.30           O  
HETATM 2093  O   HOH A 346       1.648  16.654  57.412  0.59 10.28           O  
HETATM 2094  O   HOH A 347      -9.509   8.931  35.282  0.63 11.13           O  
HETATM 2095  O   HOH A 348      -8.166  -3.468  19.082  0.80 16.32           O  
HETATM 2096  O   HOH A 349     -13.715   0.412  39.601  0.77 19.41           O  
HETATM 2097  O   HOH A 350      -6.387   1.522  58.297  0.71 15.04           O  
HETATM 2098  O   HOH A 351       9.898  19.756  27.290  0.72 16.28           O  
HETATM 2099  O   HOH A 352     -10.446  -2.794  49.366  0.57  9.69           O  
HETATM 2100  O   HOH A 353      -8.488   9.839  27.917  0.65 14.52           O  
HETATM 2101  O   HOH A 354      12.095  -2.695  11.932  0.66 12.99           O  
HETATM 2102  O   HOH A 355      -1.024  -6.243  53.767  0.71 15.86           O  
HETATM 2103  O   HOH A 356      17.007  12.152  32.235  0.72 14.71           O  
HETATM 2104  O   HOH A 357       4.355 -10.878  28.655  0.80 17.77           O  
HETATM 2105  O   HOH A 358      14.249 -12.373  33.574  0.64 11.42           O  
HETATM 2106  O   HOH A 359      -1.086  14.632  57.215  0.59 13.03           O  
HETATM 2107  O   HOH A 360      -6.206 -12.433  42.717  0.63 12.13           O  
HETATM 2108  O   HOH A 361      18.167  -0.427  45.905  0.70 14.42           O  
HETATM 2109  O   HOH A 362      -5.642 -14.428  32.967  0.56  9.30           O  
HETATM 2110  O   HOH A 363      -4.657  13.600  32.870  0.69 14.77           O  
HETATM 2111  O   HOH A 364       8.708  -9.347  18.071  0.83 22.58           O  
HETATM 2112  O   HOH A 365      12.077 -13.666  41.938  0.60 14.04           O  
HETATM 2113  O   HOH A 366      23.540  -7.884  34.062  0.70 16.31           O  
HETATM 2114  O   HOH A 367       4.361 -12.768  44.256  0.67 11.38           O  
HETATM 2115  O   HOH A 368      25.120   5.750  35.784  0.72 16.64           O  
HETATM 2116  O   HOH A 369       3.605   2.085  14.001  0.62 13.45           O  
HETATM 2117  O   HOH A 370      14.560  -9.228  42.630  0.53  7.72           O  
HETATM 2118  O   HOH A 371       2.826   9.245  58.362  0.74 19.37           O  
HETATM 2119  O   HOH A 372      -2.084  11.563  43.651  0.70 15.20           O  
HETATM 2120  O   HOH A 373     -12.146  -6.910  44.260  0.58 13.31           O  
HETATM 2121  O   HOH A 374      24.305  -6.967  36.917  0.56 10.79           O  
HETATM 2122  O   HOH A 375       8.750  19.991  30.133  0.65 13.71           O  
HETATM 2123  O   HOH A 376       0.701 -11.590  21.013  0.71 18.43           O  
HETATM 2124  O   HOH A 377      18.671  14.641  32.015  0.61 12.95           O  
HETATM 2125  O   HOH A 378      -1.508 -16.583  33.832  0.66 15.70           O  
HETATM 2126  O   HOH A 379      16.608   3.885  48.755  0.68 18.97           O  
HETATM 2127  O   HOH A 380      -0.077  -4.951  49.302  0.68 16.46           O  
HETATM 2128  O   HOH A 381      22.329  19.740  23.486  0.83 25.96           O  
HETATM 2129  O   HOH A 382      11.543   3.177  53.284  0.65 16.85           O  
HETATM 2130  O   HOH A 383     -12.370   3.989  30.503  0.59 11.12           O  
HETATM 2131  O   HOH A 384      -7.940   0.699  15.256  0.79 23.94           O  
HETATM 2132  O   HOH A 385       4.910 -20.185  36.542  0.69 21.01           O  
HETATM 2133  O   HOH A 386       8.023   0.461  55.291  0.58 14.69           O  
HETATM 2134  O   HOH A 387      -8.603   6.607  50.426  0.54 10.64           O  
HETATM 2135  O   HOH A 388      21.828  -5.940  42.706  0.87 31.50           O  
HETATM 2136  O   HOH A 389     -11.325  -0.880  51.650  0.72 18.59           O  
HETATM 2137  O   HOH A 390      18.193  11.333   9.298  0.54  9.59           O  
HETATM 2138  O   HOH A 391      12.294   8.361  39.096  0.81 29.47           O  
HETATM 2139  O   HOH A 392      -8.606  -9.138  24.422  0.69 20.13           O  
HETATM 2140  O   HOH A 393       8.235   9.666   8.214  0.38  8.43           O  
HETATM 2141  O   HOH A 394       0.261 -13.588  38.286  0.68 17.80           O  
HETATM 2142  O   HOH A 395      11.267  21.780  23.375  0.64 19.65           O  
HETATM 2143  O   HOH A 396     -12.178   1.358  29.668  0.77 23.57           O  
HETATM 2144  O   HOH A 397      -3.902 -18.746  34.317  0.60 14.40           O  
HETATM 2145  O   HOH A 398     -11.446   3.278  19.499  0.59 15.17           O  
HETATM 2146  O   HOH A 399       4.990  -4.641  10.224  0.55 17.31           O  
HETATM 2147  O   HOH A 400      21.847   6.079  13.275  0.60 19.19           O  
HETATM 2148  O   HOH A 401      -7.888   8.874  39.027  0.46 11.84           O  
HETATM 2149  O   HOH A 402       7.812  13.585  32.870  0.60 15.41           O  
HETATM 2150  O   HOH A 403     -14.128   3.734  26.847  0.53 15.53           O  
HETATM 2151  O   HOH A 404      10.139   9.965  39.421  0.55 13.64           O  
HETATM 2152  O   HOH A 405      -2.873  12.920  55.292  0.49 15.09           O  
HETATM 2153  O   HOH A 406      25.911  -0.694  40.432  0.51 13.76           O  
HETATM 2154  O   HOH A 407       0.469  -1.785  10.401  0.38  8.59           O  
HETATM 2155  O   HOH A 408      10.530  15.628  47.114  0.71 25.32           O  
HETATM 2156  O   HOH A 409      22.140   3.569  22.981  0.62 19.12           O  
HETATM 2157  O   HOH A 410      14.952   4.486  51.436  0.61 19.58           O  
HETATM 2158  O   HOH A 411      -7.581 -11.160  40.701  0.63 21.64           O  
HETATM 2159  O   HOH A 412      14.413  17.112  19.227  0.53 14.19           O  
HETATM 2160  O   HOH A 413     -13.957  -2.116  31.478  0.68 25.53           O  
HETATM 2161  O   HOH A 414       3.570  -2.463   7.695  0.64 18.27           O  
HETATM 2162  O   HOH A 415      -3.507  13.046  40.666  0.56 17.84           O  
HETATM 2163  O   HOH A 416       5.672  19.146  47.282  0.61 20.84           O  
HETATM 2164  O   HOH A 417      16.393  -8.266  44.775  0.56 14.95           O  
HETATM 2165  O   HOH A 418      19.828   3.958  13.060  0.46 12.76           O  
HETATM 2166  O   HOH A 419      -4.909  10.358  54.113  0.70 27.92           O  
HETATM 2167  O   HOH A 420      -1.806   1.958  10.651  0.56 20.07           O  
HETATM 2168  O   HOH A 421      -1.405 -15.778  37.089  0.59 19.72           O  
HETATM 2169  O   HOH A 422      15.108   9.372  37.400  0.52 13.41           O  
HETATM 2170  O   HOH A 423       5.730  11.215  61.005  0.52 13.67           O  
HETATM 2171  O   HOH A 424      17.481  -5.832  17.248  0.54 14.23           O  
HETATM 2172  O   HOH A 425      -4.809 -13.391  29.828  0.59 20.09           O  
HETATM 2173  O   HOH A 426      20.221  22.037  23.092  0.50 14.62           O  
HETATM 2174  O   HOH A 427       4.926  10.403   9.052  0.51 16.22           O  
HETATM 2175  O   HOH A 428      14.553  -9.302  16.977  0.50 14.95           O  
HETATM 2176  O   HOH A 429       1.675 -10.692  15.937  0.53 14.18           O  
HETATM 2177  O   HOH A 430      -2.113 -14.472  32.045  0.72 32.65           O  
HETATM 2178  O   HOH A 431       4.969  -0.161  54.583  0.75 36.17           O  
HETATM 2179  O   HOH A 432     -12.212  -0.689  42.935  0.57 19.44           O  
HETATM 2180  O   HOH A 433      -4.975 -13.403  25.313  0.49 14.31           O  
HETATM 2181  O   HOH A 434       4.200  16.418  55.610  0.58 22.62           O  
HETATM 2182  O   HOH A 435      -7.973 -10.553  26.674  0.60 21.31           O  
HETATM 2183  O   HOH A 436      17.047  -1.315  13.814  0.52 15.77           O  
HETATM 2184  O   HOH A 437       7.784  13.931  37.176  0.47 11.13           O  
HETATM 2185  O   HOH A 438      24.626  10.037  28.425  0.59 20.36           O  
HETATM 2186  O   HOH A 439      -1.150 -10.351  25.524  0.63 22.43           O  
HETATM 2187  O   HOH A 440      14.889  -2.600  11.335  0.48 17.23           O  
HETATM 2188  O   HOH A 441       3.193 -15.158  27.555  0.45 12.45           O  
HETATM 2189  O   HOH A 442      20.736  -0.207  28.997  0.63 24.31           O  
HETATM 2190  O   HOH A 443     -15.081  -9.452  37.163  0.60 19.82           O  
HETATM 2191  O   HOH A 444       9.580   1.329  53.183  0.59 21.34           O  
HETATM 2192  O   HOH A 445     -10.901  -3.079  43.215  0.63 23.82           O  
HETATM 2193  O   HOH A 446       7.089 -10.931  52.800  0.40 11.60           O  
HETATM 2194  O   HOH A 447      -3.803  15.506  28.359  0.51 17.69           O  
HETATM 2195  O   HOH A 448     -10.078  10.473  14.419  0.55 16.13           O  
HETATM 2196  O   HOH A 449      14.172   1.711  53.498  0.52 25.55           O  
HETATM 2197  O   HOH A 450      12.741  14.899  10.595  0.50 19.79           O  
HETATM 2198  O   HOH A 451       3.991  10.533   5.903  0.51 23.67           O  
HETATM 2199  O   HOH A 452     -10.535   5.413  32.179  0.34 10.55           O  
HETATM 2200  O   HOH A 453       2.498   8.160  61.624  0.52 28.89           O  
HETATM 2201  O   HOH A 454      -8.647  -7.481  16.335  0.66 27.45           O  
HETATM 2202  O   HOH A 455      11.258 -14.844  36.105  0.54 25.32           O  
HETATM 2203  O   HOH A 456      -9.183  11.916  35.022  0.32  7.44           O  
HETATM 2204  O   HOH A 457       4.354  -9.189  52.075  0.56 28.71           O  
HETATM 2205  O   HOH A 458      24.774   5.739  22.329  0.47 21.42           O  
HETATM 2206  O   HOH A 459      17.126  10.426  47.197  0.57 25.56           O  
HETATM 2207  O   HOH A 460       7.363 -11.826  27.533  0.49 20.97           O  
HETATM 2208  O   HOH A 461     -14.770   4.823  36.318  0.61 35.09           O  
HETATM 2209  O   HOH A 462      11.219 -15.075  39.151  0.46 15.78           O  
HETATM 2210  O   HOH A 463      19.725  -6.634  24.698  0.50 18.57           O  
HETATM 2211  O   HOH A 464      -1.702  17.295  28.206  0.46 19.95           O  
HETATM 2212  O   HOH A 465     -12.024   6.261  39.607  0.47 18.69           O  
HETATM 2213  O   HOH A 466       3.663  16.550  18.145  0.46 15.25           O  
HETATM 2214  O   HOH A 467     -12.070  -5.503  29.980  0.41 20.07           O  
HETATM 2215  O   HOH A 468     -12.049 -11.997  36.802  0.59 30.59           O  
HETATM 2216  O   HOH A 469      18.253   6.049  49.141  0.47 19.24           O  
HETATM 2217  O   HOH A 470      19.864  -1.575  13.150  0.66 35.54           O  
HETATM 2218  O   HOH A 471       2.172  -1.945  56.438  0.45 18.58           O  
HETATM 2219  O   HOH A 472      17.921  10.000  37.001  0.41 18.91           O  
HETATM 2220  O   HOH A 473      18.535  14.004  11.673  0.43 17.66           O  
HETATM 2221  O   HOH A 474      22.024   3.781  15.186  0.39 11.26           O  
HETATM 2222  O   HOH A 475      14.017  18.673  15.357  0.45 24.07           O  
HETATM 2223  O   HOH A 476      -0.512 -11.544  43.687  0.36 18.93           O  
HETATM 2224  O   HOH A 477      17.788  22.132  24.451  0.48 19.72           O  
HETATM 2225  O   HOH A 478      24.154   3.747  27.616  0.41 16.30           O  
HETATM 2226  O   HOH A 479      17.154  -5.484  47.285  0.32 15.14           O  
HETATM 2227  O   HOH A 480       7.354 -17.263  39.829  0.34 14.13           O  
HETATM 2228  O   HOH A 481      14.587  15.139  13.437  0.45 22.88           O  
HETATM 2229  O   HOH A 482      24.451  20.371  21.698  0.33 13.59           O  
HETATM 2230  O   HOH A 483       3.446  19.990  31.164  0.38 18.45           O  
HETATM 2231  O   HOH A 484      -5.332  -8.459  14.391  0.36 12.54           O  
HETATM 2232  O   HOH A 485      11.942  14.300  49.165  0.33 15.93           O  
HETATM 2233  O   HOH A 486       0.129  19.454  31.035  0.31  5.39           O  
HETATM 2234  O   HOH A 487     -10.961 -11.356  29.964  0.34 15.58           O  
HETATM 2235  O   HOH A 488      23.169  -1.795  27.405  0.38 24.33           O  
HETATM 2236  O   HOH A 489      -0.303  20.123  27.753  0.33 14.65           O  
HETATM 2237  O   HOH A 490     -12.176 -11.865  48.715  0.36 25.36           O  
CONECT  416  779                                                                
CONECT  779  416                                                                
CONECT 2034 2035 2036 2037 2038                                                 
CONECT 2035 2034                                                                
CONECT 2036 2034                                                                
CONECT 2037 2034                                                                
CONECT 2038 2034                                                                
MASTER      339    0    1   12    5    0    5    6 2234    1    7   21          
END                                              
