# Supplementary material for: Covalent docking and molecular dynamics simulations reveal the specificity-shifting mutations Ala237Arg and Ala237Lys in TEM beta-lactamase
Source: PLoS Comput Biol. 2022 Jun 27;18(6):e1009944. doi: 10.1371/journal.pcbi.1009944 (PMC9269908; doi:10.1371/journal.pcbi.1009944)
Supplement: S1 Supporting Folder — (ZIP) [file pcbi.1009944.s009.zip › tem_ala237arg.pdb]

SSBOND     CYS A   77    CYS A  123                                       2.17  
ATOM      1  N   HIS A  26      18.376   1.585  34.443  1.00 21.34           N  
ATOM      2  CA  HIS A  26      18.239   1.879  35.857  1.00 19.44           C  
ATOM      3  C   HIS A  26      16.723   2.038  36.064  1.00 18.82           C  
ATOM      4  O   HIS A  26      16.112   2.626  35.190  1.00 17.28           O  
ATOM      5  CB  HIS A  26      18.991   3.190  36.175  1.00 21.61           C  
ATOM      6  CG  HIS A  26      18.980   3.570  37.651  1.00 25.11           C  
ATOM      7  ND1 HIS A  26      17.993   4.080  38.404  1.00 23.90           N  
ATOM      8  CD2 HIS A  26      20.036   3.294  38.497  1.00 26.58           C  
ATOM      9  CE1 HIS A  26      18.398   4.090  39.660  1.00 28.18           C  
ATOM     10  NE2 HIS A  26      19.626   3.615  39.702  1.00 29.43           N  
ATOM     11 1H   HIS A  26      19.343   1.465  34.219  1.00  0.00           H  
ATOM     12 2H   HIS A  26      17.878   0.745  34.227  1.00  0.00           H  
ATOM     13 3H   HIS A  26      18.002   2.342  33.907  1.00  0.00           H  
ATOM     14  HA  HIS A  26      18.679   1.071  36.441  1.00  0.00           H  
ATOM     15 1HB  HIS A  26      20.030   3.100  35.857  1.00  0.00           H  
ATOM     16 2HB  HIS A  26      18.546   4.010  35.612  1.00  0.00           H  
ATOM     17  HD2 HIS A  26      21.009   2.879  38.234  1.00  0.00           H  
ATOM     18  HE1 HIS A  26      17.815   4.432  40.515  1.00  0.00           H  
ATOM     19  HE2 HIS A  26      20.190   3.506  40.533  1.00  0.00           H  
ATOM     20  N   PRO A  27      16.012   1.630  37.114  1.00 17.94           N  
ATOM     21  CA  PRO A  27      14.566   1.834  37.236  1.00 17.20           C  
ATOM     22  C   PRO A  27      14.101   3.294  37.134  1.00 15.69           C  
ATOM     23  O   PRO A  27      12.935   3.568  36.837  1.00 16.21           O  
ATOM     24  CB  PRO A  27      14.216   1.202  38.574  1.00 18.69           C  
ATOM     25  CG  PRO A  27      15.299   0.197  38.883  1.00 19.31           C  
ATOM     26  CD  PRO A  27      16.548   0.811  38.295  1.00 18.60           C  
ATOM     27  HA  PRO A  27      14.056   1.308  36.416  1.00  0.00           H  
ATOM     28 1HB  PRO A  27      14.153   1.978  39.351  1.00  0.00           H  
ATOM     29 2HB  PRO A  27      13.227   0.724  38.516  1.00  0.00           H  
ATOM     30 1HG  PRO A  27      15.372   0.040  39.970  1.00  0.00           H  
ATOM     31 2HG  PRO A  27      15.051  -0.778  38.437  1.00  0.00           H  
ATOM     32 1HD  PRO A  27      17.028   1.457  39.044  1.00  0.00           H  
ATOM     33 2HD  PRO A  27      17.234   0.012  37.975  1.00  0.00           H  
ATOM     34  N   GLU A  28      14.975   4.290  37.418  1.00 16.90           N  
ATOM     35  CA  GLU A  28      14.598   5.699  37.310  1.00 15.65           C  
ATOM     36  C   GLU A  28      14.302   6.112  35.875  1.00 15.78           C  
ATOM     37  O   GLU A  28      13.564   7.074  35.643  1.00 13.08           O  
ATOM     38  CB  GLU A  28      15.678   6.627  37.787  1.00 20.07           C  
ATOM     39  CG  GLU A  28      15.914   6.736  39.298  1.00 27.34           C  
ATOM     40  CD  GLU A  28      14.787   7.311  40.164  1.00 31.84           C  
ATOM     41  OE1 GLU A  28      14.031   8.193  39.722  1.00 32.96           O  
ATOM     42  OE2 GLU A  28      14.678   6.860  41.309  1.00 36.97           O  
ATOM     43  H   GLU A  28      15.912   4.052  37.711  1.00  0.00           H  
ATOM     44  HA  GLU A  28      13.720   5.870  37.933  1.00  0.00           H  
ATOM     45 1HB  GLU A  28      16.633   6.326  37.354  1.00  0.00           H  
ATOM     46 2HB  GLU A  28      15.467   7.639  37.441  1.00  0.00           H  
ATOM     47 1HG  GLU A  28      16.125   5.743  39.695  1.00  0.00           H  
ATOM     48 2HG  GLU A  28      16.789   7.360  39.474  1.00  0.00           H  
ATOM     49  N   THR A  29      14.885   5.468  34.861  1.00 12.68           N  
ATOM     50  CA  THR A  29      14.533   5.844  33.501  1.00 14.00           C  
ATOM     51  C   THR A  29      13.077   5.449  33.237  1.00 12.28           C  
ATOM     52  O   THR A  29      12.305   6.200  32.636  1.00 10.29           O  
ATOM     53  CB  THR A  29      15.497   5.129  32.537  1.00 16.12           C  
ATOM     54  OG1 THR A  29      16.799   5.610  32.912  1.00 17.43           O  
ATOM     55  CG2 THR A  29      15.206   5.375  31.072  1.00 16.17           C  
ATOM     56  H   THR A  29      15.560   4.731  35.008  1.00  0.00           H  
ATOM     57  HA  THR A  29      14.647   6.924  33.400  1.00  0.00           H  
ATOM     58  HB  THR A  29      15.443   4.053  32.701  1.00  0.00           H  
ATOM     59  HG1 THR A  29      16.712   6.230  33.640  1.00  0.00           H  
ATOM     60 1HG2 THR A  29      15.930   4.835  30.462  1.00  0.00           H  
ATOM     61 2HG2 THR A  29      14.201   5.026  30.837  1.00  0.00           H  
ATOM     62 3HG2 THR A  29      15.278   6.441  30.861  1.00  0.00           H  
ATOM     63  N   LEU A  30      12.653   4.283  33.717  1.00  9.02           N  
ATOM     64  CA  LEU A  30      11.306   3.846  33.453  1.00 12.94           C  
ATOM     65  C   LEU A  30      10.330   4.765  34.144  1.00 12.60           C  
ATOM     66  O   LEU A  30       9.236   4.963  33.638  1.00 13.35           O  
ATOM     67  CB  LEU A  30      11.163   2.401  33.923  1.00 14.76           C  
ATOM     68  CG  LEU A  30      11.458   1.311  32.891  1.00 21.23           C  
ATOM     69  CD1 LEU A  30      12.568   1.685  31.944  1.00 19.71           C  
ATOM     70  CD2 LEU A  30      11.727   0.044  33.677  1.00 21.06           C  
ATOM     71  H   LEU A  30      13.263   3.694  34.267  1.00  0.00           H  
ATOM     72  HA  LEU A  30      11.129   3.900  32.379  1.00  0.00           H  
ATOM     73 1HB  LEU A  30      11.838   2.241  34.762  1.00  0.00           H  
ATOM     74 2HB  LEU A  30      10.142   2.248  34.270  1.00  0.00           H  
ATOM     75  HG  LEU A  30      10.597   1.189  32.235  1.00  0.00           H  
ATOM     76 1HD1 LEU A  30      12.731   0.873  31.235  1.00  0.00           H  
ATOM     77 2HD1 LEU A  30      12.293   2.590  31.400  1.00  0.00           H  
ATOM     78 3HD1 LEU A  30      13.483   1.864  32.507  1.00  0.00           H  
ATOM     79 1HD2 LEU A  30      11.945  -0.772  32.988  1.00  0.00           H  
ATOM     80 2HD2 LEU A  30      12.582   0.200  34.336  1.00  0.00           H  
ATOM     81 3HD2 LEU A  30      10.850  -0.208  34.273  1.00  0.00           H  
ATOM     82  N   VAL A  31      10.723   5.357  35.280  1.00 11.41           N  
ATOM     83  CA  VAL A  31       9.901   6.371  35.921  1.00 11.52           C  
ATOM     84  C   VAL A  31       9.804   7.555  34.947  1.00 11.00           C  
ATOM     85  O   VAL A  31       8.716   8.074  34.727  1.00 10.09           O  
ATOM     86  CB  VAL A  31      10.583   6.803  37.259  1.00 11.87           C  
ATOM     87  CG1 VAL A  31       9.853   8.003  37.844  1.00  9.99           C  
ATOM     88  CG2 VAL A  31      10.654   5.583  38.208  1.00 13.64           C  
ATOM     89  H   VAL A  31      11.604   5.099  35.701  1.00  0.00           H  
ATOM     90  HA  VAL A  31       8.923   5.939  36.136  1.00  0.00           H  
ATOM     91  HB  VAL A  31      11.588   7.166  37.044  1.00  0.00           H  
ATOM     92 1HG1 VAL A  31      10.333   8.301  38.777  1.00  0.00           H  
ATOM     93 2HG1 VAL A  31       9.891   8.832  37.138  1.00  0.00           H  
ATOM     94 3HG1 VAL A  31       8.815   7.738  38.040  1.00  0.00           H  
ATOM     95 1HG2 VAL A  31      11.129   5.877  39.144  1.00  0.00           H  
ATOM     96 2HG2 VAL A  31       9.647   5.220  38.411  1.00  0.00           H  
ATOM     97 3HG2 VAL A  31      11.238   4.791  37.739  1.00  0.00           H  
ATOM     98  N   LYS A  32      10.903   8.022  34.327  1.00 10.23           N  
ATOM     99  CA  LYS A  32      10.770   9.087  33.339  1.00 12.97           C  
ATOM    100  C   LYS A  32       9.974   8.667  32.102  1.00 11.40           C  
ATOM    101  O   LYS A  32       9.157   9.443  31.614  1.00 11.71           O  
ATOM    102  CB  LYS A  32      12.177   9.605  32.956  1.00 11.94           C  
ATOM    103  CG  LYS A  32      12.099  10.748  31.923  1.00 13.75           C  
ATOM    104  CD  LYS A  32      11.320  11.980  32.360  1.00 14.10           C  
ATOM    105  CE  LYS A  32      10.656  12.666  31.162  1.00 12.51           C  
ATOM    106  NZ  LYS A  32       9.903  13.825  31.601  1.00 11.41           N  
ATOM    107  H   LYS A  32      11.821   7.651  34.529  1.00  0.00           H  
ATOM    108  HA  LYS A  32      10.195   9.901  33.783  1.00  0.00           H  
ATOM    109 1HB  LYS A  32      12.690   9.960  33.850  1.00  0.00           H  
ATOM    110 2HB  LYS A  32      12.767   8.786  32.544  1.00  0.00           H  
ATOM    111 1HG  LYS A  32      13.106  11.086  31.676  1.00  0.00           H  
ATOM    112 2HG  LYS A  32      11.624  10.384  31.012  1.00  0.00           H  
ATOM    113 1HD  LYS A  32      10.551  11.689  33.077  1.00  0.00           H  
ATOM    114 2HD  LYS A  32      11.995  12.685  32.845  1.00  0.00           H  
ATOM    115 1HE  LYS A  32      11.420  12.974  30.450  1.00  0.00           H  
ATOM    116 2HE  LYS A  32       9.989  11.963  30.664  1.00  0.00           H  
ATOM    117 1HZ  LYS A  32       9.470  14.268  30.803  1.00  0.00           H  
ATOM    118 2HZ  LYS A  32       9.188  13.536  32.254  1.00  0.00           H  
ATOM    119 3HZ  LYS A  32      10.525  14.480  32.052  1.00  0.00           H  
ATOM    120  N   VAL A  33      10.095   7.436  31.612  1.00 11.42           N  
ATOM    121  CA  VAL A  33       9.331   6.979  30.466  1.00 13.62           C  
ATOM    122  C   VAL A  33       7.836   7.016  30.797  1.00 13.59           C  
ATOM    123  O   VAL A  33       7.030   7.522  30.007  1.00 12.33           O  
ATOM    124  CB  VAL A  33       9.786   5.535  30.080  1.00 14.81           C  
ATOM    125  CG1 VAL A  33       8.866   4.970  28.983  1.00 13.87           C  
ATOM    126  CG2 VAL A  33      11.232   5.568  29.521  1.00 15.32           C  
ATOM    127  H   VAL A  33      10.744   6.802  32.055  1.00  0.00           H  
ATOM    128  HA  VAL A  33       9.526   7.651  29.629  1.00  0.00           H  
ATOM    129  HB  VAL A  33       9.753   4.904  30.968  1.00  0.00           H  
ATOM    130 1HG1 VAL A  33       9.190   3.963  28.719  1.00  0.00           H  
ATOM    131 2HG1 VAL A  33       7.840   4.936  29.349  1.00  0.00           H  
ATOM    132 3HG1 VAL A  33       8.917   5.609  28.101  1.00  0.00           H  
ATOM    133 1HG2 VAL A  33      11.543   4.558  29.255  1.00  0.00           H  
ATOM    134 2HG2 VAL A  33      11.266   6.204  28.636  1.00  0.00           H  
ATOM    135 3HG2 VAL A  33      11.906   5.967  30.280  1.00  0.00           H  
ATOM    136  N   LYS A  34       7.424   6.555  31.990  1.00 14.46           N  
ATOM    137  CA  LYS A  34       6.021   6.652  32.337  1.00 15.39           C  
ATOM    138  C   LYS A  34       5.613   8.124  32.411  1.00 15.37           C  
ATOM    139  O   LYS A  34       4.557   8.541  31.908  1.00 14.69           O  
ATOM    140  CB  LYS A  34       5.793   5.942  33.677  1.00 18.01           C  
ATOM    141  CG  LYS A  34       4.315   5.688  34.045  1.00 21.95           C  
ATOM    142  CD  LYS A  34       3.735   6.811  34.924  1.00 22.01           C  
ATOM    143  CE  LYS A  34       2.287   6.503  35.291  1.00 24.24           C  
ATOM    144  NZ  LYS A  34       1.735   7.586  36.100  1.00 24.66           N  
ATOM    145  H   LYS A  34       8.067   6.142  32.651  1.00  0.00           H  
ATOM    146  HA  LYS A  34       5.437   6.157  31.560  1.00  0.00           H  
ATOM    147 1HB  LYS A  34       6.297   4.975  33.667  1.00  0.00           H  
ATOM    148 2HB  LYS A  34       6.232   6.532  34.481  1.00  0.00           H  
ATOM    149 1HG  LYS A  34       3.720   5.618  33.133  1.00  0.00           H  
ATOM    150 2HG  LYS A  34       4.232   4.746  34.585  1.00  0.00           H  
ATOM    151 1HD  LYS A  34       4.330   6.905  35.833  1.00  0.00           H  
ATOM    152 2HD  LYS A  34       3.779   7.756  34.383  1.00  0.00           H  
ATOM    153 1HE  LYS A  34       1.699   6.385  34.382  1.00  0.00           H  
ATOM    154 2HE  LYS A  34       2.244   5.567  35.849  1.00  0.00           H  
ATOM    155 1HZ  LYS A  34       0.777   7.374  36.339  1.00  0.00           H  
ATOM    156 2HZ  LYS A  34       2.279   7.685  36.946  1.00  0.00           H  
ATOM    157 3HZ  LYS A  34       1.768   8.449  35.576  1.00  0.00           H  
ATOM    158  N   ASP A  35       6.463   8.960  32.995  1.00 16.40           N  
ATOM    159  CA  ASP A  35       6.170  10.376  33.095  1.00 16.63           C  
ATOM    160  C   ASP A  35       5.995  10.950  31.701  1.00 15.25           C  
ATOM    161  O   ASP A  35       5.037  11.696  31.477  1.00 13.93           O  
ATOM    162  CB  ASP A  35       7.290  11.091  33.846  1.00 16.78           C  
ATOM    163  CG  ASP A  35       6.970  12.574  34.079  1.00 22.20           C  
ATOM    164  OD1 ASP A  35       5.987  12.899  34.748  1.00 23.40           O  
ATOM    165  OD2 ASP A  35       7.707  13.421  33.572  1.00 26.83           O  
ATOM    166  H   ASP A  35       7.329   8.608  33.378  1.00  0.00           H  
ATOM    167  HA  ASP A  35       5.239  10.499  33.650  1.00  0.00           H  
ATOM    168 1HB  ASP A  35       7.451  10.605  34.809  1.00  0.00           H  
ATOM    169 2HB  ASP A  35       8.218  11.010  33.279  1.00  0.00           H  
ATOM    170  N   ALA A  36       6.802  10.545  30.721  1.00 14.29           N  
ATOM    171  CA  ALA A  36       6.626  10.998  29.334  1.00 13.45           C  
ATOM    172  C   ALA A  36       5.258  10.553  28.813  1.00 13.94           C  
ATOM    173  O   ALA A  36       4.596  11.334  28.105  1.00 13.27           O  
ATOM    174  CB  ALA A  36       7.747  10.421  28.408  1.00 10.16           C  
ATOM    175  H   ALA A  36       7.555   9.908  30.938  1.00  0.00           H  
ATOM    176  HA  ALA A  36       6.692  12.086  29.323  1.00  0.00           H  
ATOM    177 1HB  ALA A  36       7.592  10.772  27.387  1.00  0.00           H  
ATOM    178 2HB  ALA A  36       8.721  10.756  28.763  1.00  0.00           H  
ATOM    179 3HB  ALA A  36       7.708   9.333  28.426  1.00  0.00           H  
ATOM    180  N   GLU A  37       4.762   9.352  29.175  1.00 14.29           N  
ATOM    181  CA  GLU A  37       3.474   8.889  28.691  1.00 14.83           C  
ATOM    182  C   GLU A  37       2.365   9.759  29.219  1.00 18.17           C  
ATOM    183  O   GLU A  37       1.446  10.110  28.473  1.00 17.39           O  
ATOM    184  CB  GLU A  37       3.095   7.538  29.147  1.00 15.67           C  
ATOM    185  CG  GLU A  37       3.906   6.480  28.532  1.00 20.38           C  
ATOM    186  CD  GLU A  37       3.339   5.078  28.707  1.00 21.06           C  
ATOM    187  OE1 GLU A  37       2.642   4.789  29.677  1.00 21.29           O  
ATOM    188  OE2 GLU A  37       3.629   4.258  27.845  1.00 19.78           O  
ATOM    189  H   GLU A  37       5.296   8.761  29.795  1.00  0.00           H  
ATOM    190  HA  GLU A  37       3.507   8.852  27.602  1.00  0.00           H  
ATOM    191 1HB  GLU A  37       3.203   7.476  30.230  1.00  0.00           H  
ATOM    192 2HB  GLU A  37       2.047   7.356  28.912  1.00  0.00           H  
ATOM    193 1HG  GLU A  37       3.996   6.679  27.465  1.00  0.00           H  
ATOM    194 2HG  GLU A  37       4.906   6.506  28.964  1.00  0.00           H  
ATOM    195  N   ASP A  38       2.474  10.134  30.507  1.00 20.76           N  
ATOM    196  CA  ASP A  38       1.515  11.003  31.155  1.00 21.67           C  
ATOM    197  C   ASP A  38       1.580  12.407  30.608  1.00 21.47           C  
ATOM    198  O   ASP A  38       0.539  12.977  30.314  1.00 22.29           O  
ATOM    199  CB  ASP A  38       1.755  11.127  32.654  1.00 24.16           C  
ATOM    200  CG  ASP A  38       1.376   9.934  33.508  1.00 27.34           C  
ATOM    201  OD1 ASP A  38       0.685   9.017  33.042  1.00 30.05           O  
ATOM    202  OD2 ASP A  38       1.787   9.932  34.668  1.00 29.51           O  
ATOM    203  H   ASP A  38       3.262   9.789  31.036  1.00  0.00           H  
ATOM    204  HA  ASP A  38       0.518  10.584  31.015  1.00  0.00           H  
ATOM    205 1HB  ASP A  38       2.812  11.318  32.838  1.00  0.00           H  
ATOM    206 2HB  ASP A  38       1.195  11.978  33.043  1.00  0.00           H  
ATOM    207  N   GLN A  39       2.751  13.004  30.407  1.00 21.69           N  
ATOM    208  CA  GLN A  39       2.822  14.368  29.905  1.00 22.13           C  
ATOM    209  C   GLN A  39       2.396  14.415  28.448  1.00 21.51           C  
ATOM    210  O   GLN A  39       1.799  15.400  28.002  1.00 22.66           O  
ATOM    211  CB  GLN A  39       4.242  14.938  30.006  1.00 26.80           C  
ATOM    212  CG  GLN A  39       4.728  15.196  31.431  1.00 32.78           C  
ATOM    213  CD  GLN A  39       5.955  16.089  31.486  1.00 39.21           C  
ATOM    214  OE1 GLN A  39       6.113  17.062  30.731  1.00 43.62           O  
ATOM    215  NE2 GLN A  39       6.904  15.837  32.367  1.00 41.32           N  
ATOM    216  H   GLN A  39       3.608  12.508  30.605  1.00  0.00           H  
ATOM    217  HA  GLN A  39       2.164  14.993  30.508  1.00  0.00           H  
ATOM    218 1HB  GLN A  39       4.945  14.251  29.536  1.00  0.00           H  
ATOM    219 2HB  GLN A  39       4.294  15.882  29.463  1.00  0.00           H  
ATOM    220 1HG  GLN A  39       3.932  15.683  31.993  1.00  0.00           H  
ATOM    221 2HG  GLN A  39       4.984  14.244  31.895  1.00  0.00           H  
ATOM    222 1HE2 GLN A  39       7.716  16.421  32.409  1.00  0.00           H  
ATOM    223 2HE2 GLN A  39       6.812  15.063  32.993  1.00  0.00           H  
ATOM    224  N   LEU A  40       2.637  13.365  27.667  1.00 18.98           N  
ATOM    225  CA  LEU A  40       2.267  13.431  26.264  1.00 18.97           C  
ATOM    226  C   LEU A  40       0.888  12.881  26.012  1.00 17.86           C  
ATOM    227  O   LEU A  40       0.355  13.048  24.920  1.00 16.53           O  
ATOM    228  CB  LEU A  40       3.247  12.652  25.391  1.00 18.36           C  
ATOM    229  CG  LEU A  40       4.716  13.104  25.381  1.00 19.42           C  
ATOM    230  CD1 LEU A  40       5.559  12.141  24.545  1.00 16.33           C  
ATOM    231  CD2 LEU A  40       4.776  14.527  24.871  1.00 17.86           C  
ATOM    232  H   LEU A  40       3.069  12.524  28.023  1.00  0.00           H  
ATOM    233  HA  LEU A  40       2.287  14.474  25.950  1.00  0.00           H  
ATOM    234 1HB  LEU A  40       3.245  11.611  25.710  1.00  0.00           H  
ATOM    235 2HB  LEU A  40       2.902  12.695  24.358  1.00  0.00           H  
ATOM    236  HG  LEU A  40       5.119  13.053  26.393  1.00  0.00           H  
ATOM    237 1HD1 LEU A  40       6.598  12.471  24.546  1.00  0.00           H  
ATOM    238 2HD1 LEU A  40       5.498  11.139  24.971  1.00  0.00           H  
ATOM    239 3HD1 LEU A  40       5.185  12.124  23.522  1.00  0.00           H  
ATOM    240 1HD2 LEU A  40       5.813  14.865  24.858  1.00  0.00           H  
ATOM    241 2HD2 LEU A  40       4.367  14.569  23.861  1.00  0.00           H  
ATOM    242 3HD2 LEU A  40       4.192  15.173  25.526  1.00  0.00           H  
ATOM    243  N   GLY A  41       0.304  12.189  26.981  1.00 19.27           N  
ATOM    244  CA  GLY A  41      -0.965  11.516  26.788  1.00 19.88           C  
ATOM    245  C   GLY A  41      -0.842  10.419  25.729  1.00 19.81           C  
ATOM    246  O   GLY A  41      -1.717  10.303  24.871  1.00 20.56           O  
ATOM    247  H   GLY A  41       0.760  12.131  27.880  1.00  0.00           H  
ATOM    248 1HA  GLY A  41      -1.295  11.085  27.733  1.00  0.00           H  
ATOM    249 2HA  GLY A  41      -1.719  12.242  26.486  1.00  0.00           H  
ATOM    250  N   ALA A  42       0.215   9.614  25.763  1.00 17.24           N  
ATOM    251  CA  ALA A  42       0.533   8.681  24.691  1.00 18.44           C  
ATOM    252  C   ALA A  42       1.381   7.542  25.240  1.00 16.97           C  
ATOM    253  O   ALA A  42       1.930   7.667  26.349  1.00 17.88           O  
ATOM    254  CB  ALA A  42       1.346   9.353  23.606  1.00 20.06           C  
ATOM    255  H   ALA A  42       0.819   9.659  26.572  1.00  0.00           H  
ATOM    256  HA  ALA A  42      -0.404   8.333  24.256  1.00  0.00           H  
ATOM    257 1HB  ALA A  42       1.568   8.632  22.819  1.00  0.00           H  
ATOM    258 2HB  ALA A  42       0.778  10.183  23.187  1.00  0.00           H  
ATOM    259 3HB  ALA A  42       2.277   9.727  24.028  1.00  0.00           H  
ATOM    260  N   ARG A  43       1.435   6.439  24.490  1.00 14.85           N  
ATOM    261  CA  ARG A  43       2.262   5.279  24.766  1.00 13.82           C  
ATOM    262  C   ARG A  43       3.711   5.589  24.402  1.00 14.87           C  
ATOM    263  O   ARG A  43       3.955   6.075  23.288  1.00 13.28           O  
ATOM    264  CB  ARG A  43       1.887   4.071  23.919  1.00 14.98           C  
ATOM    265  CG  ARG A  43       0.501   3.512  24.191  1.00 17.27           C  
ATOM    266  CD  ARG A  43       0.255   2.282  23.320  1.00 17.15           C  
ATOM    267  NE  ARG A  43       0.333   2.502  21.875  1.00 18.69           N  
ATOM    268  CZ  ARG A  43       0.899   1.629  21.042  1.00 15.90           C  
ATOM    269  NH1 ARG A  43       1.451   0.510  21.459  1.00 16.11           N  
ATOM    270  NH2 ARG A  43       0.830   1.848  19.736  1.00 21.62           N  
ATOM    271  H   ARG A  43       0.843   6.437  23.671  1.00  0.00           H  
ATOM    272  HA  ARG A  43       2.129   5.001  25.812  1.00  0.00           H  
ATOM    273 1HB  ARG A  43       1.936   4.337  22.864  1.00  0.00           H  
ATOM    274 2HB  ARG A  43       2.607   3.270  24.089  1.00  0.00           H  
ATOM    275 1HG  ARG A  43       0.422   3.230  25.241  1.00  0.00           H  
ATOM    276 2HG  ARG A  43      -0.248   4.270  23.961  1.00  0.00           H  
ATOM    277 1HD  ARG A  43       0.996   1.517  23.552  1.00  0.00           H  
ATOM    278 2HD  ARG A  43      -0.743   1.891  23.516  1.00  0.00           H  
ATOM    279  HE  ARG A  43      -0.064   3.357  21.508  1.00  0.00           H  
ATOM    280 1HH1 ARG A  43       1.456   0.285  22.444  1.00  0.00           H  
ATOM    281 2HH1 ARG A  43       1.869  -0.125  20.794  1.00  0.00           H  
ATOM    282 1HH2 ARG A  43       0.353   2.667  19.385  1.00  0.00           H  
ATOM    283 2HH2 ARG A  43       1.254   1.196  19.092  1.00  0.00           H  
ATOM    284  N   VAL A  44       4.695   5.276  25.255  1.00 13.93           N  
ATOM    285  CA  VAL A  44       6.106   5.468  24.952  1.00 12.86           C  
ATOM    286  C   VAL A  44       6.657   4.080  25.201  1.00 13.59           C  
ATOM    287  O   VAL A  44       6.331   3.444  26.218  1.00 15.23           O  
ATOM    288  CB  VAL A  44       6.760   6.486  25.907  1.00 11.88           C  
ATOM    289  CG1 VAL A  44       8.248   6.598  25.599  1.00 13.22           C  
ATOM    290  CG2 VAL A  44       6.108   7.867  25.749  1.00 11.51           C  
ATOM    291  H   VAL A  44       4.432   4.889  26.150  1.00  0.00           H  
ATOM    292  HA  VAL A  44       6.193   5.854  23.935  1.00  0.00           H  
ATOM    293  HB  VAL A  44       6.629   6.143  26.934  1.00  0.00           H  
ATOM    294 1HG1 VAL A  44       8.706   7.318  26.277  1.00  0.00           H  
ATOM    295 2HG1 VAL A  44       8.721   5.625  25.730  1.00  0.00           H  
ATOM    296 3HG1 VAL A  44       8.382   6.932  24.571  1.00  0.00           H  
ATOM    297 1HG2 VAL A  44       6.581   8.573  26.431  1.00  0.00           H  
ATOM    298 2HG2 VAL A  44       6.234   8.213  24.723  1.00  0.00           H  
ATOM    299 3HG2 VAL A  44       5.045   7.796  25.980  1.00  0.00           H  
ATOM    300  N   GLY A  45       7.402   3.556  24.237  1.00 12.25           N  
ATOM    301  CA  GLY A  45       8.046   2.263  24.387  1.00  9.81           C  
ATOM    302  C   GLY A  45       9.514   2.578  24.636  1.00 12.16           C  
ATOM    303  O   GLY A  45      10.083   3.522  24.069  1.00 11.11           O  
ATOM    304  H   GLY A  45       7.525   4.070  23.377  1.00  0.00           H  
ATOM    305 1HA  GLY A  45       7.585   1.720  25.213  1.00  0.00           H  
ATOM    306 2HA  GLY A  45       7.888   1.672  23.486  1.00  0.00           H  
ATOM    307  N   TYR A  46      10.192   1.763  25.426  1.00 12.49           N  
ATOM    308  CA  TYR A  46      11.597   1.963  25.677  1.00 11.05           C  
ATOM    309  C   TYR A  46      12.236   0.605  25.805  1.00 11.27           C  
ATOM    310  O   TYR A  46      11.648  -0.322  26.390  1.00 10.06           O  
ATOM    311  CB  TYR A  46      11.739   2.779  26.984  1.00 12.59           C  
ATOM    312  CG  TYR A  46      13.150   2.949  27.469  1.00 11.87           C  
ATOM    313  CD1 TYR A  46      13.865   3.983  26.911  1.00 14.31           C  
ATOM    314  CD2 TYR A  46      13.709   2.091  28.416  1.00 14.05           C  
ATOM    315  CE1 TYR A  46      15.169   4.160  27.291  1.00 15.89           C  
ATOM    316  CE2 TYR A  46      15.022   2.264  28.814  1.00 13.40           C  
ATOM    317  CZ  TYR A  46      15.731   3.309  28.227  1.00 16.42           C  
ATOM    318  OH  TYR A  46      17.055   3.529  28.525  1.00 19.55           O  
ATOM    319  H   TYR A  46       9.719   0.985  25.865  1.00  0.00           H  
ATOM    320  HA  TYR A  46      12.021   2.524  24.843  1.00  0.00           H  
ATOM    321 1HB  TYR A  46      11.315   3.774  26.839  1.00  0.00           H  
ATOM    322 2HB  TYR A  46      11.172   2.294  27.778  1.00  0.00           H  
ATOM    323  HD1 TYR A  46      13.393   4.642  26.183  1.00  0.00           H  
ATOM    324  HD2 TYR A  46      13.112   1.284  28.840  1.00  0.00           H  
ATOM    325  HE1 TYR A  46      15.756   4.972  26.862  1.00  0.00           H  
ATOM    326  HE2 TYR A  46      15.459   1.596  29.557  1.00  0.00           H  
ATOM    327  HH  TYR A  46      17.371   2.832  29.106  1.00  0.00           H  
ATOM    328  N   ILE A  47      13.446   0.487  25.241  1.00 12.97           N  
ATOM    329  CA  ILE A  47      14.320  -0.597  25.635  1.00 12.68           C  
ATOM    330  C   ILE A  47      15.765  -0.142  25.492  1.00 13.23           C  
ATOM    331  O   ILE A  47      16.150   0.650  24.615  1.00 10.82           O  
ATOM    332  CB  ILE A  47      13.937  -1.875  24.773  1.00 15.78           C  
ATOM    333  CG1 ILE A  47      14.740  -3.053  25.254  1.00 17.79           C  
ATOM    334  CG2 ILE A  47      14.212  -1.689  23.317  1.00 15.86           C  
ATOM    335  CD1 ILE A  47      14.073  -4.313  24.700  1.00 18.20           C  
ATOM    336  H   ILE A  47      13.761   1.143  24.541  1.00  0.00           H  
ATOM    337  HA  ILE A  47      14.160  -0.803  26.693  1.00  0.00           H  
ATOM    338  HB  ILE A  47      12.874  -2.086  24.888  1.00  0.00           H  
ATOM    339 1HG1 ILE A  47      15.769  -2.958  24.909  1.00  0.00           H  
ATOM    340 2HG1 ILE A  47      14.761  -3.058  26.345  1.00  0.00           H  
ATOM    341 1HG2 ILE A  47      13.933  -2.593  22.776  1.00  0.00           H  
ATOM    342 2HG2 ILE A  47      13.632  -0.848  22.941  1.00  0.00           H  
ATOM    343 3HG2 ILE A  47      15.274  -1.492  23.169  1.00  0.00           H  
ATOM    344 1HD1 ILE A  47      14.626  -5.193  25.028  1.00  0.00           H  
ATOM    345 2HD1 ILE A  47      13.047  -4.373  25.065  1.00  0.00           H  
ATOM    346 3HD1 ILE A  47      14.068  -4.273  23.611  1.00  0.00           H  
ATOM    347  N   GLU A  48      16.576  -0.638  26.419  1.00 12.38           N  
ATOM    348  CA  GLU A  48      18.008  -0.393  26.406  1.00 13.17           C  
ATOM    349  C   GLU A  48      18.610  -1.787  26.269  1.00 13.26           C  
ATOM    350  O   GLU A  48      18.411  -2.644  27.145  1.00 13.44           O  
ATOM    351  CB  GLU A  48      18.286   0.265  27.716  1.00 15.03           C  
ATOM    352  CG  GLU A  48      19.654   0.783  27.877  1.00 19.24           C  
ATOM    353  CD  GLU A  48      19.826   1.513  29.188  1.00 21.47           C  
ATOM    354  OE1 GLU A  48      18.846   2.002  29.784  1.00 25.56           O  
ATOM    355  OE2 GLU A  48      20.981   1.610  29.573  1.00 25.33           O  
ATOM    356  H   GLU A  48      16.180  -1.205  27.156  1.00  0.00           H  
ATOM    357  HA  GLU A  48      18.238   0.269  25.571  1.00  0.00           H  
ATOM    358 1HB  GLU A  48      17.601   1.102  27.856  1.00  0.00           H  
ATOM    359 2HB  GLU A  48      18.107  -0.443  28.525  1.00  0.00           H  
ATOM    360 1HG  GLU A  48      20.355  -0.051  27.832  1.00  0.00           H  
ATOM    361 2HG  GLU A  48      19.877   1.454  27.049  1.00  0.00           H  
ATOM    362  N   LEU A  49      19.320  -2.070  25.211  1.00 13.56           N  
ATOM    363  CA  LEU A  49      19.882  -3.380  24.967  1.00 15.92           C  
ATOM    364  C   LEU A  49      21.396  -3.268  25.058  1.00 15.38           C  
ATOM    365  O   LEU A  49      21.988  -2.275  24.622  1.00 13.78           O  
ATOM    366  CB  LEU A  49      19.460  -3.818  23.577  1.00 16.76           C  
ATOM    367  CG  LEU A  49      19.728  -5.220  23.080  1.00 21.26           C  
ATOM    368  CD1 LEU A  49      18.713  -6.196  23.700  1.00 23.66           C  
ATOM    369  CD2 LEU A  49      19.567  -5.256  21.568  1.00 24.15           C  
ATOM    370  H   LEU A  49      19.479  -1.333  24.538  1.00  0.00           H  
ATOM    371  HA  LEU A  49      19.485  -4.070  25.710  1.00  0.00           H  
ATOM    372 1HB  LEU A  49      18.382  -3.694  23.487  1.00  0.00           H  
ATOM    373 2HB  LEU A  49      19.942  -3.168  22.846  1.00  0.00           H  
ATOM    374  HG  LEU A  49      20.744  -5.512  23.346  1.00  0.00           H  
ATOM    375 1HD1 LEU A  49      18.911  -7.205  23.338  1.00  0.00           H  
ATOM    376 2HD1 LEU A  49      18.806  -6.176  24.786  1.00  0.00           H  
ATOM    377 3HD1 LEU A  49      17.704  -5.900  23.416  1.00  0.00           H  
ATOM    378 1HD2 LEU A  49      19.760  -6.266  21.205  1.00  0.00           H  
ATOM    379 2HD2 LEU A  49      18.550  -4.963  21.303  1.00  0.00           H  
ATOM    380 3HD2 LEU A  49      20.274  -4.564  21.110  1.00  0.00           H  
ATOM    381  N   ASP A  50      22.036  -4.292  25.630  1.00 16.02           N  
ATOM    382  CA  ASP A  50      23.482  -4.360  25.712  1.00 16.10           C  
ATOM    383  C   ASP A  50      24.032  -4.661  24.324  1.00 13.48           C  
ATOM    384  O   ASP A  50      23.633  -5.651  23.695  1.00 14.44           O  
ATOM    385  CB  ASP A  50      23.871  -5.451  26.710  1.00 17.93           C  
ATOM    386  CG  ASP A  50      25.378  -5.383  26.945  1.00 21.39           C  
ATOM    387  OD1 ASP A  50      25.839  -4.480  27.646  1.00 24.10           O  
ATOM    388  OD2 ASP A  50      26.096  -6.188  26.365  1.00 21.57           O  
ATOM    389  H   ASP A  50      21.485  -5.044  26.018  1.00  0.00           H  
ATOM    390  HA  ASP A  50      23.854  -3.398  26.064  1.00  0.00           H  
ATOM    391 1HB  ASP A  50      23.326  -5.303  27.643  1.00  0.00           H  
ATOM    392 2HB  ASP A  50      23.584  -6.426  26.315  1.00  0.00           H  
ATOM    393  N   LEU A  51      24.972  -3.848  23.855  1.00 13.63           N  
ATOM    394  CA  LEU A  51      25.529  -4.097  22.537  1.00 16.17           C  
ATOM    395  C   LEU A  51      26.298  -5.417  22.440  1.00 17.43           C  
ATOM    396  O   LEU A  51      26.228  -6.132  21.441  1.00 15.96           O  
ATOM    397  CB  LEU A  51      26.429  -2.908  22.143  1.00 16.83           C  
ATOM    398  CG  LEU A  51      27.047  -2.878  20.751  1.00 17.63           C  
ATOM    399  CD1 LEU A  51      25.977  -2.844  19.680  1.00 18.69           C  
ATOM    400  CD2 LEU A  51      27.888  -1.636  20.621  1.00 19.54           C  
ATOM    401  H   LEU A  51      25.309  -3.060  24.390  1.00  0.00           H  
ATOM    402  HA  LEU A  51      24.709  -4.182  21.825  1.00  0.00           H  
ATOM    403 1HB  LEU A  51      25.850  -1.990  22.232  1.00  0.00           H  
ATOM    404 2HB  LEU A  51      27.263  -2.857  22.842  1.00  0.00           H  
ATOM    405  HG  LEU A  51      27.670  -3.762  20.611  1.00  0.00           H  
ATOM    406 1HD1 LEU A  51      26.447  -2.823  18.697  1.00  0.00           H  
ATOM    407 2HD1 LEU A  51      25.350  -3.732  19.763  1.00  0.00           H  
ATOM    408 3HD1 LEU A  51      25.363  -1.953  19.807  1.00  0.00           H  
ATOM    409 1HD2 LEU A  51      28.338  -1.603  19.628  1.00  0.00           H  
ATOM    410 2HD2 LEU A  51      27.261  -0.755  20.765  1.00  0.00           H  
ATOM    411 3HD2 LEU A  51      28.675  -1.648  21.375  1.00  0.00           H  
ATOM    412  N   ASN A  51A     27.019  -5.760  23.489  1.00 18.86           N  
ATOM    413  CA  ASN A  51A     27.931  -6.888  23.472  1.00 20.58           C  
ATOM    414  C   ASN A  51A     27.230  -8.222  23.555  1.00 20.06           C  
ATOM    415  O   ASN A  51A     27.422  -9.093  22.715  1.00 21.22           O  
ATOM    416  CB  ASN A  51A     28.912  -6.741  24.645  1.00 24.91           C  
ATOM    417  CG  ASN A  51A     29.974  -7.839  24.709  1.00 30.29           C  
ATOM    418  OD1 ASN A  51A     30.019  -8.649  25.645  1.00 33.91           O  
ATOM    419  ND2 ASN A  51A     30.877  -7.890  23.745  1.00 31.18           N  
ATOM    420  H   ASN A  51A     26.928  -5.213  24.333  1.00  0.00           H  
ATOM    421  HA  ASN A  51A     28.482  -6.874  22.531  1.00  0.00           H  
ATOM    422 1HB  ASN A  51A     29.422  -5.779  24.573  1.00  0.00           H  
ATOM    423 2HB  ASN A  51A     28.359  -6.749  25.585  1.00  0.00           H  
ATOM    424 1HD2 ASN A  51A     31.584  -8.597  23.760  1.00  0.00           H  
ATOM    425 2HD2 ASN A  51A     30.852  -7.223  23.001  1.00  0.00           H  
ATOM    426  N   SER A  52      26.385  -8.391  24.558  1.00 19.09           N  
ATOM    427  CA  SER A  52      25.755  -9.667  24.789  1.00 17.79           C  
ATOM    428  C   SER A  52      24.367  -9.824  24.191  1.00 18.29           C  
ATOM    429  O   SER A  52      23.890 -10.968  24.073  1.00 18.06           O  
ATOM    430  CB  SER A  52      25.708  -9.881  26.296  1.00 18.35           C  
ATOM    431  OG  SER A  52      24.826  -8.994  27.006  1.00 19.09           O  
ATOM    432  H   SER A  52      26.173  -7.620  25.174  1.00  0.00           H  
ATOM    433  HA  SER A  52      26.361 -10.442  24.317  1.00  0.00           H  
ATOM    434 1HB  SER A  52      25.392 -10.902  26.509  1.00  0.00           H  
ATOM    435 2HB  SER A  52      26.707  -9.755  26.713  1.00  0.00           H  
ATOM    436  HG  SER A  52      24.485  -8.380  26.351  1.00  0.00           H  
ATOM    437  N   GLY A  53      23.663  -8.714  23.895  1.00 15.81           N  
ATOM    438  CA  GLY A  53      22.288  -8.791  23.427  1.00 16.27           C  
ATOM    439  C   GLY A  53      21.270  -8.882  24.561  1.00 16.10           C  
ATOM    440  O   GLY A  53      20.055  -8.872  24.335  1.00 17.33           O  
ATOM    441  H   GLY A  53      24.097  -7.808  24.001  1.00  0.00           H  
ATOM    442 1HA  GLY A  53      22.059  -7.912  22.824  1.00  0.00           H  
ATOM    443 2HA  GLY A  53      22.171  -9.661  22.783  1.00  0.00           H  
ATOM    444  N   LYS A  54      21.765  -8.884  25.805  1.00 16.89           N  
ATOM    445  CA  LYS A  54      20.961  -8.864  27.008  1.00 16.34           C  
ATOM    446  C   LYS A  54      20.109  -7.600  27.101  1.00 15.21           C  
ATOM    447  O   LYS A  54      20.623  -6.506  26.919  1.00 13.62           O  
ATOM    448  CB  LYS A  54      21.905  -8.973  28.204  1.00 19.97           C  
ATOM    449  CG  LYS A  54      21.245  -8.967  29.602  1.00 25.44           C  
ATOM    450  CD  LYS A  54      22.137  -9.420  30.771  1.00 32.27           C  
ATOM    451  CE  LYS A  54      23.377  -8.553  31.160  1.00 38.32           C  
ATOM    452  NZ  LYS A  54      24.502  -8.591  30.221  1.00 42.44           N  
ATOM    453  H   LYS A  54      22.771  -8.900  25.887  1.00  0.00           H  
ATOM    454  HA  LYS A  54      20.287  -9.721  26.988  1.00  0.00           H  
ATOM    455 1HB  LYS A  54      22.481  -9.896  28.130  1.00  0.00           H  
ATOM    456 2HB  LYS A  54      22.613  -8.144  28.185  1.00  0.00           H  
ATOM    457 1HG  LYS A  54      20.909  -7.957  29.841  1.00  0.00           H  
ATOM    458 2HG  LYS A  54      20.378  -9.627  29.598  1.00  0.00           H  
ATOM    459 1HD  LYS A  54      21.540  -9.482  31.682  1.00  0.00           H  
ATOM    460 2HD  LYS A  54      22.543 -10.409  30.556  1.00  0.00           H  
ATOM    461 1HE  LYS A  54      23.078  -7.510  31.249  1.00  0.00           H  
ATOM    462 2HE  LYS A  54      23.763  -8.881  32.125  1.00  0.00           H  
ATOM    463 1HZ  LYS A  54      25.247  -8.001  30.563  1.00  0.00           H  
ATOM    464 2HZ  LYS A  54      24.837  -9.540  30.134  1.00  0.00           H  
ATOM    465 3HZ  LYS A  54      24.198  -8.258  29.317  1.00  0.00           H  
ATOM    466  N   ILE A  55      18.828  -7.727  27.418  1.00 13.20           N  
ATOM    467  CA  ILE A  55      17.947  -6.599  27.607  1.00 13.87           C  
ATOM    468  C   ILE A  55      18.218  -6.109  29.014  1.00 14.78           C  
ATOM    469  O   ILE A  55      18.130  -6.863  29.981  1.00 16.17           O  
ATOM    470  CB  ILE A  55      16.489  -7.050  27.449  1.00 15.52           C  
ATOM    471  CG1 ILE A  55      16.255  -7.558  26.033  1.00 16.29           C  
ATOM    472  CG2 ILE A  55      15.569  -5.877  27.780  1.00 15.35           C  
ATOM    473  CD1 ILE A  55      14.883  -8.250  25.882  1.00 20.78           C  
ATOM    474  H   ILE A  55      18.462  -8.662  27.530  1.00  0.00           H  
ATOM    475  HA  ILE A  55      18.172  -5.853  26.846  1.00  0.00           H  
ATOM    476  HB  ILE A  55      16.289  -7.877  28.129  1.00  0.00           H  
ATOM    477 1HG1 ILE A  55      16.315  -6.725  25.333  1.00  0.00           H  
ATOM    478 2HG1 ILE A  55      17.041  -8.265  25.765  1.00  0.00           H  
ATOM    479 1HG2 ILE A  55      14.531  -6.187  27.669  1.00  0.00           H  
ATOM    480 2HG2 ILE A  55      15.745  -5.555  28.805  1.00  0.00           H  
ATOM    481 3HG2 ILE A  55      15.775  -5.050  27.100  1.00  0.00           H  
ATOM    482 1HD1 ILE A  55      14.761  -8.596  24.855  1.00  0.00           H  
ATOM    483 2HD1 ILE A  55      14.827  -9.101  26.561  1.00  0.00           H  
ATOM    484 3HD1 ILE A  55      14.091  -7.541  26.121  1.00  0.00           H  
ATOM    485  N   LEU A  56      18.584  -4.851  29.163  1.00 15.11           N  
ATOM    486  CA  LEU A  56      18.944  -4.340  30.467  1.00 13.67           C  
ATOM    487  C   LEU A  56      17.786  -3.661  31.141  1.00 14.11           C  
ATOM    488  O   LEU A  56      17.612  -3.735  32.368  1.00 14.29           O  
ATOM    489  CB  LEU A  56      20.114  -3.359  30.310  1.00 13.99           C  
ATOM    490  CG  LEU A  56      21.397  -3.912  29.694  1.00 14.13           C  
ATOM    491  CD1 LEU A  56      22.383  -2.784  29.545  1.00 14.08           C  
ATOM    492  CD2 LEU A  56      21.971  -5.010  30.558  1.00 14.57           C  
ATOM    493  H   LEU A  56      18.617  -4.232  28.366  1.00  0.00           H  
ATOM    494  HA  LEU A  56      19.254  -5.176  31.093  1.00  0.00           H  
ATOM    495 1HB  LEU A  56      19.789  -2.529  29.685  1.00  0.00           H  
ATOM    496 2HB  LEU A  56      20.373  -2.968  31.294  1.00  0.00           H  
ATOM    497  HG  LEU A  56      21.181  -4.317  28.705  1.00  0.00           H  
ATOM    498 1HD1 LEU A  56      23.306  -3.163  29.106  1.00  0.00           H  
ATOM    499 2HD1 LEU A  56      21.962  -2.016  28.897  1.00  0.00           H  
ATOM    500 3HD1 LEU A  56      22.597  -2.357  30.524  1.00  0.00           H  
ATOM    501 1HD2 LEU A  56      22.885  -5.393  30.101  1.00  0.00           H  
ATOM    502 2HD2 LEU A  56      22.198  -4.614  31.547  1.00  0.00           H  
ATOM    503 3HD2 LEU A  56      21.245  -5.819  30.648  1.00  0.00           H  
ATOM    504  N   GLU A  58      16.993  -2.956  30.339  1.00 13.75           N  
ATOM    505  CA  GLU A  58      15.881  -2.199  30.879  1.00 14.47           C  
ATOM    506  C   GLU A  58      14.825  -2.115  29.801  1.00 14.75           C  
ATOM    507  O   GLU A  58      15.205  -1.991  28.614  1.00 14.83           O  
ATOM    508  CB  GLU A  58      16.409  -0.821  31.255  1.00 17.38           C  
ATOM    509  CG  GLU A  58      15.631  -0.079  32.294  1.00 21.77           C  
ATOM    510  CD  GLU A  58      15.738  -0.761  33.652  1.00 21.58           C  
ATOM    511  OE1 GLU A  58      16.692  -0.530  34.373  1.00 23.20           O  
ATOM    512  OE2 GLU A  58      14.876  -1.559  33.969  1.00 27.53           O  
ATOM    513  H   GLU A  58      17.160  -2.943  29.343  1.00  0.00           H  
ATOM    514  HA  GLU A  58      15.510  -2.713  31.766  1.00  0.00           H  
ATOM    515 1HB  GLU A  58      17.430  -0.912  31.627  1.00  0.00           H  
ATOM    516 2HB  GLU A  58      16.438  -0.188  30.368  1.00  0.00           H  
ATOM    517 1HG  GLU A  58      16.014   0.938  32.362  1.00  0.00           H  
ATOM    518 2HG  GLU A  58      14.589  -0.026  31.983  1.00  0.00           H  
ATOM    519  N   SER A  59      13.536  -2.143  30.149  1.00 13.26           N  
ATOM    520  CA  SER A  59      12.523  -2.093  29.103  1.00 15.46           C  
ATOM    521  C   SER A  59      11.205  -1.484  29.600  1.00 14.70           C  
ATOM    522  O   SER A  59      10.942  -1.413  30.817  1.00 13.91           O  
ATOM    523  CB  SER A  59      12.314  -3.528  28.575  1.00 16.87           C  
ATOM    524  OG  SER A  59      11.741  -4.421  29.539  1.00 18.60           O  
ATOM    525  H   SER A  59      13.243  -2.197  31.114  1.00  0.00           H  
ATOM    526  HA  SER A  59      12.888  -1.452  28.299  1.00  0.00           H  
ATOM    527 1HB  SER A  59      11.661  -3.503  27.703  1.00  0.00           H  
ATOM    528 2HB  SER A  59      13.270  -3.941  28.255  1.00  0.00           H  
ATOM    529  HG  SER A  59      11.609  -3.900  30.335  1.00  0.00           H  
ATOM    530  N   PHE A  60      10.364  -0.977  28.715  1.00 11.06           N  
ATOM    531  CA  PHE A  60       9.051  -0.524  29.127  1.00 12.92           C  
ATOM    532  C   PHE A  60       8.255  -0.762  27.865  1.00 13.38           C  
ATOM    533  O   PHE A  60       8.649  -0.283  26.811  1.00 14.97           O  
ATOM    534  CB  PHE A  60       9.135   0.934  29.490  1.00 14.03           C  
ATOM    535  CG  PHE A  60       7.894   1.531  30.138  1.00 17.55           C  
ATOM    536  CD1 PHE A  60       6.960   2.196  29.370  1.00 16.61           C  
ATOM    537  CD2 PHE A  60       7.720   1.430  31.505  1.00 19.67           C  
ATOM    538  CE1 PHE A  60       5.855   2.760  29.963  1.00 17.87           C  
ATOM    539  CE2 PHE A  60       6.604   2.001  32.094  1.00 19.94           C  
ATOM    540  CZ  PHE A  60       5.675   2.663  31.322  1.00 20.21           C  
ATOM    541  H   PHE A  60      10.629  -0.899  27.743  1.00  0.00           H  
ATOM    542  HA  PHE A  60       8.744  -1.100  30.001  1.00  0.00           H  
ATOM    543 1HB  PHE A  60       9.962   1.089  30.182  1.00  0.00           H  
ATOM    544 2HB  PHE A  60       9.341   1.521  28.596  1.00  0.00           H  
ATOM    545  HD1 PHE A  60       7.109   2.266  28.293  1.00  0.00           H  
ATOM    546  HD2 PHE A  60       8.453   0.907  32.121  1.00  0.00           H  
ATOM    547  HE1 PHE A  60       5.119   3.285  29.355  1.00  0.00           H  
ATOM    548  HE2 PHE A  60       6.461   1.926  33.172  1.00  0.00           H  
ATOM    549  HZ  PHE A  60       4.799   3.111  31.789  1.00  0.00           H  
ATOM    550  N   ARG A  61       7.194  -1.563  27.935  1.00 13.14           N  
ATOM    551  CA  ARG A  61       6.348  -1.963  26.817  1.00 12.35           C  
ATOM    552  C   ARG A  61       7.198  -2.534  25.695  1.00 13.41           C  
ATOM    553  O   ARG A  61       7.055  -2.128  24.533  1.00 13.56           O  
ATOM    554  CB  ARG A  61       5.532  -0.776  26.266  1.00 13.74           C  
ATOM    555  CG  ARG A  61       4.646  -0.163  27.324  1.00 15.65           C  
ATOM    556  CD  ARG A  61       3.691   0.861  26.742  1.00 16.66           C  
ATOM    557  NE  ARG A  61       3.068   1.575  27.848  1.00 17.77           N  
ATOM    558  CZ  ARG A  61       2.005   1.106  28.517  1.00 20.60           C  
ATOM    559  NH1 ARG A  61       1.435  -0.072  28.220  1.00 19.77           N  
ATOM    560  NH2 ARG A  61       1.484   1.868  29.482  1.00 20.28           N  
ATOM    561  H   ARG A  61       6.982  -1.908  28.860  1.00  0.00           H  
ATOM    562  HA  ARG A  61       5.647  -2.721  27.168  1.00  0.00           H  
ATOM    563 1HB  ARG A  61       6.210  -0.015  25.882  1.00  0.00           H  
ATOM    564 2HB  ARG A  61       4.914  -1.115  25.433  1.00  0.00           H  
ATOM    565 1HG  ARG A  61       4.056  -0.946  27.802  1.00  0.00           H  
ATOM    566 2HG  ARG A  61       5.264   0.334  28.072  1.00  0.00           H  
ATOM    567 1HD  ARG A  61       4.243   1.556  26.110  1.00  0.00           H  
ATOM    568 2HD  ARG A  61       2.932   0.354  26.147  1.00  0.00           H  
ATOM    569  HE  ARG A  61       3.464   2.466  28.115  1.00  0.00           H  
ATOM    570 1HH1 ARG A  61       1.806  -0.638  27.470  1.00  0.00           H  
ATOM    571 2HH1 ARG A  61       0.636  -0.393  28.747  1.00  0.00           H  
ATOM    572 1HH2 ARG A  61       1.892   2.770  29.689  1.00  0.00           H  
ATOM    573 2HH2 ARG A  61       0.684   1.544  30.004  1.00  0.00           H  
ATOM    574  N   PRO A  62       8.107  -3.494  25.938  1.00 14.12           N  
ATOM    575  CA  PRO A  62       9.043  -3.940  24.910  1.00 13.13           C  
ATOM    576  C   PRO A  62       8.400  -4.620  23.704  1.00 13.78           C  
ATOM    577  O   PRO A  62       8.998  -4.737  22.624  1.00 12.12           O  
ATOM    578  CB  PRO A  62       9.994  -4.848  25.675  1.00 13.60           C  
ATOM    579  CG  PRO A  62       9.181  -5.299  26.872  1.00 11.90           C  
ATOM    580  CD  PRO A  62       8.435  -4.041  27.238  1.00 11.58           C  
ATOM    581  HA  PRO A  62       9.576  -3.068  24.503  1.00  0.00           H  
ATOM    582 1HB  PRO A  62      10.316  -5.682  25.034  1.00  0.00           H  
ATOM    583 2HB  PRO A  62      10.901  -4.291  25.957  1.00  0.00           H  
ATOM    584 1HG  PRO A  62       8.527  -6.138  26.592  1.00  0.00           H  
ATOM    585 2HG  PRO A  62       9.847  -5.667  27.667  1.00  0.00           H  
ATOM    586 1HD  PRO A  62       7.532  -4.302  27.809  1.00  0.00           H  
ATOM    587 2HD  PRO A  62       9.091  -3.384  27.828  1.00  0.00           H  
ATOM    588  N   GLU A  63       7.185  -5.129  23.896  1.00 13.95           N  
ATOM    589  CA  GLU A  63       6.548  -5.901  22.867  1.00 17.16           C  
ATOM    590  C   GLU A  63       5.192  -5.354  22.481  1.00 15.69           C  
ATOM    591  O   GLU A  63       4.247  -6.090  22.181  1.00 17.05           O  
ATOM    592  CB  GLU A  63       6.449  -7.365  23.330  1.00 22.78           C  
ATOM    593  CG  GLU A  63       7.829  -7.986  23.574  1.00 28.16           C  
ATOM    594  CD  GLU A  63       7.807  -9.451  23.979  1.00 35.02           C  
ATOM    595  OE1 GLU A  63       6.905  -9.907  24.694  1.00 38.71           O  
ATOM    596  OE2 GLU A  63       8.738 -10.144  23.571  1.00 40.71           O  
ATOM    597  H   GLU A  63       6.700  -4.977  24.769  1.00  0.00           H  
ATOM    598  HA  GLU A  63       7.159  -5.848  21.965  1.00  0.00           H  
ATOM    599 1HB  GLU A  63       5.867  -7.416  24.251  1.00  0.00           H  
ATOM    600 2HB  GLU A  63       5.922  -7.950  22.577  1.00  0.00           H  
ATOM    601 1HG  GLU A  63       8.421  -7.901  22.663  1.00  0.00           H  
ATOM    602 2HG  GLU A  63       8.336  -7.425  24.358  1.00  0.00           H  
ATOM    603  N   GLU A  64       5.089  -4.033  22.457  1.00 14.78           N  
ATOM    604  CA  GLU A  64       3.909  -3.408  21.883  1.00 13.44           C  
ATOM    605  C   GLU A  64       4.330  -2.785  20.541  1.00 13.68           C  
ATOM    606  O   GLU A  64       5.461  -2.315  20.396  1.00 12.70           O  
ATOM    607  CB  GLU A  64       3.406  -2.330  22.813  1.00 14.70           C  
ATOM    608  CG  GLU A  64       2.864  -2.874  24.141  1.00 13.30           C  
ATOM    609  CD  GLU A  64       2.086  -1.857  24.974  1.00 15.52           C  
ATOM    610  OE1 GLU A  64       1.655  -0.848  24.429  1.00 16.45           O  
ATOM    611  OE2 GLU A  64       1.887  -2.064  26.175  1.00 16.90           O  
ATOM    612  H   GLU A  64       5.821  -3.448  22.834  1.00  0.00           H  
ATOM    613  HA  GLU A  64       3.136  -4.169  21.766  1.00  0.00           H  
ATOM    614 1HB  GLU A  64       4.214  -1.632  23.032  1.00  0.00           H  
ATOM    615 2HB  GLU A  64       2.612  -1.768  22.322  1.00  0.00           H  
ATOM    616 1HG  GLU A  64       2.203  -3.715  23.934  1.00  0.00           H  
ATOM    617 2HG  GLU A  64       3.697  -3.240  24.738  1.00  0.00           H  
ATOM    618  N   ARG A  65       3.474  -2.760  19.525  1.00 11.80           N  
ATOM    619  CA  ARG A  65       3.833  -2.247  18.219  1.00 11.78           C  
ATOM    620  C   ARG A  65       3.706  -0.721  18.151  1.00 12.02           C  
ATOM    621  O   ARG A  65       2.791  -0.080  18.706  1.00 11.37           O  
ATOM    622  CB  ARG A  65       2.945  -2.878  17.144  1.00 12.14           C  
ATOM    623  CG  ARG A  65       3.303  -4.353  16.943  1.00 10.63           C  
ATOM    624  CD  ARG A  65       2.475  -4.989  15.859  1.00 13.47           C  
ATOM    625  NE  ARG A  65       2.873  -6.357  15.614  1.00 16.78           N  
ATOM    626  CZ  ARG A  65       3.848  -6.677  14.758  1.00 19.96           C  
ATOM    627  NH1 ARG A  65       4.556  -5.793  14.059  1.00 16.61           N  
ATOM    628  NH2 ARG A  65       4.120  -7.960  14.563  1.00 23.57           N  
ATOM    629  H   ARG A  65       2.539  -3.112  19.676  1.00  0.00           H  
ATOM    630  HA  ARG A  65       4.871  -2.512  18.018  1.00  0.00           H  
ATOM    631 1HB  ARG A  65       1.900  -2.789  17.436  1.00  0.00           H  
ATOM    632 2HB  ARG A  65       3.070  -2.337  16.206  1.00  0.00           H  
ATOM    633 1HG  ARG A  65       4.353  -4.438  16.663  1.00  0.00           H  
ATOM    634 2HG  ARG A  65       3.129  -4.899  17.870  1.00  0.00           H  
ATOM    635 1HD  ARG A  65       1.426  -4.985  16.153  1.00  0.00           H  
ATOM    636 2HD  ARG A  65       2.594  -4.427  14.933  1.00  0.00           H  
ATOM    637  HE  ARG A  65       2.385  -7.085  16.118  1.00  0.00           H  
ATOM    638 1HH1 ARG A  65       4.370  -4.805  14.158  1.00  0.00           H  
ATOM    639 2HH1 ARG A  65       5.279  -6.110  13.430  1.00  0.00           H  
ATOM    640 1HH2 ARG A  65       3.594  -8.669  15.056  1.00  0.00           H  
ATOM    641 2HH2 ARG A  65       4.851  -8.229  13.922  1.00  0.00           H  
ATOM    642  N   PHE A  66       4.693  -0.156  17.467  1.00 10.30           N  
ATOM    643  CA  PHE A  66       4.777   1.250  17.178  1.00  9.45           C  
ATOM    644  C   PHE A  66       5.179   1.402  15.722  1.00  9.45           C  
ATOM    645  O   PHE A  66       5.869   0.515  15.188  1.00  7.89           O  
ATOM    646  CB  PHE A  66       5.838   1.937  18.014  1.00 10.23           C  
ATOM    647  CG  PHE A  66       5.484   1.999  19.496  1.00 10.74           C  
ATOM    648  CD1 PHE A  66       5.777   0.920  20.321  1.00 10.22           C  
ATOM    649  CD2 PHE A  66       4.874   3.142  20.007  1.00 11.22           C  
ATOM    650  CE1 PHE A  66       5.451   0.995  21.674  1.00 10.80           C  
ATOM    651  CE2 PHE A  66       4.556   3.207  21.358  1.00 11.11           C  
ATOM    652  CZ  PHE A  66       4.845   2.132  22.182  1.00 11.12           C  
ATOM    653  H   PHE A  66       5.422  -0.771  17.135  1.00  0.00           H  
ATOM    654  HA  PHE A  66       3.816   1.710  17.411  1.00  0.00           H  
ATOM    655 1HB  PHE A  66       6.784   1.410  17.905  1.00  0.00           H  
ATOM    656 2HB  PHE A  66       5.986   2.953  17.650  1.00  0.00           H  
ATOM    657  HD1 PHE A  66       6.255   0.038  19.894  1.00  0.00           H  
ATOM    658  HD2 PHE A  66       4.648   3.986  19.353  1.00  0.00           H  
ATOM    659  HE1 PHE A  66       5.673   0.158  22.335  1.00  0.00           H  
ATOM    660  HE2 PHE A  66       4.080   4.096  21.770  1.00  0.00           H  
ATOM    661  HZ  PHE A  66       4.590   2.188  23.239  1.00  0.00           H  
ATOM    662  N   PRO A  67       4.801   2.480  15.005  1.00 10.77           N  
ATOM    663  CA  PRO A  67       5.206   2.685  13.624  1.00 12.76           C  
ATOM    664  C   PRO A  67       6.719   2.822  13.506  1.00 12.79           C  
ATOM    665  O   PRO A  67       7.370   3.408  14.378  1.00 11.51           O  
ATOM    666  CB  PRO A  67       4.437   3.923  13.173  1.00 12.91           C  
ATOM    667  CG  PRO A  67       4.081   4.682  14.415  1.00 14.50           C  
ATOM    668  CD  PRO A  67       3.890   3.602  15.461  1.00 12.12           C  
ATOM    669  HA  PRO A  67       4.905   1.813  13.025  1.00  0.00           H  
ATOM    670 1HB  PRO A  67       5.059   4.526  12.493  1.00  0.00           H  
ATOM    671 2HB  PRO A  67       3.541   3.626  12.608  1.00  0.00           H  
ATOM    672 1HG  PRO A  67       4.883   5.388  14.672  1.00  0.00           H  
ATOM    673 2HG  PRO A  67       3.172   5.280  14.249  1.00  0.00           H  
ATOM    674 1HD  PRO A  67       4.187   3.990  16.447  1.00  0.00           H  
ATOM    675 2HD  PRO A  67       2.837   3.281  15.471  1.00  0.00           H  
ATOM    676  N   MET A  68       7.274   2.263  12.442  1.00 10.92           N  
ATOM    677  CA  MET A  68       8.695   2.391  12.211  1.00 11.15           C  
ATOM    678  C   MET A  68       9.101   3.800  11.784  1.00  9.33           C  
ATOM    679  O   MET A  68      10.165   4.309  12.131  1.00  9.57           O  
ATOM    680  CB  MET A  68       9.132   1.423  11.124  1.00 13.17           C  
ATOM    681  CG  MET A  68       9.163   0.003  11.484  1.00 13.07           C  
ATOM    682  SD  MET A  68       9.975  -0.935  10.168  1.00 16.00           S  
ATOM    683  CE  MET A  68       8.636  -0.917   9.010  1.00 12.30           C  
ATOM    684  H   MET A  68       6.712   1.743  11.783  1.00  0.00           H  
ATOM    685  HA  MET A  68       9.219   2.146  13.133  1.00  0.00           H  
ATOM    686 1HB  MET A  68       8.466   1.514  10.266  1.00  0.00           H  
ATOM    687 2HB  MET A  68      10.137   1.682  10.787  1.00  0.00           H  
ATOM    688 1HG  MET A  68       9.703  -0.123  12.421  1.00  0.00           H  
ATOM    689 2HG  MET A  68       8.144  -0.359  11.626  1.00  0.00           H  
ATOM    690 1HE  MET A  68       8.928  -1.453   8.107  1.00  0.00           H  
ATOM    691 2HE  MET A  68       7.764  -1.401   9.454  1.00  0.00           H  
ATOM    692 3HE  MET A  68       8.387   0.114   8.756  1.00  0.00           H  
ATOM    693  N   MET A  69       8.268   4.452  10.986  1.00  8.97           N  
ATOM    694  CA  MET A  69       8.535   5.728  10.338  1.00 10.29           C  
ATOM    695  C   MET A  69       9.870   5.549   9.607  1.00  8.67           C  
ATOM    696  O   MET A  69      10.170   4.436   9.131  1.00  8.25           O  
ATOM    697  CB  MET A  69       8.613   6.902  11.394  1.00 12.27           C  
ATOM    698  CG  MET A  69       7.296   7.132  12.196  1.00 15.88           C  
ATOM    699  SD  MET A  69       7.538   8.006  13.762  1.00 10.93           S  
ATOM    700  CE  MET A  69       8.283   6.751  14.735  1.00 13.88           C  
ATOM    701  H   MET A  69       7.378   4.001  10.834  1.00  0.00           H  
ATOM    702  HA  MET A  69       7.720   5.944   9.648  1.00  0.00           H  
ATOM    703 1HB  MET A  69       9.408   6.695  12.110  1.00  0.00           H  
ATOM    704 2HB  MET A  69       8.864   7.834  10.886  1.00  0.00           H  
ATOM    705 1HG  MET A  69       6.600   7.713  11.592  1.00  0.00           H  
ATOM    706 2HG  MET A  69       6.834   6.171  12.417  1.00  0.00           H  
ATOM    707 1HE  MET A  69       8.492   7.140  15.732  1.00  0.00           H  
ATOM    708 2HE  MET A  69       7.605   5.899  14.811  1.00  0.00           H  
ATOM    709 3HE  MET A  69       9.214   6.433  14.266  1.00  0.00           H  
ATOM    710  N   SER A  70      10.732   6.563   9.561  1.00  8.19           N  
ATOM    711  CA  SER A  70      12.016   6.475   8.892  1.00 10.18           C  
ATOM    712  C   SER A  70      13.085   5.584   9.516  1.00  9.72           C  
ATOM    713  O   SER A  70      14.129   5.363   8.892  1.00 11.13           O  
ATOM    714  CB  SER A  70      12.571   7.874   8.740  1.00 10.09           C  
ATOM    715  OG  SER A  70      11.761   8.570   7.818  1.00  8.67           O  
ATOM    716  H   SER A  70      10.471   7.427  10.014  1.00  0.00           H  
ATOM    717  HA  SER A  70      11.863   6.031   7.908  1.00  0.00           H  
ATOM    718 1HB  SER A  70      12.577   8.370   9.710  1.00  0.00           H  
ATOM    719 2HB  SER A  70      13.603   7.819   8.394  1.00  0.00           H  
ATOM    720  HG  SER A  70      11.060   7.962   7.570  1.00  0.00           H  
ATOM    721  N   THR A  71      12.875   4.950  10.676  1.00  9.27           N  
ATOM    722  CA  THR A  71      13.906   4.132  11.296  1.00  8.94           C  
ATOM    723  C   THR A  71      14.131   2.893  10.427  1.00  9.43           C  
ATOM    724  O   THR A  71      15.231   2.329  10.412  1.00  9.78           O  
ATOM    725  CB  THR A  71      13.500   3.718  12.748  1.00  6.44           C  
ATOM    726  OG1 THR A  71      12.293   2.962  12.721  1.00  8.15           O  
ATOM    727  CG2 THR A  71      13.329   4.951  13.617  1.00  5.36           C  
ATOM    728  H   THR A  71      11.979   5.043  11.135  1.00  0.00           H  
ATOM    729  HA  THR A  71      14.825   4.715  11.349  1.00  0.00           H  
ATOM    730  HB  THR A  71      14.274   3.081  13.175  1.00  0.00           H  
ATOM    731  HG1 THR A  71      11.970   2.908  11.819  1.00  0.00           H  
ATOM    732 1HG2 THR A  71      13.046   4.650  14.625  1.00  0.00           H  
ATOM    733 2HG2 THR A  71      14.268   5.505  13.651  1.00  0.00           H  
ATOM    734 3HG2 THR A  71      12.549   5.587  13.196  1.00  0.00           H  
ATOM    735  N   PHE A  72      13.154   2.519   9.581  1.00  7.94           N  
ATOM    736  CA  PHE A  72      13.360   1.420   8.663  1.00  7.01           C  
ATOM    737  C   PHE A  72      14.483   1.774   7.689  1.00  5.38           C  
ATOM    738  O   PHE A  72      15.054   0.849   7.093  1.00  8.24           O  
ATOM    739  CB  PHE A  72      12.067   1.097   7.852  1.00  5.71           C  
ATOM    740  CG  PHE A  72      11.864   1.771   6.491  1.00  6.66           C  
ATOM    741  CD1 PHE A  72      12.335   1.144   5.340  1.00  7.95           C  
ATOM    742  CD2 PHE A  72      11.280   3.020   6.400  1.00  7.83           C  
ATOM    743  CE1 PHE A  72      12.236   1.776   4.104  1.00  8.48           C  
ATOM    744  CE2 PHE A  72      11.181   3.648   5.165  1.00  9.25           C  
ATOM    745  CZ  PHE A  72      11.661   3.028   4.018  1.00  8.44           C  
ATOM    746  H   PHE A  72      12.266   3.001   9.578  1.00  0.00           H  
ATOM    747  HA  PHE A  72      13.630   0.533   9.239  1.00  0.00           H  
ATOM    748 1HB  PHE A  72      12.018   0.027   7.657  1.00  0.00           H  
ATOM    749 2HB  PHE A  72      11.192   1.364   8.443  1.00  0.00           H  
ATOM    750  HD1 PHE A  72      12.782   0.152   5.418  1.00  0.00           H  
ATOM    751  HD2 PHE A  72      10.901   3.514   7.296  1.00  0.00           H  
ATOM    752  HE1 PHE A  72      12.610   1.281   3.207  1.00  0.00           H  
ATOM    753  HE2 PHE A  72      10.722   4.635   5.099  1.00  0.00           H  
ATOM    754  HZ  PHE A  72      11.587   3.530   3.054  1.00  0.00           H  
ATOM    755  N   LYS A  73      14.838   3.041   7.462  1.00  6.78           N  
ATOM    756  CA  LYS A  73      15.863   3.320   6.444  1.00  8.49           C  
ATOM    757  C   LYS A  73      17.222   2.792   6.870  1.00  9.78           C  
ATOM    758  O   LYS A  73      18.021   2.457   5.985  1.00 11.97           O  
ATOM    759  CB  LYS A  73      15.977   4.826   6.110  1.00  7.80           C  
ATOM    760  CG  LYS A  73      14.653   5.360   5.502  1.00  7.21           C  
ATOM    761  CD  LYS A  73      14.597   6.862   5.453  1.00  7.51           C  
ATOM    762  CE  LYS A  73      13.198   7.176   4.942  1.00 15.36           C  
ATOM    763  NZ  LYS A  73      12.791   8.575   5.038  1.00 14.44           N  
ATOM    764  H   LYS A  73      14.425   3.811   7.968  1.00  0.00           H  
ATOM    765  HA  LYS A  73      15.591   2.799   5.526  1.00  0.00           H  
ATOM    766 1HB  LYS A  73      16.215   5.383   7.017  1.00  0.00           H  
ATOM    767 2HB  LYS A  73      16.794   4.982   5.407  1.00  0.00           H  
ATOM    768 1HG  LYS A  73      14.543   4.982   4.484  1.00  0.00           H  
ATOM    769 2HG  LYS A  73      13.811   5.005   6.096  1.00  0.00           H  
ATOM    770 1HD  LYS A  73      14.776   7.265   6.451  1.00  0.00           H  
ATOM    771 2HD  LYS A  73      15.374   7.234   4.786  1.00  0.00           H  
ATOM    772 1HE  LYS A  73      13.122   6.894   3.894  1.00  0.00           H  
ATOM    773 2HE  LYS A  73      12.467   6.594   5.505  1.00  0.00           H  
ATOM    774 1HZ  LYS A  73      11.854   8.680   4.677  1.00  0.00           H  
ATOM    775 2HZ  LYS A  73      12.814   8.868   6.005  1.00  0.00           H  
ATOM    776 3HZ  LYS A  73      13.425   9.147   4.499  1.00  0.00           H  
ATOM    777  N   VAL A  74      17.469   2.566   8.167  1.00  7.65           N  
ATOM    778  CA  VAL A  74      18.725   1.954   8.585  1.00  9.74           C  
ATOM    779  C   VAL A  74      18.749   0.489   8.150  1.00 10.61           C  
ATOM    780  O   VAL A  74      19.713  -0.036   7.585  1.00 11.43           O  
ATOM    781  CB  VAL A  74      18.863   2.095  10.142  1.00 10.75           C  
ATOM    782  CG1 VAL A  74      20.040   1.315  10.727  1.00  9.39           C  
ATOM    783  CG2 VAL A  74      19.007   3.582  10.408  1.00  7.88           C  
ATOM    784  H   VAL A  74      16.787   2.818   8.869  1.00  0.00           H  
ATOM    785  HA  VAL A  74      19.547   2.482   8.099  1.00  0.00           H  
ATOM    786  HB  VAL A  74      17.970   1.687  10.614  1.00  0.00           H  
ATOM    787 1HG1 VAL A  74      20.072   1.459  11.807  1.00  0.00           H  
ATOM    788 2HG1 VAL A  74      19.920   0.255  10.506  1.00  0.00           H  
ATOM    789 3HG1 VAL A  74      20.970   1.675  10.286  1.00  0.00           H  
ATOM    790 1HG2 VAL A  74      19.108   3.753  11.478  1.00  0.00           H  
ATOM    791 2HG2 VAL A  74      19.893   3.959   9.896  1.00  0.00           H  
ATOM    792 3HG2 VAL A  74      18.125   4.105  10.038  1.00  0.00           H  
ATOM    793  N   LEU A  75      17.647  -0.206   8.444  1.00 11.25           N  
ATOM    794  CA  LEU A  75      17.478  -1.611   8.083  1.00 11.59           C  
ATOM    795  C   LEU A  75      17.555  -1.810   6.580  1.00  9.57           C  
ATOM    796  O   LEU A  75      18.075  -2.805   6.102  1.00  9.33           O  
ATOM    797  CB  LEU A  75      16.124  -2.087   8.612  1.00 11.77           C  
ATOM    798  CG  LEU A  75      15.968  -2.646   9.997  1.00 15.59           C  
ATOM    799  CD1 LEU A  75      16.698  -1.848  11.058  1.00 13.94           C  
ATOM    800  CD2 LEU A  75      14.480  -2.780  10.182  1.00 15.67           C  
ATOM    801  H   LEU A  75      16.904   0.268   8.936  1.00  0.00           H  
ATOM    802  HA  LEU A  75      18.277  -2.187   8.552  1.00  0.00           H  
ATOM    803 1HB  LEU A  75      15.424  -1.253   8.575  1.00  0.00           H  
ATOM    804 2HB  LEU A  75      15.752  -2.875   7.956  1.00  0.00           H  
ATOM    805  HG  LEU A  75      16.475  -3.609  10.060  1.00  0.00           H  
ATOM    806 1HD1 LEU A  75      16.541  -2.310  12.033  1.00  0.00           H  
ATOM    807 2HD1 LEU A  75      17.764  -1.834  10.832  1.00  0.00           H  
ATOM    808 3HD1 LEU A  75      16.316  -0.829  11.074  1.00  0.00           H  
ATOM    809 1HD2 LEU A  75      14.272  -3.185  11.173  1.00  0.00           H  
ATOM    810 2HD2 LEU A  75      14.012  -1.801  10.084  1.00  0.00           H  
ATOM    811 3HD2 LEU A  75      14.079  -3.453   9.423  1.00  0.00           H  
ATOM    812  N   LEU A  76      16.987  -0.852   5.860  1.00 10.06           N  
ATOM    813  CA  LEU A  76      16.969  -0.843   4.406  1.00 11.54           C  
ATOM    814  C   LEU A  76      18.392  -0.849   3.842  1.00 10.51           C  
ATOM    815  O   LEU A  76      18.715  -1.693   2.994  1.00  8.97           O  
ATOM    816  CB  LEU A  76      16.272   0.405   3.889  1.00 11.29           C  
ATOM    817  CG  LEU A  76      16.248   0.718   2.382  1.00 11.88           C  
ATOM    818  CD1 LEU A  76      15.549  -0.412   1.599  1.00  9.65           C  
ATOM    819  CD2 LEU A  76      15.579   2.069   2.211  1.00 10.01           C  
ATOM    820  H   LEU A  76      16.549  -0.093   6.362  1.00  0.00           H  
ATOM    821  HA  LEU A  76      16.416  -1.717   4.063  1.00  0.00           H  
ATOM    822 1HB  LEU A  76      15.225   0.368   4.187  1.00  0.00           H  
ATOM    823 2HB  LEU A  76      16.731   1.277   4.354  1.00  0.00           H  
ATOM    824  HG  LEU A  76      17.269   0.748   2.001  1.00  0.00           H  
ATOM    825 1HD1 LEU A  76      15.543  -0.169   0.537  1.00  0.00           H  
ATOM    826 2HD1 LEU A  76      16.086  -1.348   1.754  1.00  0.00           H  
ATOM    827 3HD1 LEU A  76      14.524  -0.519   1.952  1.00  0.00           H  
ATOM    828 1HD2 LEU A  76      15.546   2.326   1.152  1.00  0.00           H  
ATOM    829 2HD2 LEU A  76      14.565   2.025   2.606  1.00  0.00           H  
ATOM    830 3HD2 LEU A  76      16.148   2.827   2.750  1.00  0.00           H  
ATOM    831  N   CYS A  77      19.258   0.077   4.246  1.00  9.11           N  
ATOM    832  CA  CYS A  77      20.624   0.023   3.728  1.00  9.38           C  
ATOM    833  C   CYS A  77      21.424  -1.165   4.261  1.00 11.22           C  
ATOM    834  O   CYS A  77      22.362  -1.625   3.583  1.00  8.98           O  
ATOM    835  CB  CYS A  77      21.278   1.356   4.034  1.00 11.57           C  
ATOM    836  SG  CYS A  77      20.570   2.616   2.918  1.00 14.36           S  
ATOM    837  H   CYS A  77      19.005   0.811   4.893  1.00  0.00           H  
ATOM    838  HA  CYS A  77      20.580  -0.134   2.651  1.00  0.00           H  
ATOM    839 1HB  CYS A  77      21.101   1.617   5.078  1.00  0.00           H  
ATOM    840 2HB  CYS A  77      22.356   1.274   3.896  1.00  0.00           H  
ATOM    841  N   GLY A  78      21.025  -1.734   5.417  1.00 10.31           N  
ATOM    842  CA  GLY A  78      21.560  -2.994   5.915  1.00 10.86           C  
ATOM    843  C   GLY A  78      21.272  -4.105   4.898  1.00 13.28           C  
ATOM    844  O   GLY A  78      22.157  -4.901   4.555  1.00 13.86           O  
ATOM    845  H   GLY A  78      20.319  -1.253   5.955  1.00  0.00           H  
ATOM    846 1HA  GLY A  78      22.633  -2.894   6.083  1.00  0.00           H  
ATOM    847 2HA  GLY A  78      21.105  -3.227   6.878  1.00  0.00           H  
ATOM    848  N   ALA A  79      20.044  -4.167   4.348  1.00 12.26           N  
ATOM    849  CA  ALA A  79      19.681  -5.114   3.310  1.00 12.53           C  
ATOM    850  C   ALA A  79      20.522  -4.842   2.080  1.00 14.11           C  
ATOM    851  O   ALA A  79      21.017  -5.769   1.434  1.00 15.51           O  
ATOM    852  CB  ALA A  79      18.223  -4.982   2.871  1.00  9.75           C  
ATOM    853  H   ALA A  79      19.350  -3.515   4.684  1.00  0.00           H  
ATOM    854  HA  ALA A  79      19.818  -6.120   3.707  1.00  0.00           H  
ATOM    855 1HB  ALA A  79      18.010  -5.716   2.094  1.00  0.00           H  
ATOM    856 2HB  ALA A  79      17.569  -5.157   3.725  1.00  0.00           H  
ATOM    857 3HB  ALA A  79      18.051  -3.979   2.481  1.00  0.00           H  
ATOM    858  N   VAL A  80      20.724  -3.592   1.725  1.00 13.75           N  
ATOM    859  CA  VAL A  80      21.547  -3.276   0.573  1.00 14.35           C  
ATOM    860  C   VAL A  80      22.985  -3.807   0.765  1.00 15.67           C  
ATOM    861  O   VAL A  80      23.564  -4.492  -0.085  1.00 14.83           O  
ATOM    862  CB  VAL A  80      21.524  -1.722   0.367  1.00 12.81           C  
ATOM    863  CG1 VAL A  80      22.546  -1.309  -0.689  1.00 12.48           C  
ATOM    864  CG2 VAL A  80      20.112  -1.277  -0.068  1.00 10.62           C  
ATOM    865  H   VAL A  80      20.307  -2.839   2.253  1.00  0.00           H  
ATOM    866  HA  VAL A  80      21.123  -3.770  -0.302  1.00  0.00           H  
ATOM    867  HB  VAL A  80      21.789  -1.236   1.307  1.00  0.00           H  
ATOM    868 1HG1 VAL A  80      22.518  -0.227  -0.820  1.00  0.00           H  
ATOM    869 2HG1 VAL A  80      23.543  -1.609  -0.368  1.00  0.00           H  
ATOM    870 3HG1 VAL A  80      22.308  -1.794  -1.635  1.00  0.00           H  
ATOM    871 1HG2 VAL A  80      20.098  -0.197  -0.210  1.00  0.00           H  
ATOM    872 2HG2 VAL A  80      19.847  -1.769  -1.004  1.00  0.00           H  
ATOM    873 3HG2 VAL A  80      19.391  -1.551   0.702  1.00  0.00           H  
ATOM    874  N   LEU A  81      23.582  -3.525   1.913  1.00 15.20           N  
ATOM    875  CA  LEU A  81      24.921  -3.938   2.200  1.00 16.63           C  
ATOM    876  C   LEU A  81      24.987  -5.456   2.252  1.00 17.35           C  
ATOM    877  O   LEU A  81      26.003  -5.986   1.757  1.00 18.13           O  
ATOM    878  CB  LEU A  81      25.371  -3.282   3.536  1.00 15.64           C  
ATOM    879  CG  LEU A  81      25.577  -1.749   3.561  1.00 14.83           C  
ATOM    880  CD1 LEU A  81      25.780  -1.321   5.005  1.00 13.27           C  
ATOM    881  CD2 LEU A  81      26.799  -1.330   2.750  1.00 13.85           C  
ATOM    882  H   LEU A  81      23.069  -3.000   2.606  1.00  0.00           H  
ATOM    883  HA  LEU A  81      25.568  -3.599   1.393  1.00  0.00           H  
ATOM    884 1HB  LEU A  81      24.629  -3.507   4.301  1.00  0.00           H  
ATOM    885 2HB  LEU A  81      26.319  -3.726   3.839  1.00  0.00           H  
ATOM    886  HG  LEU A  81      24.700  -1.258   3.138  1.00  0.00           H  
ATOM    887 1HD1 LEU A  81      25.926  -0.242   5.048  1.00  0.00           H  
ATOM    888 2HD1 LEU A  81      24.900  -1.589   5.591  1.00  0.00           H  
ATOM    889 3HD1 LEU A  81      26.655  -1.823   5.414  1.00  0.00           H  
ATOM    890 1HD2 LEU A  81      26.910  -0.246   2.791  1.00  0.00           H  
ATOM    891 2HD2 LEU A  81      27.691  -1.801   3.164  1.00  0.00           H  
ATOM    892 3HD2 LEU A  81      26.674  -1.642   1.713  1.00  0.00           H  
ATOM    893  N   SER A  82      23.989  -6.195   2.758  1.00 15.02           N  
ATOM    894  CA  SER A  82      24.140  -7.627   2.717  1.00 17.79           C  
ATOM    895  C   SER A  82      24.153  -8.125   1.272  1.00 17.83           C  
ATOM    896  O   SER A  82      24.896  -9.051   0.925  1.00 21.37           O  
ATOM    897  CB  SER A  82      23.039  -8.303   3.504  1.00 18.64           C  
ATOM    898  OG  SER A  82      21.770  -8.175   2.905  1.00 28.14           O  
ATOM    899  H   SER A  82      23.150  -5.800   3.159  1.00  0.00           H  
ATOM    900  HA  SER A  82      25.098  -7.887   3.169  1.00  0.00           H  
ATOM    901 1HB  SER A  82      23.266  -9.363   3.610  1.00  0.00           H  
ATOM    902 2HB  SER A  82      22.993  -7.876   4.505  1.00  0.00           H  
ATOM    903  HG  SER A  82      21.901  -7.640   2.119  1.00  0.00           H  
ATOM    904  N   ARG A  83      23.441  -7.498   0.348  1.00 18.93           N  
ATOM    905  CA  ARG A  83      23.480  -7.891  -1.059  1.00 18.64           C  
ATOM    906  C   ARG A  83      24.842  -7.580  -1.655  1.00 19.00           C  
ATOM    907  O   ARG A  83      25.353  -8.381  -2.454  1.00 19.70           O  
ATOM    908  CB  ARG A  83      22.428  -7.157  -1.835  1.00 20.49           C  
ATOM    909  CG  ARG A  83      21.074  -7.703  -1.415  1.00 25.45           C  
ATOM    910  CD  ARG A  83      19.982  -6.879  -2.057  1.00 30.80           C  
ATOM    911  NE  ARG A  83      19.950  -7.102  -3.487  1.00 36.00           N  
ATOM    912  CZ  ARG A  83      20.000  -6.113  -4.376  1.00 39.37           C  
ATOM    913  NH1 ARG A  83      20.089  -4.819  -4.012  1.00 40.52           N  
ATOM    914  NH2 ARG A  83      19.963  -6.463  -5.660  1.00 39.42           N  
ATOM    915  H   ARG A  83      22.853  -6.725   0.627  1.00  0.00           H  
ATOM    916  HA  ARG A  83      23.280  -8.961  -1.126  1.00  0.00           H  
ATOM    917 1HB  ARG A  83      22.504  -6.090  -1.630  1.00  0.00           H  
ATOM    918 2HB  ARG A  83      22.597  -7.298  -2.902  1.00  0.00           H  
ATOM    919 1HG  ARG A  83      20.985  -8.740  -1.739  1.00  0.00           H  
ATOM    920 2HG  ARG A  83      20.980  -7.651  -0.331  1.00  0.00           H  
ATOM    921 1HD  ARG A  83      19.018  -7.160  -1.633  1.00  0.00           H  
ATOM    922 2HD  ARG A  83      20.166  -5.822  -1.867  1.00  0.00           H  
ATOM    923  HE  ARG A  83      19.886  -8.057  -3.813  1.00  0.00           H  
ATOM    924 1HH1 ARG A  83      20.118  -4.570  -3.034  1.00  0.00           H  
ATOM    925 2HH1 ARG A  83      20.124  -4.097  -4.717  1.00  0.00           H  
ATOM    926 1HH2 ARG A  83      19.898  -7.439  -5.915  1.00  0.00           H  
ATOM    927 2HH2 ARG A  83      19.998  -5.755  -6.378  1.00  0.00           H  
ATOM    928  N   VAL A  84      25.461  -6.461  -1.283  1.00 17.17           N  
ATOM    929  CA  VAL A  84      26.789  -6.087  -1.783  1.00 18.49           C  
ATOM    930  C   VAL A  84      27.792  -7.129  -1.272  1.00 20.39           C  
ATOM    931  O   VAL A  84      28.558  -7.684  -2.064  1.00 22.01           O  
ATOM    932  CB  VAL A  84      27.177  -4.642  -1.288  1.00 14.67           C  
ATOM    933  CG1 VAL A  84      28.615  -4.291  -1.611  1.00 15.35           C  
ATOM    934  CG2 VAL A  84      26.256  -3.631  -1.976  1.00 12.45           C  
ATOM    935  H   VAL A  84      24.991  -5.851  -0.630  1.00  0.00           H  
ATOM    936  HA  VAL A  84      26.761  -6.086  -2.874  1.00  0.00           H  
ATOM    937  HB  VAL A  84      27.049  -4.593  -0.206  1.00  0.00           H  
ATOM    938 1HG1 VAL A  84      28.834  -3.286  -1.249  1.00  0.00           H  
ATOM    939 2HG1 VAL A  84      29.283  -5.003  -1.126  1.00  0.00           H  
ATOM    940 3HG1 VAL A  84      28.765  -4.327  -2.690  1.00  0.00           H  
ATOM    941 1HG2 VAL A  84      26.509  -2.624  -1.644  1.00  0.00           H  
ATOM    942 2HG2 VAL A  84      26.383  -3.700  -3.056  1.00  0.00           H  
ATOM    943 3HG2 VAL A  84      25.219  -3.847  -1.718  1.00  0.00           H  
ATOM    944  N   ASP A  85      27.769  -7.483   0.009  1.00 18.32           N  
ATOM    945  CA  ASP A  85      28.639  -8.507   0.541  1.00 19.24           C  
ATOM    946  C   ASP A  85      28.441  -9.850  -0.130  1.00 20.43           C  
ATOM    947  O   ASP A  85      29.404 -10.596  -0.338  1.00 20.82           O  
ATOM    948  CB  ASP A  85      28.406  -8.684   2.033  1.00 16.39           C  
ATOM    949  CG  ASP A  85      28.951  -7.574   2.930  1.00 17.58           C  
ATOM    950  OD1 ASP A  85      29.719  -6.716   2.498  1.00 15.71           O  
ATOM    951  OD2 ASP A  85      28.607  -7.587   4.104  1.00 16.82           O  
ATOM    952  H   ASP A  85      27.120  -7.018   0.627  1.00  0.00           H  
ATOM    953  HA  ASP A  85      29.673  -8.199   0.384  1.00  0.00           H  
ATOM    954 1HB  ASP A  85      27.336  -8.757   2.228  1.00  0.00           H  
ATOM    955 2HB  ASP A  85      28.865  -9.617   2.364  1.00  0.00           H  
ATOM    956  N   ALA A  86      27.200 -10.161  -0.486  1.00 19.87           N  
ATOM    957  CA  ALA A  86      26.895 -11.396  -1.196  1.00 23.25           C  
ATOM    958  C   ALA A  86      27.184 -11.380  -2.723  1.00 25.35           C  
ATOM    959  O   ALA A  86      26.961 -12.374  -3.419  1.00 27.30           O  
ATOM    960  CB  ALA A  86      25.422 -11.719  -0.952  1.00 20.24           C  
ATOM    961  H   ALA A  86      26.449  -9.525  -0.260  1.00  0.00           H  
ATOM    962  HA  ALA A  86      27.525 -12.186  -0.789  1.00  0.00           H  
ATOM    963 1HB  ALA A  86      25.161 -12.640  -1.472  1.00  0.00           H  
ATOM    964 2HB  ALA A  86      25.250 -11.843   0.117  1.00  0.00           H  
ATOM    965 3HB  ALA A  86      24.805 -10.904  -1.326  1.00  0.00           H  
ATOM    966  N   GLY A  87      27.655 -10.268  -3.304  1.00 25.81           N  
ATOM    967  CA  GLY A  87      27.962 -10.183  -4.710  1.00 26.59           C  
ATOM    968  C   GLY A  87      26.733  -9.940  -5.581  1.00 29.16           C  
ATOM    969  O   GLY A  87      26.843 -10.083  -6.803  1.00 31.56           O  
ATOM    970  H   GLY A  87      27.798  -9.458  -2.720  1.00  0.00           H  
ATOM    971 1HA  GLY A  87      28.673  -9.374  -4.878  1.00  0.00           H  
ATOM    972 2HA  GLY A  87      28.442 -11.105  -5.035  1.00  0.00           H  
ATOM    973  N   GLN A  88      25.559  -9.586  -5.027  1.00 28.00           N  
ATOM    974  CA  GLN A  88      24.317  -9.368  -5.767  1.00 27.21           C  
ATOM    975  C   GLN A  88      24.089  -7.880  -6.063  1.00 26.39           C  
ATOM    976  O   GLN A  88      23.130  -7.495  -6.736  1.00 26.22           O  
ATOM    977  CB  GLN A  88      23.104  -9.844  -4.974  1.00 30.68           C  
ATOM    978  CG  GLN A  88      22.963 -11.339  -4.690  1.00 36.28           C  
ATOM    979  CD  GLN A  88      21.783 -11.668  -3.760  1.00 38.56           C  
ATOM    980  OE1 GLN A  88      20.725 -12.100  -4.188  1.00 41.70           O  
ATOM    981  NE2 GLN A  88      21.835 -11.505  -2.445  1.00 41.34           N  
ATOM    982  H   GLN A  88      25.562  -9.468  -4.023  1.00  0.00           H  
ATOM    983  HA  GLN A  88      24.361  -9.938  -6.694  1.00  0.00           H  
ATOM    984 1HB  GLN A  88      23.093  -9.357  -3.999  1.00  0.00           H  
ATOM    985 2HB  GLN A  88      22.193  -9.556  -5.495  1.00  0.00           H  
ATOM    986 1HG  GLN A  88      22.804 -11.864  -5.632  1.00  0.00           H  
ATOM    987 2HG  GLN A  88      23.877 -11.696  -4.213  1.00  0.00           H  
ATOM    988 1HE2 GLN A  88      21.041 -11.733  -1.881  1.00  0.00           H  
ATOM    989 2HE2 GLN A  88      22.667 -11.154  -2.017  1.00  0.00           H  
ATOM    990  N   GLU A  89      24.904  -6.966  -5.526  1.00 24.67           N  
ATOM    991  CA  GLU A  89      24.663  -5.547  -5.685  1.00 22.06           C  
ATOM    992  C   GLU A  89      26.015  -4.886  -5.585  1.00 20.36           C  
ATOM    993  O   GLU A  89      26.959  -5.547  -5.167  1.00 20.51           O  
ATOM    994  CB  GLU A  89      23.720  -5.071  -4.570  1.00 21.01           C  
ATOM    995  CG  GLU A  89      23.367  -3.589  -4.565  1.00 23.46           C  
ATOM    996  CD  GLU A  89      22.774  -3.055  -5.870  1.00 25.15           C  
ATOM    997  OE1 GLU A  89      21.550  -3.007  -5.995  1.00 24.05           O  
ATOM    998  OE2 GLU A  89      23.537  -2.669  -6.756  1.00 25.47           O  
ATOM    999  H   GLU A  89      25.709  -7.272  -4.997  1.00  0.00           H  
ATOM   1000  HA  GLU A  89      24.189  -5.382  -6.654  1.00  0.00           H  
ATOM   1001 1HB  GLU A  89      22.780  -5.619  -4.632  1.00  0.00           H  
ATOM   1002 2HB  GLU A  89      24.164  -5.293  -3.600  1.00  0.00           H  
ATOM   1003 1HG  GLU A  89      22.643  -3.401  -3.773  1.00  0.00           H  
ATOM   1004 2HG  GLU A  89      24.264  -3.013  -4.344  1.00  0.00           H  
ATOM   1005  N   GLN A  90      26.169  -3.635  -6.001  1.00 19.90           N  
ATOM   1006  CA  GLN A  90      27.402  -2.882  -5.850  1.00 23.69           C  
ATOM   1007  C   GLN A  90      27.054  -1.492  -5.334  1.00 21.06           C  
ATOM   1008  O   GLN A  90      26.220  -0.766  -5.873  1.00 17.30           O  
ATOM   1009  CB  GLN A  90      28.172  -2.782  -7.208  1.00 27.07           C  
ATOM   1010  CG  GLN A  90      28.771  -4.157  -7.633  1.00 36.00           C  
ATOM   1011  CD  GLN A  90      30.205  -4.534  -7.159  1.00 42.32           C  
ATOM   1012  OE1 GLN A  90      30.682  -4.141  -6.077  1.00 45.52           O  
ATOM   1013  NE2 GLN A  90      30.953  -5.334  -7.918  1.00 41.74           N  
ATOM   1014  H   GLN A  90      25.376  -3.196  -6.447  1.00  0.00           H  
ATOM   1015  HA  GLN A  90      28.037  -3.399  -5.132  1.00  0.00           H  
ATOM   1016 1HB  GLN A  90      27.496  -2.427  -7.985  1.00  0.00           H  
ATOM   1017 2HB  GLN A  90      28.976  -2.051  -7.116  1.00  0.00           H  
ATOM   1018 1HG  GLN A  90      28.132  -4.954  -7.253  1.00  0.00           H  
ATOM   1019 2HG  GLN A  90      28.815  -4.201  -8.721  1.00  0.00           H  
ATOM   1020 1HE2 GLN A  90      31.877  -5.584  -7.624  1.00  0.00           H  
ATOM   1021 2HE2 GLN A  90      30.591  -5.686  -8.782  1.00  0.00           H  
ATOM   1022  N   LEU A  91      27.726  -1.121  -4.267  1.00 19.60           N  
ATOM   1023  CA  LEU A  91      27.479   0.138  -3.610  1.00 20.41           C  
ATOM   1024  C   LEU A  91      27.725   1.369  -4.506  1.00 19.79           C  
ATOM   1025  O   LEU A  91      27.110   2.438  -4.340  1.00 16.77           O  
ATOM   1026  CB  LEU A  91      28.353   0.077  -2.347  1.00 22.07           C  
ATOM   1027  CG  LEU A  91      27.937   0.743  -1.027  1.00 23.60           C  
ATOM   1028  CD1 LEU A  91      26.531   0.383  -0.558  1.00 21.42           C  
ATOM   1029  CD2 LEU A  91      28.946   0.280  -0.004  1.00 24.33           C  
ATOM   1030  H   LEU A  91      28.435  -1.737  -3.897  1.00  0.00           H  
ATOM   1031  HA  LEU A  91      26.419   0.197  -3.363  1.00  0.00           H  
ATOM   1032 1HB  LEU A  91      28.508  -0.967  -2.082  1.00  0.00           H  
ATOM   1033 2HB  LEU A  91      29.324   0.520  -2.575  1.00  0.00           H  
ATOM   1034  HG  LEU A  91      27.958   1.827  -1.143  1.00  0.00           H  
ATOM   1035 1HD1 LEU A  91      26.319   0.895   0.381  1.00  0.00           H  
ATOM   1036 2HD1 LEU A  91      25.806   0.691  -1.311  1.00  0.00           H  
ATOM   1037 3HD1 LEU A  91      26.463  -0.694  -0.407  1.00  0.00           H  
ATOM   1038 1HD2 LEU A  91      28.708   0.719   0.966  1.00  0.00           H  
ATOM   1039 2HD2 LEU A  91      28.913  -0.807   0.073  1.00  0.00           H  
ATOM   1040 3HD2 LEU A  91      29.944   0.593  -0.309  1.00  0.00           H  
ATOM   1041  N   GLY A  92      28.609   1.204  -5.500  1.00 18.86           N  
ATOM   1042  CA  GLY A  92      28.909   2.258  -6.423  1.00 17.76           C  
ATOM   1043  C   GLY A  92      27.959   2.273  -7.592  1.00 18.67           C  
ATOM   1044  O   GLY A  92      28.101   3.160  -8.420  1.00 20.13           O  
ATOM   1045  H   GLY A  92      29.076   0.314  -5.601  1.00  0.00           H  
ATOM   1046 1HA  GLY A  92      28.860   3.217  -5.908  1.00  0.00           H  
ATOM   1047 2HA  GLY A  92      29.928   2.141  -6.789  1.00  0.00           H  
ATOM   1048  N   ARG A  93      26.978   1.395  -7.741  1.00 19.77           N  
ATOM   1049  CA  ARG A  93      26.112   1.392  -8.918  1.00 20.74           C  
ATOM   1050  C   ARG A  93      25.288   2.677  -8.957  1.00 21.96           C  
ATOM   1051  O   ARG A  93      24.817   3.157  -7.922  1.00 20.32           O  
ATOM   1052  CB  ARG A  93      25.192   0.177  -8.873  1.00 21.96           C  
ATOM   1053  CG  ARG A  93      24.338   0.090 -10.112  1.00 21.87           C  
ATOM   1054  CD  ARG A  93      23.647  -1.241 -10.167  1.00 24.29           C  
ATOM   1055  NE  ARG A  93      22.623  -1.388  -9.155  1.00 24.20           N  
ATOM   1056  CZ  ARG A  93      21.391  -0.903  -9.297  1.00 26.63           C  
ATOM   1057  NH1 ARG A  93      21.007  -0.235 -10.385  1.00 27.89           N  
ATOM   1058  NH2 ARG A  93      20.506  -1.132  -8.341  1.00 25.73           N  
ATOM   1059  H   ARG A  93      26.826   0.708  -7.016  1.00  0.00           H  
ATOM   1060  HA  ARG A  93      26.739   1.331  -9.809  1.00  0.00           H  
ATOM   1061 1HB  ARG A  93      25.788  -0.729  -8.779  1.00  0.00           H  
ATOM   1062 2HB  ARG A  93      24.549   0.239  -7.994  1.00  0.00           H  
ATOM   1063 1HG  ARG A  93      23.589   0.882 -10.095  1.00  0.00           H  
ATOM   1064 2HG  ARG A  93      24.967   0.203 -10.996  1.00  0.00           H  
ATOM   1065 1HD  ARG A  93      23.170  -1.363 -11.140  1.00  0.00           H  
ATOM   1066 2HD  ARG A  93      24.375  -2.036 -10.018  1.00  0.00           H  
ATOM   1067  HE  ARG A  93      22.868  -1.881  -8.307  1.00  0.00           H  
ATOM   1068 1HH1 ARG A  93      21.660  -0.081 -11.140  1.00  0.00           H  
ATOM   1069 2HH1 ARG A  93      20.063   0.117 -10.456  1.00  0.00           H  
ATOM   1070 1HH2 ARG A  93      20.771  -1.665  -7.524  1.00  0.00           H  
ATOM   1071 2HH2 ARG A  93      19.566  -0.774  -8.427  1.00  0.00           H  
ATOM   1072  N   ARG A  94      25.169   3.276 -10.144  1.00 22.09           N  
ATOM   1073  CA  ARG A  94      24.426   4.511 -10.307  1.00 21.27           C  
ATOM   1074  C   ARG A  94      22.997   4.175 -10.661  1.00 22.52           C  
ATOM   1075  O   ARG A  94      22.693   3.338 -11.535  1.00 24.42           O  
ATOM   1076  CB  ARG A  94      25.060   5.331 -11.406  1.00 22.48           C  
ATOM   1077  CG  ARG A  94      24.444   6.716 -11.586  1.00 25.20           C  
ATOM   1078  CD  ARG A  94      25.294   7.530 -12.554  1.00 26.44           C  
ATOM   1079  NE  ARG A  94      26.574   7.805 -11.924  1.00 30.29           N  
ATOM   1080  CZ  ARG A  94      26.788   8.873 -11.147  1.00 30.20           C  
ATOM   1081  NH1 ARG A  94      25.831   9.782 -10.914  1.00 30.69           N  
ATOM   1082  NH2 ARG A  94      27.965   8.972 -10.521  1.00 29.77           N  
ATOM   1083  H   ARG A  94      25.609   2.856 -10.950  1.00  0.00           H  
ATOM   1084  HA  ARG A  94      24.470   5.069  -9.371  1.00  0.00           H  
ATOM   1085 1HB  ARG A  94      26.121   5.458 -11.198  1.00  0.00           H  
ATOM   1086 2HB  ARG A  94      24.975   4.797 -12.353  1.00  0.00           H  
ATOM   1087 1HG  ARG A  94      23.435   6.617 -11.987  1.00  0.00           H  
ATOM   1088 2HG  ARG A  94      24.403   7.225 -10.623  1.00  0.00           H  
ATOM   1089 1HD  ARG A  94      25.446   6.962 -13.471  1.00  0.00           H  
ATOM   1090 2HD  ARG A  94      24.787   8.465 -12.787  1.00  0.00           H  
ATOM   1091  HE  ARG A  94      27.329   7.153 -12.089  1.00  0.00           H  
ATOM   1092 1HH1 ARG A  94      24.917   9.672 -11.330  1.00  0.00           H  
ATOM   1093 2HH1 ARG A  94      26.023  10.578 -10.322  1.00  0.00           H  
ATOM   1094 1HH2 ARG A  94      28.664   8.252 -10.642  1.00  0.00           H  
ATOM   1095 2HH2 ARG A  94      28.156   9.766  -9.928  1.00  0.00           H  
ATOM   1096  N   ILE A  95      22.101   4.831  -9.936  1.00 20.91           N  
ATOM   1097  CA  ILE A  95      20.687   4.704 -10.165  1.00 19.11           C  
ATOM   1098  C   ILE A  95      20.231   6.003 -10.820  1.00 19.58           C  
ATOM   1099  O   ILE A  95      20.534   7.124 -10.405  1.00 17.14           O  
ATOM   1100  CB  ILE A  95      20.024   4.419  -8.799  1.00 18.42           C  
ATOM   1101  CG1 ILE A  95      20.497   3.033  -8.357  1.00 20.85           C  
ATOM   1102  CG2 ILE A  95      18.477   4.515  -8.876  1.00 17.32           C  
ATOM   1103  CD1 ILE A  95      20.084   2.571  -6.945  1.00 24.26           C  
ATOM   1104  H   ILE A  95      22.427   5.441  -9.200  1.00  0.00           H  
ATOM   1105  HA  ILE A  95      20.520   3.869 -10.844  1.00  0.00           H  
ATOM   1106  HB  ILE A  95      20.375   5.146  -8.066  1.00  0.00           H  
ATOM   1107 1HG1 ILE A  95      20.122   2.283  -9.052  1.00  0.00           H  
ATOM   1108 2HG1 ILE A  95      21.586   2.993  -8.389  1.00  0.00           H  
ATOM   1109 1HG2 ILE A  95      18.050   4.307  -7.895  1.00  0.00           H  
ATOM   1110 2HG2 ILE A  95      18.190   5.518  -9.191  1.00  0.00           H  
ATOM   1111 3HG2 ILE A  95      18.102   3.788  -9.596  1.00  0.00           H  
ATOM   1112 1HD1 ILE A  95      20.484   1.574  -6.757  1.00  0.00           H  
ATOM   1113 2HD1 ILE A  95      20.480   3.266  -6.205  1.00  0.00           H  
ATOM   1114 3HD1 ILE A  95      18.998   2.544  -6.874  1.00  0.00           H  
ATOM   1115  N   HIS A  96      19.532   5.866 -11.920  1.00 18.35           N  
ATOM   1116  CA  HIS A  96      19.025   7.063 -12.562  1.00 21.50           C  
ATOM   1117  C   HIS A  96      17.572   7.123 -12.105  1.00 22.35           C  
ATOM   1118  O   HIS A  96      16.979   6.089 -11.786  1.00 25.89           O  
ATOM   1119  CB  HIS A  96      19.128   6.920 -14.070  1.00 24.40           C  
ATOM   1120  CG  HIS A  96      20.571   6.869 -14.530  1.00 26.15           C  
ATOM   1121  ND1 HIS A  96      21.413   7.894 -14.678  1.00 29.51           N  
ATOM   1122  CD2 HIS A  96      21.253   5.710 -14.830  1.00 27.37           C  
ATOM   1123  CE1 HIS A  96      22.580   7.413 -15.055  1.00 27.05           C  
ATOM   1124  NE2 HIS A  96      22.465   6.103 -15.139  1.00 28.93           N  
ATOM   1125  H   HIS A  96      19.336   4.966 -12.334  1.00  0.00           H  
ATOM   1126  HA  HIS A  96      19.621   7.921 -12.254  1.00  0.00           H  
ATOM   1127 1HB  HIS A  96      18.617   6.008 -14.385  1.00  0.00           H  
ATOM   1128 2HB  HIS A  96      18.626   7.758 -14.551  1.00  0.00           H  
ATOM   1129  HD2 HIS A  96      20.888   4.683 -14.819  1.00  0.00           H  
ATOM   1130  HE1 HIS A  96      23.476   7.999 -15.257  1.00  0.00           H  
ATOM   1131  HE2 HIS A  96      23.199   5.461 -15.406  1.00  0.00           H  
ATOM   1132  N   TYR A  97      16.954   8.271 -12.001  1.00 19.07           N  
ATOM   1133  CA  TYR A  97      15.579   8.390 -11.605  1.00 16.04           C  
ATOM   1134  C   TYR A  97      15.157   9.722 -12.175  1.00 15.86           C  
ATOM   1135  O   TYR A  97      15.999  10.465 -12.664  1.00 17.29           O  
ATOM   1136  CB  TYR A  97      15.492   8.340 -10.051  1.00 13.08           C  
ATOM   1137  CG  TYR A  97      16.392   9.302  -9.270  1.00 11.41           C  
ATOM   1138  CD1 TYR A  97      17.706   8.972  -8.953  1.00  9.89           C  
ATOM   1139  CD2 TYR A  97      15.867  10.520  -8.914  1.00 13.02           C  
ATOM   1140  CE1 TYR A  97      18.497   9.860  -8.277  1.00 11.73           C  
ATOM   1141  CE2 TYR A  97      16.656  11.429  -8.255  1.00 13.52           C  
ATOM   1142  CZ  TYR A  97      17.958  11.086  -7.942  1.00 13.69           C  
ATOM   1143  OH  TYR A  97      18.712  12.018  -7.250  1.00 15.54           O  
ATOM   1144  H   TYR A  97      17.480   9.108 -12.211  1.00  0.00           H  
ATOM   1145  HA  TYR A  97      15.024   7.550 -12.024  1.00  0.00           H  
ATOM   1146 1HB  TYR A  97      14.469   8.551  -9.736  1.00  0.00           H  
ATOM   1147 2HB  TYR A  97      15.739   7.337  -9.705  1.00  0.00           H  
ATOM   1148  HD1 TYR A  97      18.110   8.002  -9.244  1.00  0.00           H  
ATOM   1149  HD2 TYR A  97      14.831  10.759  -9.154  1.00  0.00           H  
ATOM   1150  HE1 TYR A  97      19.526   9.596  -8.032  1.00  0.00           H  
ATOM   1151  HE2 TYR A  97      16.254  12.406  -7.986  1.00  0.00           H  
ATOM   1152  HH  TYR A  97      18.189  12.811  -7.109  1.00  0.00           H  
ATOM   1153  N   SER A  98      13.934  10.166 -12.120  1.00 16.44           N  
ATOM   1154  CA  SER A  98      13.577  11.394 -12.781  1.00 19.75           C  
ATOM   1155  C   SER A  98      12.629  12.096 -11.844  1.00 21.53           C  
ATOM   1156  O   SER A  98      12.264  11.539 -10.803  1.00 20.96           O  
ATOM   1157  CB  SER A  98      12.901  11.069 -14.131  1.00 20.35           C  
ATOM   1158  OG  SER A  98      11.669  10.441 -13.904  1.00 16.91           O  
ATOM   1159  H   SER A  98      13.224   9.655 -11.616  1.00  0.00           H  
ATOM   1160  HA  SER A  98      14.489  11.966 -12.965  1.00  0.00           H  
ATOM   1161 1HB  SER A  98      12.757  11.989 -14.697  1.00  0.00           H  
ATOM   1162 2HB  SER A  98      13.552  10.423 -14.718  1.00  0.00           H  
ATOM   1163  HG  SER A  98      11.593  10.343 -12.952  1.00  0.00           H  
ATOM   1164  N   GLN A  99      12.177  13.291 -12.234  1.00 23.64           N  
ATOM   1165  CA  GLN A  99      11.342  14.141 -11.397  1.00 24.82           C  
ATOM   1166  C   GLN A  99      10.058  13.436 -11.011  1.00 22.70           C  
ATOM   1167  O   GLN A  99       9.548  13.612  -9.922  1.00 22.35           O  
ATOM   1168  CB  GLN A  99      11.018  15.395 -12.153  1.00 30.57           C  
ATOM   1169  CG  GLN A  99      10.573  16.559 -11.295  1.00 38.50           C  
ATOM   1170  CD  GLN A  99      10.490  17.797 -12.174  1.00 44.16           C  
ATOM   1171  OE1 GLN A  99      11.492  18.288 -12.705  1.00 45.79           O  
ATOM   1172  NE2 GLN A  99       9.285  18.300 -12.396  1.00 46.45           N  
ATOM   1173  H   GLN A  99      12.435  13.611 -13.156  1.00  0.00           H  
ATOM   1174  HA  GLN A  99      11.901  14.395 -10.496  1.00  0.00           H  
ATOM   1175 1HB  GLN A  99      11.895  15.716 -12.717  1.00  0.00           H  
ATOM   1176 2HB  GLN A  99      10.224  15.191 -12.871  1.00  0.00           H  
ATOM   1177 1HG  GLN A  99       9.596  16.330 -10.869  1.00  0.00           H  
ATOM   1178 2HG  GLN A  99      11.302  16.709 -10.498  1.00  0.00           H  
ATOM   1179 1HE2 GLN A  99       9.180  19.114 -12.968  1.00  0.00           H  
ATOM   1180 2HE2 GLN A  99       8.480  17.867 -11.991  1.00  0.00           H  
ATOM   1181  N   ASN A 100       9.546  12.559 -11.861  1.00 21.23           N  
ATOM   1182  CA  ASN A 100       8.318  11.831 -11.596  1.00 22.94           C  
ATOM   1183  C   ASN A 100       8.457  10.891 -10.395  1.00 21.67           C  
ATOM   1184  O   ASN A 100       7.466  10.359  -9.892  1.00 21.94           O  
ATOM   1185  CB  ASN A 100       7.924  10.989 -12.811  1.00 24.67           C  
ATOM   1186  CG  ASN A 100       7.461  11.803 -14.006  1.00 30.67           C  
ATOM   1187  OD1 ASN A 100       7.931  11.632 -15.138  1.00 32.42           O  
ATOM   1188  ND2 ASN A 100       6.535  12.735 -13.817  1.00 31.58           N  
ATOM   1189  H   ASN A 100      10.037  12.397 -12.728  1.00  0.00           H  
ATOM   1190  HA  ASN A 100       7.524  12.551 -11.396  1.00  0.00           H  
ATOM   1191 1HB  ASN A 100       8.774  10.383 -13.126  1.00  0.00           H  
ATOM   1192 2HB  ASN A 100       7.119  10.307 -12.536  1.00  0.00           H  
ATOM   1193 1HD2 ASN A 100       6.214  13.284 -14.589  1.00  0.00           H  
ATOM   1194 2HD2 ASN A 100       6.158  12.887 -12.903  1.00  0.00           H  
ATOM   1195  N   ASP A 101       9.673  10.617  -9.940  1.00 19.06           N  
ATOM   1196  CA  ASP A 101       9.892   9.727  -8.815  1.00 18.30           C  
ATOM   1197  C   ASP A 101       9.871  10.395  -7.469  1.00 18.03           C  
ATOM   1198  O   ASP A 101       9.750   9.692  -6.468  1.00 16.82           O  
ATOM   1199  CB  ASP A 101      11.232   9.034  -8.904  1.00 18.85           C  
ATOM   1200  CG  ASP A 101      11.282   8.078 -10.071  1.00 22.11           C  
ATOM   1201  OD1 ASP A 101      10.555   7.071 -10.037  1.00 20.49           O  
ATOM   1202  OD2 ASP A 101      12.028   8.383 -11.007  1.00 19.55           O  
ATOM   1203  H   ASP A 101      10.470  11.042 -10.392  1.00  0.00           H  
ATOM   1204  HA  ASP A 101       9.113   8.962  -8.823  1.00  0.00           H  
ATOM   1205 1HB  ASP A 101      12.022   9.779  -9.012  1.00  0.00           H  
ATOM   1206 2HB  ASP A 101      11.423   8.487  -7.979  1.00  0.00           H  
ATOM   1207  N   LEU A 102      10.046  11.715  -7.432  1.00 15.73           N  
ATOM   1208  CA  LEU A 102      10.224  12.443  -6.203  1.00 16.09           C  
ATOM   1209  C   LEU A 102       8.979  12.436  -5.356  1.00 18.36           C  
ATOM   1210  O   LEU A 102       7.851  12.567  -5.855  1.00 18.60           O  
ATOM   1211  CB  LEU A 102      10.656  13.851  -6.594  1.00 15.72           C  
ATOM   1212  CG  LEU A 102      12.148  14.299  -6.721  1.00 20.69           C  
ATOM   1213  CD1 LEU A 102      13.055  13.279  -7.369  1.00 17.64           C  
ATOM   1214  CD2 LEU A 102      12.180  15.557  -7.553  1.00 17.76           C  
ATOM   1215  H   LEU A 102      10.050  12.218  -8.307  1.00  0.00           H  
ATOM   1216  HA  LEU A 102      11.004  11.953  -5.622  1.00  0.00           H  
ATOM   1217 1HB  LEU A 102      10.239  14.082  -7.573  1.00  0.00           H  
ATOM   1218 2HB  LEU A 102      10.243  14.554  -5.870  1.00  0.00           H  
ATOM   1219  HG  LEU A 102      12.556  14.491  -5.728  1.00  0.00           H  
ATOM   1220 1HD1 LEU A 102      14.070  13.674  -7.416  1.00  0.00           H  
ATOM   1221 2HD1 LEU A 102      13.051  12.362  -6.780  1.00  0.00           H  
ATOM   1222 3HD1 LEU A 102      12.702  13.067  -8.377  1.00  0.00           H  
ATOM   1223 1HD2 LEU A 102      13.211  15.896  -7.660  1.00  0.00           H  
ATOM   1224 2HD2 LEU A 102      11.762  15.352  -8.539  1.00  0.00           H  
ATOM   1225 3HD2 LEU A 102      11.592  16.332  -7.062  1.00  0.00           H  
ATOM   1226  N   VAL A 103       9.132  12.180  -4.060  1.00 16.98           N  
ATOM   1227  CA  VAL A 103       7.984  12.295  -3.169  1.00 17.19           C  
ATOM   1228  C   VAL A 103       8.265  13.414  -2.161  1.00 18.14           C  
ATOM   1229  O   VAL A 103       9.346  14.014  -2.178  1.00 17.83           O  
ATOM   1230  CB  VAL A 103       7.707  10.944  -2.444  1.00 17.63           C  
ATOM   1231  CG1 VAL A 103       7.460   9.853  -3.500  1.00 15.10           C  
ATOM   1232  CG2 VAL A 103       8.871  10.576  -1.534  1.00 13.70           C  
ATOM   1233  H   VAL A 103      10.026  11.907  -3.678  1.00  0.00           H  
ATOM   1234  HA  VAL A 103       7.109  12.553  -3.765  1.00  0.00           H  
ATOM   1235  HB  VAL A 103       6.802  11.045  -1.844  1.00  0.00           H  
ATOM   1236 1HG1 VAL A 103       7.263   8.902  -3.002  1.00  0.00           H  
ATOM   1237 2HG1 VAL A 103       6.600  10.125  -4.112  1.00  0.00           H  
ATOM   1238 3HG1 VAL A 103       8.341   9.754  -4.134  1.00  0.00           H  
ATOM   1239 1HG2 VAL A 103       8.659   9.631  -1.035  1.00  0.00           H  
ATOM   1240 2HG2 VAL A 103       9.781  10.477  -2.129  1.00  0.00           H  
ATOM   1241 3HG2 VAL A 103       9.011  11.358  -0.787  1.00  0.00           H  
ATOM   1242  N   GLU A 104       7.317  13.769  -1.290  1.00 17.27           N  
ATOM   1243  CA  GLU A 104       7.508  14.814  -0.282  1.00 21.09           C  
ATOM   1244  C   GLU A 104       8.720  14.550   0.599  1.00 18.69           C  
ATOM   1245  O   GLU A 104       8.984  13.406   0.935  1.00 20.37           O  
ATOM   1246  CB  GLU A 104       6.254  14.932   0.599  1.00 24.28           C  
ATOM   1247  CG  GLU A 104       5.864  13.670   1.380  1.00 33.83           C  
ATOM   1248  CD  GLU A 104       4.519  13.756   2.109  1.00 39.91           C  
ATOM   1249  OE1 GLU A 104       3.473  13.813   1.450  1.00 42.50           O  
ATOM   1250  OE2 GLU A 104       4.514  13.742   3.344  1.00 43.84           O  
ATOM   1251  H   GLU A 104       6.430  13.288  -1.337  1.00  0.00           H  
ATOM   1252  HA  GLU A 104       7.671  15.763  -0.794  1.00  0.00           H  
ATOM   1253 1HB  GLU A 104       6.396  15.729   1.329  1.00  0.00           H  
ATOM   1254 2HB  GLU A 104       5.398  15.203  -0.020  1.00  0.00           H  
ATOM   1255 1HG  GLU A 104       5.817  12.828   0.690  1.00  0.00           H  
ATOM   1256 2HG  GLU A 104       6.638  13.457   2.116  1.00  0.00           H  
ATOM   1257  N   TYR A 105       9.447  15.599   0.942  1.00 17.97           N  
ATOM   1258  CA  TYR A 105      10.634  15.594   1.781  1.00 18.47           C  
ATOM   1259  C   TYR A 105      11.703  14.651   1.229  1.00 19.58           C  
ATOM   1260  O   TYR A 105      12.081  13.608   1.763  1.00 18.88           O  
ATOM   1261  CB  TYR A 105      10.295  15.203   3.252  1.00 21.54           C  
ATOM   1262  CG  TYR A 105      11.539  15.428   4.098  1.00 26.90           C  
ATOM   1263  CD1 TYR A 105      11.914  16.716   4.436  1.00 28.51           C  
ATOM   1264  CD2 TYR A 105      12.343  14.360   4.447  1.00 27.82           C  
ATOM   1265  CE1 TYR A 105      13.099  16.940   5.102  1.00 28.51           C  
ATOM   1266  CE2 TYR A 105      13.525  14.580   5.110  1.00 28.56           C  
ATOM   1267  CZ  TYR A 105      13.896  15.869   5.425  1.00 30.59           C  
ATOM   1268  OH  TYR A 105      15.102  16.091   6.061  1.00 32.16           O  
ATOM   1269  H   TYR A 105       9.114  16.475   0.566  1.00  0.00           H  
ATOM   1270  HA  TYR A 105      11.057  16.599   1.786  1.00  0.00           H  
ATOM   1271 1HB  TYR A 105       9.461  15.810   3.607  1.00  0.00           H  
ATOM   1272 2HB  TYR A 105       9.979  14.161   3.287  1.00  0.00           H  
ATOM   1273  HD1 TYR A 105      11.270  17.557   4.175  1.00  0.00           H  
ATOM   1274  HD2 TYR A 105      12.040  13.344   4.193  1.00  0.00           H  
ATOM   1275  HE1 TYR A 105      13.392  17.956   5.367  1.00  0.00           H  
ATOM   1276  HE2 TYR A 105      14.162  13.738   5.381  1.00  0.00           H  
ATOM   1277  HH  TYR A 105      15.554  15.253   6.189  1.00  0.00           H  
ATOM   1278  N   SER A 106      12.227  15.102   0.096  1.00 18.38           N  
ATOM   1279  CA  SER A 106      13.331  14.454  -0.560  1.00 20.00           C  
ATOM   1280  C   SER A 106      14.384  15.507  -0.915  1.00 21.78           C  
ATOM   1281  O   SER A 106      14.768  15.627  -2.088  1.00 21.74           O  
ATOM   1282  CB  SER A 106      12.791  13.717  -1.809  1.00 19.30           C  
ATOM   1283  OG  SER A 106      11.908  12.697  -1.342  1.00 22.15           O  
ATOM   1284  H   SER A 106      11.832  15.935  -0.315  1.00  0.00           H  
ATOM   1285  HA  SER A 106      13.770  13.732   0.132  1.00  0.00           H  
ATOM   1286 1HB  SER A 106      12.280  14.427  -2.457  1.00  0.00           H  
ATOM   1287 2HB  SER A 106      13.624  13.300  -2.373  1.00  0.00           H  
ATOM   1288  HG  SER A 106      11.885  12.784  -0.386  1.00  0.00           H  
ATOM   1289  N   PRO A 107      14.940  16.261   0.064  1.00 22.01           N  
ATOM   1290  CA  PRO A 107      15.777  17.428  -0.199  1.00 21.23           C  
ATOM   1291  C   PRO A 107      17.084  17.141  -0.934  1.00 21.03           C  
ATOM   1292  O   PRO A 107      17.733  18.021  -1.493  1.00 22.11           O  
ATOM   1293  CB  PRO A 107      16.000  18.039   1.176  1.00 21.71           C  
ATOM   1294  CG  PRO A 107      15.710  16.906   2.129  1.00 24.49           C  
ATOM   1295  CD  PRO A 107      14.536  16.229   1.446  1.00 22.37           C  
ATOM   1296  HA  PRO A 107      15.230  18.127  -0.848  1.00  0.00           H  
ATOM   1297 1HB  PRO A 107      17.029  18.416   1.258  1.00  0.00           H  
ATOM   1298 2HB  PRO A 107      15.330  18.901   1.317  1.00  0.00           H  
ATOM   1299 1HG  PRO A 107      16.597  16.265   2.237  1.00  0.00           H  
ATOM   1300 2HG  PRO A 107      15.480  17.301   3.129  1.00  0.00           H  
ATOM   1301 1HD  PRO A 107      14.439  15.198   1.819  1.00  0.00           H  
ATOM   1302 2HD  PRO A 107      13.617  16.801   1.642  1.00  0.00           H  
ATOM   1303  N   VAL A 108      17.516  15.891  -0.929  1.00 19.82           N  
ATOM   1304  CA  VAL A 108      18.766  15.522  -1.565  1.00 18.51           C  
ATOM   1305  C   VAL A 108      18.525  14.976  -2.962  1.00 19.60           C  
ATOM   1306  O   VAL A 108      19.212  15.478  -3.869  1.00 19.90           O  
ATOM   1307  CB  VAL A 108      19.539  14.440  -0.748  1.00 18.27           C  
ATOM   1308  CG1 VAL A 108      20.736  14.064  -1.565  1.00 16.57           C  
ATOM   1309  CG2 VAL A 108      19.958  14.930   0.650  1.00 15.58           C  
ATOM   1310  H   VAL A 108      16.966  15.175  -0.474  1.00  0.00           H  
ATOM   1311  HA  VAL A 108      19.396  16.410  -1.628  1.00  0.00           H  
ATOM   1312  HB  VAL A 108      18.898  13.568  -0.620  1.00  0.00           H  
ATOM   1313 1HG1 VAL A 108      21.314  13.306  -1.036  1.00  0.00           H  
ATOM   1314 2HG1 VAL A 108      20.410  13.667  -2.526  1.00  0.00           H  
ATOM   1315 3HG1 VAL A 108      21.357  14.945  -1.728  1.00  0.00           H  
ATOM   1316 1HG2 VAL A 108      20.490  14.134   1.170  1.00  0.00           H  
ATOM   1317 2HG2 VAL A 108      20.609  15.798   0.551  1.00  0.00           H  
ATOM   1318 3HG2 VAL A 108      19.071  15.204   1.220  1.00  0.00           H  
ATOM   1319  N   THR A 109      17.610  14.004  -3.201  1.00 17.77           N  
ATOM   1320  CA  THR A 109      17.500  13.429  -4.534  1.00 16.85           C  
ATOM   1321  C   THR A 109      17.056  14.427  -5.604  1.00 19.68           C  
ATOM   1322  O   THR A 109      17.484  14.360  -6.781  1.00 17.44           O  
ATOM   1323  CB  THR A 109      16.560  12.202  -4.475  1.00 14.80           C  
ATOM   1324  OG1 THR A 109      15.310  12.573  -3.927  1.00 13.05           O  
ATOM   1325  CG2 THR A 109      17.200  11.093  -3.614  1.00 14.36           C  
ATOM   1326  H   THR A 109      17.001  13.669  -2.469  1.00  0.00           H  
ATOM   1327  HA  THR A 109      18.491  13.109  -4.856  1.00  0.00           H  
ATOM   1328  HB  THR A 109      16.386  11.827  -5.483  1.00  0.00           H  
ATOM   1329  HG1 THR A 109      15.327  13.504  -3.694  1.00  0.00           H  
ATOM   1330 1HG2 THR A 109      16.534  10.231  -3.576  1.00  0.00           H  
ATOM   1331 2HG2 THR A 109      18.152  10.796  -4.053  1.00  0.00           H  
ATOM   1332 3HG2 THR A 109      17.368  11.465  -2.605  1.00  0.00           H  
ATOM   1333  N   GLU A 110      16.267  15.424  -5.183  1.00 19.76           N  
ATOM   1334  CA  GLU A 110      15.778  16.428  -6.135  1.00 24.72           C  
ATOM   1335  C   GLU A 110      16.931  17.225  -6.737  1.00 25.47           C  
ATOM   1336  O   GLU A 110      16.803  17.774  -7.839  1.00 28.24           O  
ATOM   1337  CB  GLU A 110      14.804  17.401  -5.448  1.00 26.81           C  
ATOM   1338  CG  GLU A 110      15.519  18.316  -4.449  1.00 30.94           C  
ATOM   1339  CD  GLU A 110      14.678  19.230  -3.576  1.00 35.69           C  
ATOM   1340  OE1 GLU A 110      13.456  19.062  -3.532  1.00 35.52           O  
ATOM   1341  OE2 GLU A 110      15.288  20.100  -2.926  1.00 37.94           O  
ATOM   1342  H   GLU A 110      16.003  15.498  -4.211  1.00  0.00           H  
ATOM   1343  HA  GLU A 110      15.246  15.913  -6.937  1.00  0.00           H  
ATOM   1344 1HB  GLU A 110      14.308  18.012  -6.203  1.00  0.00           H  
ATOM   1345 2HB  GLU A 110      14.031  16.835  -4.926  1.00  0.00           H  
ATOM   1346 1HG  GLU A 110      16.102  17.703  -3.763  1.00  0.00           H  
ATOM   1347 2HG  GLU A 110      16.207  18.962  -4.992  1.00  0.00           H  
ATOM   1348  N   LYS A 111      18.092  17.203  -6.066  1.00 23.76           N  
ATOM   1349  CA  LYS A 111      19.265  17.934  -6.509  1.00 25.29           C  
ATOM   1350  C   LYS A 111      20.153  17.181  -7.493  1.00 24.95           C  
ATOM   1351  O   LYS A 111      21.172  17.715  -7.962  1.00 24.01           O  
ATOM   1352  CB  LYS A 111      20.107  18.290  -5.319  1.00 28.62           C  
ATOM   1353  CG  LYS A 111      19.515  19.264  -4.297  1.00 34.38           C  
ATOM   1354  CD  LYS A 111      20.555  19.357  -3.150  1.00 39.46           C  
ATOM   1355  CE  LYS A 111      21.949  19.868  -3.593  1.00 41.75           C  
ATOM   1356  NZ  LYS A 111      22.907  19.807  -2.504  1.00 43.47           N  
ATOM   1357  H   LYS A 111      18.145  16.654  -5.221  1.00  0.00           H  
ATOM   1358  HA  LYS A 111      18.936  18.850  -7.002  1.00  0.00           H  
ATOM   1359 1HB  LYS A 111      20.355  17.384  -4.765  1.00  0.00           H  
ATOM   1360 2HB  LYS A 111      21.043  18.736  -5.655  1.00  0.00           H  
ATOM   1361 1HG  LYS A 111      19.348  20.232  -4.771  1.00  0.00           H  
ATOM   1362 2HG  LYS A 111      18.557  18.883  -3.944  1.00  0.00           H  
ATOM   1363 1HD  LYS A 111      20.186  20.036  -2.379  1.00  0.00           H  
ATOM   1364 2HD  LYS A 111      20.694  18.372  -2.705  1.00  0.00           H  
ATOM   1365 1HE  LYS A 111      22.312  19.262  -4.421  1.00  0.00           H  
ATOM   1366 2HE  LYS A 111      21.866  20.900  -3.936  1.00  0.00           H  
ATOM   1367 1HZ  LYS A 111      23.804  20.146  -2.823  1.00  0.00           H  
ATOM   1368 2HZ  LYS A 111      22.584  20.381  -1.737  1.00  0.00           H  
ATOM   1369 3HZ  LYS A 111      23.002  18.851  -2.191  1.00  0.00           H  
ATOM   1370  N   HIS A 112      19.869  15.902  -7.777  1.00 23.68           N  
ATOM   1371  CA  HIS A 112      20.741  15.128  -8.645  1.00 22.81           C  
ATOM   1372  C   HIS A 112      19.982  14.484  -9.772  1.00 21.72           C  
ATOM   1373  O   HIS A 112      20.397  13.463 -10.329  1.00 22.39           O  
ATOM   1374  CB  HIS A 112      21.465  14.046  -7.854  1.00 23.34           C  
ATOM   1375  CG  HIS A 112      22.387  14.640  -6.809  1.00 24.84           C  
ATOM   1376  ND1 HIS A 112      22.074  14.946  -5.554  1.00 26.42           N  
ATOM   1377  CD2 HIS A 112      23.671  15.068  -7.028  1.00 25.34           C  
ATOM   1378  CE1 HIS A 112      23.095  15.558  -5.008  1.00 24.56           C  
ATOM   1379  NE2 HIS A 112      24.045  15.629  -5.900  1.00 25.54           N  
ATOM   1380  H   HIS A 112      19.045  15.465  -7.391  1.00  0.00           H  
ATOM   1381  HA  HIS A 112      21.492  15.784  -9.085  1.00  0.00           H  
ATOM   1382 1HB  HIS A 112      20.733  13.403  -7.365  1.00  0.00           H  
ATOM   1383 2HB  HIS A 112      22.045  13.424  -8.534  1.00  0.00           H  
ATOM   1384  HD2 HIS A 112      24.265  14.986  -7.938  1.00  0.00           H  
ATOM   1385  HE1 HIS A 112      23.140  15.937  -3.987  1.00  0.00           H  
ATOM   1386  HE2 HIS A 112      24.952  16.053  -5.764  1.00  0.00           H  
ATOM   1387  N   LEU A 113      18.886  15.120 -10.163  1.00 21.22           N  
ATOM   1388  CA  LEU A 113      18.065  14.584 -11.232  1.00 23.07           C  
ATOM   1389  C   LEU A 113      18.843  14.415 -12.529  1.00 23.45           C  
ATOM   1390  O   LEU A 113      18.681  13.391 -13.208  1.00 22.71           O  
ATOM   1391  CB  LEU A 113      16.848  15.491 -11.497  1.00 21.89           C  
ATOM   1392  CG  LEU A 113      15.758  15.506 -10.416  1.00 23.39           C  
ATOM   1393  CD1 LEU A 113      14.696  16.559 -10.704  1.00 24.93           C  
ATOM   1394  CD2 LEU A 113      15.074  14.158 -10.408  1.00 23.40           C  
ATOM   1395  H   LEU A 113      18.611  15.985  -9.719  1.00  0.00           H  
ATOM   1396  HA  LEU A 113      17.703  13.601 -10.930  1.00  0.00           H  
ATOM   1397 1HB  LEU A 113      17.198  16.514 -11.618  1.00  0.00           H  
ATOM   1398 2HB  LEU A 113      16.376  15.177 -12.428  1.00  0.00           H  
ATOM   1399  HG  LEU A 113      16.212  15.700  -9.443  1.00  0.00           H  
ATOM   1400 1HD1 LEU A 113      13.942  16.540  -9.917  1.00  0.00           H  
ATOM   1401 2HD1 LEU A 113      15.162  17.545 -10.735  1.00  0.00           H  
ATOM   1402 3HD1 LEU A 113      14.226  16.348 -11.663  1.00  0.00           H  
ATOM   1403 1HD2 LEU A 113      14.295  14.149  -9.646  1.00  0.00           H  
ATOM   1404 2HD2 LEU A 113      14.628  13.970 -11.385  1.00  0.00           H  
ATOM   1405 3HD2 LEU A 113      15.806  13.380 -10.189  1.00  0.00           H  
ATOM   1406  N   THR A 114      19.756  15.343 -12.819  1.00 22.88           N  
ATOM   1407  CA  THR A 114      20.497  15.237 -14.059  1.00 23.33           C  
ATOM   1408  C   THR A 114      21.451  14.065 -14.058  1.00 22.88           C  
ATOM   1409  O   THR A 114      21.494  13.335 -15.059  1.00 23.08           O  
ATOM   1410  CB  THR A 114      21.274  16.542 -14.320  1.00 24.99           C  
ATOM   1411  OG1 THR A 114      20.300  17.593 -14.497  1.00 25.69           O  
ATOM   1412  CG2 THR A 114      22.201  16.398 -15.537  1.00 24.34           C  
ATOM   1413  H   THR A 114      19.944  16.118 -12.198  1.00  0.00           H  
ATOM   1414  HA  THR A 114      19.789  15.079 -14.874  1.00  0.00           H  
ATOM   1415  HB  THR A 114      21.874  16.788 -13.445  1.00  0.00           H  
ATOM   1416  HG1 THR A 114      19.416  17.225 -14.422  1.00  0.00           H  
ATOM   1417 1HG2 THR A 114      22.737  17.333 -15.699  1.00  0.00           H  
ATOM   1418 2HG2 THR A 114      22.917  15.596 -15.357  1.00  0.00           H  
ATOM   1419 3HG2 THR A 114      21.608  16.164 -16.421  1.00  0.00           H  
ATOM   1420  N   ASP A 115      22.188  13.835 -12.961  1.00 21.84           N  
ATOM   1421  CA  ASP A 115      23.220  12.819 -12.976  1.00 20.42           C  
ATOM   1422  C   ASP A 115      22.953  11.532 -12.266  1.00 20.50           C  
ATOM   1423  O   ASP A 115      23.669  10.543 -12.483  1.00 22.31           O  
ATOM   1424  CB  ASP A 115      24.506  13.412 -12.449  1.00 22.22           C  
ATOM   1425  CG  ASP A 115      24.961  14.536 -13.376  1.00 25.36           C  
ATOM   1426  OD1 ASP A 115      25.069  14.277 -14.579  1.00 25.52           O  
ATOM   1427  OD2 ASP A 115      25.166  15.656 -12.904  1.00 24.98           O  
ATOM   1428  H   ASP A 115      22.033  14.365 -12.115  1.00  0.00           H  
ATOM   1429  HA  ASP A 115      23.368  12.492 -14.006  1.00  0.00           H  
ATOM   1430 1HB  ASP A 115      24.345  13.791 -11.440  1.00  0.00           H  
ATOM   1431 2HB  ASP A 115      25.268  12.635 -12.389  1.00  0.00           H  
ATOM   1432  N   GLY A 116      21.878  11.501 -11.495  1.00 19.57           N  
ATOM   1433  CA  GLY A 116      21.577  10.302 -10.745  1.00 18.93           C  
ATOM   1434  C   GLY A 116      22.451  10.233  -9.519  1.00 17.72           C  
ATOM   1435  O   GLY A 116      23.231  11.145  -9.253  1.00 20.10           O  
ATOM   1436  H   GLY A 116      21.261  12.297 -11.418  1.00  0.00           H  
ATOM   1437 1HA  GLY A 116      20.524  10.304 -10.460  1.00  0.00           H  
ATOM   1438 2HA  GLY A 116      21.737   9.429 -11.375  1.00  0.00           H  
ATOM   1439  N   MET A 117      22.377   9.167  -8.751  1.00 18.56           N  
ATOM   1440  CA  MET A 117      23.128   9.033  -7.505  1.00 17.01           C  
ATOM   1441  C   MET A 117      23.553   7.596  -7.349  1.00 16.07           C  
ATOM   1442  O   MET A 117      22.873   6.691  -7.828  1.00 16.46           O  
ATOM   1443  CB  MET A 117      22.268   9.386  -6.310  1.00 16.03           C  
ATOM   1444  CG  MET A 117      21.995  10.847  -6.223  1.00 17.34           C  
ATOM   1445  SD  MET A 117      20.881  11.326  -4.901  1.00 19.32           S  
ATOM   1446  CE  MET A 117      21.994  11.067  -3.554  1.00 17.12           C  
ATOM   1447  H   MET A 117      21.771   8.414  -9.044  1.00  0.00           H  
ATOM   1448  HA  MET A 117      23.973   9.722  -7.534  1.00  0.00           H  
ATOM   1449 1HB  MET A 117      21.320   8.851  -6.373  1.00  0.00           H  
ATOM   1450 2HB  MET A 117      22.765   9.062  -5.394  1.00  0.00           H  
ATOM   1451 1HG  MET A 117      22.930  11.383  -6.071  1.00  0.00           H  
ATOM   1452 2HG  MET A 117      21.553  11.190  -7.159  1.00  0.00           H  
ATOM   1453 1HE  MET A 117      21.494  11.311  -2.617  1.00  0.00           H  
ATOM   1454 2HE  MET A 117      22.308  10.022  -3.538  1.00  0.00           H  
ATOM   1455 3HE  MET A 117      22.868  11.707  -3.676  1.00  0.00           H  
ATOM   1456  N   THR A 118      24.637   7.318  -6.674  1.00 15.18           N  
ATOM   1457  CA  THR A 118      25.032   5.937  -6.495  1.00 15.60           C  
ATOM   1458  C   THR A 118      24.209   5.362  -5.342  1.00 16.11           C  
ATOM   1459  O   THR A 118      23.593   6.139  -4.589  1.00 14.83           O  
ATOM   1460  CB  THR A 118      26.556   5.858  -6.184  1.00 16.90           C  
ATOM   1461  OG1 THR A 118      26.759   6.533  -4.935  1.00 16.97           O  
ATOM   1462  CG2 THR A 118      27.423   6.483  -7.284  1.00 15.53           C  
ATOM   1463  H   THR A 118      25.207   8.048  -6.271  1.00  0.00           H  
ATOM   1464  HA  THR A 118      24.832   5.398  -7.422  1.00  0.00           H  
ATOM   1465  HB  THR A 118      26.851   4.814  -6.075  1.00  0.00           H  
ATOM   1466  HG1 THR A 118      25.922   6.885  -4.622  1.00  0.00           H  
ATOM   1467 1HG2 THR A 118      28.475   6.398  -7.011  1.00  0.00           H  
ATOM   1468 2HG2 THR A 118      27.249   5.961  -8.226  1.00  0.00           H  
ATOM   1469 3HG2 THR A 118      27.163   7.535  -7.399  1.00  0.00           H  
ATOM   1470  N   VAL A 119      24.209   4.035  -5.167  1.00 15.14           N  
ATOM   1471  CA  VAL A 119      23.551   3.397  -4.019  1.00 15.31           C  
ATOM   1472  C   VAL A 119      24.121   3.941  -2.705  1.00 14.90           C  
ATOM   1473  O   VAL A 119      23.379   4.335  -1.799  1.00 14.68           O  
ATOM   1474  CB  VAL A 119      23.737   1.866  -4.110  1.00 13.81           C  
ATOM   1475  CG1 VAL A 119      23.292   1.179  -2.851  1.00 11.01           C  
ATOM   1476  CG2 VAL A 119      22.834   1.325  -5.233  1.00 15.90           C  
ATOM   1477  H   VAL A 119      24.677   3.456  -5.850  1.00  0.00           H  
ATOM   1478  HA  VAL A 119      22.487   3.633  -4.054  1.00  0.00           H  
ATOM   1479  HB  VAL A 119      24.782   1.649  -4.333  1.00  0.00           H  
ATOM   1480 1HG1 VAL A 119      23.438   0.103  -2.952  1.00  0.00           H  
ATOM   1481 2HG1 VAL A 119      23.879   1.547  -2.009  1.00  0.00           H  
ATOM   1482 3HG1 VAL A 119      22.236   1.387  -2.676  1.00  0.00           H  
ATOM   1483 1HG2 VAL A 119      22.955   0.245  -5.310  1.00  0.00           H  
ATOM   1484 2HG2 VAL A 119      21.793   1.560  -5.008  1.00  0.00           H  
ATOM   1485 3HG2 VAL A 119      23.112   1.790  -6.179  1.00  0.00           H  
ATOM   1486  N   ARG A 120      25.442   4.050  -2.644  1.00 13.67           N  
ATOM   1487  CA  ARG A 120      26.145   4.627  -1.514  1.00 16.31           C  
ATOM   1488  C   ARG A 120      25.565   5.994  -1.218  1.00 15.00           C  
ATOM   1489  O   ARG A 120      25.188   6.253  -0.076  1.00 17.74           O  
ATOM   1490  CB  ARG A 120      27.632   4.776  -1.835  1.00 16.59           C  
ATOM   1491  CG  ARG A 120      28.502   5.340  -0.719  1.00 24.31           C  
ATOM   1492  CD  ARG A 120      29.943   5.601  -1.193  1.00 30.29           C  
ATOM   1493  NE  ARG A 120      30.554   4.400  -1.753  1.00 34.55           N  
ATOM   1494  CZ  ARG A 120      31.141   3.456  -1.009  1.00 39.36           C  
ATOM   1495  NH1 ARG A 120      31.238   3.549   0.335  1.00 41.20           N  
ATOM   1496  NH2 ARG A 120      31.653   2.401  -1.648  1.00 39.02           N  
ATOM   1497  H   ARG A 120      25.973   3.709  -3.431  1.00  0.00           H  
ATOM   1498  HA  ARG A 120      26.036   3.957  -0.660  1.00  0.00           H  
ATOM   1499 1HB  ARG A 120      28.044   3.804  -2.102  1.00  0.00           H  
ATOM   1500 2HB  ARG A 120      27.753   5.431  -2.697  1.00  0.00           H  
ATOM   1501 1HG  ARG A 120      28.082   6.283  -0.370  1.00  0.00           H  
ATOM   1502 2HG  ARG A 120      28.539   4.631   0.109  1.00  0.00           H  
ATOM   1503 1HD  ARG A 120      29.937   6.373  -1.962  1.00  0.00           H  
ATOM   1504 2HD  ARG A 120      30.549   5.932  -0.351  1.00  0.00           H  
ATOM   1505  HE  ARG A 120      30.527   4.284  -2.758  1.00  0.00           H  
ATOM   1506 1HH1 ARG A 120      30.859   4.354   0.814  1.00  0.00           H  
ATOM   1507 2HH1 ARG A 120      31.688   2.815   0.861  1.00  0.00           H  
ATOM   1508 1HH2 ARG A 120      31.587   2.339  -2.655  1.00  0.00           H  
ATOM   1509 2HH2 ARG A 120      32.105   1.665  -1.125  1.00  0.00           H  
ATOM   1510  N   GLU A 121      25.464   6.890  -2.202  1.00 15.10           N  
ATOM   1511  CA  GLU A 121      24.939   8.210  -1.920  1.00 14.48           C  
ATOM   1512  C   GLU A 121      23.482   8.208  -1.459  1.00 11.94           C  
ATOM   1513  O   GLU A 121      23.058   9.001  -0.610  1.00  9.92           O  
ATOM   1514  CB  GLU A 121      25.028   9.083  -3.143  1.00 17.55           C  
ATOM   1515  CG  GLU A 121      26.468   9.379  -3.492  1.00 23.48           C  
ATOM   1516  CD  GLU A 121      26.509  10.128  -4.796  1.00 25.94           C  
ATOM   1517  OE1 GLU A 121      26.513  11.348  -4.786  1.00 34.60           O  
ATOM   1518  OE2 GLU A 121      26.494   9.498  -5.829  1.00 28.53           O  
ATOM   1519  H   GLU A 121      25.749   6.665  -3.145  1.00  0.00           H  
ATOM   1520  HA  GLU A 121      25.537   8.658  -1.126  1.00  0.00           H  
ATOM   1521 1HB  GLU A 121      24.544   8.583  -3.982  1.00  0.00           H  
ATOM   1522 2HB  GLU A 121      24.496  10.016  -2.965  1.00  0.00           H  
ATOM   1523 1HG  GLU A 121      26.911   9.969  -2.691  1.00  0.00           H  
ATOM   1524 2HG  GLU A 121      27.015   8.440  -3.559  1.00  0.00           H  
ATOM   1525  N   LEU A 122      22.673   7.327  -2.043  1.00 11.96           N  
ATOM   1526  CA  LEU A 122      21.260   7.289  -1.695  1.00 10.49           C  
ATOM   1527  C   LEU A 122      21.095   6.789  -0.267  1.00  8.99           C  
ATOM   1528  O   LEU A 122      20.262   7.312   0.465  1.00  8.91           O  
ATOM   1529  CB  LEU A 122      20.551   6.401  -2.695  1.00  8.38           C  
ATOM   1530  CG  LEU A 122      20.447   7.018  -4.101  1.00  7.93           C  
ATOM   1531  CD1 LEU A 122      19.984   5.984  -5.057  1.00  8.54           C  
ATOM   1532  CD2 LEU A 122      19.524   8.203  -4.100  1.00  6.80           C  
ATOM   1533  H   LEU A 122      23.029   6.679  -2.731  1.00  0.00           H  
ATOM   1534  HA  LEU A 122      20.862   8.301  -1.754  1.00  0.00           H  
ATOM   1535 1HB  LEU A 122      21.089   5.457  -2.765  1.00  0.00           H  
ATOM   1536 2HB  LEU A 122      19.546   6.196  -2.328  1.00  0.00           H  
ATOM   1537  HG  LEU A 122      21.435   7.344  -4.429  1.00  0.00           H  
ATOM   1538 1HD1 LEU A 122      19.910   6.419  -6.055  1.00  0.00           H  
ATOM   1539 2HD1 LEU A 122      20.696   5.159  -5.074  1.00  0.00           H  
ATOM   1540 3HD1 LEU A 122      19.007   5.616  -4.749  1.00  0.00           H  
ATOM   1541 1HD2 LEU A 122      19.468   8.622  -5.106  1.00  0.00           H  
ATOM   1542 2HD2 LEU A 122      18.529   7.889  -3.782  1.00  0.00           H  
ATOM   1543 3HD2 LEU A 122      19.902   8.960  -3.413  1.00  0.00           H  
ATOM   1544  N   CYS A 123      21.885   5.824   0.192  1.00 10.29           N  
ATOM   1545  CA  CYS A 123      21.846   5.413   1.579  1.00 10.24           C  
ATOM   1546  C   CYS A 123      22.306   6.568   2.435  1.00 10.72           C  
ATOM   1547  O   CYS A 123      21.677   6.793   3.474  1.00 11.26           O  
ATOM   1548  CB  CYS A 123      22.738   4.221   1.808  1.00 10.31           C  
ATOM   1549  SG  CYS A 123      21.905   2.728   1.211  1.00 14.11           S  
ATOM   1550  H   CYS A 123      22.528   5.366  -0.439  1.00  0.00           H  
ATOM   1551  HA  CYS A 123      20.822   5.131   1.827  1.00  0.00           H  
ATOM   1552 1HB  CYS A 123      23.683   4.368   1.284  1.00  0.00           H  
ATOM   1553 2HB  CYS A 123      22.963   4.135   2.871  1.00  0.00           H  
ATOM   1554  N   SER A 124      23.319   7.369   2.084  1.00 10.62           N  
ATOM   1555  CA  SER A 124      23.641   8.537   2.896  1.00 12.49           C  
ATOM   1556  C   SER A 124      22.435   9.467   3.014  1.00 14.10           C  
ATOM   1557  O   SER A 124      22.002   9.811   4.119  1.00 13.77           O  
ATOM   1558  CB  SER A 124      24.804   9.283   2.278  1.00 13.49           C  
ATOM   1559  OG  SER A 124      25.126  10.448   3.035  1.00 13.35           O  
ATOM   1560  H   SER A 124      23.869   7.177   1.258  1.00  0.00           H  
ATOM   1561  HA  SER A 124      23.926   8.196   3.893  1.00  0.00           H  
ATOM   1562 1HB  SER A 124      25.672   8.627   2.230  1.00  0.00           H  
ATOM   1563 2HB  SER A 124      24.552   9.568   1.258  1.00  0.00           H  
ATOM   1564  HG  SER A 124      24.503  10.470   3.766  1.00  0.00           H  
ATOM   1565  N   ALA A 125      21.791   9.829   1.894  1.00 13.67           N  
ATOM   1566  CA  ALA A 125      20.632  10.701   1.945  1.00 11.83           C  
ATOM   1567  C   ALA A 125      19.500  10.067   2.714  1.00 10.80           C  
ATOM   1568  O   ALA A 125      18.831  10.749   3.488  1.00 11.50           O  
ATOM   1569  CB  ALA A 125      20.144  11.003   0.538  1.00 11.01           C  
ATOM   1570  H   ALA A 125      22.114   9.492   0.998  1.00  0.00           H  
ATOM   1571  HA  ALA A 125      20.930  11.633   2.426  1.00  0.00           H  
ATOM   1572 1HB  ALA A 125      19.274  11.659   0.587  1.00  0.00           H  
ATOM   1573 2HB  ALA A 125      20.937  11.497  -0.024  1.00  0.00           H  
ATOM   1574 3HB  ALA A 125      19.871  10.074   0.040  1.00  0.00           H  
ATOM   1575  N   ALA A 126      19.269   8.777   2.529  1.00  9.87           N  
ATOM   1576  CA  ALA A 126      18.179   8.089   3.190  1.00 11.48           C  
ATOM   1577  C   ALA A 126      18.373   8.115   4.698  1.00 10.66           C  
ATOM   1578  O   ALA A 126      17.408   8.269   5.435  1.00  9.16           O  
ATOM   1579  CB  ALA A 126      18.114   6.631   2.700  1.00 11.44           C  
ATOM   1580  H   ALA A 126      19.874   8.258   1.909  1.00  0.00           H  
ATOM   1581  HA  ALA A 126      17.251   8.598   2.929  1.00  0.00           H  
ATOM   1582 1HB  ALA A 126      17.292   6.116   3.198  1.00  0.00           H  
ATOM   1583 2HB  ALA A 126      17.950   6.617   1.622  1.00  0.00           H  
ATOM   1584 3HB  ALA A 126      19.051   6.128   2.930  1.00  0.00           H  
ATOM   1585  N   ILE A 127      19.617   8.010   5.175  1.00 10.50           N  
ATOM   1586  CA  ILE A 127      19.869   8.005   6.610  1.00 11.57           C  
ATOM   1587  C   ILE A 127      20.080   9.382   7.247  1.00 12.29           C  
ATOM   1588  O   ILE A 127      19.331   9.755   8.151  1.00 11.33           O  
ATOM   1589  CB  ILE A 127      21.043   7.068   6.850  1.00 12.23           C  
ATOM   1590  CG1 ILE A 127      20.623   5.639   6.388  1.00 11.79           C  
ATOM   1591  CG2 ILE A 127      21.408   7.070   8.345  1.00 14.28           C  
ATOM   1592  CD1 ILE A 127      21.751   4.617   6.319  1.00 11.12           C  
ATOM   1593  H   ILE A 127      20.398   7.934   4.539  1.00  0.00           H  
ATOM   1594  HA  ILE A 127      18.977   7.634   7.115  1.00  0.00           H  
ATOM   1595  HB  ILE A 127      21.901   7.403   6.267  1.00  0.00           H  
ATOM   1596 1HG1 ILE A 127      19.869   5.244   7.068  1.00  0.00           H  
ATOM   1597 2HG1 ILE A 127      20.172   5.693   5.397  1.00  0.00           H  
ATOM   1598 1HG2 ILE A 127      22.249   6.398   8.516  1.00  0.00           H  
ATOM   1599 2HG2 ILE A 127      21.682   8.079   8.651  1.00  0.00           H  
ATOM   1600 3HG2 ILE A 127      20.551   6.735   8.929  1.00  0.00           H  
ATOM   1601 1HD1 ILE A 127      21.354   3.657   5.987  1.00  0.00           H  
ATOM   1602 2HD1 ILE A 127      22.508   4.959   5.612  1.00  0.00           H  
ATOM   1603 3HD1 ILE A 127      22.199   4.502   7.304  1.00  0.00           H  
ATOM   1604  N   THR A 128      21.054  10.139   6.743  1.00 11.23           N  
ATOM   1605  CA  THR A 128      21.538  11.388   7.314  1.00 14.05           C  
ATOM   1606  C   THR A 128      20.577  12.565   7.199  1.00 13.68           C  
ATOM   1607  O   THR A 128      20.522  13.415   8.092  1.00 14.68           O  
ATOM   1608  CB  THR A 128      22.870  11.602   6.593  1.00 15.32           C  
ATOM   1609  OG1 THR A 128      23.625  10.430   6.913  1.00 22.60           O  
ATOM   1610  CG2 THR A 128      23.517  12.912   6.834  1.00 22.82           C  
ATOM   1611  H   THR A 128      21.474   9.792   5.893  1.00  0.00           H  
ATOM   1612  HA  THR A 128      21.670  11.250   8.388  1.00  0.00           H  
ATOM   1613  HB  THR A 128      22.717  11.521   5.517  1.00  0.00           H  
ATOM   1614  HG1 THR A 128      23.108   9.865   7.491  1.00  0.00           H  
ATOM   1615 1HG2 THR A 128      24.453  12.963   6.278  1.00  0.00           H  
ATOM   1616 2HG2 THR A 128      22.855  13.712   6.504  1.00  0.00           H  
ATOM   1617 3HG2 THR A 128      23.721  13.026   7.898  1.00  0.00           H  
ATOM   1618  N   MET A 129      19.832  12.608   6.090  1.00 14.52           N  
ATOM   1619  CA  MET A 129      18.832  13.607   5.884  1.00 14.81           C  
ATOM   1620  C   MET A 129      17.439  13.031   5.917  1.00 15.60           C  
ATOM   1621  O   MET A 129      16.484  13.793   5.816  1.00 15.91           O  
ATOM   1622  CB  MET A 129      19.064  14.290   4.550  1.00 15.39           C  
ATOM   1623  CG  MET A 129      20.195  15.308   4.491  1.00 21.13           C  
ATOM   1624  SD  MET A 129      20.144  16.748   5.601  1.00 25.68           S  
ATOM   1625  CE  MET A 129      18.711  17.637   5.060  1.00 27.92           C  
ATOM   1626  H   MET A 129      19.984  11.910   5.375  1.00  0.00           H  
ATOM   1627  HA  MET A 129      18.912  14.344   6.683  1.00  0.00           H  
ATOM   1628 1HB  MET A 129      19.278  13.542   3.790  1.00  0.00           H  
ATOM   1629 2HB  MET A 129      18.157  14.814   4.247  1.00  0.00           H  
ATOM   1630 1HG  MET A 129      21.140  14.813   4.712  1.00  0.00           H  
ATOM   1631 2HG  MET A 129      20.256  15.726   3.487  1.00  0.00           H  
ATOM   1632 1HE  MET A 129      18.587  18.533   5.669  1.00  0.00           H  
ATOM   1633 2HE  MET A 129      18.834  17.922   4.014  1.00  0.00           H  
ATOM   1634 3HE  MET A 129      17.830  17.003   5.162  1.00  0.00           H  
ATOM   1635  N   SER A 130      17.267  11.710   6.058  1.00 14.72           N  
ATOM   1636  CA  SER A 130      15.971  11.061   6.041  1.00 13.68           C  
ATOM   1637  C   SER A 130      15.205  11.279   4.735  1.00 13.72           C  
ATOM   1638  O   SER A 130      13.983  11.405   4.711  1.00 13.63           O  
ATOM   1639  CB  SER A 130      15.194  11.580   7.229  1.00 14.88           C  
ATOM   1640  OG  SER A 130      14.366  10.563   7.677  1.00 16.49           O  
ATOM   1641  H   SER A 130      18.097  11.148   6.181  1.00  0.00           H  
ATOM   1642  HA  SER A 130      16.123   9.985   6.132  1.00  0.00           H  
ATOM   1643 1HB  SER A 130      15.887  11.894   8.008  1.00  0.00           H  
ATOM   1644 2HB  SER A 130      14.617  12.454   6.932  1.00  0.00           H  
ATOM   1645  HG  SER A 130      14.516   9.820   7.087  1.00  0.00           H  
ATOM   1646  N   ASP A 131      15.940  11.343   3.620  1.00 13.26           N  
ATOM   1647  CA  ASP A 131      15.349  11.592   2.315  1.00 11.97           C  
ATOM   1648  C   ASP A 131      14.416  10.433   1.948  1.00 10.70           C  
ATOM   1649  O   ASP A 131      14.807   9.254   1.835  1.00 10.71           O  
ATOM   1650  CB  ASP A 131      16.496  11.739   1.308  1.00 11.30           C  
ATOM   1651  CG  ASP A 131      16.049  12.092  -0.105  1.00 13.34           C  
ATOM   1652  OD1 ASP A 131      15.329  11.306  -0.732  1.00 12.22           O  
ATOM   1653  OD2 ASP A 131      16.412  13.166  -0.577  1.00 12.05           O  
ATOM   1654  H   ASP A 131      16.939  11.214   3.690  1.00  0.00           H  
ATOM   1655  HA  ASP A 131      14.776  12.519   2.367  1.00  0.00           H  
ATOM   1656 1HB  ASP A 131      17.180  12.517   1.648  1.00  0.00           H  
ATOM   1657 2HB  ASP A 131      17.058  10.807   1.259  1.00  0.00           H  
ATOM   1658  N   ASN A 132      13.174  10.788   1.674  1.00 11.14           N  
ATOM   1659  CA  ASN A 132      12.189   9.777   1.346  1.00 10.52           C  
ATOM   1660  C   ASN A 132      12.350   9.102   0.007  1.00 10.92           C  
ATOM   1661  O   ASN A 132      12.211   7.867  -0.087  1.00 10.28           O  
ATOM   1662  CB  ASN A 132      10.795  10.350   1.418  1.00 10.59           C  
ATOM   1663  CG  ASN A 132      10.348  10.544   2.851  1.00 13.70           C  
ATOM   1664  OD1 ASN A 132      10.802   9.875   3.775  1.00 13.96           O  
ATOM   1665  ND2 ASN A 132       9.413  11.448   3.088  1.00 11.88           N  
ATOM   1666  H   ASN A 132      12.896  11.759   1.690  1.00  0.00           H  
ATOM   1667  HA  ASN A 132      12.270   8.966   2.072  1.00  0.00           H  
ATOM   1668 1HB  ASN A 132      10.769  11.308   0.897  1.00  0.00           H  
ATOM   1669 2HB  ASN A 132      10.100   9.681   0.910  1.00  0.00           H  
ATOM   1670 1HD2 ASN A 132       9.093  11.604   4.024  1.00  0.00           H  
ATOM   1671 2HD2 ASN A 132       9.025  11.976   2.334  1.00  0.00           H  
ATOM   1672  N   THR A 133      12.595   9.876  -1.060  1.00 10.46           N  
ATOM   1673  CA  THR A 133      12.762   9.281  -2.396  1.00 10.92           C  
ATOM   1674  C   THR A 133      13.957   8.327  -2.436  1.00 10.89           C  
ATOM   1675  O   THR A 133      13.854   7.231  -2.983  1.00 10.03           O  
ATOM   1676  CB  THR A 133      12.968  10.371  -3.479  1.00 13.47           C  
ATOM   1677  OG1 THR A 133      11.852  11.250  -3.454  1.00 13.20           O  
ATOM   1678  CG2 THR A 133      13.005   9.791  -4.876  1.00 14.94           C  
ATOM   1679  H   THR A 133      12.666  10.878  -0.956  1.00  0.00           H  
ATOM   1680  HA  THR A 133      11.858   8.723  -2.641  1.00  0.00           H  
ATOM   1681  HB  THR A 133      13.909  10.890  -3.299  1.00  0.00           H  
ATOM   1682  HG1 THR A 133      11.266  11.003  -2.735  1.00  0.00           H  
ATOM   1683 1HG2 THR A 133      13.152  10.593  -5.599  1.00  0.00           H  
ATOM   1684 2HG2 THR A 133      13.827   9.078  -4.952  1.00  0.00           H  
ATOM   1685 3HG2 THR A 133      12.065   9.283  -5.084  1.00  0.00           H  
ATOM   1686  N   ALA A 134      15.084   8.660  -1.801  1.00 10.46           N  
ATOM   1687  CA  ALA A 134      16.252   7.800  -1.787  1.00 10.15           C  
ATOM   1688  C   ALA A 134      15.873   6.469  -1.184  1.00 10.03           C  
ATOM   1689  O   ALA A 134      16.203   5.448  -1.771  1.00 10.95           O  
ATOM   1690  CB  ALA A 134      17.382   8.411  -0.948  1.00 10.21           C  
ATOM   1691  H   ALA A 134      15.119   9.544  -1.314  1.00  0.00           H  
ATOM   1692  HA  ALA A 134      16.603   7.688  -2.813  1.00  0.00           H  
ATOM   1693 1HB  ALA A 134      18.244   7.744  -0.957  1.00  0.00           H  
ATOM   1694 2HB  ALA A 134      17.667   9.375  -1.370  1.00  0.00           H  
ATOM   1695 3HB  ALA A 134      17.041   8.550   0.075  1.00  0.00           H  
ATOM   1696  N   ALA A 135      15.101   6.461  -0.088  1.00  9.41           N  
ATOM   1697  CA  ALA A 135      14.691   5.223   0.528  1.00 10.71           C  
ATOM   1698  C   ALA A 135      13.810   4.416  -0.423  1.00 11.25           C  
ATOM   1699  O   ALA A 135      14.029   3.226  -0.577  1.00 10.41           O  
ATOM   1700  CB  ALA A 135      13.888   5.477   1.798  1.00 12.22           C  
ATOM   1701  H   ALA A 135      14.798   7.336   0.316  1.00  0.00           H  
ATOM   1702  HA  ALA A 135      15.589   4.664   0.792  1.00  0.00           H  
ATOM   1703 1HB  ALA A 135      13.594   4.525   2.239  1.00  0.00           H  
ATOM   1704 2HB  ALA A 135      14.499   6.034   2.509  1.00  0.00           H  
ATOM   1705 3HB  ALA A 135      12.997   6.055   1.555  1.00  0.00           H  
ATOM   1706  N   ASN A 136      12.863   5.044  -1.122  1.00 10.32           N  
ATOM   1707  CA  ASN A 136      11.995   4.330  -2.048  1.00 13.03           C  
ATOM   1708  C   ASN A 136      12.773   3.736  -3.200  1.00 13.62           C  
ATOM   1709  O   ASN A 136      12.507   2.595  -3.588  1.00 13.64           O  
ATOM   1710  CB  ASN A 136      10.916   5.234  -2.638  1.00 11.14           C  
ATOM   1711  CG  ASN A 136       9.803   5.512  -1.650  1.00 14.37           C  
ATOM   1712  OD1 ASN A 136       9.712   4.871  -0.596  1.00 13.75           O  
ATOM   1713  ND2 ASN A 136       8.906   6.441  -1.939  1.00 11.08           N  
ATOM   1714  H   ASN A 136      12.745   6.040  -1.006  1.00  0.00           H  
ATOM   1715  HA  ASN A 136      11.496   3.525  -1.505  1.00  0.00           H  
ATOM   1716 1HB  ASN A 136      11.362   6.181  -2.946  1.00  0.00           H  
ATOM   1717 2HB  ASN A 136      10.494   4.767  -3.527  1.00  0.00           H  
ATOM   1718 1HD2 ASN A 136       8.164   6.637  -1.298  1.00  0.00           H  
ATOM   1719 2HD2 ASN A 136       8.971   6.947  -2.799  1.00  0.00           H  
ATOM   1720  N   LEU A 137      13.762   4.485  -3.705  1.00 11.48           N  
ATOM   1721  CA  LEU A 137      14.656   3.969  -4.731  1.00 12.12           C  
ATOM   1722  C   LEU A 137      15.372   2.755  -4.199  1.00 12.87           C  
ATOM   1723  O   LEU A 137      15.410   1.692  -4.834  1.00 12.02           O  
ATOM   1724  CB  LEU A 137      15.692   5.019  -5.131  1.00 11.13           C  
ATOM   1725  CG  LEU A 137      15.487   6.067  -6.269  1.00 15.66           C  
ATOM   1726  CD1 LEU A 137      14.094   6.531  -6.390  1.00 12.99           C  
ATOM   1727  CD2 LEU A 137      16.373   7.260  -5.992  1.00 13.58           C  
ATOM   1728  H   LEU A 137      13.892   5.428  -3.368  1.00  0.00           H  
ATOM   1729  HA  LEU A 137      14.066   3.717  -5.610  1.00  0.00           H  
ATOM   1730 1HB  LEU A 137      15.913   5.637  -4.262  1.00  0.00           H  
ATOM   1731 2HB  LEU A 137      16.608   4.507  -5.429  1.00  0.00           H  
ATOM   1732  HG  LEU A 137      15.754   5.621  -7.227  1.00  0.00           H  
ATOM   1733 1HD1 LEU A 137      14.021   7.257  -7.199  1.00  0.00           H  
ATOM   1734 2HD1 LEU A 137      13.445   5.682  -6.606  1.00  0.00           H  
ATOM   1735 3HD1 LEU A 137      13.784   6.997  -5.455  1.00  0.00           H  
ATOM   1736 1HD2 LEU A 137      16.241   8.002  -6.778  1.00  0.00           H  
ATOM   1737 2HD2 LEU A 137      16.103   7.699  -5.030  1.00  0.00           H  
ATOM   1738 3HD2 LEU A 137      17.415   6.940  -5.964  1.00  0.00           H  
ATOM   1739  N   LEU A 138      15.935   2.871  -3.001  1.00 13.62           N  
ATOM   1740  CA  LEU A 138      16.623   1.731  -2.431  1.00 13.30           C  
ATOM   1741  C   LEU A 138      15.658   0.553  -2.289  1.00 13.45           C  
ATOM   1742  O   LEU A 138      16.045  -0.597  -2.508  1.00 12.89           O  
ATOM   1743  CB  LEU A 138      17.185   2.192  -1.109  1.00 15.06           C  
ATOM   1744  CG  LEU A 138      18.606   2.735  -0.869  1.00 17.46           C  
ATOM   1745  CD1 LEU A 138      19.270   3.367  -2.055  1.00 13.77           C  
ATOM   1746  CD2 LEU A 138      18.420   3.584   0.359  1.00 15.28           C  
ATOM   1747  H   LEU A 138      15.895   3.734  -2.479  1.00  0.00           H  
ATOM   1748  HA  LEU A 138      17.425   1.438  -3.106  1.00  0.00           H  
ATOM   1749 1HB  LEU A 138      16.564   3.002  -0.732  1.00  0.00           H  
ATOM   1750 2HB  LEU A 138      17.134   1.363  -0.402  1.00  0.00           H  
ATOM   1751  HG  LEU A 138      19.291   1.903  -0.709  1.00  0.00           H  
ATOM   1752 1HD1 LEU A 138      20.264   3.714  -1.773  1.00  0.00           H  
ATOM   1753 2HD1 LEU A 138      19.356   2.634  -2.857  1.00  0.00           H  
ATOM   1754 3HD1 LEU A 138      18.675   4.212  -2.398  1.00  0.00           H  
ATOM   1755 1HD2 LEU A 138      19.374   4.033   0.638  1.00  0.00           H  
ATOM   1756 2HD2 LEU A 138      17.695   4.370   0.151  1.00  0.00           H  
ATOM   1757 3HD2 LEU A 138      18.057   2.963   1.179  1.00  0.00           H  
ATOM   1758  N   LEU A 139      14.383   0.770  -1.943  1.00 14.07           N  
ATOM   1759  CA  LEU A 139      13.398  -0.311  -1.903  1.00 13.87           C  
ATOM   1760  C   LEU A 139      13.201  -0.911  -3.281  1.00 13.51           C  
ATOM   1761  O   LEU A 139      13.171  -2.143  -3.403  1.00 12.78           O  
ATOM   1762  CB  LEU A 139      12.041   0.169  -1.423  1.00 13.02           C  
ATOM   1763  CG  LEU A 139      11.906   0.478   0.051  1.00 15.18           C  
ATOM   1764  CD1 LEU A 139      10.567   1.147   0.282  1.00 16.33           C  
ATOM   1765  CD2 LEU A 139      11.991  -0.809   0.880  1.00 14.14           C  
ATOM   1766  H   LEU A 139      14.093   1.707  -1.705  1.00  0.00           H  
ATOM   1767  HA  LEU A 139      13.749  -1.071  -1.205  1.00  0.00           H  
ATOM   1768 1HB  LEU A 139      11.783   1.078  -1.966  1.00  0.00           H  
ATOM   1769 2HB  LEU A 139      11.299  -0.594  -1.658  1.00  0.00           H  
ATOM   1770  HG  LEU A 139      12.709   1.151   0.357  1.00  0.00           H  
ATOM   1771 1HD1 LEU A 139      10.453   1.378   1.341  1.00  0.00           H  
ATOM   1772 2HD1 LEU A 139      10.516   2.070  -0.297  1.00  0.00           H  
ATOM   1773 3HD1 LEU A 139       9.768   0.476  -0.032  1.00  0.00           H  
ATOM   1774 1HD2 LEU A 139      11.893  -0.567   1.939  1.00  0.00           H  
ATOM   1775 2HD2 LEU A 139      11.187  -1.484   0.586  1.00  0.00           H  
ATOM   1776 3HD2 LEU A 139      12.952  -1.291   0.706  1.00  0.00           H  
ATOM   1777  N   THR A 140      13.106  -0.088  -4.328  1.00 14.17           N  
ATOM   1778  CA  THR A 140      13.054  -0.627  -5.688  1.00 16.14           C  
ATOM   1779  C   THR A 140      14.251  -1.526  -5.982  1.00 16.03           C  
ATOM   1780  O   THR A 140      14.018  -2.650  -6.436  1.00 16.94           O  
ATOM   1781  CB  THR A 140      12.958   0.556  -6.662  1.00 17.29           C  
ATOM   1782  OG1 THR A 140      11.712   1.160  -6.316  1.00 17.26           O  
ATOM   1783  CG2 THR A 140      12.981   0.197  -8.135  1.00 17.49           C  
ATOM   1784  H   THR A 140      13.068   0.912  -4.194  1.00  0.00           H  
ATOM   1785  HA  THR A 140      12.167  -1.255  -5.778  1.00  0.00           H  
ATOM   1786  HB  THR A 140      13.794   1.234  -6.494  1.00  0.00           H  
ATOM   1787  HG1 THR A 140      11.314   0.676  -5.588  1.00  0.00           H  
ATOM   1788 1HG2 THR A 140      12.908   1.105  -8.733  1.00  0.00           H  
ATOM   1789 2HG2 THR A 140      13.913  -0.318  -8.370  1.00  0.00           H  
ATOM   1790 3HG2 THR A 140      12.140  -0.456  -8.364  1.00  0.00           H  
ATOM   1791  N   THR A 141      15.480  -1.128  -5.616  1.00 16.13           N  
ATOM   1792  CA  THR A 141      16.710  -1.907  -5.748  1.00 17.76           C  
ATOM   1793  C   THR A 141      16.686  -3.265  -5.019  1.00 17.88           C  
ATOM   1794  O   THR A 141      17.347  -4.236  -5.368  1.00 18.72           O  
ATOM   1795  CB  THR A 141      17.811  -0.914  -5.232  1.00 19.05           C  
ATOM   1796  OG1 THR A 141      17.871   0.140  -6.188  1.00 25.27           O  
ATOM   1797  CG2 THR A 141      19.142  -1.498  -5.010  1.00 20.60           C  
ATOM   1798  H   THR A 141      15.525  -0.200  -5.218  1.00  0.00           H  
ATOM   1799  HA  THR A 141      16.847  -2.164  -6.799  1.00  0.00           H  
ATOM   1800  HB  THR A 141      17.498  -0.486  -4.279  1.00  0.00           H  
ATOM   1801  HG1 THR A 141      17.218  -0.015  -6.875  1.00  0.00           H  
ATOM   1802 1HG2 THR A 141      19.824  -0.726  -4.654  1.00  0.00           H  
ATOM   1803 2HG2 THR A 141      19.071  -2.292  -4.265  1.00  0.00           H  
ATOM   1804 3HG2 THR A 141      19.518  -1.911  -5.945  1.00  0.00           H  
ATOM   1805  N   ILE A 142      15.903  -3.317  -3.955  1.00 16.87           N  
ATOM   1806  CA  ILE A 142      15.629  -4.501  -3.189  1.00 16.87           C  
ATOM   1807  C   ILE A 142      14.479  -5.322  -3.736  1.00 16.36           C  
ATOM   1808  O   ILE A 142      14.474  -6.541  -3.551  1.00 18.18           O  
ATOM   1809  CB  ILE A 142      15.439  -3.925  -1.728  1.00 20.70           C  
ATOM   1810  CG1 ILE A 142      16.671  -4.325  -1.047  1.00 21.13           C  
ATOM   1811  CG2 ILE A 142      14.263  -4.383  -0.897  1.00 20.55           C  
ATOM   1812  CD1 ILE A 142      17.751  -3.470  -1.645  1.00 25.32           C  
ATOM   1813  H   ILE A 142      15.475  -2.444  -3.681  1.00  0.00           H  
ATOM   1814  HA  ILE A 142      16.488  -5.167  -3.264  1.00  0.00           H  
ATOM   1815  HB  ILE A 142      15.329  -2.842  -1.774  1.00  0.00           H  
ATOM   1816 1HG1 ILE A 142      16.561  -4.171   0.026  1.00  0.00           H  
ATOM   1817 2HG1 ILE A 142      16.846  -5.389  -1.207  1.00  0.00           H  
ATOM   1818 1HG2 ILE A 142      14.288  -3.890   0.075  1.00  0.00           H  
ATOM   1819 2HG2 ILE A 142      13.335  -4.128  -1.408  1.00  0.00           H  
ATOM   1820 3HG2 ILE A 142      14.314  -5.463  -0.757  1.00  0.00           H  
ATOM   1821 1HD1 ILE A 142      18.708  -3.716  -1.183  1.00  0.00           H  
ATOM   1822 2HD1 ILE A 142      17.809  -3.654  -2.718  1.00  0.00           H  
ATOM   1823 3HD1 ILE A 142      17.522  -2.420  -1.468  1.00  0.00           H  
ATOM   1824  N   GLY A 143      13.471  -4.758  -4.380  1.00 14.54           N  
ATOM   1825  CA  GLY A 143      12.315  -5.572  -4.659  1.00 14.81           C  
ATOM   1826  C   GLY A 143      11.102  -5.113  -3.882  1.00 14.50           C  
ATOM   1827  O   GLY A 143      10.099  -5.818  -3.801  1.00 15.29           O  
ATOM   1828  H   GLY A 143      13.478  -3.793  -4.679  1.00  0.00           H  
ATOM   1829 1HA  GLY A 143      12.094  -5.537  -5.727  1.00  0.00           H  
ATOM   1830 2HA  GLY A 143      12.531  -6.610  -4.411  1.00  0.00           H  
ATOM   1831  N   GLY A 144      11.173  -3.932  -3.291  1.00 11.14           N  
ATOM   1832  CA  GLY A 144      10.067  -3.385  -2.543  1.00 14.13           C  
ATOM   1833  C   GLY A 144      10.059  -3.711  -1.055  1.00 11.71           C  
ATOM   1834  O   GLY A 144      10.861  -4.513  -0.580  1.00 12.35           O  
ATOM   1835  H   GLY A 144      12.027  -3.400  -3.366  1.00  0.00           H  
ATOM   1836 1HA  GLY A 144      10.064  -2.299  -2.640  1.00  0.00           H  
ATOM   1837 2HA  GLY A 144       9.130  -3.748  -2.962  1.00  0.00           H  
ATOM   1838  N   PRO A 145       9.095  -3.162  -0.309  1.00 13.61           N  
ATOM   1839  CA  PRO A 145       8.897  -3.420   1.116  1.00 13.86           C  
ATOM   1840  C   PRO A 145       8.852  -4.917   1.446  1.00 16.02           C  
ATOM   1841  O   PRO A 145       9.399  -5.369   2.468  1.00 15.19           O  
ATOM   1842  CB  PRO A 145       7.604  -2.686   1.442  1.00 13.31           C  
ATOM   1843  CG  PRO A 145       7.616  -1.514   0.508  1.00 14.79           C  
ATOM   1844  CD  PRO A 145       8.133  -2.150  -0.771  1.00 12.31           C  
ATOM   1845  HA  PRO A 145       9.738  -2.992   1.682  1.00  0.00           H  
ATOM   1846 1HB  PRO A 145       6.743  -3.353   1.286  1.00  0.00           H  
ATOM   1847 2HB  PRO A 145       7.595  -2.392   2.502  1.00  0.00           H  
ATOM   1848 1HG  PRO A 145       6.605  -1.089   0.420  1.00  0.00           H  
ATOM   1849 2HG  PRO A 145       8.261  -0.718   0.906  1.00  0.00           H  
ATOM   1850 1HD  PRO A 145       7.297  -2.612  -1.316  1.00  0.00           H  
ATOM   1851 2HD  PRO A 145       8.625  -1.385  -1.389  1.00  0.00           H  
ATOM   1852  N   LYS A 146       8.295  -5.734   0.550  1.00 15.66           N  
ATOM   1853  CA  LYS A 146       8.182  -7.149   0.830  1.00 18.01           C  
ATOM   1854  C   LYS A 146       9.544  -7.785   0.952  1.00 17.70           C  
ATOM   1855  O   LYS A 146       9.759  -8.614   1.839  1.00 17.67           O  
ATOM   1856  CB  LYS A 146       7.432  -7.874  -0.254  1.00 19.39           C  
ATOM   1857  CG  LYS A 146       5.956  -7.578  -0.233  1.00 27.31           C  
ATOM   1858  CD  LYS A 146       5.271  -8.545  -1.219  1.00 33.58           C  
ATOM   1859  CE  LYS A 146       5.303 -10.000  -0.693  1.00 38.32           C  
ATOM   1860  NZ  LYS A 146       4.824 -11.000  -1.647  1.00 40.70           N  
ATOM   1861  H   LYS A 146       7.947  -5.377  -0.328  1.00  0.00           H  
ATOM   1862  HA  LYS A 146       7.631  -7.275   1.762  1.00  0.00           H  
ATOM   1863 1HB  LYS A 146       7.835  -7.592  -1.227  1.00  0.00           H  
ATOM   1864 2HB  LYS A 146       7.578  -8.949  -0.140  1.00  0.00           H  
ATOM   1865 1HG  LYS A 146       5.571  -7.718   0.778  1.00  0.00           H  
ATOM   1866 2HG  LYS A 146       5.790  -6.542  -0.526  1.00  0.00           H  
ATOM   1867 1HD  LYS A 146       4.234  -8.240  -1.365  1.00  0.00           H  
ATOM   1868 2HD  LYS A 146       5.782  -8.504  -2.181  1.00  0.00           H  
ATOM   1869 1HE  LYS A 146       6.324 -10.267  -0.423  1.00  0.00           H  
ATOM   1870 2HE  LYS A 146       4.684 -10.078   0.200  1.00  0.00           H  
ATOM   1871 1HZ  LYS A 146       4.876 -11.918  -1.229  1.00  0.00           H  
ATOM   1872 2HZ  LYS A 146       3.865 -10.797  -1.896  1.00  0.00           H  
ATOM   1873 3HZ  LYS A 146       5.398 -10.975  -2.478  1.00  0.00           H  
ATOM   1874  N   GLU A 147      10.492  -7.388   0.101  1.00 17.38           N  
ATOM   1875  CA  GLU A 147      11.785  -8.029   0.115  1.00 16.89           C  
ATOM   1876  C   GLU A 147      12.648  -7.570   1.259  1.00 13.58           C  
ATOM   1877  O   GLU A 147      13.438  -8.391   1.737  1.00 14.26           O  
ATOM   1878  CB  GLU A 147      12.490  -7.789  -1.189  1.00 19.64           C  
ATOM   1879  CG  GLU A 147      11.767  -8.574  -2.288  1.00 26.91           C  
ATOM   1880  CD  GLU A 147      11.682 -10.096  -2.073  1.00 30.00           C  
ATOM   1881  OE1 GLU A 147      12.710 -10.755  -1.821  1.00 28.41           O  
ATOM   1882  OE2 GLU A 147      10.560 -10.603  -2.152  1.00 31.42           O  
ATOM   1883  H   GLU A 147      10.321  -6.641  -0.557  1.00  0.00           H  
ATOM   1884  HA  GLU A 147      11.638  -9.102   0.244  1.00  0.00           H  
ATOM   1885 1HB  GLU A 147      12.490  -6.721  -1.411  1.00  0.00           H  
ATOM   1886 2HB  GLU A 147      13.530  -8.106  -1.106  1.00  0.00           H  
ATOM   1887 1HG  GLU A 147      10.747  -8.200  -2.377  1.00  0.00           H  
ATOM   1888 2HG  GLU A 147      12.271  -8.400  -3.238  1.00  0.00           H  
ATOM   1889  N   LEU A 148      12.546  -6.321   1.730  1.00 12.39           N  
ATOM   1890  CA  LEU A 148      13.301  -5.893   2.907  1.00 10.88           C  
ATOM   1891  C   LEU A 148      12.719  -6.679   4.093  1.00 12.35           C  
ATOM   1892  O   LEU A 148      13.506  -7.143   4.927  1.00 10.87           O  
ATOM   1893  CB  LEU A 148      13.126  -4.423   3.307  1.00 12.25           C  
ATOM   1894  CG  LEU A 148      14.134  -3.694   4.240  1.00 15.10           C  
ATOM   1895  CD1 LEU A 148      13.680  -2.233   4.389  1.00 14.08           C  
ATOM   1896  CD2 LEU A 148      14.283  -4.393   5.570  1.00 15.04           C  
ATOM   1897  H   LEU A 148      11.938  -5.660   1.269  1.00  0.00           H  
ATOM   1898  HA  LEU A 148      14.363  -6.028   2.705  1.00  0.00           H  
ATOM   1899 1HB  LEU A 148      13.111  -3.817   2.402  1.00  0.00           H  
ATOM   1900 2HB  LEU A 148      12.166  -4.312   3.810  1.00  0.00           H  
ATOM   1901  HG  LEU A 148      15.113  -3.661   3.761  1.00  0.00           H  
ATOM   1902 1HD1 LEU A 148      14.375  -1.702   5.041  1.00  0.00           H  
ATOM   1903 2HD1 LEU A 148      13.665  -1.755   3.410  1.00  0.00           H  
ATOM   1904 3HD1 LEU A 148      12.682  -2.205   4.824  1.00  0.00           H  
ATOM   1905 1HD2 LEU A 148      14.997  -3.849   6.189  1.00  0.00           H  
ATOM   1906 2HD2 LEU A 148      13.317  -4.426   6.075  1.00  0.00           H  
ATOM   1907 3HD2 LEU A 148      14.643  -5.410   5.409  1.00  0.00           H  
ATOM   1908  N   THR A 149      11.381  -6.846   4.215  1.00 10.85           N  
ATOM   1909  CA  THR A 149      10.802  -7.681   5.265  1.00 12.10           C  
ATOM   1910  C   THR A 149      11.296  -9.123   5.118  1.00 13.30           C  
ATOM   1911  O   THR A 149      11.646  -9.740   6.130  1.00 14.25           O  
ATOM   1912  CB  THR A 149       9.259  -7.633   5.212  1.00 11.47           C  
ATOM   1913  OG1 THR A 149       8.864  -6.273   5.372  1.00 12.38           O  
ATOM   1914  CG2 THR A 149       8.618  -8.413   6.323  1.00  9.73           C  
ATOM   1915  H   THR A 149      10.767  -6.378   3.564  1.00  0.00           H  
ATOM   1916  HA  THR A 149      11.127  -7.299   6.233  1.00  0.00           H  
ATOM   1917  HB  THR A 149       8.914  -8.047   4.266  1.00  0.00           H  
ATOM   1918  HG1 THR A 149       9.645  -5.719   5.433  1.00  0.00           H  
ATOM   1919 1HG2 THR A 149       7.534  -8.345   6.236  1.00  0.00           H  
ATOM   1920 2HG2 THR A 149       8.923  -9.457   6.256  1.00  0.00           H  
ATOM   1921 3HG2 THR A 149       8.932  -8.004   7.282  1.00  0.00           H  
ATOM   1922  N   ALA A 150      11.430  -9.680   3.916  1.00 12.35           N  
ATOM   1923  CA  ALA A 150      11.967 -11.016   3.743  1.00 12.61           C  
ATOM   1924  C   ALA A 150      13.377 -11.126   4.322  1.00 13.60           C  
ATOM   1925  O   ALA A 150      13.680 -12.102   5.037  1.00 11.96           O  
ATOM   1926  CB  ALA A 150      12.013 -11.361   2.259  1.00 14.10           C  
ATOM   1927  H   ALA A 150      11.150  -9.154   3.101  1.00  0.00           H  
ATOM   1928  HA  ALA A 150      11.306 -11.716   4.255  1.00  0.00           H  
ATOM   1929 1HB  ALA A 150      12.417 -12.365   2.131  1.00  0.00           H  
ATOM   1930 2HB  ALA A 150      11.006 -11.319   1.844  1.00  0.00           H  
ATOM   1931 3HB  ALA A 150      12.649 -10.645   1.739  1.00  0.00           H  
ATOM   1932  N   PHE A 151      14.200 -10.077   4.097  1.00 13.68           N  
ATOM   1933  CA  PHE A 151      15.542  -9.977   4.682  1.00 13.03           C  
ATOM   1934  C   PHE A 151      15.479 -10.063   6.210  1.00 13.50           C  
ATOM   1935  O   PHE A 151      16.199 -10.843   6.844  1.00 13.24           O  
ATOM   1936  CB  PHE A 151      16.163  -8.661   4.251  1.00 15.90           C  
ATOM   1937  CG  PHE A 151      17.474  -8.308   4.941  1.00 18.53           C  
ATOM   1938  CD1 PHE A 151      18.641  -8.962   4.580  1.00 19.88           C  
ATOM   1939  CD2 PHE A 151      17.492  -7.332   5.941  1.00 20.70           C  
ATOM   1940  CE1 PHE A 151      19.826  -8.642   5.223  1.00 20.69           C  
ATOM   1941  CE2 PHE A 151      18.679  -7.018   6.577  1.00 20.53           C  
ATOM   1942  CZ  PHE A 151      19.842  -7.675   6.217  1.00 21.78           C  
ATOM   1943  H   PHE A 151      13.868  -9.334   3.499  1.00  0.00           H  
ATOM   1944  HA  PHE A 151      16.146 -10.805   4.307  1.00  0.00           H  
ATOM   1945 1HB  PHE A 151      16.352  -8.683   3.178  1.00  0.00           H  
ATOM   1946 2HB  PHE A 151      15.463  -7.849   4.442  1.00  0.00           H  
ATOM   1947  HD1 PHE A 151      18.607  -9.718   3.795  1.00  0.00           H  
ATOM   1948  HD2 PHE A 151      16.572  -6.817   6.220  1.00  0.00           H  
ATOM   1949  HE1 PHE A 151      20.750  -9.150   4.948  1.00  0.00           H  
ATOM   1950  HE2 PHE A 151      18.703  -6.259   7.359  1.00  0.00           H  
ATOM   1951  HZ  PHE A 151      20.775  -7.428   6.722  1.00  0.00           H  
ATOM   1952  N   LEU A 152      14.612  -9.273   6.834  1.00 12.98           N  
ATOM   1953  CA  LEU A 152      14.403  -9.312   8.273  1.00 14.33           C  
ATOM   1954  C   LEU A 152      14.097 -10.716   8.752  1.00 13.06           C  
ATOM   1955  O   LEU A 152      14.654 -11.203   9.756  1.00 11.65           O  
ATOM   1956  CB  LEU A 152      13.257  -8.374   8.640  1.00 14.43           C  
ATOM   1957  CG  LEU A 152      13.613  -6.927   9.084  1.00 18.59           C  
ATOM   1958  CD1 LEU A 152      14.826  -6.381   8.378  1.00 18.80           C  
ATOM   1959  CD2 LEU A 152      12.384  -6.035   8.848  1.00 18.45           C  
ATOM   1960  H   LEU A 152      14.078  -8.621   6.277  1.00  0.00           H  
ATOM   1961  HA  LEU A 152      15.315  -8.975   8.764  1.00  0.00           H  
ATOM   1962 1HB  LEU A 152      12.596  -8.280   7.780  1.00  0.00           H  
ATOM   1963 2HB  LEU A 152      12.693  -8.819   9.460  1.00  0.00           H  
ATOM   1964  HG  LEU A 152      13.879  -6.925  10.142  1.00  0.00           H  
ATOM   1965 1HD1 LEU A 152      15.026  -5.369   8.728  1.00  0.00           H  
ATOM   1966 2HD1 LEU A 152      15.687  -7.014   8.591  1.00  0.00           H  
ATOM   1967 3HD1 LEU A 152      14.643  -6.363   7.304  1.00  0.00           H  
ATOM   1968 1HD2 LEU A 152      12.611  -5.013   9.153  1.00  0.00           H  
ATOM   1969 2HD2 LEU A 152      12.123  -6.047   7.789  1.00  0.00           H  
ATOM   1970 3HD2 LEU A 152      11.543  -6.410   9.432  1.00  0.00           H  
ATOM   1971  N   HIS A 153      13.244 -11.409   7.979  1.00 12.54           N  
ATOM   1972  CA  HIS A 153      12.862 -12.749   8.337  1.00 13.39           C  
ATOM   1973  C   HIS A 153      14.088 -13.621   8.394  1.00 14.94           C  
ATOM   1974  O   HIS A 153      14.273 -14.306   9.404  1.00 15.36           O  
ATOM   1975  CB  HIS A 153      11.926 -13.319   7.333  1.00 14.96           C  
ATOM   1976  CG  HIS A 153      11.314 -14.638   7.778  1.00 18.57           C  
ATOM   1977  ND1 HIS A 153      10.214 -14.793   8.516  1.00 21.18           N  
ATOM   1978  CD2 HIS A 153      11.757 -15.886   7.408  1.00 19.49           C  
ATOM   1979  CE1 HIS A 153       9.974 -16.087   8.589  1.00 21.89           C  
ATOM   1980  NE2 HIS A 153      10.903 -16.737   7.920  1.00 21.07           N  
ATOM   1981  H   HIS A 153      12.863 -10.995   7.140  1.00  0.00           H  
ATOM   1982  HA  HIS A 153      12.354 -12.736   9.301  1.00  0.00           H  
ATOM   1983 1HB  HIS A 153      11.122 -12.608   7.140  1.00  0.00           H  
ATOM   1984 2HB  HIS A 153      12.454 -13.479   6.394  1.00  0.00           H  
ATOM   1985  HD2 HIS A 153      12.632 -16.131   6.804  1.00  0.00           H  
ATOM   1986  HE1 HIS A 153       9.141 -16.553   9.115  1.00  0.00           H  
ATOM   1987  HE2 HIS A 153      10.961 -17.740   7.812  1.00  0.00           H  
ATOM   1988  N   ASN A 154      14.943 -13.574   7.381  1.00 14.83           N  
ATOM   1989  CA  ASN A 154      16.097 -14.442   7.355  1.00 17.65           C  
ATOM   1990  C   ASN A 154      17.040 -14.136   8.437  1.00 17.17           C  
ATOM   1991  O   ASN A 154      17.779 -15.039   8.813  1.00 18.62           O  
ATOM   1992  CB  ASN A 154      16.872 -14.355   6.079  1.00 22.22           C  
ATOM   1993  CG  ASN A 154      16.142 -15.185   5.059  1.00 28.45           C  
ATOM   1994  OD1 ASN A 154      15.010 -14.891   4.687  1.00 32.14           O  
ATOM   1995  ND2 ASN A 154      16.704 -16.272   4.551  1.00 32.76           N  
ATOM   1996  H   ASN A 154      14.795 -12.928   6.617  1.00  0.00           H  
ATOM   1997  HA  ASN A 154      15.755 -15.474   7.458  1.00  0.00           H  
ATOM   1998 1HB  ASN A 154      16.946 -13.312   5.769  1.00  0.00           H  
ATOM   1999 2HB  ASN A 154      17.886 -14.720   6.243  1.00  0.00           H  
ATOM   2000 1HD2 ASN A 154      16.212 -16.818   3.873  1.00  0.00           H  
ATOM   2001 2HD2 ASN A 154      17.619 -16.545   4.845  1.00  0.00           H  
ATOM   2002  N   MET A 155      17.053 -12.927   8.986  1.00 14.71           N  
ATOM   2003  CA  MET A 155      17.978 -12.676  10.081  1.00 15.36           C  
ATOM   2004  C   MET A 155      17.311 -12.873  11.456  1.00 14.66           C  
ATOM   2005  O   MET A 155      17.865 -12.534  12.508  1.00 15.69           O  
ATOM   2006  CB  MET A 155      18.562 -11.275   9.928  1.00 13.74           C  
ATOM   2007  CG  MET A 155      17.627 -10.138  10.209  1.00 16.42           C  
ATOM   2008  SD  MET A 155      18.558  -8.626   9.877  1.00 21.44           S  
ATOM   2009  CE  MET A 155      19.374  -8.663  11.436  1.00 15.53           C  
ATOM   2010  H   MET A 155      16.447 -12.181   8.674  1.00  0.00           H  
ATOM   2011  HA  MET A 155      18.782 -13.411  10.029  1.00  0.00           H  
ATOM   2012 1HB  MET A 155      19.412 -11.159  10.599  1.00  0.00           H  
ATOM   2013 2HB  MET A 155      18.927 -11.142   8.909  1.00  0.00           H  
ATOM   2014 1HG  MET A 155      16.751 -10.220   9.566  1.00  0.00           H  
ATOM   2015 2HG  MET A 155      17.295 -10.187  11.245  1.00  0.00           H  
ATOM   2016 1HE  MET A 155      20.045  -7.809  11.516  1.00  0.00           H  
ATOM   2017 2HE  MET A 155      18.633  -8.622  12.236  1.00  0.00           H  
ATOM   2018 3HE  MET A 155      19.949  -9.587  11.523  1.00  0.00           H  
ATOM   2019  N   GLY A 156      16.106 -13.451  11.489  1.00 14.24           N  
ATOM   2020  CA  GLY A 156      15.490 -13.780  12.746  1.00 11.54           C  
ATOM   2021  C   GLY A 156      14.509 -12.744  13.221  1.00 12.49           C  
ATOM   2022  O   GLY A 156      13.953 -12.881  14.318  1.00 13.27           O  
ATOM   2023  H   GLY A 156      15.616 -13.662  10.631  1.00  0.00           H  
ATOM   2024 1HA  GLY A 156      14.971 -14.735  12.658  1.00  0.00           H  
ATOM   2025 2HA  GLY A 156      16.260 -13.902  13.506  1.00  0.00           H  
ATOM   2026  N   ASP A 157      14.202 -11.713  12.430  1.00 12.36           N  
ATOM   2027  CA  ASP A 157      13.239 -10.742  12.903  1.00 12.05           C  
ATOM   2028  C   ASP A 157      11.914 -11.213  12.328  1.00 12.93           C  
ATOM   2029  O   ASP A 157      11.691 -11.109  11.124  1.00 11.40           O  
ATOM   2030  CB  ASP A 157      13.612  -9.335  12.397  1.00 10.56           C  
ATOM   2031  CG  ASP A 157      12.615  -8.253  12.806  1.00  9.20           C  
ATOM   2032  OD1 ASP A 157      11.485  -8.558  13.169  1.00  8.53           O  
ATOM   2033  OD2 ASP A 157      12.965  -7.078  12.798  1.00  7.22           O  
ATOM   2034  H   ASP A 157      14.617 -11.589  11.518  1.00  0.00           H  
ATOM   2035  HA  ASP A 157      13.257 -10.741  13.993  1.00  0.00           H  
ATOM   2036 1HB  ASP A 157      14.593  -9.057  12.784  1.00  0.00           H  
ATOM   2037 2HB  ASP A 157      13.678  -9.344  11.309  1.00  0.00           H  
ATOM   2038  N   HIS A 158      11.020 -11.802  13.142  1.00 12.71           N  
ATOM   2039  CA  HIS A 158       9.735 -12.263  12.654  1.00 12.42           C  
ATOM   2040  C   HIS A 158       8.644 -11.315  13.136  1.00 13.89           C  
ATOM   2041  O   HIS A 158       7.459 -11.668  13.154  1.00 15.76           O  
ATOM   2042  CB  HIS A 158       9.435 -13.664  13.178  1.00 11.54           C  
ATOM   2043  CG  HIS A 158      10.390 -14.734  12.690  1.00 11.35           C  
ATOM   2044  ND1 HIS A 158      11.401 -14.581  11.847  1.00 14.96           N  
ATOM   2045  CD2 HIS A 158      10.343 -16.055  13.056  1.00  9.42           C  
ATOM   2046  CE1 HIS A 158      11.971 -15.751  11.682  1.00 12.11           C  
ATOM   2047  NE2 HIS A 158      11.320 -16.616  12.414  1.00 11.48           N  
ATOM   2048  H   HIS A 158      11.248 -11.928  14.118  1.00  0.00           H  
ATOM   2049  HA  HIS A 158       9.753 -12.306  11.565  1.00  0.00           H  
ATOM   2050 1HB  HIS A 158       9.467 -13.660  14.268  1.00  0.00           H  
ATOM   2051 2HB  HIS A 158       8.427 -13.956  12.881  1.00  0.00           H  
ATOM   2052  HD2 HIS A 158       9.646 -16.548  13.735  1.00  0.00           H  
ATOM   2053  HE1 HIS A 158      12.832 -15.957  11.047  1.00  0.00           H  
ATOM   2054  HE2 HIS A 158      11.528 -17.601  12.491  1.00  0.00           H  
ATOM   2055  N   VAL A 159       8.970 -10.079  13.487  1.00 12.70           N  
ATOM   2056  CA  VAL A 159       7.977  -9.155  14.033  1.00 11.77           C  
ATOM   2057  C   VAL A 159       7.834  -7.964  13.101  1.00 11.45           C  
ATOM   2058  O   VAL A 159       6.716  -7.598  12.725  1.00 10.57           O  
ATOM   2059  CB  VAL A 159       8.420  -8.671  15.460  1.00 12.06           C  
ATOM   2060  CG1 VAL A 159       7.449  -7.646  16.032  1.00 10.71           C  
ATOM   2061  CG2 VAL A 159       8.498  -9.891  16.385  1.00 11.65           C  
ATOM   2062  H   VAL A 159       9.924  -9.766  13.374  1.00  0.00           H  
ATOM   2063  HA  VAL A 159       7.025  -9.679  14.119  1.00  0.00           H  
ATOM   2064  HB  VAL A 159       9.396  -8.192  15.385  1.00  0.00           H  
ATOM   2065 1HG1 VAL A 159       7.789  -7.335  17.021  1.00  0.00           H  
ATOM   2066 2HG1 VAL A 159       7.406  -6.778  15.374  1.00  0.00           H  
ATOM   2067 3HG1 VAL A 159       6.458  -8.090  16.114  1.00  0.00           H  
ATOM   2068 1HG2 VAL A 159       8.806  -9.572  17.381  1.00  0.00           H  
ATOM   2069 2HG2 VAL A 159       7.520 -10.368  16.442  1.00  0.00           H  
ATOM   2070 3HG2 VAL A 159       9.226 -10.600  15.991  1.00  0.00           H  
ATOM   2071  N   THR A 160       8.948  -7.286  12.782  1.00  9.91           N  
ATOM   2072  CA  THR A 160       8.893  -6.042  12.035  1.00 11.41           C  
ATOM   2073  C   THR A 160       8.365  -6.282  10.618  1.00 10.55           C  
ATOM   2074  O   THR A 160       8.760  -7.264   9.957  1.00 10.75           O  
ATOM   2075  CB  THR A 160      10.316  -5.442  11.983  1.00 11.76           C  
ATOM   2076  OG1 THR A 160      10.696  -5.187  13.340  1.00 11.85           O  
ATOM   2077  CG2 THR A 160      10.389  -4.184  11.133  1.00  9.99           C  
ATOM   2078  H   THR A 160       9.847  -7.649  13.068  1.00  0.00           H  
ATOM   2079  HA  THR A 160       8.224  -5.355  12.556  1.00  0.00           H  
ATOM   2080  HB  THR A 160      11.004  -6.175  11.562  1.00  0.00           H  
ATOM   2081  HG1 THR A 160       9.994  -5.479  13.928  1.00  0.00           H  
ATOM   2082 1HG2 THR A 160      11.411  -3.805  11.131  1.00  0.00           H  
ATOM   2083 2HG2 THR A 160      10.085  -4.416  10.113  1.00  0.00           H  
ATOM   2084 3HG2 THR A 160       9.724  -3.426  11.546  1.00  0.00           H  
ATOM   2085  N   ARG A 161       7.496  -5.410  10.136  1.00  9.57           N  
ATOM   2086  CA  ARG A 161       6.987  -5.574   8.786  1.00  9.90           C  
ATOM   2087  C   ARG A 161       6.881  -4.220   8.111  1.00  8.65           C  
ATOM   2088  O   ARG A 161       6.445  -3.259   8.747  1.00 12.05           O  
ATOM   2089  CB  ARG A 161       5.620  -6.251   8.826  1.00  8.60           C  
ATOM   2090  CG  ARG A 161       4.636  -5.573   9.738  1.00 10.68           C  
ATOM   2091  CD  ARG A 161       3.404  -6.460   9.900  1.00 10.20           C  
ATOM   2092  NE  ARG A 161       2.707  -6.465   8.632  1.00 14.16           N  
ATOM   2093  CZ  ARG A 161       1.610  -7.183   8.433  1.00 19.60           C  
ATOM   2094  NH1 ARG A 161       1.112  -7.936   9.405  1.00 19.74           N  
ATOM   2095  NH2 ARG A 161       0.970  -7.113   7.271  1.00 18.96           N  
ATOM   2096  H   ARG A 161       7.176  -4.628  10.690  1.00  0.00           H  
ATOM   2097  HA  ARG A 161       7.679  -6.207   8.231  1.00  0.00           H  
ATOM   2098 1HB  ARG A 161       5.195  -6.273   7.824  1.00  0.00           H  
ATOM   2099 2HB  ARG A 161       5.734  -7.283   9.156  1.00  0.00           H  
ATOM   2100 1HG  ARG A 161       5.097  -5.406  10.712  1.00  0.00           H  
ATOM   2101 2HG  ARG A 161       4.341  -4.615   9.307  1.00  0.00           H  
ATOM   2102 1HD  ARG A 161       3.716  -7.469  10.169  1.00  0.00           H  
ATOM   2103 2HD  ARG A 161       2.766  -6.057  10.686  1.00  0.00           H  
ATOM   2104  HE  ARG A 161       3.085  -5.897   7.886  1.00  0.00           H  
ATOM   2105 1HH1 ARG A 161       1.570  -7.966  10.305  1.00  0.00           H  
ATOM   2106 2HH1 ARG A 161       0.276  -8.479   9.245  1.00  0.00           H  
ATOM   2107 1HH2 ARG A 161       1.320  -6.512   6.537  1.00  0.00           H  
ATOM   2108 2HH2 ARG A 161       0.135  -7.660   7.120  1.00  0.00           H  
ATOM   2109  N   LEU A 162       7.316  -4.102   6.867  1.00  7.83           N  
ATOM   2110  CA  LEU A 162       7.305  -2.859   6.122  1.00 10.20           C  
ATOM   2111  C   LEU A 162       6.397  -3.159   4.946  1.00  9.38           C  
ATOM   2112  O   LEU A 162       6.763  -3.883   4.025  1.00 11.71           O  
ATOM   2113  CB  LEU A 162       8.643  -2.474   5.537  1.00 11.88           C  
ATOM   2114  CG  LEU A 162       9.026  -1.021   5.161  1.00 18.19           C  
ATOM   2115  CD1 LEU A 162      10.008  -1.098   4.024  1.00 18.27           C  
ATOM   2116  CD2 LEU A 162       7.844  -0.143   4.835  1.00 13.12           C  
ATOM   2117  H   LEU A 162       7.673  -4.937   6.424  1.00  0.00           H  
ATOM   2118  HA  LEU A 162       7.014  -2.054   6.798  1.00  0.00           H  
ATOM   2119 1HB  LEU A 162       9.425  -2.770   6.233  1.00  0.00           H  
ATOM   2120 2HB  LEU A 162       8.785  -3.022   4.606  1.00  0.00           H  
ATOM   2121  HG  LEU A 162       9.552  -0.556   5.995  1.00  0.00           H  
ATOM   2122 1HD1 LEU A 162      10.303  -0.091   3.730  1.00  0.00           H  
ATOM   2123 2HD1 LEU A 162      10.889  -1.655   4.342  1.00  0.00           H  
ATOM   2124 3HD1 LEU A 162       9.545  -1.602   3.177  1.00  0.00           H  
ATOM   2125 1HD2 LEU A 162       8.193   0.859   4.582  1.00  0.00           H  
ATOM   2126 2HD2 LEU A 162       7.302  -0.563   3.987  1.00  0.00           H  
ATOM   2127 3HD2 LEU A 162       7.182  -0.089   5.699  1.00  0.00           H  
ATOM   2128  N   ASP A 163       5.215  -2.602   5.015  1.00  8.42           N  
ATOM   2129  CA  ASP A 163       4.110  -2.898   4.110  1.00 10.80           C  
ATOM   2130  C   ASP A 163       3.977  -1.878   3.004  1.00 13.10           C  
ATOM   2131  O   ASP A 163       3.655  -2.266   1.889  1.00 13.56           O  
ATOM   2132  CB  ASP A 163       2.811  -2.911   4.859  1.00 12.44           C  
ATOM   2133  CG  ASP A 163       2.755  -4.096   5.809  1.00 15.05           C  
ATOM   2134  OD1 ASP A 163       3.170  -3.949   6.953  1.00 14.96           O  
ATOM   2135  OD2 ASP A 163       2.361  -5.177   5.397  1.00 16.74           O  
ATOM   2136  H   ASP A 163       5.080  -1.924   5.752  1.00  0.00           H  
ATOM   2137  HA  ASP A 163       4.273  -3.885   3.676  1.00  0.00           H  
ATOM   2138 1HB  ASP A 163       2.704  -1.982   5.418  1.00  0.00           H  
ATOM   2139 2HB  ASP A 163       1.984  -2.965   4.151  1.00  0.00           H  
ATOM   2140  N   ARG A 164       4.302  -0.595   3.245  1.00 11.96           N  
ATOM   2141  CA  ARG A 164       4.059   0.453   2.268  1.00 13.82           C  
ATOM   2142  C   ARG A 164       5.313   1.254   2.039  1.00 13.55           C  
ATOM   2143  O   ARG A 164       6.333   1.013   2.690  1.00 14.89           O  
ATOM   2144  CB  ARG A 164       2.956   1.383   2.751  1.00 11.44           C  
ATOM   2145  CG  ARG A 164       1.619   0.729   2.578  1.00 12.70           C  
ATOM   2146  CD  ARG A 164       0.831   1.107   3.801  1.00 16.81           C  
ATOM   2147  NE  ARG A 164       0.099   2.302   3.611  1.00 16.68           N  
ATOM   2148  CZ  ARG A 164      -0.393   3.097   4.569  1.00 17.11           C  
ATOM   2149  NH1 ARG A 164      -0.276   2.958   5.881  1.00 13.86           N  
ATOM   2150  NH2 ARG A 164      -1.206   4.049   4.146  1.00 13.10           N  
ATOM   2151  H   ARG A 164       4.728  -0.356   4.129  1.00  0.00           H  
ATOM   2152  HA  ARG A 164       3.740  -0.012   1.335  1.00  0.00           H  
ATOM   2153 1HB  ARG A 164       3.121   1.628   3.800  1.00  0.00           H  
ATOM   2154 2HB  ARG A 164       2.994   2.315   2.188  1.00  0.00           H  
ATOM   2155 1HG  ARG A 164       1.147   1.099   1.668  1.00  0.00           H  
ATOM   2156 2HG  ARG A 164       1.749  -0.352   2.505  1.00  0.00           H  
ATOM   2157 1HD  ARG A 164       0.124   0.312   4.038  1.00  0.00           H  
ATOM   2158 2HD  ARG A 164       1.508   1.254   4.640  1.00  0.00           H  
ATOM   2159  HE  ARG A 164      -0.079   2.599   2.661  1.00  0.00           H  
ATOM   2160 1HH1 ARG A 164       0.235   2.176   6.262  1.00  0.00           H  
ATOM   2161 2HH1 ARG A 164      -0.700   3.635   6.500  1.00  0.00           H  
ATOM   2162 1HH2 ARG A 164      -1.413   4.135   3.161  1.00  0.00           H  
ATOM   2163 2HH2 ARG A 164      -1.618   4.691   4.807  1.00  0.00           H  
ATOM   2164  N   TRP A 165       5.218   2.240   1.171  1.00 12.38           N  
ATOM   2165  CA  TRP A 165       6.356   3.034   0.757  1.00 12.09           C  
ATOM   2166  C   TRP A 165       6.268   4.366   1.480  1.00 12.73           C  
ATOM   2167  O   TRP A 165       5.285   4.690   2.171  1.00 11.65           O  
ATOM   2168  CB  TRP A 165       6.284   3.242  -0.761  1.00 13.46           C  
ATOM   2169  CG  TRP A 165       6.312   1.941  -1.578  1.00 13.55           C  
ATOM   2170  CD1 TRP A 165       5.276   1.030  -1.598  1.00 14.33           C  
ATOM   2171  CD2 TRP A 165       7.343   1.543  -2.363  1.00 13.25           C  
ATOM   2172  NE1 TRP A 165       5.658   0.059  -2.388  1.00 13.63           N  
ATOM   2173  CE2 TRP A 165       6.881   0.331  -2.867  1.00 15.05           C  
ATOM   2174  CE3 TRP A 165       8.565   2.045  -2.700  1.00 12.65           C  
ATOM   2175  CZ2 TRP A 165       7.639  -0.423  -3.741  1.00 14.59           C  
ATOM   2176  CZ3 TRP A 165       9.322   1.298  -3.568  1.00 11.99           C  
ATOM   2177  CH2 TRP A 165       8.871   0.091  -4.079  1.00 14.04           C  
ATOM   2178  H   TRP A 165       4.308   2.443   0.782  1.00  0.00           H  
ATOM   2179  HA  TRP A 165       7.267   2.490   1.007  1.00  0.00           H  
ATOM   2180 1HB  TRP A 165       5.367   3.776  -1.012  1.00  0.00           H  
ATOM   2181 2HB  TRP A 165       7.121   3.860  -1.085  1.00  0.00           H  
ATOM   2182  HD1 TRP A 165       4.343   1.137  -1.049  1.00  0.00           H  
ATOM   2183  HE1 TRP A 165       5.120  -0.767  -2.605  1.00  0.00           H  
ATOM   2184  HE3 TRP A 165       8.937   2.992  -2.310  1.00  0.00           H  
ATOM   2185  HZ2 TRP A 165       7.286  -1.371  -4.145  1.00  0.00           H  
ATOM   2186  HZ3 TRP A 165      10.302   1.689  -3.845  1.00  0.00           H  
ATOM   2187  HH2 TRP A 165       9.511  -0.464  -4.766  1.00  0.00           H  
ATOM   2188  N   GLU A 166       7.294   5.213   1.340  1.00 12.44           N  
ATOM   2189  CA  GLU A 166       7.217   6.588   1.804  1.00 13.07           C  
ATOM   2190  C   GLU A 166       6.420   7.379   0.774  1.00 14.17           C  
ATOM   2191  O   GLU A 166       6.617   7.169  -0.434  1.00 16.05           O  
ATOM   2192  CB  GLU A 166       8.616   7.226   1.921  1.00 14.16           C  
ATOM   2193  CG  GLU A 166       9.473   6.690   3.044  1.00 11.69           C  
ATOM   2194  CD  GLU A 166       9.100   7.216   4.427  1.00 15.55           C  
ATOM   2195  OE1 GLU A 166       8.232   8.079   4.610  1.00 13.91           O  
ATOM   2196  OE2 GLU A 166       9.736   6.775   5.364  1.00 14.34           O  
ATOM   2197  H   GLU A 166       8.144   4.888   0.902  1.00  0.00           H  
ATOM   2198  HA  GLU A 166       6.758   6.596   2.793  1.00  0.00           H  
ATOM   2199 1HB  GLU A 166       9.163   7.075   0.990  1.00  0.00           H  
ATOM   2200 2HB  GLU A 166       8.514   8.300   2.071  1.00  0.00           H  
ATOM   2201 1HG  GLU A 166       9.391   5.604   3.062  1.00  0.00           H  
ATOM   2202 2HG  GLU A 166      10.513   6.946   2.847  1.00  0.00           H  
ATOM   2203  N   PRO A 167       5.531   8.303   1.131  1.00 14.21           N  
ATOM   2204  CA  PRO A 167       5.265   8.741   2.484  1.00 14.28           C  
ATOM   2205  C   PRO A 167       4.149   8.005   3.224  1.00 15.47           C  
ATOM   2206  O   PRO A 167       3.971   8.204   4.436  1.00 14.70           O  
ATOM   2207  CB  PRO A 167       5.017  10.208   2.272  1.00 15.15           C  
ATOM   2208  CG  PRO A 167       4.101  10.125   1.086  1.00 15.49           C  
ATOM   2209  CD  PRO A 167       4.823   9.142   0.220  1.00 12.50           C  
ATOM   2210  HA  PRO A 167       6.157   8.563   3.104  1.00  0.00           H  
ATOM   2211 1HB  PRO A 167       4.573  10.650   3.176  1.00  0.00           H  
ATOM   2212 2HB  PRO A 167       5.969  10.729   2.094  1.00  0.00           H  
ATOM   2213 1HG  PRO A 167       3.100   9.795   1.401  1.00  0.00           H  
ATOM   2214 2HG  PRO A 167       3.980  11.118   0.630  1.00  0.00           H  
ATOM   2215 1HD  PRO A 167       4.093   8.550  -0.352  1.00  0.00           H  
ATOM   2216 2HD  PRO A 167       5.504   9.678  -0.458  1.00  0.00           H  
ATOM   2217  N   GLU A 168       3.464   7.105   2.546  1.00 12.52           N  
ATOM   2218  CA  GLU A 168       2.252   6.514   3.073  1.00 15.25           C  
ATOM   2219  C   GLU A 168       2.374   5.814   4.421  1.00 14.42           C  
ATOM   2220  O   GLU A 168       1.457   5.857   5.246  1.00 12.67           O  
ATOM   2221  CB  GLU A 168       1.712   5.500   2.088  1.00 18.27           C  
ATOM   2222  CG  GLU A 168       0.987   6.086   0.906  1.00 28.73           C  
ATOM   2223  CD  GLU A 168       1.882   6.608  -0.203  1.00 34.27           C  
ATOM   2224  OE1 GLU A 168       2.800   5.889  -0.595  1.00 38.93           O  
ATOM   2225  OE2 GLU A 168       1.657   7.734  -0.665  1.00 39.57           O  
ATOM   2226  H   GLU A 168       3.793   6.822   1.634  1.00  0.00           H  
ATOM   2227  HA  GLU A 168       1.514   7.304   3.213  1.00  0.00           H  
ATOM   2228 1HB  GLU A 168       2.532   4.895   1.703  1.00  0.00           H  
ATOM   2229 2HB  GLU A 168       1.020   4.830   2.597  1.00  0.00           H  
ATOM   2230 1HG  GLU A 168       0.338   5.323   0.478  1.00  0.00           H  
ATOM   2231 2HG  GLU A 168       0.359   6.907   1.249  1.00  0.00           H  
ATOM   2232  N   LEU A 169       3.543   5.190   4.650  1.00 12.02           N  
ATOM   2233  CA  LEU A 169       3.786   4.462   5.884  1.00 12.32           C  
ATOM   2234  C   LEU A 169       3.733   5.328   7.124  1.00 12.15           C  
ATOM   2235  O   LEU A 169       3.685   4.784   8.219  1.00 14.51           O  
ATOM   2236  CB  LEU A 169       5.170   3.727   5.786  1.00 12.27           C  
ATOM   2237  CG  LEU A 169       6.485   4.526   5.604  1.00 11.49           C  
ATOM   2238  CD1 LEU A 169       7.063   4.931   6.959  1.00 13.08           C  
ATOM   2239  CD2 LEU A 169       7.510   3.654   4.896  1.00 11.00           C  
ATOM   2240  H   LEU A 169       4.270   5.227   3.949  1.00  0.00           H  
ATOM   2241  HA  LEU A 169       2.995   3.724   6.011  1.00  0.00           H  
ATOM   2242 1HB  LEU A 169       5.318   3.144   6.694  1.00  0.00           H  
ATOM   2243 2HB  LEU A 169       5.139   3.040   4.940  1.00  0.00           H  
ATOM   2244  HG  LEU A 169       6.290   5.417   5.007  1.00  0.00           H  
ATOM   2245 1HD1 LEU A 169       7.986   5.491   6.809  1.00  0.00           H  
ATOM   2246 2HD1 LEU A 169       6.344   5.555   7.490  1.00  0.00           H  
ATOM   2247 3HD1 LEU A 169       7.272   4.038   7.547  1.00  0.00           H  
ATOM   2248 1HD2 LEU A 169       8.437   4.215   4.765  1.00  0.00           H  
ATOM   2249 2HD2 LEU A 169       7.706   2.764   5.493  1.00  0.00           H  
ATOM   2250 3HD2 LEU A 169       7.125   3.358   3.920  1.00  0.00           H  
ATOM   2251  N   ASN A 170       3.724   6.651   7.010  1.00 12.24           N  
ATOM   2252  CA  ASN A 170       3.729   7.560   8.152  1.00 14.01           C  
ATOM   2253  C   ASN A 170       2.341   7.976   8.643  1.00 16.17           C  
ATOM   2254  O   ASN A 170       2.161   8.828   9.525  1.00 15.46           O  
ATOM   2255  CB  ASN A 170       4.470   8.816   7.773  1.00 12.24           C  
ATOM   2256  CG  ASN A 170       5.934   8.533   7.574  1.00 15.99           C  
ATOM   2257  OD1 ASN A 170       6.563   7.896   8.425  1.00 13.53           O  
ATOM   2258  ND2 ASN A 170       6.483   8.953   6.435  1.00 11.99           N  
ATOM   2259  H   ASN A 170       3.713   7.034   6.075  1.00  0.00           H  
ATOM   2260  HA  ASN A 170       4.244   7.073   8.981  1.00  0.00           H  
ATOM   2261 1HB  ASN A 170       4.046   9.227   6.856  1.00  0.00           H  
ATOM   2262 2HB  ASN A 170       4.342   9.564   8.556  1.00  0.00           H  
ATOM   2263 1HD2 ASN A 170       7.453   8.788   6.257  1.00  0.00           H  
ATOM   2264 2HD2 ASN A 170       5.924   9.432   5.759  1.00  0.00           H  
ATOM   2265  N   GLU A 171       1.309   7.439   7.987  1.00 18.71           N  
ATOM   2266  CA  GLU A 171      -0.082   7.700   8.345  1.00 20.58           C  
ATOM   2267  C   GLU A 171      -0.471   7.286   9.764  1.00 18.79           C  
ATOM   2268  O   GLU A 171      -1.354   7.904  10.366  1.00 22.07           O  
ATOM   2269  CB  GLU A 171      -0.891   6.983   7.300  1.00 20.89           C  
ATOM   2270  CG  GLU A 171      -2.269   7.489   7.077  1.00 26.30           C  
ATOM   2271  CD  GLU A 171      -2.919   6.812   5.870  1.00 26.68           C  
ATOM   2272  OE1 GLU A 171      -3.190   5.626   5.913  1.00 27.35           O  
ATOM   2273  OE2 GLU A 171      -3.137   7.476   4.866  1.00 30.01           O  
ATOM   2274  H   GLU A 171       1.510   6.826   7.209  1.00  0.00           H  
ATOM   2275  HA  GLU A 171      -0.253   8.776   8.309  1.00  0.00           H  
ATOM   2276 1HB  GLU A 171      -0.374   7.035   6.342  1.00  0.00           H  
ATOM   2277 2HB  GLU A 171      -0.979   5.930   7.567  1.00  0.00           H  
ATOM   2278 1HG  GLU A 171      -2.864   7.297   7.969  1.00  0.00           H  
ATOM   2279 2HG  GLU A 171      -2.228   8.566   6.924  1.00  0.00           H  
ATOM   2280  N   ALA A 172       0.152   6.231  10.294  1.00 17.15           N  
ATOM   2281  CA  ALA A 172       0.064   5.843  11.693  1.00 14.10           C  
ATOM   2282  C   ALA A 172      -1.355   5.767  12.222  1.00 14.62           C  
ATOM   2283  O   ALA A 172      -1.687   6.235  13.322  1.00 13.45           O  
ATOM   2284  CB  ALA A 172       0.838   6.822  12.572  1.00 12.12           C  
ATOM   2285  H   ALA A 172       0.718   5.680   9.666  1.00  0.00           H  
ATOM   2286  HA  ALA A 172       0.505   4.852  11.798  1.00  0.00           H  
ATOM   2287 1HB  ALA A 172       0.759   6.513  13.615  1.00  0.00           H  
ATOM   2288 2HB  ALA A 172       1.886   6.828  12.273  1.00  0.00           H  
ATOM   2289 3HB  ALA A 172       0.422   7.821  12.456  1.00  0.00           H  
ATOM   2290  N   ILE A 173      -2.227   5.138  11.460  1.00 13.88           N  
ATOM   2291  CA  ILE A 173      -3.568   5.080  11.966  1.00 17.32           C  
ATOM   2292  C   ILE A 173      -3.646   4.071  13.105  1.00 17.75           C  
ATOM   2293  O   ILE A 173      -2.797   3.160  13.245  1.00 16.81           O  
ATOM   2294  CB  ILE A 173      -4.559   4.818  10.765  1.00 20.87           C  
ATOM   2295  CG1 ILE A 173      -4.439   3.592   9.892  1.00 25.78           C  
ATOM   2296  CG2 ILE A 173      -4.109   5.899   9.783  1.00 24.33           C  
ATOM   2297  CD1 ILE A 173      -5.576   3.418   8.820  1.00 25.81           C  
ATOM   2298  H   ILE A 173      -2.018   4.710  10.571  1.00  0.00           H  
ATOM   2299  HA  ILE A 173      -3.806   6.037  12.428  1.00  0.00           H  
ATOM   2300  HB  ILE A 173      -5.586   4.940  11.107  1.00  0.00           H  
ATOM   2301 1HG1 ILE A 173      -3.489   3.616   9.360  1.00  0.00           H  
ATOM   2302 2HG1 ILE A 173      -4.440   2.698  10.516  1.00  0.00           H  
ATOM   2303 1HG2 ILE A 173      -4.714   5.845   8.879  1.00  0.00           H  
ATOM   2304 2HG2 ILE A 173      -4.229   6.879  10.243  1.00  0.00           H  
ATOM   2305 3HG2 ILE A 173      -3.060   5.744   9.528  1.00  0.00           H  
ATOM   2306 1HD1 ILE A 173      -5.399   2.509   8.246  1.00  0.00           H  
ATOM   2307 2HD1 ILE A 173      -6.542   3.348   9.323  1.00  0.00           H  
ATOM   2308 3HD1 ILE A 173      -5.577   4.276   8.150  1.00  0.00           H  
ATOM   2309  N   PRO A 174      -4.571   4.328  14.069  1.00 19.61           N  
ATOM   2310  CA  PRO A 174      -4.731   3.535  15.295  1.00 18.97           C  
ATOM   2311  C   PRO A 174      -4.804   2.044  15.030  1.00 18.30           C  
ATOM   2312  O   PRO A 174      -5.456   1.629  14.081  1.00 19.10           O  
ATOM   2313  CB  PRO A 174      -6.002   4.070  15.929  1.00 17.90           C  
ATOM   2314  CG  PRO A 174      -6.043   5.511  15.509  1.00 16.67           C  
ATOM   2315  CD  PRO A 174      -5.595   5.422  14.060  1.00 17.51           C  
ATOM   2316  HA  PRO A 174      -3.871   3.713  15.957  1.00  0.00           H  
ATOM   2317 1HB  PRO A 174      -6.870   3.495  15.573  1.00  0.00           H  
ATOM   2318 2HB  PRO A 174      -5.959   3.943  17.021  1.00  0.00           H  
ATOM   2319 1HG  PRO A 174      -7.057   5.915  15.638  1.00  0.00           H  
ATOM   2320 2HG  PRO A 174      -5.377   6.112  16.146  1.00  0.00           H  
ATOM   2321 1HD  PRO A 174      -6.454   5.161  13.425  1.00  0.00           H  
ATOM   2322 2HD  PRO A 174      -5.162   6.385  13.751  1.00  0.00           H  
ATOM   2323  N   ASN A 175      -4.125   1.187  15.775  1.00 20.12           N  
ATOM   2324  CA  ASN A 175      -4.253  -0.275  15.687  1.00 22.08           C  
ATOM   2325  C   ASN A 175      -3.904  -0.886  14.357  1.00 19.85           C  
ATOM   2326  O   ASN A 175      -4.228  -2.051  14.076  1.00 21.91           O  
ATOM   2327  CB  ASN A 175      -5.673  -0.814  15.986  1.00 24.56           C  
ATOM   2328  CG  ASN A 175      -6.114  -0.322  17.329  1.00 30.21           C  
ATOM   2329  OD1 ASN A 175      -5.433  -0.508  18.343  1.00 31.17           O  
ATOM   2330  ND2 ASN A 175      -7.221   0.413  17.340  1.00 31.52           N  
ATOM   2331  H   ASN A 175      -3.481   1.585  16.443  1.00  0.00           H  
ATOM   2332  HA  ASN A 175      -3.585  -0.725  16.422  1.00  0.00           H  
ATOM   2333 1HB  ASN A 175      -6.362  -0.479  15.208  1.00  0.00           H  
ATOM   2334 2HB  ASN A 175      -5.660  -1.904  15.963  1.00  0.00           H  
ATOM   2335 1HD2 ASN A 175      -7.574   0.775  18.203  1.00  0.00           H  
ATOM   2336 2HD2 ASN A 175      -7.703   0.603  16.484  1.00  0.00           H  
ATOM   2337  N   ASP A 176      -3.255  -0.130  13.487  1.00 18.17           N  
ATOM   2338  CA  ASP A 176      -2.787  -0.704  12.256  1.00 14.34           C  
ATOM   2339  C   ASP A 176      -1.413  -1.318  12.524  1.00 13.89           C  
ATOM   2340  O   ASP A 176      -0.499  -0.602  12.919  1.00 13.65           O  
ATOM   2341  CB  ASP A 176      -2.724   0.419  11.226  1.00 16.42           C  
ATOM   2342  CG  ASP A 176      -2.407  -0.031   9.802  1.00 18.16           C  
ATOM   2343  OD1 ASP A 176      -2.086  -1.196   9.616  1.00 15.75           O  
ATOM   2344  OD2 ASP A 176      -2.491   0.781   8.877  1.00 17.61           O  
ATOM   2345  H   ASP A 176      -3.082   0.848  13.671  1.00  0.00           H  
ATOM   2346  HA  ASP A 176      -3.498  -1.466  11.937  1.00  0.00           H  
ATOM   2347 1HB  ASP A 176      -3.678   0.944  11.201  1.00  0.00           H  
ATOM   2348 2HB  ASP A 176      -1.961   1.140  11.521  1.00  0.00           H  
ATOM   2349  N   GLU A 177      -1.232  -2.612  12.308  1.00 13.11           N  
ATOM   2350  CA  GLU A 177       0.048  -3.282  12.513  1.00 15.15           C  
ATOM   2351  C   GLU A 177       0.984  -3.129  11.331  1.00 14.01           C  
ATOM   2352  O   GLU A 177       2.159  -3.510  11.412  1.00 14.29           O  
ATOM   2353  CB  GLU A 177      -0.097  -4.784  12.736  1.00 18.69           C  
ATOM   2354  CG  GLU A 177      -0.901  -5.052  13.987  1.00 27.76           C  
ATOM   2355  CD  GLU A 177      -1.017  -6.515  14.398  1.00 34.96           C  
ATOM   2356  OE1 GLU A 177      -1.199  -7.390  13.541  1.00 36.79           O  
ATOM   2357  OE2 GLU A 177      -0.946  -6.768  15.605  1.00 39.96           O  
ATOM   2358  H   GLU A 177      -2.024  -3.151  11.988  1.00  0.00           H  
ATOM   2359  HA  GLU A 177       0.520  -2.864  13.403  1.00  0.00           H  
ATOM   2360 1HB  GLU A 177      -0.588  -5.234  11.873  1.00  0.00           H  
ATOM   2361 2HB  GLU A 177       0.890  -5.237  12.824  1.00  0.00           H  
ATOM   2362 1HG  GLU A 177      -0.446  -4.515  14.820  1.00  0.00           H  
ATOM   2363 2HG  GLU A 177      -1.909  -4.665  13.847  1.00  0.00           H  
ATOM   2364  N   ARG A 178       0.522  -2.573  10.209  1.00 12.98           N  
ATOM   2365  CA  ARG A 178       1.363  -2.452   9.033  1.00 11.20           C  
ATOM   2366  C   ARG A 178       2.421  -1.407   9.282  1.00 10.31           C  
ATOM   2367  O   ARG A 178       2.124  -0.461   9.998  1.00 11.54           O  
ATOM   2368  CB  ARG A 178       0.555  -2.034   7.809  1.00  8.85           C  
ATOM   2369  CG  ARG A 178      -0.411  -3.111   7.362  1.00 11.69           C  
ATOM   2370  CD  ARG A 178      -1.278  -2.632   6.189  1.00 12.44           C  
ATOM   2371  NE  ARG A 178      -2.069  -1.475   6.583  1.00 12.45           N  
ATOM   2372  CZ  ARG A 178      -2.824  -0.792   5.742  1.00 14.73           C  
ATOM   2373  NH1 ARG A 178      -2.886  -1.155   4.466  1.00 15.78           N  
ATOM   2374  NH2 ARG A 178      -3.504   0.263   6.172  1.00 14.51           N  
ATOM   2375  H   ARG A 178      -0.427  -2.228  10.173  1.00  0.00           H  
ATOM   2376  HA  ARG A 178       1.811  -3.426   8.828  1.00  0.00           H  
ATOM   2377 1HB  ARG A 178      -0.005  -1.128   8.035  1.00  0.00           H  
ATOM   2378 2HB  ARG A 178       1.234  -1.804   6.988  1.00  0.00           H  
ATOM   2379 1HG  ARG A 178       0.147  -3.992   7.043  1.00  0.00           H  
ATOM   2380 2HG  ARG A 178      -1.067  -3.379   8.191  1.00  0.00           H  
ATOM   2381 1HD  ARG A 178      -0.638  -2.357   5.352  1.00  0.00           H  
ATOM   2382 2HD  ARG A 178      -1.950  -3.433   5.884  1.00  0.00           H  
ATOM   2383  HE  ARG A 178      -2.032  -1.187   7.552  1.00  0.00           H  
ATOM   2384 1HH1 ARG A 178      -2.356  -1.951   4.141  1.00  0.00           H  
ATOM   2385 2HH1 ARG A 178      -3.462  -0.634   3.820  1.00  0.00           H  
ATOM   2386 1HH2 ARG A 178      -3.444   0.544   7.141  1.00  0.00           H  
ATOM   2387 2HH2 ARG A 178      -4.082   0.787   5.530  1.00  0.00           H  
ATOM   2388  N   ASP A 179       3.638  -1.621   8.783  1.00  8.79           N  
ATOM   2389  CA  ASP A 179       4.764  -0.704   8.901  1.00  7.90           C  
ATOM   2390  C   ASP A 179       5.124  -0.427  10.349  1.00  9.36           C  
ATOM   2391  O   ASP A 179       5.487   0.721  10.684  1.00 10.95           O  
ATOM   2392  CB  ASP A 179       4.444   0.627   8.210  1.00  8.68           C  
ATOM   2393  CG  ASP A 179       4.066   0.454   6.749  1.00 11.54           C  
ATOM   2394  OD1 ASP A 179       4.850  -0.077   5.974  1.00 10.52           O  
ATOM   2395  OD2 ASP A 179       2.959   0.839   6.404  1.00 10.19           O  
ATOM   2396  H   ASP A 179       3.764  -2.493   8.289  1.00  0.00           H  
ATOM   2397  HA  ASP A 179       5.629  -1.153   8.411  1.00  0.00           H  
ATOM   2398 1HB  ASP A 179       3.621   1.117   8.729  1.00  0.00           H  
ATOM   2399 2HB  ASP A 179       5.310   1.286   8.272  1.00  0.00           H  
ATOM   2400  N   THR A 180       4.994  -1.455  11.218  1.00  9.14           N  
ATOM   2401  CA  THR A 180       5.327  -1.304  12.615  1.00  8.23           C  
ATOM   2402  C   THR A 180       6.463  -2.246  12.979  1.00  8.01           C  
ATOM   2403  O   THR A 180       6.822  -3.155  12.214  1.00  7.50           O  
ATOM   2404  CB  THR A 180       4.104  -1.609  13.543  1.00 10.73           C  
ATOM   2405  OG1 THR A 180       3.739  -2.968  13.335  1.00 13.10           O  
ATOM   2406  CG2 THR A 180       2.926  -0.695  13.293  1.00  8.79           C  
ATOM   2407  H   THR A 180       4.659  -2.349  10.887  1.00  0.00           H  
ATOM   2408  HA  THR A 180       5.630  -0.270  12.788  1.00  0.00           H  
ATOM   2409  HB  THR A 180       4.400  -1.494  14.585  1.00  0.00           H  
ATOM   2410  HG1 THR A 180       4.294  -3.346  12.648  1.00  0.00           H  
ATOM   2411 1HG2 THR A 180       2.112  -0.957  13.968  1.00  0.00           H  
ATOM   2412 2HG2 THR A 180       3.224   0.339  13.470  1.00  0.00           H  
ATOM   2413 3HG2 THR A 180       2.592  -0.805  12.262  1.00  0.00           H  
ATOM   2414  N   THR A 181       6.999  -1.981  14.172  1.00  7.61           N  
ATOM   2415  CA  THR A 181       7.997  -2.805  14.804  1.00  7.03           C  
ATOM   2416  C   THR A 181       7.624  -2.740  16.279  1.00  7.60           C  
ATOM   2417  O   THR A 181       6.653  -2.078  16.666  1.00  9.23           O  
ATOM   2418  CB  THR A 181       9.403  -2.213  14.572  1.00  6.87           C  
ATOM   2419  OG1 THR A 181      10.277  -3.234  15.024  1.00  6.98           O  
ATOM   2420  CG2 THR A 181       9.701  -0.904  15.297  1.00  5.36           C  
ATOM   2421  H   THR A 181       6.676  -1.149  14.645  1.00  0.00           H  
ATOM   2422  HA  THR A 181       7.958  -3.800  14.359  1.00  0.00           H  
ATOM   2423  HB  THR A 181       9.545  -2.016  13.510  1.00  0.00           H  
ATOM   2424  HG1 THR A 181       9.761  -3.975  15.349  1.00  0.00           H  
ATOM   2425 1HG2 THR A 181      10.714  -0.581  15.062  1.00  0.00           H  
ATOM   2426 2HG2 THR A 181       8.992  -0.141  14.975  1.00  0.00           H  
ATOM   2427 3HG2 THR A 181       9.609  -1.054  16.372  1.00  0.00           H  
ATOM   2428  N   MET A 182       8.374  -3.435  17.108  1.00  6.30           N  
ATOM   2429  CA  MET A 182       8.226  -3.390  18.539  1.00  8.92           C  
ATOM   2430  C   MET A 182       9.590  -2.926  19.039  1.00  7.91           C  
ATOM   2431  O   MET A 182      10.585  -3.238  18.359  1.00  7.47           O  
ATOM   2432  CB  MET A 182       7.923  -4.771  19.067  1.00 10.12           C  
ATOM   2433  CG  MET A 182       6.551  -5.277  18.666  1.00 10.94           C  
ATOM   2434  SD  MET A 182       6.492  -6.923  19.407  1.00 16.97           S  
ATOM   2435  CE  MET A 182       4.868  -7.374  18.859  1.00 13.48           C  
ATOM   2436  H   MET A 182       9.087  -4.025  16.705  1.00  0.00           H  
ATOM   2437  HA  MET A 182       7.395  -2.729  18.780  1.00  0.00           H  
ATOM   2438 1HB  MET A 182       8.671  -5.473  18.700  1.00  0.00           H  
ATOM   2439 2HB  MET A 182       7.985  -4.766  20.156  1.00  0.00           H  
ATOM   2440 1HG  MET A 182       5.787  -4.604  19.055  1.00  0.00           H  
ATOM   2441 2HG  MET A 182       6.471  -5.293  17.579  1.00  0.00           H  
ATOM   2442 1HE  MET A 182       4.630  -8.376  19.216  1.00  0.00           H  
ATOM   2443 2HE  MET A 182       4.141  -6.664  19.255  1.00  0.00           H  
ATOM   2444 3HE  MET A 182       4.835  -7.358  17.769  1.00  0.00           H  
ATOM   2445  N   PRO A 183       9.746  -2.222  20.176  1.00  8.91           N  
ATOM   2446  CA  PRO A 183      11.048  -1.834  20.697  1.00  9.43           C  
ATOM   2447  C   PRO A 183      12.045  -3.011  20.733  1.00 11.02           C  
ATOM   2448  O   PRO A 183      13.167  -2.894  20.193  1.00  8.81           O  
ATOM   2449  CB  PRO A 183      10.712  -1.216  22.067  1.00  8.08           C  
ATOM   2450  CG  PRO A 183       9.334  -0.612  21.878  1.00  8.35           C  
ATOM   2451  CD  PRO A 183       8.664  -1.723  21.051  1.00  7.67           C  
ATOM   2452  HA  PRO A 183      11.496  -1.085  20.027  1.00  0.00           H  
ATOM   2453 1HB  PRO A 183      10.733  -1.993  22.846  1.00  0.00           H  
ATOM   2454 2HB  PRO A 183      11.471  -0.468  22.340  1.00  0.00           H  
ATOM   2455 1HG  PRO A 183       8.866  -0.421  22.855  1.00  0.00           H  
ATOM   2456 2HG  PRO A 183       9.412   0.359  21.368  1.00  0.00           H  
ATOM   2457 1HD  PRO A 183       8.293  -2.509  21.724  1.00  0.00           H  
ATOM   2458 2HD  PRO A 183       7.841  -1.295  20.461  1.00  0.00           H  
ATOM   2459  N   ALA A 184      11.621  -4.181  21.278  1.00 10.36           N  
ATOM   2460  CA  ALA A 184      12.506  -5.335  21.349  1.00 12.20           C  
ATOM   2461  C   ALA A 184      12.866  -5.809  19.944  1.00 13.33           C  
ATOM   2462  O   ALA A 184      14.044  -6.042  19.671  1.00 13.13           O  
ATOM   2463  CB  ALA A 184      11.854  -6.499  22.090  1.00 11.80           C  
ATOM   2464  H   ALA A 184      10.682  -4.258  21.641  1.00  0.00           H  
ATOM   2465  HA  ALA A 184      13.402  -5.041  21.896  1.00  0.00           H  
ATOM   2466 1HB  ALA A 184      12.543  -7.342  22.122  1.00  0.00           H  
ATOM   2467 2HB  ALA A 184      11.606  -6.192  23.105  1.00  0.00           H  
ATOM   2468 3HB  ALA A 184      10.944  -6.796  21.570  1.00  0.00           H  
ATOM   2469  N   ALA A 185      11.919  -5.874  18.996  1.00 12.36           N  
ATOM   2470  CA  ALA A 185      12.230  -6.382  17.671  1.00 11.98           C  
ATOM   2471  C   ALA A 185      13.250  -5.464  17.004  1.00  9.62           C  
ATOM   2472  O   ALA A 185      14.262  -5.959  16.513  1.00  8.86           O  
ATOM   2473  CB  ALA A 185      10.982  -6.448  16.781  1.00  9.41           C  
ATOM   2474  H   ALA A 185      10.977  -5.569  19.197  1.00  0.00           H  
ATOM   2475  HA  ALA A 185      12.626  -7.392  17.779  1.00  0.00           H  
ATOM   2476 1HB  ALA A 185      11.255  -6.833  15.799  1.00  0.00           H  
ATOM   2477 2HB  ALA A 185      10.245  -7.108  17.237  1.00  0.00           H  
ATOM   2478 3HB  ALA A 185      10.559  -5.451  16.675  1.00  0.00           H  
ATOM   2479  N   MET A 186      13.081  -4.146  17.009  1.00  8.12           N  
ATOM   2480  CA  MET A 186      14.042  -3.257  16.381  1.00  8.32           C  
ATOM   2481  C   MET A 186      15.403  -3.294  17.084  1.00  9.74           C  
ATOM   2482  O   MET A 186      16.430  -3.295  16.395  1.00 11.30           O  
ATOM   2483  CB  MET A 186      13.500  -1.825  16.398  1.00 10.12           C  
ATOM   2484  CG  MET A 186      14.396  -0.756  15.788  1.00  9.68           C  
ATOM   2485  SD  MET A 186      14.718  -1.026  14.031  1.00 15.44           S  
ATOM   2486  CE  MET A 186      13.399  -0.226  13.199  1.00 13.02           C  
ATOM   2487  H   MET A 186      12.266  -3.751  17.457  1.00  0.00           H  
ATOM   2488  HA  MET A 186      14.182  -3.573  15.348  1.00  0.00           H  
ATOM   2489 1HB  MET A 186      12.554  -1.788  15.861  1.00  0.00           H  
ATOM   2490 2HB  MET A 186      13.303  -1.522  17.428  1.00  0.00           H  
ATOM   2491 1HG  MET A 186      13.927   0.221  15.904  1.00  0.00           H  
ATOM   2492 2HG  MET A 186      15.351  -0.739  16.312  1.00  0.00           H  
ATOM   2493 1HE  MET A 186      13.523  -0.345  12.122  1.00  0.00           H  
ATOM   2494 2HE  MET A 186      12.452  -0.671  13.507  1.00  0.00           H  
ATOM   2495 3HE  MET A 186      13.401   0.835  13.451  1.00  0.00           H  
ATOM   2496  N   ALA A 187      15.461  -3.299  18.420  1.00 10.25           N  
ATOM   2497  CA  ALA A 187      16.709  -3.295  19.172  1.00 10.71           C  
ATOM   2498  C   ALA A 187      17.557  -4.524  18.827  1.00 10.68           C  
ATOM   2499  O   ALA A 187      18.772  -4.400  18.610  1.00  8.92           O  
ATOM   2500  CB  ALA A 187      16.423  -3.297  20.680  1.00  7.99           C  
ATOM   2501  H   ALA A 187      14.584  -3.306  18.922  1.00  0.00           H  
ATOM   2502  HA  ALA A 187      17.255  -2.386  18.918  1.00  0.00           H  
ATOM   2503 1HB  ALA A 187      17.365  -3.293  21.229  1.00  0.00           H  
ATOM   2504 2HB  ALA A 187      15.847  -2.408  20.942  1.00  0.00           H  
ATOM   2505 3HB  ALA A 187      15.854  -4.187  20.941  1.00  0.00           H  
ATOM   2506  N   THR A 188      16.921  -5.707  18.720  1.00 10.96           N  
ATOM   2507  CA  THR A 188      17.625  -6.938  18.373  1.00 12.23           C  
ATOM   2508  C   THR A 188      18.145  -6.879  16.929  1.00 11.54           C  
ATOM   2509  O   THR A 188      19.320  -7.146  16.663  1.00 12.95           O  
ATOM   2510  CB  THR A 188      16.621  -8.116  18.608  1.00 14.38           C  
ATOM   2511  OG1 THR A 188      16.304  -8.105  19.996  1.00 19.99           O  
ATOM   2512  CG2 THR A 188      17.191  -9.472  18.251  1.00 21.20           C  
ATOM   2513  H   THR A 188      15.925  -5.740  18.884  1.00  0.00           H  
ATOM   2514  HA  THR A 188      18.489  -7.039  19.029  1.00  0.00           H  
ATOM   2515  HB  THR A 188      15.731  -7.961  18.001  1.00  0.00           H  
ATOM   2516  HG1 THR A 188      16.777  -7.389  20.427  1.00  0.00           H  
ATOM   2517 1HG2 THR A 188      16.443 -10.242  18.438  1.00  0.00           H  
ATOM   2518 2HG2 THR A 188      17.470  -9.485  17.197  1.00  0.00           H  
ATOM   2519 3HG2 THR A 188      18.073  -9.669  18.861  1.00  0.00           H  
ATOM   2520  N   THR A 189      17.296  -6.489  15.967  1.00 10.24           N  
ATOM   2521  CA  THR A 189      17.676  -6.375  14.577  1.00  9.04           C  
ATOM   2522  C   THR A 189      18.756  -5.375  14.393  1.00  8.19           C  
ATOM   2523  O   THR A 189      19.669  -5.673  13.639  1.00  8.99           O  
ATOM   2524  CB  THR A 189      16.459  -5.989  13.765  1.00  8.03           C  
ATOM   2525  OG1 THR A 189      15.604  -7.106  13.972  1.00  6.41           O  
ATOM   2526  CG2 THR A 189      16.677  -5.764  12.279  1.00  8.98           C  
ATOM   2527  H   THR A 189      16.349  -6.265  16.239  1.00  0.00           H  
ATOM   2528  HA  THR A 189      18.045  -7.343  14.239  1.00  0.00           H  
ATOM   2529  HB  THR A 189      16.042  -5.060  14.152  1.00  0.00           H  
ATOM   2530  HG1 THR A 189      16.036  -7.734  14.556  1.00  0.00           H  
ATOM   2531 1HG2 THR A 189      15.732  -5.494  11.809  1.00  0.00           H  
ATOM   2532 2HG2 THR A 189      17.398  -4.959  12.134  1.00  0.00           H  
ATOM   2533 3HG2 THR A 189      17.059  -6.678  11.825  1.00  0.00           H  
ATOM   2534  N   LEU A 190      18.694  -4.249  15.105  1.00  9.57           N  
ATOM   2535  CA  LEU A 190      19.682  -3.188  14.980  1.00 12.46           C  
ATOM   2536  C   LEU A 190      21.034  -3.681  15.491  1.00 13.22           C  
ATOM   2537  O   LEU A 190      22.067  -3.507  14.822  1.00 11.23           O  
ATOM   2538  CB  LEU A 190      19.319  -1.938  15.812  1.00 14.68           C  
ATOM   2539  CG  LEU A 190      19.830  -0.548  15.432  1.00 20.15           C  
ATOM   2540  CD1 LEU A 190      19.406   0.463  16.476  1.00 17.48           C  
ATOM   2541  CD2 LEU A 190      21.337  -0.512  15.405  1.00 18.26           C  
ATOM   2542  H   LEU A 190      17.929  -4.135  15.754  1.00  0.00           H  
ATOM   2543  HA  LEU A 190      19.733  -2.885  13.936  1.00  0.00           H  
ATOM   2544 1HB  LEU A 190      18.236  -1.836  15.830  1.00  0.00           H  
ATOM   2545 2HB  LEU A 190      19.667  -2.088  16.834  1.00  0.00           H  
ATOM   2546  HG  LEU A 190      19.456  -0.280  14.444  1.00  0.00           H  
ATOM   2547 1HD1 LEU A 190      19.775   1.450  16.196  1.00  0.00           H  
ATOM   2548 2HD1 LEU A 190      18.318   0.487  16.537  1.00  0.00           H  
ATOM   2549 3HD1 LEU A 190      19.820   0.182  17.443  1.00  0.00           H  
ATOM   2550 1HD2 LEU A 190      21.673   0.488  15.131  1.00  0.00           H  
ATOM   2551 2HD2 LEU A 190      21.726  -0.769  16.390  1.00  0.00           H  
ATOM   2552 3HD2 LEU A 190      21.704  -1.231  14.671  1.00  0.00           H  
ATOM   2553  N   ARG A 191      21.032  -4.304  16.684  1.00 13.41           N  
ATOM   2554  CA  ARG A 191      22.266  -4.841  17.245  1.00 15.34           C  
ATOM   2555  C   ARG A 191      22.918  -5.836  16.294  1.00 15.78           C  
ATOM   2556  O   ARG A 191      24.143  -5.759  16.089  1.00 15.51           O  
ATOM   2557  CB  ARG A 191      22.005  -5.535  18.577  1.00 16.65           C  
ATOM   2558  CG  ARG A 191      23.300  -6.040  19.165  1.00 21.23           C  
ATOM   2559  CD  ARG A 191      23.034  -6.759  20.457  1.00 24.95           C  
ATOM   2560  NE  ARG A 191      22.725  -8.123  20.114  1.00 33.01           N  
ATOM   2561  CZ  ARG A 191      23.666  -9.043  20.044  1.00 31.71           C  
ATOM   2562  NH1 ARG A 191      24.923  -8.774  20.295  1.00 35.72           N  
ATOM   2563  NH2 ARG A 191      23.346 -10.259  19.663  1.00 35.95           N  
ATOM   2564  H   ARG A 191      20.172  -4.404  17.204  1.00  0.00           H  
ATOM   2565  HA  ARG A 191      22.957  -4.015  17.416  1.00  0.00           H  
ATOM   2566 1HB  ARG A 191      21.530  -4.837  19.265  1.00  0.00           H  
ATOM   2567 2HB  ARG A 191      21.315  -6.365  18.425  1.00  0.00           H  
ATOM   2568 1HG  ARG A 191      23.775  -6.727  18.463  1.00  0.00           H  
ATOM   2569 2HG  ARG A 191      23.967  -5.197  19.355  1.00  0.00           H  
ATOM   2570 1HD  ARG A 191      23.919  -6.709  21.090  1.00  0.00           H  
ATOM   2571 2HD  ARG A 191      22.195  -6.288  20.970  1.00  0.00           H  
ATOM   2572  HE  ARG A 191      21.758  -8.353  19.926  1.00  0.00           H  
ATOM   2573 1HH1 ARG A 191      25.197  -7.837  20.552  1.00  0.00           H  
ATOM   2574 2HH1 ARG A 191      25.617  -9.504  20.232  1.00  0.00           H  
ATOM   2575 1HH2 ARG A 191      22.388 -10.480  19.428  1.00  0.00           H  
ATOM   2576 2HH2 ARG A 191      24.057 -10.973  19.606  1.00  0.00           H  
ATOM   2577  N   LYS A 192      22.133  -6.734  15.691  1.00 12.30           N  
ATOM   2578  CA  LYS A 192      22.710  -7.740  14.837  1.00 13.52           C  
ATOM   2579  C   LYS A 192      23.331  -7.134  13.598  1.00 12.79           C  
ATOM   2580  O   LYS A 192      24.441  -7.485  13.199  1.00 14.67           O  
ATOM   2581  CB  LYS A 192      21.670  -8.770  14.387  1.00 13.28           C  
ATOM   2582  CG  LYS A 192      21.240  -9.800  15.432  1.00 16.79           C  
ATOM   2583  CD  LYS A 192      20.193 -10.674  14.735  1.00 22.82           C  
ATOM   2584  CE  LYS A 192      19.349 -11.652  15.546  1.00 23.75           C  
ATOM   2585  NZ  LYS A 192      20.234 -12.588  16.193  1.00 29.94           N  
ATOM   2586  H   LYS A 192      21.133  -6.719  15.828  1.00  0.00           H  
ATOM   2587  HA  LYS A 192      23.484  -8.266  15.395  1.00  0.00           H  
ATOM   2588 1HB  LYS A 192      20.765  -8.255  14.061  1.00  0.00           H  
ATOM   2589 2HB  LYS A 192      22.054  -9.328  13.534  1.00  0.00           H  
ATOM   2590 1HG  LYS A 192      22.107 -10.380  15.749  1.00  0.00           H  
ATOM   2591 2HG  LYS A 192      20.829  -9.288  16.301  1.00  0.00           H  
ATOM   2592 1HD  LYS A 192      19.463 -10.037  14.234  1.00  0.00           H  
ATOM   2593 2HD  LYS A 192      20.680 -11.296  13.984  1.00  0.00           H  
ATOM   2594 1HE  LYS A 192      18.765 -11.104  16.284  1.00  0.00           H  
ATOM   2595 2HE  LYS A 192      18.658 -12.173  14.883  1.00  0.00           H  
ATOM   2596 1HZ  LYS A 192      19.692 -13.245  16.735  1.00  0.00           H  
ATOM   2597 2HZ  LYS A 192      20.766 -13.086  15.493  1.00  0.00           H  
ATOM   2598 3HZ  LYS A 192      20.865 -12.088  16.803  1.00  0.00           H  
ATOM   2599  N   LEU A 193      22.694  -6.145  13.010  1.00 12.58           N  
ATOM   2600  CA  LEU A 193      23.159  -5.550  11.774  1.00 13.72           C  
ATOM   2601  C   LEU A 193      24.436  -4.788  12.004  1.00 16.55           C  
ATOM   2602  O   LEU A 193      25.175  -4.481  11.052  1.00 16.70           O  
ATOM   2603  CB  LEU A 193      22.061  -4.635  11.280  1.00 17.78           C  
ATOM   2604  CG  LEU A 193      21.779  -4.245   9.829  1.00 20.45           C  
ATOM   2605  CD1 LEU A 193      21.534  -5.405   8.931  1.00 21.34           C  
ATOM   2606  CD2 LEU A 193      20.547  -3.369   9.851  1.00 19.40           C  
ATOM   2607  H   LEU A 193      21.852  -5.792  13.439  1.00  0.00           H  
ATOM   2608  HA  LEU A 193      23.339  -6.346  11.053  1.00  0.00           H  
ATOM   2609 1HB  LEU A 193      21.101  -5.047  11.587  1.00  0.00           H  
ATOM   2610 2HB  LEU A 193      22.183  -3.660  11.750  1.00  0.00           H  
ATOM   2611  HG  LEU A 193      22.635  -3.702   9.425  1.00  0.00           H  
ATOM   2612 1HD1 LEU A 193      21.342  -5.048   7.920  1.00  0.00           H  
ATOM   2613 2HD1 LEU A 193      22.411  -6.053   8.927  1.00  0.00           H  
ATOM   2614 3HD1 LEU A 193      20.670  -5.964   9.288  1.00  0.00           H  
ATOM   2615 1HD2 LEU A 193      20.301  -3.059   8.834  1.00  0.00           H  
ATOM   2616 2HD2 LEU A 193      19.710  -3.927  10.272  1.00  0.00           H  
ATOM   2617 3HD2 LEU A 193      20.737  -2.486  10.462  1.00  0.00           H  
ATOM   2618  N   LEU A 194      24.641  -4.466  13.295  1.00 15.67           N  
ATOM   2619  CA  LEU A 194      25.861  -3.847  13.770  1.00 17.72           C  
ATOM   2620  C   LEU A 194      26.927  -4.809  14.267  1.00 19.32           C  
ATOM   2621  O   LEU A 194      28.095  -4.464  14.110  1.00 21.75           O  
ATOM   2622  CB  LEU A 194      25.516  -2.874  14.869  1.00 18.31           C  
ATOM   2623  CG  LEU A 194      25.220  -1.427  14.537  1.00 20.47           C  
ATOM   2624  CD1 LEU A 194      24.321  -1.245  13.338  1.00 18.90           C  
ATOM   2625  CD2 LEU A 194      24.628  -0.834  15.785  1.00 20.31           C  
ATOM   2626  H   LEU A 194      23.905  -4.670  13.955  1.00  0.00           H  
ATOM   2627  HA  LEU A 194      26.321  -3.309  12.941  1.00  0.00           H  
ATOM   2628 1HB  LEU A 194      24.631  -3.237  15.389  1.00  0.00           H  
ATOM   2629 2HB  LEU A 194      26.342  -2.844  15.579  1.00  0.00           H  
ATOM   2630  HG  LEU A 194      26.145  -0.921  14.259  1.00  0.00           H  
ATOM   2631 1HD1 LEU A 194      24.156  -0.181  13.164  1.00  0.00           H  
ATOM   2632 2HD1 LEU A 194      24.791  -1.687  12.460  1.00  0.00           H  
ATOM   2633 3HD1 LEU A 194      23.365  -1.734  13.523  1.00  0.00           H  
ATOM   2634 1HD2 LEU A 194      24.391   0.216  15.613  1.00  0.00           H  
ATOM   2635 2HD2 LEU A 194      23.717  -1.373  16.048  1.00  0.00           H  
ATOM   2636 3HD2 LEU A 194      25.346  -0.915  16.602  1.00  0.00           H  
ATOM   2637  N   THR A 195      26.652  -5.982  14.860  1.00 17.71           N  
ATOM   2638  CA  THR A 195      27.706  -6.776  15.441  1.00 19.35           C  
ATOM   2639  C   THR A 195      27.739  -8.214  14.964  1.00 19.76           C  
ATOM   2640  O   THR A 195      28.664  -8.969  15.287  1.00 20.77           O  
ATOM   2641  CB  THR A 195      27.575  -6.761  16.991  1.00 18.11           C  
ATOM   2642  OG1 THR A 195      26.362  -7.449  17.267  1.00 20.35           O  
ATOM   2643  CG2 THR A 195      27.559  -5.365  17.612  1.00 16.65           C  
ATOM   2644  H   THR A 195      25.701  -6.319  14.903  1.00  0.00           H  
ATOM   2645  HA  THR A 195      28.664  -6.338  15.160  1.00  0.00           H  
ATOM   2646  HB  THR A 195      28.415  -7.299  17.431  1.00  0.00           H  
ATOM   2647  HG1 THR A 195      25.945  -7.705  16.441  1.00  0.00           H  
ATOM   2648 1HG2 THR A 195      27.467  -5.449  18.695  1.00  0.00           H  
ATOM   2649 2HG2 THR A 195      28.486  -4.846  17.367  1.00  0.00           H  
ATOM   2650 3HG2 THR A 195      26.714  -4.801  17.219  1.00  0.00           H  
ATOM   2651  N   GLY A 196      26.730  -8.663  14.245  1.00 18.23           N  
ATOM   2652  CA  GLY A 196      26.633 -10.066  13.896  1.00 19.43           C  
ATOM   2653  C   GLY A 196      27.479 -10.382  12.672  1.00 20.12           C  
ATOM   2654  O   GLY A 196      28.139  -9.485  12.152  1.00 18.84           O  
ATOM   2655  H   GLY A 196      26.011  -8.027  13.929  1.00  0.00           H  
ATOM   2656 1HA  GLY A 196      26.960 -10.674  14.740  1.00  0.00           H  
ATOM   2657 2HA  GLY A 196      25.592 -10.321  13.701  1.00  0.00           H  
ATOM   2658  N   GLU A 197      27.453 -11.631  12.188  1.00 19.48           N  
ATOM   2659  CA  GLU A 197      28.277 -12.023  11.065  1.00 19.61           C  
ATOM   2660  C   GLU A 197      27.555 -11.808   9.752  1.00 21.28           C  
ATOM   2661  O   GLU A 197      28.085 -12.166   8.707  1.00 23.25           O  
ATOM   2662  CB  GLU A 197      28.667 -13.491  11.184  1.00 18.52           C  
ATOM   2663  CG  GLU A 197      29.562 -13.793  12.388  1.00 23.13           C  
ATOM   2664  CD  GLU A 197      29.971 -15.265  12.568  1.00 24.45           C  
ATOM   2665  OE1 GLU A 197      29.384 -16.154  11.951  1.00 26.62           O  
ATOM   2666  OE2 GLU A 197      30.879 -15.532  13.350  1.00 26.21           O  
ATOM   2667  H   GLU A 197      26.846 -12.317  12.614  1.00  0.00           H  
ATOM   2668  HA  GLU A 197      29.184 -11.417  11.074  1.00  0.00           H  
ATOM   2669 1HB  GLU A 197      27.768 -14.101  11.266  1.00  0.00           H  
ATOM   2670 2HB  GLU A 197      29.193 -13.802  10.281  1.00  0.00           H  
ATOM   2671 1HG  GLU A 197      30.480 -13.211  12.300  1.00  0.00           H  
ATOM   2672 2HG  GLU A 197      29.051 -13.479  13.295  1.00  0.00           H  
ATOM   2673  N   LEU A 198      26.352 -11.233   9.731  1.00 21.67           N  
ATOM   2674  CA  LEU A 198      25.568 -11.060   8.506  1.00 22.63           C  
ATOM   2675  C   LEU A 198      26.259 -10.124   7.536  1.00 20.41           C  
ATOM   2676  O   LEU A 198      26.326 -10.393   6.346  1.00 21.28           O  
ATOM   2677  CB  LEU A 198      24.193 -10.475   8.844  1.00 26.93           C  
ATOM   2678  CG  LEU A 198      22.984 -10.620   7.924  1.00 30.70           C  
ATOM   2679  CD1 LEU A 198      21.804 -10.011   8.654  1.00 30.86           C  
ATOM   2680  CD2 LEU A 198      23.130  -9.863   6.613  1.00 32.78           C  
ATOM   2681  H   LEU A 198      25.974 -10.905  10.608  1.00  0.00           H  
ATOM   2682  HA  LEU A 198      25.433 -12.036   8.041  1.00  0.00           H  
ATOM   2683 1HB  LEU A 198      23.857 -10.902   9.787  1.00  0.00           H  
ATOM   2684 2HB  LEU A 198      24.296  -9.398   8.972  1.00  0.00           H  
ATOM   2685  HG  LEU A 198      22.837 -11.672   7.679  1.00  0.00           H  
ATOM   2686 1HD1 LEU A 198      20.911 -10.091   8.033  1.00  0.00           H  
ATOM   2687 2HD1 LEU A 198      21.642 -10.542   9.591  1.00  0.00           H  
ATOM   2688 3HD1 LEU A 198      22.008  -8.960   8.860  1.00  0.00           H  
ATOM   2689 1HD2 LEU A 198      22.236 -10.009   6.006  1.00  0.00           H  
ATOM   2690 2HD2 LEU A 198      23.258  -8.800   6.819  1.00  0.00           H  
ATOM   2691 3HD2 LEU A 198      24.000 -10.234   6.072  1.00  0.00           H  
ATOM   2692  N   LEU A 199      26.735  -8.993   8.014  1.00 18.92           N  
ATOM   2693  CA  LEU A 199      27.512  -8.042   7.220  1.00 18.06           C  
ATOM   2694  C   LEU A 199      28.963  -8.178   7.604  1.00 16.28           C  
ATOM   2695  O   LEU A 199      29.284  -8.467   8.744  1.00 16.41           O  
ATOM   2696  CB  LEU A 199      27.120  -6.602   7.512  1.00 17.72           C  
ATOM   2697  CG  LEU A 199      25.983  -5.894   6.789  1.00 22.76           C  
ATOM   2698  CD1 LEU A 199      24.792  -6.773   6.612  1.00 20.66           C  
ATOM   2699  CD2 LEU A 199      25.636  -4.646   7.595  1.00 20.61           C  
ATOM   2700  H   LEU A 199      26.544  -8.786   8.984  1.00  0.00           H  
ATOM   2701  HA  LEU A 199      27.321  -8.234   6.165  1.00  0.00           H  
ATOM   2702 1HB  LEU A 199      26.850  -6.522   8.564  1.00  0.00           H  
ATOM   2703 2HB  LEU A 199      27.984  -5.963   7.331  1.00  0.00           H  
ATOM   2704  HG  LEU A 199      26.306  -5.623   5.783  1.00  0.00           H  
ATOM   2705 1HD1 LEU A 199      24.008  -6.223   6.090  1.00  0.00           H  
ATOM   2706 2HD1 LEU A 199      25.070  -7.650   6.027  1.00  0.00           H  
ATOM   2707 3HD1 LEU A 199      24.426  -7.089   7.588  1.00  0.00           H  
ATOM   2708 1HD2 LEU A 199      24.822  -4.110   7.104  1.00  0.00           H  
ATOM   2709 2HD2 LEU A 199      25.326  -4.935   8.599  1.00  0.00           H  
ATOM   2710 3HD2 LEU A 199      26.511  -3.998   7.658  1.00  0.00           H  
ATOM   2711  N   THR A 200      29.830  -7.914   6.643  1.00 15.60           N  
ATOM   2712  CA  THR A 200      31.283  -7.887   6.790  1.00 17.15           C  
ATOM   2713  C   THR A 200      31.634  -6.635   7.606  1.00 16.83           C  
ATOM   2714  O   THR A 200      31.011  -5.591   7.378  1.00 16.00           O  
ATOM   2715  CB  THR A 200      31.726  -7.901   5.319  1.00 15.84           C  
ATOM   2716  OG1 THR A 200      31.360  -9.178   4.851  1.00 17.40           O  
ATOM   2717  CG2 THR A 200      33.123  -7.459   5.092  1.00 11.82           C  
ATOM   2718  H   THR A 200      29.423  -7.717   5.739  1.00  0.00           H  
ATOM   2719  HA  THR A 200      31.593  -8.777   7.337  1.00  0.00           H  
ATOM   2720  HB  THR A 200      31.083  -7.240   4.738  1.00  0.00           H  
ATOM   2721  HG1 THR A 200      30.939  -9.668   5.561  1.00  0.00           H  
ATOM   2722 1HG2 THR A 200      33.349  -7.501   4.026  1.00  0.00           H  
ATOM   2723 2HG2 THR A 200      33.244  -6.437   5.448  1.00  0.00           H  
ATOM   2724 3HG2 THR A 200      33.804  -8.115   5.632  1.00  0.00           H  
ATOM   2725  N   LEU A 201      32.623  -6.626   8.492  1.00 18.11           N  
ATOM   2726  CA  LEU A 201      32.847  -5.466   9.353  1.00 18.97           C  
ATOM   2727  C   LEU A 201      33.051  -4.172   8.554  1.00 16.92           C  
ATOM   2728  O   LEU A 201      32.599  -3.112   9.003  1.00 14.46           O  
ATOM   2729  CB  LEU A 201      34.054  -5.759  10.233  1.00 20.02           C  
ATOM   2730  CG  LEU A 201      34.521  -4.750  11.259  1.00 21.93           C  
ATOM   2731  CD1 LEU A 201      33.470  -4.326  12.253  1.00 20.68           C  
ATOM   2732  CD2 LEU A 201      35.607  -5.454  12.032  1.00 25.31           C  
ATOM   2733  H   LEU A 201      33.233  -7.427   8.577  1.00  0.00           H  
ATOM   2734  HA  LEU A 201      31.964  -5.321   9.975  1.00  0.00           H  
ATOM   2735 1HB  LEU A 201      33.859  -6.669  10.798  1.00  0.00           H  
ATOM   2736 2HB  LEU A 201      34.917  -5.932   9.592  1.00  0.00           H  
ATOM   2737  HG  LEU A 201      34.899  -3.863  10.752  1.00  0.00           H  
ATOM   2738 1HD1 LEU A 201      33.896  -3.603  12.948  1.00  0.00           H  
ATOM   2739 2HD1 LEU A 201      32.632  -3.872  11.724  1.00  0.00           H  
ATOM   2740 3HD1 LEU A 201      33.119  -5.198  12.805  1.00  0.00           H  
ATOM   2741 1HD2 LEU A 201      36.000  -4.785  12.799  1.00  0.00           H  
ATOM   2742 2HD2 LEU A 201      35.197  -6.346  12.505  1.00  0.00           H  
ATOM   2743 3HD2 LEU A 201      36.411  -5.738  11.353  1.00  0.00           H  
ATOM   2744  N   ALA A 202      33.644  -4.235   7.341  1.00 15.23           N  
ATOM   2745  CA  ALA A 202      33.841  -3.049   6.509  1.00 15.00           C  
ATOM   2746  C   ALA A 202      32.494  -2.372   6.193  1.00 15.62           C  
ATOM   2747  O   ALA A 202      32.325  -1.146   6.169  1.00 14.25           O  
ATOM   2748  CB  ALA A 202      34.546  -3.470   5.207  1.00 16.88           C  
ATOM   2749  H   ALA A 202      33.961  -5.131   7.001  1.00  0.00           H  
ATOM   2750  HA  ALA A 202      34.471  -2.351   7.059  1.00  0.00           H  
ATOM   2751 1HB  ALA A 202      34.698  -2.594   4.576  1.00  0.00           H  
ATOM   2752 2HB  ALA A 202      35.510  -3.919   5.444  1.00  0.00           H  
ATOM   2753 3HB  ALA A 202      33.929  -4.195   4.678  1.00  0.00           H  
ATOM   2754  N   SER A 203      31.465  -3.174   5.964  1.00 15.79           N  
ATOM   2755  CA  SER A 203      30.147  -2.641   5.674  1.00 14.99           C  
ATOM   2756  C   SER A 203      29.411  -2.244   6.912  1.00 12.28           C  
ATOM   2757  O   SER A 203      28.680  -1.256   6.860  1.00 10.37           O  
ATOM   2758  CB  SER A 203      29.319  -3.636   4.969  1.00 17.81           C  
ATOM   2759  OG  SER A 203      29.907  -3.771   3.694  1.00 25.87           O  
ATOM   2760  H   SER A 203      31.596  -4.175   5.991  1.00  0.00           H  
ATOM   2761  HA  SER A 203      30.261  -1.769   5.028  1.00  0.00           H  
ATOM   2762 1HB  SER A 203      29.317  -4.570   5.530  1.00  0.00           H  
ATOM   2763 2HB  SER A 203      28.290  -3.283   4.919  1.00  0.00           H  
ATOM   2764  HG  SER A 203      30.661  -3.177   3.686  1.00  0.00           H  
ATOM   2765  N   ARG A 204      29.597  -2.980   8.011  1.00 13.15           N  
ATOM   2766  CA  ARG A 204      28.914  -2.665   9.281  1.00 14.36           C  
ATOM   2767  C   ARG A 204      29.258  -1.236   9.685  1.00 13.49           C  
ATOM   2768  O   ARG A 204      28.406  -0.388   9.974  1.00 11.63           O  
ATOM   2769  CB  ARG A 204      29.365  -3.599  10.394  1.00 15.78           C  
ATOM   2770  CG  ARG A 204      28.971  -5.058  10.208  1.00 19.23           C  
ATOM   2771  CD  ARG A 204      29.491  -5.756  11.437  1.00 20.68           C  
ATOM   2772  NE  ARG A 204      29.847  -7.085  11.023  1.00 28.12           N  
ATOM   2773  CZ  ARG A 204      30.696  -7.859  11.705  1.00 30.20           C  
ATOM   2774  NH1 ARG A 204      31.280  -7.441  12.842  1.00 32.28           N  
ATOM   2775  NH2 ARG A 204      30.926  -9.085  11.236  1.00 30.81           N  
ATOM   2776  H   ARG A 204      30.222  -3.773   7.973  1.00  0.00           H  
ATOM   2777  HA  ARG A 204      27.841  -2.796   9.138  1.00  0.00           H  
ATOM   2778 1HB  ARG A 204      30.449  -3.561  10.483  1.00  0.00           H  
ATOM   2779 2HB  ARG A 204      28.946  -3.265  11.343  1.00  0.00           H  
ATOM   2780 1HG  ARG A 204      27.886  -5.135  10.129  1.00  0.00           H  
ATOM   2781 2HG  ARG A 204      29.431  -5.447   9.298  1.00  0.00           H  
ATOM   2782 1HD  ARG A 204      30.359  -5.219  11.819  1.00  0.00           H  
ATOM   2783 2HD  ARG A 204      28.713  -5.777  12.198  1.00  0.00           H  
ATOM   2784  HE  ARG A 204      29.428  -7.440  10.175  1.00  0.00           H  
ATOM   2785 1HH1 ARG A 204      31.081  -6.519  13.202  1.00  0.00           H  
ATOM   2786 2HH1 ARG A 204      31.917  -8.049  13.335  1.00  0.00           H  
ATOM   2787 1HH2 ARG A 204      30.464  -9.399  10.393  1.00  0.00           H  
ATOM   2788 2HH2 ARG A 204      31.560  -9.701  11.723  1.00  0.00           H  
ATOM   2789  N   GLN A 205      30.555  -0.935   9.586  1.00 12.72           N  
ATOM   2790  CA  GLN A 205      31.040   0.390   9.894  1.00 14.63           C  
ATOM   2791  C   GLN A 205      30.513   1.450   8.919  1.00 14.26           C  
ATOM   2792  O   GLN A 205      30.148   2.545   9.379  1.00 15.10           O  
ATOM   2793  CB  GLN A 205      32.572   0.460   9.879  1.00 12.53           C  
ATOM   2794  CG  GLN A 205      33.068   1.807  10.462  1.00 13.58           C  
ATOM   2795  CD  GLN A 205      32.734   2.023  11.929  1.00 13.49           C  
ATOM   2796  OE1 GLN A 205      32.899   1.157  12.788  1.00 18.35           O  
ATOM   2797  NE2 GLN A 205      32.238   3.186  12.257  1.00 11.99           N  
ATOM   2798  H   GLN A 205      31.211  -1.643   9.290  1.00  0.00           H  
ATOM   2799  HA  GLN A 205      30.703   0.658  10.895  1.00  0.00           H  
ATOM   2800 1HB  GLN A 205      32.979  -0.366  10.462  1.00  0.00           H  
ATOM   2801 2HB  GLN A 205      32.931   0.346   8.856  1.00  0.00           H  
ATOM   2802 1HG  GLN A 205      34.153   1.854  10.367  1.00  0.00           H  
ATOM   2803 2HG  GLN A 205      32.609   2.623   9.903  1.00  0.00           H  
ATOM   2804 1HE2 GLN A 205      32.002   3.379  13.210  1.00  0.00           H  
ATOM   2805 2HE2 GLN A 205      32.096   3.884  11.555  1.00  0.00           H  
ATOM   2806  N   GLN A 206      30.404   1.194   7.617  1.00 13.36           N  
ATOM   2807  CA  GLN A 206      29.819   2.177   6.722  1.00 13.80           C  
ATOM   2808  C   GLN A 206      28.359   2.474   7.114  1.00 14.25           C  
ATOM   2809  O   GLN A 206      27.931   3.637   7.063  1.00 13.49           O  
ATOM   2810  CB  GLN A 206      29.874   1.655   5.283  1.00 15.59           C  
ATOM   2811  CG  GLN A 206      29.388   2.650   4.246  1.00 16.71           C  
ATOM   2812  CD  GLN A 206      30.299   3.859   4.096  1.00 22.24           C  
ATOM   2813  OE1 GLN A 206      31.248   3.784   3.323  1.00 26.40           O  
ATOM   2814  NE2 GLN A 206      30.146   5.008   4.756  1.00 19.64           N  
ATOM   2815  H   GLN A 206      30.725   0.314   7.240  1.00  0.00           H  
ATOM   2816  HA  GLN A 206      30.400   3.096   6.791  1.00  0.00           H  
ATOM   2817 1HB  GLN A 206      30.900   1.381   5.036  1.00  0.00           H  
ATOM   2818 2HB  GLN A 206      29.266   0.754   5.199  1.00  0.00           H  
ATOM   2819 1HG  GLN A 206      29.331   2.152   3.279  1.00  0.00           H  
ATOM   2820 2HG  GLN A 206      28.402   3.011   4.539  1.00  0.00           H  
ATOM   2821 1HE2 GLN A 206      30.787   5.762   4.604  1.00  0.00           H  
ATOM   2822 2HE2 GLN A 206      29.391   5.119   5.402  1.00  0.00           H  
ATOM   2823  N   LEU A 207      27.573   1.475   7.534  1.00 12.82           N  
ATOM   2824  CA  LEU A 207      26.173   1.727   7.876  1.00 11.95           C  
ATOM   2825  C   LEU A 207      26.157   2.626   9.112  1.00 11.18           C  
ATOM   2826  O   LEU A 207      25.434   3.635   9.172  1.00 12.37           O  
ATOM   2827  CB  LEU A 207      25.507   0.415   8.187  1.00 11.73           C  
ATOM   2828  CG  LEU A 207      23.973   0.170   8.109  1.00 18.48           C  
ATOM   2829  CD1 LEU A 207      23.758  -1.252   8.600  1.00 15.40           C  
ATOM   2830  CD2 LEU A 207      23.152   1.238   8.815  1.00 14.16           C  
ATOM   2831  H   LEU A 207      27.940   0.538   7.619  1.00  0.00           H  
ATOM   2832  HA  LEU A 207      25.684   2.186   7.016  1.00  0.00           H  
ATOM   2833 1HB  LEU A 207      25.912  -0.347   7.523  1.00  0.00           H  
ATOM   2834 2HB  LEU A 207      25.749   0.137   9.214  1.00  0.00           H  
ATOM   2835  HG  LEU A 207      23.661   0.153   7.065  1.00  0.00           H  
ATOM   2836 1HD1 LEU A 207      22.695  -1.490   8.571  1.00  0.00           H  
ATOM   2837 2HD1 LEU A 207      24.302  -1.945   7.958  1.00  0.00           H  
ATOM   2838 3HD1 LEU A 207      24.122  -1.343   9.623  1.00  0.00           H  
ATOM   2839 1HD2 LEU A 207      22.091   1.004   8.720  1.00  0.00           H  
ATOM   2840 2HD2 LEU A 207      23.424   1.269   9.870  1.00  0.00           H  
ATOM   2841 3HD2 LEU A 207      23.352   2.209   8.362  1.00  0.00           H  
ATOM   2842  N   ILE A 208      26.994   2.283  10.102  1.00 10.27           N  
ATOM   2843  CA  ILE A 208      27.117   3.018  11.359  1.00 11.85           C  
ATOM   2844  C   ILE A 208      27.512   4.455  11.096  1.00 12.20           C  
ATOM   2845  O   ILE A 208      26.929   5.388  11.660  1.00 11.84           O  
ATOM   2846  CB  ILE A 208      28.164   2.299  12.248  1.00 14.57           C  
ATOM   2847  CG1 ILE A 208      27.613   0.963  12.656  1.00 16.29           C  
ATOM   2848  CG2 ILE A 208      28.432   3.049  13.521  1.00 18.97           C  
ATOM   2849  CD1 ILE A 208      28.642   0.008  13.298  1.00 18.70           C  
ATOM   2850  H   ILE A 208      27.565   1.463   9.953  1.00  0.00           H  
ATOM   2851  HA  ILE A 208      26.149   3.013  11.858  1.00  0.00           H  
ATOM   2852  HB  ILE A 208      29.104   2.210  11.703  1.00  0.00           H  
ATOM   2853 1HG1 ILE A 208      26.803   1.107  13.370  1.00  0.00           H  
ATOM   2854 2HG1 ILE A 208      27.194   0.462  11.784  1.00  0.00           H  
ATOM   2855 1HG2 ILE A 208      29.172   2.508  14.112  1.00  0.00           H  
ATOM   2856 2HG2 ILE A 208      28.812   4.042  13.285  1.00  0.00           H  
ATOM   2857 3HG2 ILE A 208      27.508   3.139  14.091  1.00  0.00           H  
ATOM   2858 1HD1 ILE A 208      28.153  -0.931  13.558  1.00  0.00           H  
ATOM   2859 2HD1 ILE A 208      29.448  -0.188  12.589  1.00  0.00           H  
ATOM   2860 3HD1 ILE A 208      29.052   0.465  14.197  1.00  0.00           H  
ATOM   2861  N   ASP A 209      28.491   4.671  10.212  1.00 12.85           N  
ATOM   2862  CA  ASP A 209      28.864   6.025   9.865  1.00 14.96           C  
ATOM   2863  C   ASP A 209      27.735   6.866   9.288  1.00 13.64           C  
ATOM   2864  O   ASP A 209      27.632   8.063   9.622  1.00 13.26           O  
ATOM   2865  CB  ASP A 209      30.029   5.989   8.878  1.00 17.07           C  
ATOM   2866  CG  ASP A 209      31.347   5.523   9.498  1.00 20.35           C  
ATOM   2867  OD1 ASP A 209      31.507   5.482  10.721  1.00 24.08           O  
ATOM   2868  OD2 ASP A 209      32.236   5.189   8.737  1.00 23.72           O  
ATOM   2869  H   ASP A 209      28.979   3.899   9.777  1.00  0.00           H  
ATOM   2870  HA  ASP A 209      29.178   6.541  10.773  1.00  0.00           H  
ATOM   2871 1HB  ASP A 209      29.786   5.319   8.054  1.00  0.00           H  
ATOM   2872 2HB  ASP A 209      30.183   6.983   8.460  1.00  0.00           H  
ATOM   2873  N   TRP A 210      26.877   6.285   8.438  1.00 11.35           N  
ATOM   2874  CA  TRP A 210      25.713   6.994   7.919  1.00 11.39           C  
ATOM   2875  C   TRP A 210      24.803   7.403   9.083  1.00 12.23           C  
ATOM   2876  O   TRP A 210      24.289   8.535   9.113  1.00 12.57           O  
ATOM   2877  CB  TRP A 210      24.920   6.095   6.933  1.00 11.85           C  
ATOM   2878  CG  TRP A 210      25.585   5.781   5.601  1.00 11.01           C  
ATOM   2879  CD1 TRP A 210      26.383   6.724   5.029  1.00 15.14           C  
ATOM   2880  CD2 TRP A 210      25.472   4.648   4.817  1.00 11.38           C  
ATOM   2881  NE1 TRP A 210      26.775   6.201   3.883  1.00 15.29           N  
ATOM   2882  CE2 TRP A 210      26.259   4.972   3.722  1.00 13.60           C  
ATOM   2883  CE3 TRP A 210      24.867   3.425   4.815  1.00 10.98           C  
ATOM   2884  CZ2 TRP A 210      26.452   4.119   2.647  1.00 11.99           C  
ATOM   2885  CZ3 TRP A 210      25.044   2.551   3.757  1.00 11.48           C  
ATOM   2886  CH2 TRP A 210      25.833   2.885   2.670  1.00 10.78           C  
ATOM   2887  H   TRP A 210      27.041   5.331   8.150  1.00  0.00           H  
ATOM   2888  HA  TRP A 210      26.057   7.878   7.384  1.00  0.00           H  
ATOM   2889 1HB  TRP A 210      24.707   5.136   7.405  1.00  0.00           H  
ATOM   2890 2HB  TRP A 210      23.965   6.565   6.699  1.00  0.00           H  
ATOM   2891  HD1 TRP A 210      26.617   7.692   5.468  1.00  0.00           H  
ATOM   2892  HE1 TRP A 210      27.378   6.648   3.208  1.00  0.00           H  
ATOM   2893  HE3 TRP A 210      24.244   3.148   5.666  1.00  0.00           H  
ATOM   2894  HZ2 TRP A 210      27.076   4.393   1.795  1.00  0.00           H  
ATOM   2895  HZ3 TRP A 210      24.540   1.586   3.802  1.00  0.00           H  
ATOM   2896  HH2 TRP A 210      25.976   2.199   1.836  1.00  0.00           H  
ATOM   2897  N   MET A 211      24.645   6.532  10.091  1.00  9.37           N  
ATOM   2898  CA  MET A 211      23.866   6.898  11.278  1.00  9.45           C  
ATOM   2899  C   MET A 211      24.554   7.976  12.122  1.00 11.54           C  
ATOM   2900  O   MET A 211      23.959   8.941  12.618  1.00  9.33           O  
ATOM   2901  CB  MET A 211      23.630   5.644  12.076  1.00  8.58           C  
ATOM   2902  CG  MET A 211      22.684   4.655  11.385  1.00 10.11           C  
ATOM   2903  SD  MET A 211      22.526   3.126  12.346  1.00 12.59           S  
ATOM   2904  CE  MET A 211      21.646   3.625  13.794  1.00  9.44           C  
ATOM   2905  H   MET A 211      25.063   5.614  10.042  1.00  0.00           H  
ATOM   2906  HA  MET A 211      22.914   7.316  10.951  1.00  0.00           H  
ATOM   2907 1HB  MET A 211      24.580   5.144  12.255  1.00  0.00           H  
ATOM   2908 2HB  MET A 211      23.207   5.905  13.046  1.00  0.00           H  
ATOM   2909 1HG  MET A 211      21.701   5.110  11.270  1.00  0.00           H  
ATOM   2910 2HG  MET A 211      23.066   4.417  10.392  1.00  0.00           H  
ATOM   2911 1HE  MET A 211      21.499   2.763  14.446  1.00  0.00           H  
ATOM   2912 2HE  MET A 211      22.218   4.388  14.324  1.00  0.00           H  
ATOM   2913 3HE  MET A 211      20.676   4.034  13.509  1.00  0.00           H  
ATOM   2914  N   GLU A 212      25.870   7.886  12.257  1.00 12.20           N  
ATOM   2915  CA  GLU A 212      26.655   8.820  13.050  1.00 14.02           C  
ATOM   2916  C   GLU A 212      26.512  10.247  12.528  1.00 12.33           C  
ATOM   2917  O   GLU A 212      26.541  11.216  13.298  1.00 11.93           O  
ATOM   2918  CB  GLU A 212      28.099   8.392  12.974  1.00 16.35           C  
ATOM   2919  CG  GLU A 212      28.923   9.107  13.984  1.00 25.03           C  
ATOM   2920  CD  GLU A 212      30.420   8.852  13.861  1.00 32.65           C  
ATOM   2921  OE1 GLU A 212      30.845   7.721  13.590  1.00 34.39           O  
ATOM   2922  OE2 GLU A 212      31.160   9.823  14.042  1.00 37.16           O  
ATOM   2923  H   GLU A 212      26.340   7.129  11.782  1.00  0.00           H  
ATOM   2924  HA  GLU A 212      26.307   8.773  14.083  1.00  0.00           H  
ATOM   2925 1HB  GLU A 212      28.169   7.316  13.140  1.00  0.00           H  
ATOM   2926 2HB  GLU A 212      28.487   8.594  11.975  1.00  0.00           H  
ATOM   2927 1HG  GLU A 212      28.752  10.178  13.885  1.00  0.00           H  
ATOM   2928 2HG  GLU A 212      28.601   8.806  14.980  1.00  0.00           H  
ATOM   2929  N   ALA A 213      26.351  10.417  11.206  1.00 11.84           N  
ATOM   2930  CA  ALA A 213      26.292  11.743  10.578  1.00 11.71           C  
ATOM   2931  C   ALA A 213      24.906  12.393  10.583  1.00 12.95           C  
ATOM   2932  O   ALA A 213      24.697  13.473  10.018  1.00 13.00           O  
ATOM   2933  CB  ALA A 213      26.763  11.638   9.129  1.00 10.33           C  
ATOM   2934  H   ALA A 213      26.268   9.594  10.626  1.00  0.00           H  
ATOM   2935  HA  ALA A 213      26.958  12.407  11.128  1.00  0.00           H  
ATOM   2936 1HB  ALA A 213      26.720  12.622   8.660  1.00  0.00           H  
ATOM   2937 2HB  ALA A 213      27.789  11.270   9.105  1.00  0.00           H  
ATOM   2938 3HB  ALA A 213      26.118  10.950   8.585  1.00  0.00           H  
ATOM   2939  N   ASP A 214      23.903  11.732  11.171  1.00 11.56           N  
ATOM   2940  CA  ASP A 214      22.503  12.139  11.177  1.00 12.19           C  
ATOM   2941  C   ASP A 214      22.380  13.598  11.598  1.00 13.24           C  
ATOM   2942  O   ASP A 214      22.876  13.978  12.661  1.00 14.98           O  
ATOM   2943  CB  ASP A 214      21.711  11.283  12.186  1.00 10.94           C  
ATOM   2944  CG  ASP A 214      20.206  11.493  12.226  1.00 13.30           C  
ATOM   2945  OD1 ASP A 214      19.675  12.404  11.578  1.00 13.02           O  
ATOM   2946  OD2 ASP A 214      19.558  10.723  12.918  1.00 12.42           O  
ATOM   2947  H   ASP A 214      24.169  10.881  11.645  1.00  0.00           H  
ATOM   2948  HA  ASP A 214      22.093  11.980  10.179  1.00  0.00           H  
ATOM   2949 1HB  ASP A 214      21.872  10.225  11.971  1.00  0.00           H  
ATOM   2950 2HB  ASP A 214      22.080  11.472  13.194  1.00  0.00           H  
ATOM   2951  N   LYS A 215      21.686  14.406  10.824  1.00 12.80           N  
ATOM   2952  CA  LYS A 215      21.598  15.841  11.056  1.00 12.79           C  
ATOM   2953  C   LYS A 215      20.206  16.217  11.458  1.00 13.13           C  
ATOM   2954  O   LYS A 215      19.930  17.373  11.803  1.00 13.85           O  
ATOM   2955  CB  LYS A 215      21.872  16.671   9.803  1.00 15.54           C  
ATOM   2956  CG  LYS A 215      23.159  16.479   9.056  1.00 19.51           C  
ATOM   2957  CD  LYS A 215      24.368  16.745   9.925  1.00 25.32           C  
ATOM   2958  CE  LYS A 215      25.672  16.613   9.100  1.00 28.11           C  
ATOM   2959  NZ  LYS A 215      25.838  15.327   8.442  1.00 26.97           N  
ATOM   2960  H   LYS A 215      21.196  14.003  10.037  1.00  0.00           H  
ATOM   2961  HA  LYS A 215      22.347  16.117  11.799  1.00  0.00           H  
ATOM   2962 1HB  LYS A 215      21.088  16.492   9.068  1.00  0.00           H  
ATOM   2963 2HB  LYS A 215      21.847  17.731  10.057  1.00  0.00           H  
ATOM   2964 1HG  LYS A 215      23.216  15.454   8.687  1.00  0.00           H  
ATOM   2965 2HG  LYS A 215      23.189  17.155   8.202  1.00  0.00           H  
ATOM   2966 1HD  LYS A 215      24.302  17.751  10.340  1.00  0.00           H  
ATOM   2967 2HD  LYS A 215      24.389  16.031  10.748  1.00  0.00           H  
ATOM   2968 1HE  LYS A 215      25.693  17.382   8.329  1.00  0.00           H  
ATOM   2969 2HE  LYS A 215      26.531  16.762   9.753  1.00  0.00           H  
ATOM   2970 1HZ  LYS A 215      26.707  15.320   7.929  1.00  0.00           H  
ATOM   2971 2HZ  LYS A 215      25.851  14.592   9.137  1.00  0.00           H  
ATOM   2972 3HZ  LYS A 215      25.069  15.172   7.805  1.00  0.00           H  
ATOM   2973  N   VAL A 216      19.301  15.264  11.398  1.00 12.86           N  
ATOM   2974  CA  VAL A 216      17.916  15.586  11.645  1.00 12.80           C  
ATOM   2975  C   VAL A 216      17.460  15.146  13.006  1.00 13.58           C  
ATOM   2976  O   VAL A 216      16.289  15.337  13.317  1.00 14.55           O  
ATOM   2977  CB  VAL A 216      17.300  14.934  10.386  1.00 15.34           C  
ATOM   2978  CG1 VAL A 216      16.911  13.486  10.586  1.00 13.76           C  
ATOM   2979  CG2 VAL A 216      16.257  15.893   9.914  1.00 13.08           C  
ATOM   2980  H   VAL A 216      19.554  14.310  11.185  1.00  0.00           H  
ATOM   2981  HA  VAL A 216      17.813  16.671  11.679  1.00  0.00           H  
ATOM   2982  HB  VAL A 216      18.083  14.792   9.641  1.00  0.00           H  
ATOM   2983 1HG1 VAL A 216      16.486  13.093   9.662  1.00  0.00           H  
ATOM   2984 2HG1 VAL A 216      17.794  12.906  10.854  1.00  0.00           H  
ATOM   2985 3HG1 VAL A 216      16.172  13.415  11.384  1.00  0.00           H  
ATOM   2986 1HG2 VAL A 216      15.777  15.497   9.020  1.00  0.00           H  
ATOM   2987 2HG2 VAL A 216      15.511  16.032  10.697  1.00  0.00           H  
ATOM   2988 3HG2 VAL A 216      16.722  16.852   9.682  1.00  0.00           H  
ATOM   2989  N   ALA A 217      18.349  14.595  13.854  1.00 11.89           N  
ATOM   2990  CA  ALA A 217      18.004  14.160  15.209  1.00 10.18           C  
ATOM   2991  C   ALA A 217      18.623  15.009  16.326  1.00 10.52           C  
ATOM   2992  O   ALA A 217      18.688  14.610  17.502  1.00  9.33           O  
ATOM   2993  CB  ALA A 217      18.450  12.705  15.388  1.00  9.62           C  
ATOM   2994  H   ALA A 217      19.298  14.484  13.529  1.00  0.00           H  
ATOM   2995  HA  ALA A 217      16.922  14.227  15.320  1.00  0.00           H  
ATOM   2996 1HB  ALA A 217      18.198  12.369  16.394  1.00  0.00           H  
ATOM   2997 2HB  ALA A 217      17.943  12.076  14.657  1.00  0.00           H  
ATOM   2998 3HB  ALA A 217      19.526  12.635  15.241  1.00  0.00           H  
ATOM   2999  N   GLY A 218      19.026  16.236  15.976  1.00 11.55           N  
ATOM   3000  CA  GLY A 218      19.625  17.183  16.879  1.00 12.02           C  
ATOM   3001  C   GLY A 218      18.840  17.397  18.159  1.00 13.49           C  
ATOM   3002  O   GLY A 218      19.436  17.264  19.238  1.00 13.96           O  
ATOM   3003  H   GLY A 218      18.892  16.496  15.008  1.00  0.00           H  
ATOM   3004 1HA  GLY A 218      20.627  16.848  17.146  1.00  0.00           H  
ATOM   3005 2HA  GLY A 218      19.731  18.145  16.380  1.00  0.00           H  
ATOM   3006  N   PRO A 219      17.535  17.682  18.200  1.00 14.72           N  
ATOM   3007  CA  PRO A 219      16.824  17.922  19.466  1.00 15.20           C  
ATOM   3008  C   PRO A 219      16.418  16.662  20.243  1.00 14.47           C  
ATOM   3009  O   PRO A 219      15.683  16.742  21.241  1.00 13.63           O  
ATOM   3010  CB  PRO A 219      15.655  18.784  19.033  1.00 13.76           C  
ATOM   3011  CG  PRO A 219      15.276  18.134  17.724  1.00 14.84           C  
ATOM   3012  CD  PRO A 219      16.649  17.956  17.082  1.00 14.18           C  
ATOM   3013  HA  PRO A 219      17.486  18.467  20.155  1.00  0.00           H  
ATOM   3014 1HB  PRO A 219      14.864  18.757  19.797  1.00  0.00           H  
ATOM   3015 2HB  PRO A 219      15.975  19.833  18.941  1.00  0.00           H  
ATOM   3016 1HG  PRO A 219      14.738  17.193  17.910  1.00  0.00           H  
ATOM   3017 2HG  PRO A 219      14.592  18.785  17.160  1.00  0.00           H  
ATOM   3018 1HD  PRO A 219      16.624  17.102  16.390  1.00  0.00           H  
ATOM   3019 2HD  PRO A 219      16.928  18.878  16.549  1.00  0.00           H  
ATOM   3020  N   LEU A 220      16.883  15.471  19.827  1.00 11.60           N  
ATOM   3021  CA  LEU A 220      16.437  14.271  20.489  1.00 12.76           C  
ATOM   3022  C   LEU A 220      17.508  13.695  21.423  1.00 12.19           C  
ATOM   3023  O   LEU A 220      18.034  14.465  22.239  1.00  9.96           O  
ATOM   3024  CB  LEU A 220      15.978  13.297  19.370  1.00 12.35           C  
ATOM   3025  CG  LEU A 220      14.832  13.752  18.457  1.00 13.55           C  
ATOM   3026  CD1 LEU A 220      14.585  12.713  17.357  1.00 15.25           C  
ATOM   3027  CD2 LEU A 220      13.555  13.870  19.281  1.00 16.98           C  
ATOM   3028  H   LEU A 220      17.538  15.396  19.062  1.00  0.00           H  
ATOM   3029  HA  LEU A 220      15.601  14.526  21.141  1.00  0.00           H  
ATOM   3030 1HB  LEU A 220      16.828  13.087  18.722  1.00  0.00           H  
ATOM   3031 2HB  LEU A 220      15.660  12.362  19.830  1.00  0.00           H  
ATOM   3032  HG  LEU A 220      15.076  14.720  18.019  1.00  0.00           H  
ATOM   3033 1HD1 LEU A 220      13.769  13.047  16.716  1.00  0.00           H  
ATOM   3034 2HD1 LEU A 220      15.489  12.594  16.759  1.00  0.00           H  
ATOM   3035 3HD1 LEU A 220      14.322  11.758  17.810  1.00  0.00           H  
ATOM   3036 1HD2 LEU A 220      12.736  14.193  18.638  1.00  0.00           H  
ATOM   3037 2HD2 LEU A 220      13.313  12.900  19.717  1.00  0.00           H  
ATOM   3038 3HD2 LEU A 220      13.702  14.599  20.076  1.00  0.00           H  
ATOM   3039  N   LEU A 221      17.930  12.424  21.320  1.00 10.24           N  
ATOM   3040  CA  LEU A 221      18.913  11.910  22.262  1.00 13.32           C  
ATOM   3041  C   LEU A 221      20.246  12.649  22.149  1.00 12.59           C  
ATOM   3042  O   LEU A 221      20.957  12.795  23.148  1.00 11.36           O  
ATOM   3043  CB  LEU A 221      19.134  10.380  22.040  1.00 12.87           C  
ATOM   3044  CG  LEU A 221      17.960   9.469  22.426  1.00 15.98           C  
ATOM   3045  CD1 LEU A 221      18.278   8.045  22.054  1.00 15.94           C  
ATOM   3046  CD2 LEU A 221      17.685   9.566  23.910  1.00 13.40           C  
ATOM   3047  H   LEU A 221      17.577  11.814  20.596  1.00  0.00           H  
ATOM   3048  HA  LEU A 221      18.536  12.066  23.273  1.00  0.00           H  
ATOM   3049 1HB  LEU A 221      19.351  10.209  20.987  1.00  0.00           H  
ATOM   3050 2HB  LEU A 221      20.000  10.065  22.624  1.00  0.00           H  
ATOM   3051  HG  LEU A 221      17.068   9.775  21.878  1.00  0.00           H  
ATOM   3052 1HD1 LEU A 221      17.443   7.401  22.329  1.00  0.00           H  
ATOM   3053 2HD1 LEU A 221      18.447   7.978  20.979  1.00  0.00           H  
ATOM   3054 3HD1 LEU A 221      19.174   7.721  22.583  1.00  0.00           H  
ATOM   3055 1HD2 LEU A 221      16.848   8.916  24.169  1.00  0.00           H  
ATOM   3056 2HD2 LEU A 221      18.570   9.257  24.466  1.00  0.00           H  
ATOM   3057 3HD2 LEU A 221      17.437  10.595  24.168  1.00  0.00           H  
ATOM   3058  N   ARG A 222      20.571  13.203  20.966  1.00 11.62           N  
ATOM   3059  CA  ARG A 222      21.814  13.941  20.790  1.00 12.56           C  
ATOM   3060  C   ARG A 222      21.919  15.126  21.737  1.00 13.28           C  
ATOM   3061  O   ARG A 222      23.006  15.396  22.249  1.00 11.23           O  
ATOM   3062  CB  ARG A 222      21.942  14.419  19.342  1.00 12.88           C  
ATOM   3063  CG  ARG A 222      22.373  13.291  18.410  1.00 10.60           C  
ATOM   3064  CD  ARG A 222      22.324  13.665  16.919  1.00  9.39           C  
ATOM   3065  NE  ARG A 222      22.760  12.535  16.084  1.00 10.24           N  
ATOM   3066  CZ  ARG A 222      23.996  12.423  15.604  1.00 12.03           C  
ATOM   3067  NH1 ARG A 222      24.959  13.330  15.819  1.00 10.65           N  
ATOM   3068  NH2 ARG A 222      24.312  11.319  14.946  1.00 11.78           N  
ATOM   3069  H   ARG A 222      19.940  13.108  20.183  1.00  0.00           H  
ATOM   3070  HA  ARG A 222      22.647  13.274  21.016  1.00  0.00           H  
ATOM   3071 1HB  ARG A 222      20.987  14.819  19.004  1.00  0.00           H  
ATOM   3072 2HB  ARG A 222      22.671  15.228  19.288  1.00  0.00           H  
ATOM   3073 1HG  ARG A 222      23.398  13.003  18.637  1.00  0.00           H  
ATOM   3074 2HG  ARG A 222      21.714  12.434  18.549  1.00  0.00           H  
ATOM   3075 1HD  ARG A 222      21.304  13.931  16.644  1.00  0.00           H  
ATOM   3076 2HD  ARG A 222      22.983  14.512  16.735  1.00  0.00           H  
ATOM   3077  HE  ARG A 222      22.080  11.817  15.872  1.00  0.00           H  
ATOM   3078 1HH1 ARG A 222      24.763  14.152  16.373  1.00  0.00           H  
ATOM   3079 2HH1 ARG A 222      25.879  13.191  15.429  1.00  0.00           H  
ATOM   3080 1HH2 ARG A 222      23.623  10.590  14.822  1.00  0.00           H  
ATOM   3081 2HH2 ARG A 222      25.241  11.204  14.570  1.00  0.00           H  
ATOM   3082  N   SER A 223      20.795  15.769  22.070  1.00 14.18           N  
ATOM   3083  CA  SER A 223      20.868  16.949  22.922  1.00 15.12           C  
ATOM   3084  C   SER A 223      21.244  16.588  24.374  1.00 14.50           C  
ATOM   3085  O   SER A 223      21.678  17.414  25.184  1.00 15.80           O  
ATOM   3086  CB  SER A 223      19.513  17.674  22.835  1.00 15.32           C  
ATOM   3087  OG  SER A 223      18.484  16.923  23.431  1.00 16.92           O  
ATOM   3088  H   SER A 223      19.893  15.454  21.740  1.00  0.00           H  
ATOM   3089  HA  SER A 223      21.661  17.598  22.549  1.00  0.00           H  
ATOM   3090 1HB  SER A 223      19.586  18.643  23.328  1.00  0.00           H  
ATOM   3091 2HB  SER A 223      19.265  17.858  21.790  1.00  0.00           H  
ATOM   3092  HG  SER A 223      18.891  16.103  23.723  1.00  0.00           H  
ATOM   3093  N   ALA A 224      21.173  15.326  24.750  1.00 13.08           N  
ATOM   3094  CA  ALA A 224      21.575  14.897  26.079  1.00 15.35           C  
ATOM   3095  C   ALA A 224      22.965  14.246  26.098  1.00 15.63           C  
ATOM   3096  O   ALA A 224      23.493  13.940  27.177  1.00 15.23           O  
ATOM   3097  CB  ALA A 224      20.589  13.873  26.631  1.00 15.56           C  
ATOM   3098  H   ALA A 224      20.829  14.639  24.094  1.00  0.00           H  
ATOM   3099  HA  ALA A 224      21.576  15.771  26.731  1.00  0.00           H  
ATOM   3100 1HB  ALA A 224      20.905  13.562  27.627  1.00  0.00           H  
ATOM   3101 2HB  ALA A 224      19.595  14.318  26.688  1.00  0.00           H  
ATOM   3102 3HB  ALA A 224      20.560  13.005  25.973  1.00  0.00           H  
ATOM   3103  N   LEU A 225      23.608  14.049  24.934  1.00 12.77           N  
ATOM   3104  CA  LEU A 225      24.813  13.235  24.821  1.00 14.87           C  
ATOM   3105  C   LEU A 225      26.005  14.009  25.377  1.00 14.27           C  
ATOM   3106  O   LEU A 225      26.320  15.070  24.829  1.00 13.71           O  
ATOM   3107  CB  LEU A 225      24.976  12.911  23.342  1.00 16.78           C  
ATOM   3108  CG  LEU A 225      25.723  11.728  22.702  1.00 22.37           C  
ATOM   3109  CD1 LEU A 225      27.051  12.244  22.235  1.00 22.01           C  
ATOM   3110  CD2 LEU A 225      25.807  10.531  23.623  1.00 21.81           C  
ATOM   3111  H   LEU A 225      23.232  14.489  24.106  1.00  0.00           H  
ATOM   3112  HA  LEU A 225      24.668  12.324  25.400  1.00  0.00           H  
ATOM   3113 1HB  LEU A 225      23.988  12.790  22.901  1.00  0.00           H  
ATOM   3114 2HB  LEU A 225      25.468  13.752  22.854  1.00  0.00           H  
ATOM   3115  HG  LEU A 225      25.204  11.418  21.795  1.00  0.00           H  
ATOM   3116 1HD1 LEU A 225      27.614  11.434  21.772  1.00  0.00           H  
ATOM   3117 2HD1 LEU A 225      26.896  13.040  21.505  1.00  0.00           H  
ATOM   3118 3HD1 LEU A 225      27.609  12.636  23.085  1.00  0.00           H  
ATOM   3119 1HD2 LEU A 225      26.343   9.724  23.123  1.00  0.00           H  
ATOM   3120 2HD2 LEU A 225      26.337  10.809  24.534  1.00  0.00           H  
ATOM   3121 3HD2 LEU A 225      24.801  10.196  23.876  1.00  0.00           H  
ATOM   3122  N   PRO A 226      26.698  13.620  26.442  1.00 13.55           N  
ATOM   3123  CA  PRO A 226      27.851  14.356  26.932  1.00 14.82           C  
ATOM   3124  C   PRO A 226      28.994  14.409  25.928  1.00 15.43           C  
ATOM   3125  O   PRO A 226      29.125  13.536  25.056  1.00 15.60           O  
ATOM   3126  CB  PRO A 226      28.225  13.648  28.197  1.00 13.13           C  
ATOM   3127  CG  PRO A 226      27.000  12.867  28.600  1.00 14.39           C  
ATOM   3128  CD  PRO A 226      26.418  12.466  27.259  1.00 15.42           C  
ATOM   3129  HA  PRO A 226      27.554  15.393  27.144  1.00  0.00           H  
ATOM   3130 1HB  PRO A 226      29.094  12.997  28.022  1.00  0.00           H  
ATOM   3131 2HB  PRO A 226      28.520  14.379  28.964  1.00  0.00           H  
ATOM   3132 1HG  PRO A 226      27.286  12.013  29.231  1.00  0.00           H  
ATOM   3133 2HG  PRO A 226      26.329  13.498  29.202  1.00  0.00           H  
ATOM   3134 1HD  PRO A 226      26.927  11.561  26.894  1.00  0.00           H  
ATOM   3135 2HD  PRO A 226      25.338  12.287  27.367  1.00  0.00           H  
ATOM   3136  N   ALA A 227      29.836  15.436  26.010  1.00 14.98           N  
ATOM   3137  CA  ALA A 227      31.046  15.567  25.193  1.00 14.45           C  
ATOM   3138  C   ALA A 227      31.964  14.355  25.328  1.00 13.23           C  
ATOM   3139  O   ALA A 227      32.143  13.844  26.432  1.00 14.97           O  
ATOM   3140  CB  ALA A 227      31.819  16.785  25.638  1.00 12.65           C  
ATOM   3141  H   ALA A 227      29.615  16.160  26.680  1.00  0.00           H  
ATOM   3142  HA  ALA A 227      30.741  15.690  24.154  1.00  0.00           H  
ATOM   3143 1HB  ALA A 227      32.720  16.887  25.033  1.00  0.00           H  
ATOM   3144 2HB  ALA A 227      31.198  17.673  25.517  1.00  0.00           H  
ATOM   3145 3HB  ALA A 227      32.095  16.677  26.686  1.00  0.00           H  
ATOM   3146  N   GLY A 228      32.518  13.815  24.249  1.00 14.25           N  
ATOM   3147  CA  GLY A 228      33.367  12.640  24.356  1.00 14.37           C  
ATOM   3148  C   GLY A 228      32.624  11.353  24.100  1.00 15.89           C  
ATOM   3149  O   GLY A 228      33.256  10.313  23.898  1.00 15.38           O  
ATOM   3150  H   GLY A 228      32.353  14.222  23.339  1.00  0.00           H  
ATOM   3151 1HA  GLY A 228      34.189  12.719  23.644  1.00  0.00           H  
ATOM   3152 2HA  GLY A 228      33.806  12.599  25.352  1.00  0.00           H  
ATOM   3153  N   TRP A 229      31.292  11.383  24.098  1.00 13.66           N  
ATOM   3154  CA  TRP A 229      30.520  10.195  23.826  1.00 13.72           C  
ATOM   3155  C   TRP A 229      30.307   9.999  22.345  1.00 13.25           C  
ATOM   3156  O   TRP A 229      30.419  10.931  21.548  1.00 14.16           O  
ATOM   3157  CB  TRP A 229      29.154  10.282  24.516  1.00 16.00           C  
ATOM   3158  CG  TRP A 229      29.179  10.032  26.015  1.00 15.77           C  
ATOM   3159  CD1 TRP A 229      30.068  10.629  26.863  1.00 14.73           C  
ATOM   3160  CD2 TRP A 229      28.303   9.205  26.647  1.00 14.01           C  
ATOM   3161  NE1 TRP A 229      29.739  10.171  28.041  1.00 14.16           N  
ATOM   3162  CE2 TRP A 229      28.693   9.330  27.956  1.00 14.88           C  
ATOM   3163  CE3 TRP A 229      27.265   8.393  26.288  1.00 14.86           C  
ATOM   3164  CZ2 TRP A 229      28.027   8.623  28.944  1.00 17.12           C  
ATOM   3165  CZ3 TRP A 229      26.615   7.694  27.284  1.00 16.10           C  
ATOM   3166  CH2 TRP A 229      26.984   7.802  28.600  1.00 13.18           C  
ATOM   3167  H   TRP A 229      30.811  12.250  24.290  1.00  0.00           H  
ATOM   3168  HA  TRP A 229      31.058   9.334  24.221  1.00  0.00           H  
ATOM   3169 1HB  TRP A 229      28.728  11.273  24.355  1.00  0.00           H  
ATOM   3170 2HB  TRP A 229      28.474   9.556  24.072  1.00  0.00           H  
ATOM   3171  HD1 TRP A 229      30.850  11.323  26.558  1.00  0.00           H  
ATOM   3172  HE1 TRP A 229      30.196  10.403  28.912  1.00  0.00           H  
ATOM   3173  HE3 TRP A 229      26.953   8.299  25.249  1.00  0.00           H  
ATOM   3174  HZ2 TRP A 229      28.303   8.698  29.996  1.00  0.00           H  
ATOM   3175  HZ3 TRP A 229      25.792   7.043  26.988  1.00  0.00           H  
ATOM   3176  HH2 TRP A 229      26.462   7.246  29.380  1.00  0.00           H  
ATOM   3177  N   PHE A 230      29.995   8.766  21.994  1.00 13.31           N  
ATOM   3178  CA  PHE A 230      29.691   8.404  20.632  1.00 13.79           C  
ATOM   3179  C   PHE A 230      28.173   8.251  20.499  1.00 12.58           C  
ATOM   3180  O   PHE A 230      27.541   7.688  21.408  1.00 12.02           O  
ATOM   3181  CB  PHE A 230      30.356   7.053  20.285  1.00 16.77           C  
ATOM   3182  CG  PHE A 230      30.011   6.496  18.906  1.00 13.73           C  
ATOM   3183  CD1 PHE A 230      30.798   6.819  17.826  1.00 15.88           C  
ATOM   3184  CD2 PHE A 230      28.898   5.678  18.740  1.00 13.09           C  
ATOM   3185  CE1 PHE A 230      30.462   6.326  16.585  1.00 16.26           C  
ATOM   3186  CE2 PHE A 230      28.580   5.193  17.488  1.00 12.44           C  
ATOM   3187  CZ  PHE A 230      29.363   5.519  16.415  1.00 12.38           C  
ATOM   3188  H   PHE A 230      29.971   8.053  22.708  1.00  0.00           H  
ATOM   3189  HA  PHE A 230      30.092   9.176  19.972  1.00  0.00           H  
ATOM   3190 1HB  PHE A 230      31.439   7.157  20.333  1.00  0.00           H  
ATOM   3191 2HB  PHE A 230      30.067   6.304  21.021  1.00  0.00           H  
ATOM   3192  HD1 PHE A 230      31.670   7.457  17.974  1.00  0.00           H  
ATOM   3193  HD2 PHE A 230      28.275   5.421  19.598  1.00  0.00           H  
ATOM   3194  HE1 PHE A 230      31.073   6.574  15.717  1.00  0.00           H  
ATOM   3195  HE2 PHE A 230      27.708   4.554  17.352  1.00  0.00           H  
ATOM   3196  HZ  PHE A 230      29.114   5.138  15.427  1.00  0.00           H  
ATOM   3197  N   ILE A 231      27.594   8.658  19.377  1.00 10.07           N  
ATOM   3198  CA  ILE A 231      26.234   8.242  19.135  1.00 10.25           C  
ATOM   3199  C   ILE A 231      26.024   8.032  17.643  1.00  9.65           C  
ATOM   3200  O   ILE A 231      26.539   8.809  16.820  1.00 10.15           O  
ATOM   3201  CB  ILE A 231      25.213   9.296  19.735  1.00 10.74           C  
ATOM   3202  CG1 ILE A 231      23.783   8.741  19.517  1.00 13.12           C  
ATOM   3203  CG2 ILE A 231      25.293  10.673  19.065  1.00 12.98           C  
ATOM   3204  CD1 ILE A 231      22.681   9.438  20.360  1.00 14.87           C  
ATOM   3205  H   ILE A 231      28.059   9.239  18.695  1.00  0.00           H  
ATOM   3206  HA  ILE A 231      26.073   7.284  19.627  1.00  0.00           H  
ATOM   3207  HB  ILE A 231      25.416   9.437  20.796  1.00  0.00           H  
ATOM   3208 1HG1 ILE A 231      23.510   8.840  18.466  1.00  0.00           H  
ATOM   3209 2HG1 ILE A 231      23.764   7.678  19.759  1.00  0.00           H  
ATOM   3210 1HG2 ILE A 231      24.567  11.343  19.523  1.00  0.00           H  
ATOM   3211 2HG2 ILE A 231      26.295  11.081  19.192  1.00  0.00           H  
ATOM   3212 3HG2 ILE A 231      25.074  10.574  18.002  1.00  0.00           H  
ATOM   3213 1HD1 ILE A 231      21.714   8.984  20.142  1.00  0.00           H  
ATOM   3214 2HD1 ILE A 231      22.905   9.320  21.420  1.00  0.00           H  
ATOM   3215 3HD1 ILE A 231      22.647  10.497  20.110  1.00  0.00           H  
ATOM   3216  N   ALA A 232      25.360   6.927  17.278  1.00  8.55           N  
ATOM   3217  CA  ALA A 232      24.948   6.718  15.897  1.00  9.16           C  
ATOM   3218  C   ALA A 232      23.448   6.470  15.984  1.00  7.88           C  
ATOM   3219  O   ALA A 232      23.009   5.602  16.742  1.00  9.46           O  
ATOM   3220  CB  ALA A 232      25.612   5.498  15.318  1.00  8.57           C  
ATOM   3221  H   ALA A 232      25.140   6.226  17.970  1.00  0.00           H  
ATOM   3222  HA  ALA A 232      25.252   7.588  15.317  1.00  0.00           H  
ATOM   3223 1HB  ALA A 232      25.287   5.364  14.286  1.00  0.00           H  
ATOM   3224 2HB  ALA A 232      26.694   5.626  15.345  1.00  0.00           H  
ATOM   3225 3HB  ALA A 232      25.335   4.623  15.903  1.00  0.00           H  
ATOM   3226  N   ASP A 233      22.603   7.178  15.266  1.00  8.59           N  
ATOM   3227  CA  ASP A 233      21.152   7.041  15.462  1.00  9.20           C  
ATOM   3228  C   ASP A 233      20.322   7.326  14.196  1.00  8.07           C  
ATOM   3229  O   ASP A 233      20.860   7.632  13.123  1.00  7.12           O  
ATOM   3230  CB  ASP A 233      20.694   8.003  16.602  1.00  8.15           C  
ATOM   3231  CG  ASP A 233      21.151   9.441  16.460  1.00 11.17           C  
ATOM   3232  OD1 ASP A 233      21.776   9.814  15.471  1.00 10.28           O  
ATOM   3233  OD2 ASP A 233      20.875  10.226  17.344  1.00 12.90           O  
ATOM   3234  H   ASP A 233      22.946   7.826  14.571  1.00  0.00           H  
ATOM   3235  HA  ASP A 233      20.939   6.011  15.753  1.00  0.00           H  
ATOM   3236 1HB  ASP A 233      19.605   8.013  16.656  1.00  0.00           H  
ATOM   3237 2HB  ASP A 233      21.065   7.637  17.560  1.00  0.00           H  
ATOM   3238  N   LYS A 234      19.018   7.216  14.292  1.00  6.84           N  
ATOM   3239  CA  LYS A 234      18.149   7.581  13.192  1.00  7.74           C  
ATOM   3240  C   LYS A 234      16.814   7.885  13.837  1.00  7.61           C  
ATOM   3241  O   LYS A 234      16.249   7.029  14.533  1.00  7.82           O  
ATOM   3242  CB  LYS A 234      17.965   6.404  12.193  1.00  8.97           C  
ATOM   3243  CG  LYS A 234      16.962   6.693  11.077  1.00  7.23           C  
ATOM   3244  CD  LYS A 234      17.603   7.700  10.130  1.00 12.05           C  
ATOM   3245  CE  LYS A 234      16.633   8.315   9.127  1.00 12.58           C  
ATOM   3246  NZ  LYS A 234      15.928   9.420   9.754  1.00 11.86           N  
ATOM   3247  H   LYS A 234      18.609   6.872  15.148  1.00  0.00           H  
ATOM   3248  HA  LYS A 234      18.602   8.413  12.652  1.00  0.00           H  
ATOM   3249 1HB  LYS A 234      18.924   6.162  11.736  1.00  0.00           H  
ATOM   3250 2HB  LYS A 234      17.627   5.518  12.733  1.00  0.00           H  
ATOM   3251 1HG  LYS A 234      16.723   5.767  10.554  1.00  0.00           H  
ATOM   3252 2HG  LYS A 234      16.045   7.095  11.506  1.00  0.00           H  
ATOM   3253 1HD  LYS A 234      18.042   8.515  10.706  1.00  0.00           H  
ATOM   3254 2HD  LYS A 234      18.396   7.212   9.562  1.00  0.00           H  
ATOM   3255 1HE  LYS A 234      17.184   8.669   8.257  1.00  0.00           H  
ATOM   3256 2HE  LYS A 234      15.922   7.557   8.797  1.00  0.00           H  
ATOM   3257 1HZ  LYS A 234      15.284   9.827   9.092  1.00  0.00           H  
ATOM   3258 2HZ  LYS A 234      15.415   9.080  10.556  1.00  0.00           H  
ATOM   3259 3HZ  LYS A 234      16.593  10.119  10.051  1.00  0.00           H  
ATOM   3260  N   SER A 235      16.303   9.072  13.620  1.00  9.29           N  
ATOM   3261  CA  SER A 235      14.981   9.448  14.102  1.00  9.14           C  
ATOM   3262  C   SER A 235      13.919   9.323  13.028  1.00  8.91           C  
ATOM   3263  O   SER A 235      14.171   9.030  11.853  1.00  9.57           O  
ATOM   3264  CB  SER A 235      15.049  10.895  14.601  1.00 11.43           C  
ATOM   3265  OG  SER A 235      15.294  11.782  13.519  1.00 10.29           O  
ATOM   3266  H   SER A 235      16.847   9.746  13.101  1.00  0.00           H  
ATOM   3267  HA  SER A 235      14.712   8.786  14.925  1.00  0.00           H  
ATOM   3268 1HB  SER A 235      14.110  11.155  15.089  1.00  0.00           H  
ATOM   3269 2HB  SER A 235      15.840  10.987  15.343  1.00  0.00           H  
ATOM   3270  HG  SER A 235      15.351  11.233  12.734  1.00  0.00           H  
ATOM   3271  N   GLY A 236      12.691   9.453  13.487  1.00 10.31           N  
ATOM   3272  CA  GLY A 236      11.549   9.428  12.612  1.00  9.67           C  
ATOM   3273  C   GLY A 236      10.435  10.226  13.252  1.00 12.10           C  
ATOM   3274  O   GLY A 236      10.389  10.389  14.501  1.00 11.24           O  
ATOM   3275  H   GLY A 236      12.548   9.572  14.480  1.00  0.00           H  
ATOM   3276 1HA  GLY A 236      11.824   9.846  11.644  1.00  0.00           H  
ATOM   3277 2HA  GLY A 236      11.244   8.396  12.441  1.00  0.00           H  
ATOM   3278  N   ARG A 237       9.541  10.717  12.398  1.00  0.00           N  
ATOM   3279  CA  ARG A 237       8.364  11.412  12.851  1.00  0.00           C  
ATOM   3280  C   ARG A 237       7.214  11.027  11.904  1.00  0.00           C  
ATOM   3281  O   ARG A 237       7.437  10.639  10.744  1.00  0.00           O  
ATOM   3282  CB  ARG A 237       8.580  12.918  12.856  1.00  0.00           C  
ATOM   3283  CG  ARG A 237       8.971  13.512  11.512  1.00  0.00           C  
ATOM   3284  CD  ARG A 237       9.120  14.988  11.586  1.00  0.00           C  
ATOM   3285  NE  ARG A 237       9.587  15.550  10.329  1.00  0.00           N  
ATOM   3286  CZ  ARG A 237       8.787  15.890   9.299  1.00  0.00           C  
ATOM   3287  NH1 ARG A 237       7.487  15.720   9.393  1.00  0.00           N  
ATOM   3288  NH2 ARG A 237       9.310  16.395   8.196  1.00  0.00           N  
ATOM   3289  H   ARG A 237       9.691  10.599  11.405  1.00  0.00           H  
ATOM   3290  HA  ARG A 237       8.180  11.125  13.887  1.00  0.00           H  
ATOM   3291 1HB  ARG A 237       7.668  13.415  13.183  1.00  0.00           H  
ATOM   3292 2HB  ARG A 237       9.364  13.171  13.569  1.00  0.00           H  
ATOM   3293 1HG  ARG A 237       9.921  13.087  11.189  1.00  0.00           H  
ATOM   3294 2HG  ARG A 237       8.201  13.281  10.774  1.00  0.00           H  
ATOM   3295 1HD  ARG A 237       8.157  15.439  11.825  1.00  0.00           H  
ATOM   3296 2HD  ARG A 237       9.842  15.242  12.362  1.00  0.00           H  
ATOM   3297  HE  ARG A 237      10.581  15.695  10.220  1.00  0.00           H  
ATOM   3298 1HH1 ARG A 237       7.087  15.334  10.237  1.00  0.00           H  
ATOM   3299 2HH1 ARG A 237       6.887  15.975   8.621  1.00  0.00           H  
ATOM   3300 1HH2 ARG A 237      10.310  16.526   8.124  1.00  0.00           H  
ATOM   3301 2HH2 ARG A 237       8.711  16.650   7.425  1.00  0.00           H  
ATOM   3302  N   GLY A 238       5.948  11.092  12.310  1.00 10.82           N  
ATOM   3303  CA  GLY A 238       4.881  10.813  11.376  1.00 11.65           C  
ATOM   3304  C   GLY A 238       3.613  11.459  11.888  1.00 13.68           C  
ATOM   3305  O   GLY A 238       3.640  12.273  12.818  1.00 14.54           O  
ATOM   3306  H   GLY A 238       5.717  11.333  13.263  1.00  0.00           H  
ATOM   3307 1HA  GLY A 238       5.147  11.199  10.393  1.00  0.00           H  
ATOM   3308 2HA  GLY A 238       4.758   9.735  11.277  1.00  0.00           H  
ATOM   3309  N   GLU A 240       2.467  11.072  11.374  1.00 13.67           N  
ATOM   3310  CA  GLU A 240       1.231  11.698  11.827  1.00 16.65           C  
ATOM   3311  C   GLU A 240       0.705  11.124  13.135  1.00 16.47           C  
ATOM   3312  O   GLU A 240       1.237  10.144  13.657  1.00 14.07           O  
ATOM   3313  CB  GLU A 240       0.173  11.557  10.734  1.00 20.25           C  
ATOM   3314  CG  GLU A 240       0.713  12.368   9.578  1.00 27.61           C  
ATOM   3315  CD  GLU A 240      -0.177  12.552   8.381  1.00 35.19           C  
ATOM   3316  OE1 GLU A 240      -1.356  12.162   8.391  1.00 40.34           O  
ATOM   3317  OE2 GLU A 240       0.334  13.122   7.421  1.00 39.48           O  
ATOM   3318  H   GLU A 240       2.422  10.349  10.670  1.00  0.00           H  
ATOM   3319  HA  GLU A 240       1.426  12.755  12.008  1.00  0.00           H  
ATOM   3320 1HB  GLU A 240       0.041  10.503  10.489  1.00  0.00           H  
ATOM   3321 2HB  GLU A 240      -0.783  11.929  11.104  1.00  0.00           H  
ATOM   3322 1HG  GLU A 240       0.960  13.368   9.933  1.00  0.00           H  
ATOM   3323 2HG  GLU A 240       1.631  11.903   9.219  1.00  0.00           H  
ATOM   3324  N   ARG A 241      -0.318  11.750  13.725  1.00 15.85           N  
ATOM   3325  CA  ARG A 241      -1.003  11.243  14.912  1.00 16.98           C  
ATOM   3326  C   ARG A 241      -0.101  10.995  16.107  1.00 15.09           C  
ATOM   3327  O   ARG A 241      -0.190  10.023  16.847  1.00 17.01           O  
ATOM   3328  CB  ARG A 241      -1.764   9.961  14.568  1.00 19.80           C  
ATOM   3329  CG  ARG A 241      -2.755  10.244  13.445  1.00 23.16           C  
ATOM   3330  CD  ARG A 241      -3.577   9.027  13.126  1.00 26.61           C  
ATOM   3331  NE  ARG A 241      -4.259   9.243  11.862  1.00 30.27           N  
ATOM   3332  CZ  ARG A 241      -5.527   9.659  11.811  1.00 32.42           C  
ATOM   3333  NH1 ARG A 241      -6.236   9.892  12.939  1.00 32.45           N  
ATOM   3334  NH2 ARG A 241      -6.073   9.846  10.596  1.00 35.48           N  
ATOM   3335  H   ARG A 241      -0.624  12.622  13.315  1.00  0.00           H  
ATOM   3336  HA  ARG A 241      -1.714  11.998  15.250  1.00  0.00           H  
ATOM   3337 1HB  ARG A 241      -1.057   9.190  14.266  1.00  0.00           H  
ATOM   3338 2HB  ARG A 241      -2.285   9.599  15.454  1.00  0.00           H  
ATOM   3339 1HG  ARG A 241      -3.426  11.049  13.746  1.00  0.00           H  
ATOM   3340 2HG  ARG A 241      -2.212  10.541  12.547  1.00  0.00           H  
ATOM   3341 1HD  ARG A 241      -2.926   8.157  13.051  1.00  0.00           H  
ATOM   3342 2HD  ARG A 241      -4.308   8.865  13.918  1.00  0.00           H  
ATOM   3343  HE  ARG A 241      -3.741   9.066  11.011  1.00  0.00           H  
ATOM   3344 1HH1 ARG A 241      -5.807   9.752  13.843  1.00  0.00           H  
ATOM   3345 2HH1 ARG A 241      -7.194  10.207  12.878  1.00  0.00           H  
ATOM   3346 1HH2 ARG A 241      -5.526   9.673   9.764  1.00  0.00           H  
ATOM   3347 2HH2 ARG A 241      -7.029  10.160  10.515  1.00  0.00           H  
ATOM   3348  N   GLY A 242       0.809  11.941  16.284  1.00 13.14           N  
ATOM   3349  CA  GLY A 242       1.721  11.963  17.424  1.00 11.34           C  
ATOM   3350  C   GLY A 242       2.898  11.025  17.271  1.00 11.75           C  
ATOM   3351  O   GLY A 242       3.654  10.920  18.235  1.00 13.62           O  
ATOM   3352  H   GLY A 242       0.864  12.678  15.596  1.00  0.00           H  
ATOM   3353 1HA  GLY A 242       2.101  12.975  17.566  1.00  0.00           H  
ATOM   3354 2HA  GLY A 242       1.179  11.693  18.329  1.00  0.00           H  
ATOM   3355  N   SER A 243       3.116  10.348  16.135  1.00 10.69           N  
ATOM   3356  CA  SER A 243       4.235   9.437  16.003  1.00 11.51           C  
ATOM   3357  C   SER A 243       5.580  10.166  16.019  1.00 11.75           C  
ATOM   3358  O   SER A 243       5.788  11.134  15.278  1.00 10.18           O  
ATOM   3359  CB  SER A 243       4.135   8.646  14.703  1.00  9.52           C  
ATOM   3360  OG  SER A 243       2.963   7.870  14.759  1.00 16.35           O  
ATOM   3361  H   SER A 243       2.489  10.473  15.353  1.00  0.00           H  
ATOM   3362  HA  SER A 243       4.209   8.735  16.838  1.00  0.00           H  
ATOM   3363 1HB  SER A 243       4.114   9.335  13.858  1.00  0.00           H  
ATOM   3364 2HB  SER A 243       5.019   8.019  14.591  1.00  0.00           H  
ATOM   3365  HG  SER A 243       2.545   8.083  15.596  1.00  0.00           H  
ATOM   3366  N   ARG A 244       6.476   9.661  16.855  1.00 11.90           N  
ATOM   3367  CA  ARG A 244       7.810  10.189  17.015  1.00 12.60           C  
ATOM   3368  C   ARG A 244       8.657   9.032  17.564  1.00 12.05           C  
ATOM   3369  O   ARG A 244       8.179   8.239  18.408  1.00 13.01           O  
ATOM   3370  CB  ARG A 244       7.684  11.395  17.963  1.00 12.21           C  
ATOM   3371  CG  ARG A 244       8.948  12.182  18.283  1.00 15.04           C  
ATOM   3372  CD  ARG A 244       9.389  13.326  17.397  1.00 20.78           C  
ATOM   3373  NE  ARG A 244      10.302  12.833  16.424  1.00 21.90           N  
ATOM   3374  CZ  ARG A 244      11.220  13.549  15.796  1.00 17.86           C  
ATOM   3375  NH1 ARG A 244      11.489  14.835  15.951  1.00 17.65           N  
ATOM   3376  NH2 ARG A 244      11.808  12.935  14.829  1.00 16.79           N  
ATOM   3377  H   ARG A 244       6.194   8.861  17.405  1.00  0.00           H  
ATOM   3378  HA  ARG A 244       8.176  10.504  16.038  1.00  0.00           H  
ATOM   3379 1HB  ARG A 244       6.980  12.113  17.546  1.00  0.00           H  
ATOM   3380 2HB  ARG A 244       7.285  11.064  18.922  1.00  0.00           H  
ATOM   3381 1HG  ARG A 244       8.849  12.643  19.267  1.00  0.00           H  
ATOM   3382 2HG  ARG A 244       9.806  11.509  18.281  1.00  0.00           H  
ATOM   3383 1HD  ARG A 244       8.521  13.758  16.900  1.00  0.00           H  
ATOM   3384 2HD  ARG A 244       9.877  14.089  18.003  1.00  0.00           H  
ATOM   3385  HE  ARG A 244      10.251  11.852  16.186  1.00  0.00           H  
ATOM   3386 1HH1 ARG A 244      10.962  15.384  16.615  1.00  0.00           H  
ATOM   3387 2HH1 ARG A 244      12.222  15.267  15.406  1.00  0.00           H  
ATOM   3388 1HH2 ARG A 244      11.553  11.982  14.606  1.00  0.00           H  
ATOM   3389 2HH2 ARG A 244      12.523  13.405  14.293  1.00  0.00           H  
ATOM   3390  N   GLY A 245       9.882   8.839  17.085  1.00 10.38           N  
ATOM   3391  CA  GLY A 245      10.732   7.834  17.698  1.00 10.24           C  
ATOM   3392  C   GLY A 245      12.167   7.982  17.236  1.00  9.62           C  
ATOM   3393  O   GLY A 245      12.465   8.733  16.302  1.00  7.96           O  
ATOM   3394  H   GLY A 245      10.238   9.373  16.305  1.00  0.00           H  
ATOM   3395 1HA  GLY A 245      10.681   7.928  18.783  1.00  0.00           H  
ATOM   3396 2HA  GLY A 245      10.362   6.841  17.445  1.00  0.00           H  
ATOM   3397  N   ILE A 246      13.046   7.267  17.920  1.00  8.30           N  
ATOM   3398  CA  ILE A 246      14.459   7.296  17.656  1.00  7.91           C  
ATOM   3399  C   ILE A 246      15.090   5.967  18.052  1.00  8.74           C  
ATOM   3400  O   ILE A 246      14.646   5.296  19.007  1.00  8.52           O  
ATOM   3401  CB  ILE A 246      15.111   8.515  18.424  1.00  7.29           C  
ATOM   3402  CG1 ILE A 246      16.578   8.538  17.967  1.00  7.84           C  
ATOM   3403  CG2 ILE A 246      15.010   8.440  19.956  1.00  6.72           C  
ATOM   3404  CD1 ILE A 246      17.287   9.845  18.335  1.00 10.23           C  
ATOM   3405  H   ILE A 246      12.696   6.676  18.660  1.00  0.00           H  
ATOM   3406  HA  ILE A 246      14.608   7.427  16.585  1.00  0.00           H  
ATOM   3407  HB  ILE A 246      14.618   9.439  18.122  1.00  0.00           H  
ATOM   3408 1HG1 ILE A 246      17.114   7.706  18.421  1.00  0.00           H  
ATOM   3409 2HG1 ILE A 246      16.625   8.405  16.886  1.00  0.00           H  
ATOM   3410 1HG2 ILE A 246      15.484   9.317  20.395  1.00  0.00           H  
ATOM   3411 2HG2 ILE A 246      13.962   8.408  20.251  1.00  0.00           H  
ATOM   3412 3HG2 ILE A 246      15.514   7.540  20.310  1.00  0.00           H  
ATOM   3413 1HD1 ILE A 246      18.320   9.808  17.989  1.00  0.00           H  
ATOM   3414 2HD1 ILE A 246      16.774  10.683  17.862  1.00  0.00           H  
ATOM   3415 3HD1 ILE A 246      17.271   9.974  19.416  1.00  0.00           H  
ATOM   3416  N   ILE A 247      16.045   5.543  17.211  1.00 10.14           N  
ATOM   3417  CA  ILE A 247      16.867   4.364  17.515  1.00 10.83           C  
ATOM   3418  C   ILE A 247      18.290   4.884  17.668  1.00 10.02           C  
ATOM   3419  O   ILE A 247      18.642   5.844  16.952  1.00  9.20           O  
ATOM   3420  CB  ILE A 247      16.851   3.280  16.395  1.00 10.65           C  
ATOM   3421  CG1 ILE A 247      17.364   3.788  15.063  1.00 12.37           C  
ATOM   3422  CG2 ILE A 247      15.422   2.743  16.363  1.00  9.97           C  
ATOM   3423  CD1 ILE A 247      17.480   2.658  14.020  1.00 14.44           C  
ATOM   3424  H   ILE A 247      16.204   6.044  16.349  1.00  0.00           H  
ATOM   3425  HA  ILE A 247      16.478   3.895  18.418  1.00  0.00           H  
ATOM   3426  HB  ILE A 247      17.565   2.494  16.639  1.00  0.00           H  
ATOM   3427 1HG1 ILE A 247      16.693   4.558  14.685  1.00  0.00           H  
ATOM   3428 2HG1 ILE A 247      18.342   4.247  15.201  1.00  0.00           H  
ATOM   3429 1HG2 ILE A 247      15.338   1.975  15.595  1.00  0.00           H  
ATOM   3430 2HG2 ILE A 247      15.173   2.315  17.333  1.00  0.00           H  
ATOM   3431 3HG2 ILE A 247      14.732   3.558  16.138  1.00  0.00           H  
ATOM   3432 1HD1 ILE A 247      17.852   3.068  13.080  1.00  0.00           H  
ATOM   3433 2HD1 ILE A 247      18.170   1.897  14.383  1.00  0.00           H  
ATOM   3434 3HD1 ILE A 247      16.499   2.212  13.858  1.00  0.00           H  
ATOM   3435  N   ALA A 248      19.103   4.341  18.589  1.00 10.17           N  
ATOM   3436  CA  ALA A 248      20.463   4.837  18.727  1.00  9.74           C  
ATOM   3437  C   ALA A 248      21.427   3.807  19.276  1.00 10.82           C  
ATOM   3438  O   ALA A 248      21.024   2.981  20.084  1.00 10.00           O  
ATOM   3439  CB  ALA A 248      20.492   6.049  19.677  1.00 11.30           C  
ATOM   3440  H   ALA A 248      18.789   3.592  19.190  1.00  0.00           H  
ATOM   3441  HA  ALA A 248      20.811   5.150  17.742  1.00  0.00           H  
ATOM   3442 1HB  ALA A 248      21.515   6.412  19.773  1.00  0.00           H  
ATOM   3443 2HB  ALA A 248      19.861   6.842  19.275  1.00  0.00           H  
ATOM   3444 3HB  ALA A 248      20.120   5.752  20.656  1.00  0.00           H  
ATOM   3445  N   ALA A 249      22.694   3.858  18.903  1.00  9.29           N  
ATOM   3446  CA  ALA A 249      23.733   3.051  19.530  1.00 10.46           C  
ATOM   3447  C   ALA A 249      24.615   4.162  20.098  1.00 10.35           C  
ATOM   3448  O   ALA A 249      25.024   5.082  19.377  1.00  9.87           O  
ATOM   3449  CB  ALA A 249      24.505   2.230  18.468  1.00  8.86           C  
ATOM   3450  H   ALA A 249      22.944   4.485  18.151  1.00  0.00           H  
ATOM   3451  HA  ALA A 249      23.254   2.362  20.225  1.00  0.00           H  
ATOM   3452 1HB  ALA A 249      25.276   1.635  18.959  1.00  0.00           H  
ATOM   3453 2HB  ALA A 249      23.814   1.568  17.947  1.00  0.00           H  
ATOM   3454 3HB  ALA A 249      24.969   2.907  17.753  1.00  0.00           H  
ATOM   3455  N   LEU A 250      24.920   4.173  21.388  1.00 10.60           N  
ATOM   3456  CA  LEU A 250      25.669   5.259  21.960  1.00  9.31           C  
ATOM   3457  C   LEU A 250      26.510   4.679  23.087  1.00 10.35           C  
ATOM   3458  O   LEU A 250      26.240   3.556  23.572  1.00  7.61           O  
ATOM   3459  CB  LEU A 250      24.690   6.316  22.487  1.00 10.72           C  
ATOM   3460  CG  LEU A 250      23.847   6.053  23.776  1.00 14.92           C  
ATOM   3461  CD1 LEU A 250      23.200   7.342  24.221  1.00 15.07           C  
ATOM   3462  CD2 LEU A 250      22.760   5.015  23.521  1.00 15.67           C  
ATOM   3463  H   LEU A 250      24.625   3.412  21.984  1.00  0.00           H  
ATOM   3464  HA  LEU A 250      26.290   5.699  21.180  1.00  0.00           H  
ATOM   3465 1HB  LEU A 250      25.246   7.229  22.696  1.00  0.00           H  
ATOM   3466 2HB  LEU A 250      23.958   6.531  21.709  1.00  0.00           H  
ATOM   3467  HG  LEU A 250      24.497   5.686  24.570  1.00  0.00           H  
ATOM   3468 1HD1 LEU A 250      22.611   7.162  25.120  1.00  0.00           H  
ATOM   3469 2HD1 LEU A 250      23.974   8.080  24.437  1.00  0.00           H  
ATOM   3470 3HD1 LEU A 250      22.551   7.716  23.431  1.00  0.00           H  
ATOM   3471 1HD2 LEU A 250      22.190   4.853  24.437  1.00  0.00           H  
ATOM   3472 2HD2 LEU A 250      22.092   5.371  22.737  1.00  0.00           H  
ATOM   3473 3HD2 LEU A 250      23.220   4.077  23.209  1.00  0.00           H  
ATOM   3474  N   GLY A 251      27.522   5.429  23.523  1.00 12.07           N  
ATOM   3475  CA  GLY A 251      28.333   4.996  24.660  1.00 13.39           C  
ATOM   3476  C   GLY A 251      29.482   5.971  24.912  1.00 15.50           C  
ATOM   3477  O   GLY A 251      29.744   6.873  24.086  1.00 14.01           O  
ATOM   3478  H   GLY A 251      27.740   6.305  23.070  1.00  0.00           H  
ATOM   3479 1HA  GLY A 251      27.705   4.926  25.550  1.00  0.00           H  
ATOM   3480 2HA  GLY A 251      28.728   3.999  24.468  1.00  0.00           H  
ATOM   3481  N   PRO A 252      30.157   5.875  26.061  1.00 15.07           N  
ATOM   3482  CA  PRO A 252      31.213   6.792  26.437  1.00 18.15           C  
ATOM   3483  C   PRO A 252      32.501   6.523  25.687  1.00 17.89           C  
ATOM   3484  O   PRO A 252      32.621   5.545  24.956  1.00 16.78           O  
ATOM   3485  CB  PRO A 252      31.329   6.629  27.944  1.00 16.98           C  
ATOM   3486  CG  PRO A 252      31.007   5.179  28.110  1.00 18.24           C  
ATOM   3487  CD  PRO A 252      29.878   4.924  27.118  1.00 15.72           C  
ATOM   3488  HA  PRO A 252      30.909   7.818  26.185  1.00  0.00           H  
ATOM   3489 1HB  PRO A 252      32.342   6.906  28.275  1.00  0.00           H  
ATOM   3490 2HB  PRO A 252      30.628   7.308  28.451  1.00  0.00           H  
ATOM   3491 1HG  PRO A 252      31.896   4.566  27.906  1.00  0.00           H  
ATOM   3492 2HG  PRO A 252      30.711   4.973  29.149  1.00  0.00           H  
ATOM   3493 1HD  PRO A 252      29.937   3.887  26.756  1.00  0.00           H  
ATOM   3494 2HD  PRO A 252      28.911   5.111  27.607  1.00  0.00           H  
ATOM   3495  N   ASP A 254      33.415   7.481  25.780  1.00 20.49           N  
ATOM   3496  CA  ASP A 254      34.795   7.342  25.320  1.00 22.60           C  
ATOM   3497  C   ASP A 254      34.934   6.970  23.863  1.00 21.45           C  
ATOM   3498  O   ASP A 254      35.744   6.123  23.481  1.00 21.88           O  
ATOM   3499  CB  ASP A 254      35.542   6.290  26.190  1.00 26.80           C  
ATOM   3500  CG  ASP A 254      35.575   6.674  27.674  1.00 33.48           C  
ATOM   3501  OD1 ASP A 254      36.011   7.789  27.990  1.00 35.60           O  
ATOM   3502  OD2 ASP A 254      35.120   5.875  28.503  1.00 34.40           O  
ATOM   3503  H   ASP A 254      33.120   8.353  26.197  1.00  0.00           H  
ATOM   3504  HA  ASP A 254      35.295   8.305  25.427  1.00  0.00           H  
ATOM   3505 1HB  ASP A 254      35.055   5.321  26.086  1.00  0.00           H  
ATOM   3506 2HB  ASP A 254      36.566   6.182  25.831  1.00  0.00           H  
ATOM   3507  N   GLY A 255      34.128   7.628  23.042  1.00 18.96           N  
ATOM   3508  CA  GLY A 255      34.202   7.448  21.613  1.00 17.84           C  
ATOM   3509  C   GLY A 255      33.758   6.093  21.090  1.00 15.99           C  
ATOM   3510  O   GLY A 255      34.000   5.846  19.907  1.00 18.49           O  
ATOM   3511  H   GLY A 255      33.447   8.269  23.423  1.00  0.00           H  
ATOM   3512 1HA  GLY A 255      33.587   8.200  21.119  1.00  0.00           H  
ATOM   3513 2HA  GLY A 255      35.227   7.601  21.280  1.00  0.00           H  
ATOM   3514  N   LYS A 256      33.113   5.194  21.836  1.00 15.56           N  
ATOM   3515  CA  LYS A 256      32.731   3.872  21.294  1.00 17.10           C  
ATOM   3516  C   LYS A 256      31.255   3.619  21.629  1.00 14.80           C  
ATOM   3517  O   LYS A 256      30.892   3.945  22.770  1.00 13.13           O  
ATOM   3518  CB  LYS A 256      33.402   2.663  21.930  1.00 19.92           C  
ATOM   3519  CG  LYS A 256      34.878   2.470  21.835  1.00 30.18           C  
ATOM   3520  CD  LYS A 256      35.217   0.979  21.963  1.00 33.73           C  
ATOM   3521  CE  LYS A 256      34.915   0.351  23.320  1.00 37.50           C  
ATOM   3522  NZ  LYS A 256      35.250  -1.071  23.310  1.00 39.21           N  
ATOM   3523  H   LYS A 256      32.879   5.419  22.792  1.00  0.00           H  
ATOM   3524  HA  LYS A 256      33.003   3.839  20.238  1.00  0.00           H  
ATOM   3525 1HB  LYS A 256      33.197   2.654  23.001  1.00  0.00           H  
ATOM   3526 2HB  LYS A 256      32.981   1.750  21.508  1.00  0.00           H  
ATOM   3527 1HG  LYS A 256      35.233   2.847  20.876  1.00  0.00           H  
ATOM   3528 2HG  LYS A 256      35.370   3.028  22.629  1.00  0.00           H  
ATOM   3529 1HD  LYS A 256      34.653   0.412  21.220  1.00  0.00           H  
ATOM   3530 2HD  LYS A 256      36.281   0.830  21.776  1.00  0.00           H  
ATOM   3531 1HE  LYS A 256      35.494   0.858  24.091  1.00  0.00           H  
ATOM   3532 2HE  LYS A 256      33.857   0.474  23.551  1.00  0.00           H  
ATOM   3533 1HZ  LYS A 256      35.045  -1.472  24.214  1.00  0.00           H  
ATOM   3534 2HZ  LYS A 256      34.705  -1.541  22.601  1.00  0.00           H  
ATOM   3535 3HZ  LYS A 256      36.233  -1.184  23.106  1.00  0.00           H  
ATOM   3536  N   PRO A 257      30.367   3.025  20.797  1.00 13.77           N  
ATOM   3537  CA  PRO A 257      29.003   2.671  21.220  1.00 14.25           C  
ATOM   3538  C   PRO A 257      29.035   1.519  22.182  1.00 12.85           C  
ATOM   3539  O   PRO A 257      29.954   0.713  22.087  1.00 14.76           O  
ATOM   3540  CB  PRO A 257      28.244   2.325  19.964  1.00 12.77           C  
ATOM   3541  CG  PRO A 257      29.334   1.745  19.095  1.00 13.50           C  
ATOM   3542  CD  PRO A 257      30.561   2.631  19.403  1.00 12.82           C  
ATOM   3543  HA  PRO A 257      28.535   3.543  21.700  1.00  0.00           H  
ATOM   3544 1HB  PRO A 257      27.434   1.618  20.196  1.00  0.00           H  
ATOM   3545 2HB  PRO A 257      27.773   3.227  19.547  1.00  0.00           H  
ATOM   3546 1HG  PRO A 257      29.496   0.686  19.344  1.00  0.00           H  
ATOM   3547 2HG  PRO A 257      29.036   1.780  18.037  1.00  0.00           H  
ATOM   3548 1HD  PRO A 257      31.481   2.038  19.287  1.00  0.00           H  
ATOM   3549 2HD  PRO A 257      30.570   3.496  18.724  1.00  0.00           H  
ATOM   3550  N   SER A 258      28.147   1.409  23.148  1.00 10.93           N  
ATOM   3551  CA  SER A 258      28.182   0.214  23.950  1.00 12.37           C  
ATOM   3552  C   SER A 258      26.740  -0.200  24.232  1.00 12.43           C  
ATOM   3553  O   SER A 258      26.545  -1.370  24.588  1.00 14.70           O  
ATOM   3554  CB  SER A 258      28.968   0.472  25.252  1.00 11.81           C  
ATOM   3555  OG  SER A 258      28.273   1.454  26.014  1.00 18.29           O  
ATOM   3556  H   SER A 258      27.455   2.115  23.348  1.00  0.00           H  
ATOM   3557  HA  SER A 258      28.687  -0.568  23.382  1.00  0.00           H  
ATOM   3558 1HB  SER A 258      29.063  -0.458  25.810  1.00  0.00           H  
ATOM   3559 2HB  SER A 258      29.974   0.811  25.008  1.00  0.00           H  
ATOM   3560  HG  SER A 258      27.503   1.696  25.494  1.00  0.00           H  
ATOM   3561  N   ARG A 259      25.694   0.646  24.104  1.00 11.62           N  
ATOM   3562  CA  ARG A 259      24.340   0.233  24.384  1.00 10.30           C  
ATOM   3563  C   ARG A 259      23.477   0.819  23.291  1.00 10.85           C  
ATOM   3564  O   ARG A 259      23.854   1.797  22.639  1.00  8.93           O  
ATOM   3565  CB  ARG A 259      23.743   0.754  25.691  1.00 14.37           C  
ATOM   3566  CG  ARG A 259      24.662   0.428  26.849  1.00 21.09           C  
ATOM   3567  CD  ARG A 259      24.121  -0.091  28.145  1.00 25.87           C  
ATOM   3568  NE  ARG A 259      23.522   0.886  29.016  1.00 27.98           N  
ATOM   3569  CZ  ARG A 259      24.002   1.104  30.259  1.00 26.66           C  
ATOM   3570  NH1 ARG A 259      25.054   0.494  30.795  1.00 26.38           N  
ATOM   3571  NH2 ARG A 259      23.344   1.938  31.041  1.00 28.21           N  
ATOM   3572  H   ARG A 259      25.866   1.594  23.804  1.00  0.00           H  
ATOM   3573  HA  ARG A 259      24.317  -0.855  24.457  1.00  0.00           H  
ATOM   3574 1HB  ARG A 259      23.598   1.831  25.621  1.00  0.00           H  
ATOM   3575 2HB  ARG A 259      22.765   0.302  25.852  1.00  0.00           H  
ATOM   3576 1HG  ARG A 259      25.372  -0.341  26.546  1.00  0.00           H  
ATOM   3577 2HG  ARG A 259      25.207   1.326  27.147  1.00  0.00           H  
ATOM   3578 1HD  ARG A 259      23.349  -0.833  27.945  1.00  0.00           H  
ATOM   3579 2HD  ARG A 259      24.927  -0.552  28.717  1.00  0.00           H  
ATOM   3580  HE  ARG A 259      22.727   1.404  28.665  1.00  0.00           H  
ATOM   3581 1HH1 ARG A 259      25.562  -0.196  30.262  1.00  0.00           H  
ATOM   3582 2HH1 ARG A 259      25.344   0.720  31.735  1.00  0.00           H  
ATOM   3583 1HH2 ARG A 259      22.506   2.391  30.704  1.00  0.00           H  
ATOM   3584 2HH2 ARG A 259      23.677   2.123  31.976  1.00  0.00           H  
ATOM   3585  N   ILE A 260      22.396   0.082  23.026  1.00  9.93           N  
ATOM   3586  CA  ILE A 260      21.412   0.490  22.054  1.00  9.90           C  
ATOM   3587  C   ILE A 260      20.124   0.915  22.777  1.00  9.96           C  
ATOM   3588  O   ILE A 260      19.626   0.225  23.659  1.00 11.53           O  
ATOM   3589  CB  ILE A 260      21.127  -0.666  21.102  1.00 11.73           C  
ATOM   3590  CG1 ILE A 260      22.424  -0.901  20.300  1.00 11.06           C  
ATOM   3591  CG2 ILE A 260      19.898  -0.360  20.199  1.00  9.25           C  
ATOM   3592  CD1 ILE A 260      22.427  -2.157  19.428  1.00 14.46           C  
ATOM   3593  H   ILE A 260      22.264  -0.786  23.523  1.00  0.00           H  
ATOM   3594  HA  ILE A 260      21.814   1.329  21.486  1.00  0.00           H  
ATOM   3595  HB  ILE A 260      20.920  -1.568  21.678  1.00  0.00           H  
ATOM   3596 1HG1 ILE A 260      22.608  -0.047  19.649  1.00  0.00           H  
ATOM   3597 2HG1 ILE A 260      23.268  -0.976  20.986  1.00  0.00           H  
ATOM   3598 1HG2 ILE A 260      19.718  -1.201  19.531  1.00  0.00           H  
ATOM   3599 2HG2 ILE A 260      19.020  -0.198  20.823  1.00  0.00           H  
ATOM   3600 3HG2 ILE A 260      20.095   0.537  19.610  1.00  0.00           H  
ATOM   3601 1HD1 ILE A 260      23.380  -2.235  18.905  1.00  0.00           H  
ATOM   3602 2HD1 ILE A 260      22.286  -3.037  20.056  1.00  0.00           H  
ATOM   3603 3HD1 ILE A 260      21.619  -2.097  18.701  1.00  0.00           H  
ATOM   3604  N   VAL A 261      19.547   2.044  22.426  1.00 10.91           N  
ATOM   3605  CA  VAL A 261      18.347   2.562  23.040  1.00 10.85           C  
ATOM   3606  C   VAL A 261      17.389   2.717  21.863  1.00 10.53           C  
ATOM   3607  O   VAL A 261      17.785   3.198  20.783  1.00  9.58           O  
ATOM   3608  CB  VAL A 261      18.635   3.932  23.685  1.00 11.49           C  
ATOM   3609  CG1 VAL A 261      17.351   4.531  24.213  1.00 14.14           C  
ATOM   3610  CG2 VAL A 261      19.530   3.756  24.908  1.00 15.72           C  
ATOM   3611  H   VAL A 261      19.985   2.567  21.681  1.00  0.00           H  
ATOM   3612  HA  VAL A 261      18.028   1.866  23.817  1.00  0.00           H  
ATOM   3613  HB  VAL A 261      19.137   4.567  22.957  1.00  0.00           H  
ATOM   3614 1HG1 VAL A 261      17.562   5.500  24.668  1.00  0.00           H  
ATOM   3615 2HG1 VAL A 261      16.647   4.662  23.392  1.00  0.00           H  
ATOM   3616 3HG1 VAL A 261      16.920   3.866  24.961  1.00  0.00           H  
ATOM   3617 1HG2 VAL A 261      19.727   4.730  25.357  1.00  0.00           H  
ATOM   3618 2HG2 VAL A 261      19.030   3.116  25.636  1.00  0.00           H  
ATOM   3619 3HG2 VAL A 261      20.471   3.297  24.607  1.00  0.00           H  
ATOM   3620  N   VAL A 262      16.162   2.284  22.060  1.00  7.61           N  
ATOM   3621  CA  VAL A 262      15.076   2.434  21.101  1.00  9.91           C  
ATOM   3622  C   VAL A 262      13.943   3.126  21.887  1.00 10.49           C  
ATOM   3623  O   VAL A 262      13.579   2.671  22.988  1.00  9.67           O  
ATOM   3624  CB  VAL A 262      14.614   1.045  20.590  1.00 10.54           C  
ATOM   3625  CG1 VAL A 262      13.435   1.226  19.666  1.00 11.68           C  
ATOM   3626  CG2 VAL A 262      15.755   0.329  19.841  1.00  8.17           C  
ATOM   3627  H   VAL A 262      15.982   1.821  22.939  1.00  0.00           H  
ATOM   3628  HA  VAL A 262      15.441   3.014  20.252  1.00  0.00           H  
ATOM   3629  HB  VAL A 262      14.312   0.438  21.444  1.00  0.00           H  
ATOM   3630 1HG1 VAL A 262      13.103   0.253  19.304  1.00  0.00           H  
ATOM   3631 2HG1 VAL A 262      12.620   1.708  20.206  1.00  0.00           H  
ATOM   3632 3HG1 VAL A 262      13.728   1.848  18.820  1.00  0.00           H  
ATOM   3633 1HG2 VAL A 262      15.408  -0.643  19.493  1.00  0.00           H  
ATOM   3634 2HG2 VAL A 262      16.063   0.932  18.986  1.00  0.00           H  
ATOM   3635 3HG2 VAL A 262      16.602   0.193  20.513  1.00  0.00           H  
ATOM   3636  N   ILE A 263      13.411   4.239  21.358  1.00 10.55           N  
ATOM   3637  CA  ILE A 263      12.305   4.963  22.001  1.00 10.67           C  
ATOM   3638  C   ILE A 263      11.259   5.197  20.920  1.00  9.50           C  
ATOM   3639  O   ILE A 263      11.615   5.675  19.845  1.00 10.46           O  
ATOM   3640  CB  ILE A 263      12.696   6.375  22.585  1.00 10.44           C  
ATOM   3641  CG1 ILE A 263      13.801   6.258  23.627  1.00 12.38           C  
ATOM   3642  CG2 ILE A 263      11.501   6.984  23.329  1.00 11.75           C  
ATOM   3643  CD1 ILE A 263      14.445   7.596  24.042  1.00 14.06           C  
ATOM   3644  H   ILE A 263      13.786   4.587  20.488  1.00  0.00           H  
ATOM   3645  HA  ILE A 263      11.945   4.368  22.839  1.00  0.00           H  
ATOM   3646  HB  ILE A 263      12.986   7.037  21.770  1.00  0.00           H  
ATOM   3647 1HG1 ILE A 263      13.405   5.789  24.526  1.00  0.00           H  
ATOM   3648 2HG1 ILE A 263      14.594   5.614  23.245  1.00  0.00           H  
ATOM   3649 1HG2 ILE A 263      11.779   7.959  23.728  1.00  0.00           H  
ATOM   3650 2HG2 ILE A 263      10.665   7.100  22.640  1.00  0.00           H  
ATOM   3651 3HG2 ILE A 263      11.208   6.326  24.147  1.00  0.00           H  
ATOM   3652 1HD1 ILE A 263      15.220   7.410  24.786  1.00  0.00           H  
ATOM   3653 2HD1 ILE A 263      14.889   8.073  23.168  1.00  0.00           H  
ATOM   3654 3HD1 ILE A 263      13.686   8.249  24.467  1.00  0.00           H  
ATOM   3655  N   TYR A 264       9.996   4.848  21.150  1.00  8.51           N  
ATOM   3656  CA  TYR A 264       8.920   5.145  20.230  1.00  8.86           C  
ATOM   3657  C   TYR A 264       7.762   5.813  20.957  1.00 10.21           C  
ATOM   3658  O   TYR A 264       7.575   5.526  22.137  1.00 10.53           O  
ATOM   3659  CB  TYR A 264       8.402   3.881  19.597  1.00  8.15           C  
ATOM   3660  CG  TYR A 264       9.310   3.251  18.529  1.00 10.03           C  
ATOM   3661  CD1 TYR A 264       9.424   3.846  17.279  1.00  9.78           C  
ATOM   3662  CD2 TYR A 264       9.995   2.088  18.803  1.00 10.14           C  
ATOM   3663  CE1 TYR A 264      10.231   3.290  16.301  1.00  8.80           C  
ATOM   3664  CE2 TYR A 264      10.794   1.523  17.828  1.00 12.09           C  
ATOM   3665  CZ  TYR A 264      10.910   2.137  16.590  1.00 10.29           C  
ATOM   3666  OH  TYR A 264      11.764   1.616  15.651  1.00  7.91           O  
ATOM   3667  H   TYR A 264       9.788   4.353  22.006  1.00  0.00           H  
ATOM   3668  HA  TYR A 264       9.306   5.795  19.445  1.00  0.00           H  
ATOM   3669 1HB  TYR A 264       8.241   3.126  20.369  1.00  0.00           H  
ATOM   3670 2HB  TYR A 264       7.440   4.077  19.127  1.00  0.00           H  
ATOM   3671  HD1 TYR A 264       8.874   4.761  17.058  1.00  0.00           H  
ATOM   3672  HD2 TYR A 264       9.902   1.619  19.784  1.00  0.00           H  
ATOM   3673  HE1 TYR A 264      10.312   3.766  15.324  1.00  0.00           H  
ATOM   3674  HE2 TYR A 264      11.331   0.597  18.032  1.00  0.00           H  
ATOM   3675  HH  TYR A 264      12.178   0.824  16.001  1.00  0.00           H  
ATOM   3676  N   THR A 265       7.010   6.692  20.329  1.00 11.09           N  
ATOM   3677  CA  THR A 265       5.786   7.281  20.869  1.00 14.19           C  
ATOM   3678  C   THR A 265       4.786   7.323  19.719  1.00 12.47           C  
ATOM   3679  O   THR A 265       5.142   7.605  18.578  1.00 10.83           O  
ATOM   3680  CB  THR A 265       5.671   8.779  21.214  1.00 17.06           C  
ATOM   3681  OG1 THR A 265       6.962   9.323  21.436  1.00 21.69           O  
ATOM   3682  CG2 THR A 265       4.579   8.935  22.219  1.00 10.61           C  
ATOM   3683  H   THR A 265       7.323   6.966  19.408  1.00  0.00           H  
ATOM   3684  HA  THR A 265       5.562   6.800  21.821  1.00  0.00           H  
ATOM   3685  HB  THR A 265       5.443   9.344  20.310  1.00  0.00           H  
ATOM   3686  HG1 THR A 265       7.624   8.639  21.306  1.00  0.00           H  
ATOM   3687 1HG2 THR A 265       4.474   9.988  22.482  1.00  0.00           H  
ATOM   3688 2HG2 THR A 265       3.641   8.572  21.797  1.00  0.00           H  
ATOM   3689 3HG2 THR A 265       4.821   8.361  23.111  1.00  0.00           H  
ATOM   3690  N   THR A 266       3.511   7.191  20.045  1.00 14.16           N  
ATOM   3691  CA  THR A 266       2.440   7.420  19.095  1.00 12.87           C  
ATOM   3692  C   THR A 266       1.163   7.722  19.910  1.00 14.64           C  
ATOM   3693  O   THR A 266       0.963   7.257  21.044  1.00 12.94           O  
ATOM   3694  CB  THR A 266       2.264   6.170  18.195  1.00 12.08           C  
ATOM   3695  OG1 THR A 266       1.286   6.557  17.245  1.00 11.26           O  
ATOM   3696  CG2 THR A 266       1.820   4.916  18.885  1.00 12.48           C  
ATOM   3697  H   THR A 266       3.281   6.922  20.990  1.00  0.00           H  
ATOM   3698  HA  THR A 266       2.707   8.273  18.471  1.00  0.00           H  
ATOM   3699  HB  THR A 266       3.212   5.932  17.713  1.00  0.00           H  
ATOM   3700  HG1 THR A 266       0.992   7.451  17.436  1.00  0.00           H  
ATOM   3701 1HG2 THR A 266       1.732   4.110  18.157  1.00  0.00           H  
ATOM   3702 2HG2 THR A 266       2.552   4.640  19.645  1.00  0.00           H  
ATOM   3703 3HG2 THR A 266       0.852   5.083  19.358  1.00  0.00           H  
ATOM   3704  N   GLY A 267       0.320   8.537  19.323  1.00 13.33           N  
ATOM   3705  CA  GLY A 267      -0.908   8.917  19.956  1.00 18.25           C  
ATOM   3706  C   GLY A 267      -0.830  10.278  20.613  1.00 21.50           C  
ATOM   3707  O   GLY A 267      -1.904  10.805  20.961  1.00 22.10           O  
ATOM   3708  H   GLY A 267       0.536   8.907  18.407  1.00  0.00           H  
ATOM   3709 1HA  GLY A 267      -1.710   8.926  19.218  1.00  0.00           H  
ATOM   3710 2HA  GLY A 267      -1.173   8.176  20.708  1.00  0.00           H  
ATOM   3711  N   SER A 268       0.331  10.935  20.784  1.00 19.82           N  
ATOM   3712  CA  SER A 268       0.322  12.212  21.470  1.00 18.80           C  
ATOM   3713  C   SER A 268      -0.403  13.320  20.722  1.00 19.06           C  
ATOM   3714  O   SER A 268      -0.368  13.399  19.491  1.00 17.38           O  
ATOM   3715  CB  SER A 268       1.733  12.629  21.702  1.00 18.36           C  
ATOM   3716  OG  SER A 268       1.892  13.900  22.313  1.00 18.35           O  
ATOM   3717  H   SER A 268       1.209  10.563  20.447  1.00  0.00           H  
ATOM   3718  HA  SER A 268      -0.187  12.088  22.427  1.00  0.00           H  
ATOM   3719 1HB  SER A 268       2.228  11.895  22.339  1.00  0.00           H  
ATOM   3720 2HB  SER A 268       2.268  12.651  20.754  1.00  0.00           H  
ATOM   3721  HG  SER A 268       1.005  14.233  22.468  1.00  0.00           H  
ATOM   3722  N   GLN A 269      -1.085  14.200  21.448  1.00 17.74           N  
ATOM   3723  CA  GLN A 269      -1.610  15.424  20.857  1.00 19.78           C  
ATOM   3724  C   GLN A 269      -0.649  16.569  21.164  1.00 19.38           C  
ATOM   3725  O   GLN A 269      -0.936  17.715  20.833  1.00 19.98           O  
ATOM   3726  CB  GLN A 269      -3.000  15.748  21.432  1.00 21.95           C  
ATOM   3727  CG  GLN A 269      -4.004  14.645  21.089  1.00 25.64           C  
ATOM   3728  CD  GLN A 269      -5.371  14.904  21.697  1.00 31.38           C  
ATOM   3729  OE1 GLN A 269      -6.067  15.833  21.284  1.00 34.45           O  
ATOM   3730  NE2 GLN A 269      -5.823  14.142  22.687  1.00 31.64           N  
ATOM   3731  H   GLN A 269      -1.244  14.019  22.428  1.00  0.00           H  
ATOM   3732  HA  GLN A 269      -1.705  15.276  19.781  1.00  0.00           H  
ATOM   3733 1HB  GLN A 269      -2.929  15.857  22.514  1.00  0.00           H  
ATOM   3734 2HB  GLN A 269      -3.347  16.700  21.030  1.00  0.00           H  
ATOM   3735 1HG  GLN A 269      -4.115  14.593  20.005  1.00  0.00           H  
ATOM   3736 2HG  GLN A 269      -3.631  13.696  21.472  1.00  0.00           H  
ATOM   3737 1HE2 GLN A 269      -6.725  14.319  23.083  1.00  0.00           H  
ATOM   3738 2HE2 GLN A 269      -5.262  13.391  23.037  1.00  0.00           H  
ATOM   3739  N   ALA A 270       0.519  16.347  21.785  1.00 18.46           N  
ATOM   3740  CA  ALA A 270       1.443  17.417  22.076  1.00 16.94           C  
ATOM   3741  C   ALA A 270       2.229  17.836  20.841  1.00 15.97           C  
ATOM   3742  O   ALA A 270       2.316  17.107  19.835  1.00 15.03           O  
ATOM   3743  CB  ALA A 270       2.414  16.970  23.191  1.00 19.29           C  
ATOM   3744  H   ALA A 270       0.757  15.403  22.057  1.00  0.00           H  
ATOM   3745  HA  ALA A 270       0.868  18.276  22.423  1.00  0.00           H  
ATOM   3746 1HB  ALA A 270       3.111  17.778  23.410  1.00  0.00           H  
ATOM   3747 2HB  ALA A 270       1.847  16.725  24.089  1.00  0.00           H  
ATOM   3748 3HB  ALA A 270       2.967  16.092  22.859  1.00  0.00           H  
ATOM   3749  N   THR A 271       2.815  19.042  20.944  1.00 14.71           N  
ATOM   3750  CA  THR A 271       3.545  19.651  19.846  1.00 14.92           C  
ATOM   3751  C   THR A 271       4.841  18.891  19.597  1.00 15.71           C  
ATOM   3752  O   THR A 271       5.320  18.144  20.470  1.00 13.86           O  
ATOM   3753  CB  THR A 271       3.896  21.119  20.155  1.00 16.23           C  
ATOM   3754  OG1 THR A 271       4.784  21.098  21.264  1.00 18.59           O  
ATOM   3755  CG2 THR A 271       2.660  21.967  20.397  1.00 16.25           C  
ATOM   3756  H   THR A 271       2.740  19.539  21.820  1.00  0.00           H  
ATOM   3757  HA  THR A 271       2.914  19.630  18.958  1.00  0.00           H  
ATOM   3758  HB  THR A 271       4.444  21.545  19.315  1.00  0.00           H  
ATOM   3759  HG1 THR A 271       4.893  20.194  21.569  1.00  0.00           H  
ATOM   3760 1HG2 THR A 271       2.960  22.994  20.610  1.00  0.00           H  
ATOM   3761 2HG2 THR A 271       2.027  21.950  19.511  1.00  0.00           H  
ATOM   3762 3HG2 THR A 271       2.106  21.568  21.246  1.00  0.00           H  
ATOM   3763  N   MET A 272       5.417  19.115  18.412  1.00 13.52           N  
ATOM   3764  CA  MET A 272       6.676  18.493  18.037  1.00 15.83           C  
ATOM   3765  C   MET A 272       7.764  18.806  19.067  1.00 15.91           C  
ATOM   3766  O   MET A 272       8.479  17.890  19.467  1.00 15.59           O  
ATOM   3767  CB  MET A 272       7.137  18.997  16.661  1.00 18.08           C  
ATOM   3768  CG  MET A 272       8.349  18.224  16.138  1.00 20.45           C  
ATOM   3769  SD  MET A 272       8.027  16.454  15.867  1.00 26.47           S  
ATOM   3770  CE  MET A 272       7.056  16.450  14.393  1.00 23.72           C  
ATOM   3771  H   MET A 272       4.961  19.735  17.759  1.00  0.00           H  
ATOM   3772  HA  MET A 272       6.527  17.415  17.980  1.00  0.00           H  
ATOM   3773 1HB  MET A 272       6.320  18.904  15.947  1.00  0.00           H  
ATOM   3774 2HB  MET A 272       7.393  20.056  16.728  1.00  0.00           H  
ATOM   3775 1HG  MET A 272       8.674  18.653  15.190  1.00  0.00           H  
ATOM   3776 2HG  MET A 272       9.170  18.308  16.849  1.00  0.00           H  
ATOM   3777 1HE  MET A 272       6.799  15.424  14.129  1.00  0.00           H  
ATOM   3778 2HE  MET A 272       6.143  17.023  14.559  1.00  0.00           H  
ATOM   3779 3HE  MET A 272       7.626  16.901  13.581  1.00  0.00           H  
ATOM   3780  N   ASP A 273       7.839  20.045  19.581  1.00 15.03           N  
ATOM   3781  CA  ASP A 273       8.814  20.414  20.573  1.00 16.07           C  
ATOM   3782  C   ASP A 273       8.605  19.660  21.886  1.00 15.55           C  
ATOM   3783  O   ASP A 273       9.569  19.198  22.485  1.00 12.12           O  
ATOM   3784  CB  ASP A 273       8.758  21.934  20.802  1.00 19.76           C  
ATOM   3785  CG  ASP A 273       9.295  22.842  19.676  1.00 24.35           C  
ATOM   3786  OD1 ASP A 273      10.026  22.392  18.794  1.00 24.15           O  
ATOM   3787  OD2 ASP A 273       8.976  24.032  19.683  1.00 28.06           O  
ATOM   3788  H   ASP A 273       7.183  20.740  19.254  1.00  0.00           H  
ATOM   3789  HA  ASP A 273       9.803  20.143  20.204  1.00  0.00           H  
ATOM   3790 1HB  ASP A 273       7.726  22.239  20.973  1.00  0.00           H  
ATOM   3791 2HB  ASP A 273       9.328  22.188  21.697  1.00  0.00           H  
ATOM   3792  N   GLU A 274       7.373  19.427  22.328  1.00 15.31           N  
ATOM   3793  CA  GLU A 274       7.110  18.687  23.558  1.00 16.63           C  
ATOM   3794  C   GLU A 274       7.535  17.237  23.376  1.00 16.13           C  
ATOM   3795  O   GLU A 274       8.211  16.658  24.228  1.00 16.39           O  
ATOM   3796  CB  GLU A 274       5.633  18.727  23.903  1.00 19.70           C  
ATOM   3797  CG  GLU A 274       5.288  20.139  24.306  1.00 28.24           C  
ATOM   3798  CD  GLU A 274       3.808  20.368  24.567  1.00 33.53           C  
ATOM   3799  OE1 GLU A 274       2.999  20.289  23.646  1.00 35.29           O  
ATOM   3800  OE2 GLU A 274       3.468  20.649  25.711  1.00 39.41           O  
ATOM   3801  H   GLU A 274       6.594  19.778  21.789  1.00  0.00           H  
ATOM   3802  HA  GLU A 274       7.670  19.154  24.369  1.00  0.00           H  
ATOM   3803 1HB  GLU A 274       5.049  18.409  23.040  1.00  0.00           H  
ATOM   3804 2HB  GLU A 274       5.429  18.025  24.712  1.00  0.00           H  
ATOM   3805 1HG  GLU A 274       5.836  20.392  25.212  1.00  0.00           H  
ATOM   3806 2HG  GLU A 274       5.610  20.819  23.518  1.00  0.00           H  
ATOM   3807  N   ARG A 275       7.198  16.650  22.234  1.00 13.89           N  
ATOM   3808  CA  ARG A 275       7.572  15.274  21.944  1.00 14.06           C  
ATOM   3809  C   ARG A 275       9.073  15.141  21.892  1.00 12.48           C  
ATOM   3810  O   ARG A 275       9.609  14.182  22.449  1.00 12.34           O  
ATOM   3811  CB  ARG A 275       6.948  14.878  20.617  1.00 14.40           C  
ATOM   3812  CG  ARG A 275       5.471  14.573  20.952  1.00 19.97           C  
ATOM   3813  CD  ARG A 275       4.539  14.985  19.831  1.00 18.71           C  
ATOM   3814  NE  ARG A 275       4.938  14.244  18.671  1.00 20.63           N  
ATOM   3815  CZ  ARG A 275       4.600  14.636  17.460  1.00 18.26           C  
ATOM   3816  NH1 ARG A 275       3.882  15.729  17.262  1.00 16.57           N  
ATOM   3817  NH2 ARG A 275       4.952  13.851  16.455  1.00 18.43           N  
ATOM   3818  H   ARG A 275       6.669  17.171  21.549  1.00  0.00           H  
ATOM   3819  HA  ARG A 275       7.183  14.635  22.737  1.00  0.00           H  
ATOM   3820 1HB  ARG A 275       7.059  15.695  19.905  1.00  0.00           H  
ATOM   3821 2HB  ARG A 275       7.475  14.016  20.210  1.00  0.00           H  
ATOM   3822 1HG  ARG A 275       5.350  13.502  21.120  1.00  0.00           H  
ATOM   3823 2HG  ARG A 275       5.181  15.116  21.852  1.00  0.00           H  
ATOM   3824 1HD  ARG A 275       3.512  14.748  20.107  1.00  0.00           H  
ATOM   3825 2HD  ARG A 275       4.629  16.056  19.658  1.00  0.00           H  
ATOM   3826  HE  ARG A 275       5.489  13.409  18.814  1.00  0.00           H  
ATOM   3827 1HH1 ARG A 275       3.579  16.284  18.051  1.00  0.00           H  
ATOM   3828 2HH1 ARG A 275       3.635  16.008  16.324  1.00  0.00           H  
ATOM   3829 1HH2 ARG A 275       5.456  12.994  16.635  1.00  0.00           H  
ATOM   3830 2HH2 ARG A 275       4.716  14.108  15.508  1.00  0.00           H  
ATOM   3831  N   ASN A 276       9.757  16.129  21.288  1.00 11.60           N  
ATOM   3832  CA  ASN A 276      11.220  16.114  21.160  1.00 10.07           C  
ATOM   3833  C   ASN A 276      11.866  16.154  22.543  1.00 11.53           C  
ATOM   3834  O   ASN A 276      12.723  15.325  22.865  1.00 11.59           O  
ATOM   3835  CB  ASN A 276      11.772  17.319  20.386  1.00  8.97           C  
ATOM   3836  CG  ASN A 276      11.515  17.278  18.906  1.00  7.72           C  
ATOM   3837  OD1 ASN A 276      11.178  16.240  18.367  1.00  9.41           O  
ATOM   3838  ND2 ASN A 276      11.604  18.377  18.182  1.00  9.73           N  
ATOM   3839  H   ASN A 276       9.238  16.910  20.911  1.00  0.00           H  
ATOM   3840  HA  ASN A 276      11.509  15.215  20.614  1.00  0.00           H  
ATOM   3841 1HB  ASN A 276      11.330  18.236  20.776  1.00  0.00           H  
ATOM   3842 2HB  ASN A 276      12.849  17.385  20.535  1.00  0.00           H  
ATOM   3843 1HD2 ASN A 276      11.431  18.344  17.197  1.00  0.00           H  
ATOM   3844 2HD2 ASN A 276      11.843  19.244  18.618  1.00  0.00           H  
ATOM   3845  N   ARG A 277      11.409  17.089  23.372  1.00 11.09           N  
ATOM   3846  CA  ARG A 277      11.894  17.282  24.722  1.00 14.89           C  
ATOM   3847  C   ARG A 277      11.786  16.004  25.526  1.00 13.47           C  
ATOM   3848  O   ARG A 277      12.761  15.634  26.187  1.00 14.44           O  
ATOM   3849  CB  ARG A 277      11.089  18.338  25.442  1.00 18.84           C  
ATOM   3850  CG  ARG A 277      11.581  19.772  25.577  1.00 25.77           C  
ATOM   3851  CD  ARG A 277      11.209  20.861  24.540  1.00 34.48           C  
ATOM   3852  NE  ARG A 277       9.848  21.414  24.422  1.00 39.59           N  
ATOM   3853  CZ  ARG A 277       9.223  22.271  25.263  1.00 42.79           C  
ATOM   3854  NH1 ARG A 277       9.770  22.755  26.379  1.00 44.22           N  
ATOM   3855  NH2 ARG A 277       7.993  22.697  24.970  1.00 41.64           N  
ATOM   3856  H   ARG A 277      10.679  17.693  23.022  1.00  0.00           H  
ATOM   3857  HA  ARG A 277      12.931  17.615  24.673  1.00  0.00           H  
ATOM   3858 1HB  ARG A 277      10.115  18.442  24.966  1.00  0.00           H  
ATOM   3859 2HB  ARG A 277      10.918  18.025  26.473  1.00  0.00           H  
ATOM   3860 1HG  ARG A 277      11.221  20.193  26.515  1.00  0.00           H  
ATOM   3861 2HG  ARG A 277      12.671  19.785  25.567  1.00  0.00           H  
ATOM   3862 1HD  ARG A 277      11.812  21.752  24.716  1.00  0.00           H  
ATOM   3863 2HD  ARG A 277      11.400  20.487  23.534  1.00  0.00           H  
ATOM   3864  HE  ARG A 277       9.294  21.133  23.624  1.00  0.00           H  
ATOM   3865 1HH1 ARG A 277      10.707  22.485  26.640  1.00  0.00           H  
ATOM   3866 2HH1 ARG A 277       9.246  23.392  26.962  1.00  0.00           H  
ATOM   3867 1HH2 ARG A 277       7.535  22.380  24.127  1.00  0.00           H  
ATOM   3868 2HH2 ARG A 277       7.519  23.336  25.592  1.00  0.00           H  
ATOM   3869  N   GLN A 278      10.663  15.279  25.477  1.00 11.41           N  
ATOM   3870  CA  GLN A 278      10.521  14.095  26.302  1.00 10.73           C  
ATOM   3871  C   GLN A 278      11.495  13.010  25.869  1.00 12.08           C  
ATOM   3872  O   GLN A 278      12.086  12.311  26.703  1.00 11.88           O  
ATOM   3873  CB  GLN A 278       9.093  13.588  26.225  1.00 13.34           C  
ATOM   3874  CG  GLN A 278       8.077  14.543  26.862  1.00 14.09           C  
ATOM   3875  CD  GLN A 278       8.432  14.904  28.295  1.00 19.39           C  
ATOM   3876  OE1 GLN A 278       8.749  14.060  29.123  1.00 19.44           O  
ATOM   3877  NE2 GLN A 278       8.435  16.172  28.659  1.00 21.42           N  
ATOM   3878  H   GLN A 278       9.904  15.549  24.867  1.00  0.00           H  
ATOM   3879  HA  GLN A 278      10.748  14.363  27.333  1.00  0.00           H  
ATOM   3880 1HB  GLN A 278       8.816  13.434  25.182  1.00  0.00           H  
ATOM   3881 2HB  GLN A 278       9.022  12.624  26.728  1.00  0.00           H  
ATOM   3882 1HG  GLN A 278       8.043  15.463  26.277  1.00  0.00           H  
ATOM   3883 2HG  GLN A 278       7.096  14.066  26.864  1.00  0.00           H  
ATOM   3884 1HE2 GLN A 278       8.668  16.422  29.600  1.00  0.00           H  
ATOM   3885 2HE2 GLN A 278       8.205  16.884  27.996  1.00  0.00           H  
ATOM   3886  N   ILE A 279      11.777  12.889  24.579  1.00 11.94           N  
ATOM   3887  CA  ILE A 279      12.775  11.930  24.166  1.00 11.98           C  
ATOM   3888  C   ILE A 279      14.139  12.384  24.694  1.00 11.34           C  
ATOM   3889  O   ILE A 279      14.880  11.565  25.244  1.00 10.14           O  
ATOM   3890  CB  ILE A 279      12.741  11.824  22.628  1.00 13.89           C  
ATOM   3891  CG1 ILE A 279      11.427  11.128  22.248  1.00 16.13           C  
ATOM   3892  CG2 ILE A 279      13.959  11.050  22.074  1.00 14.02           C  
ATOM   3893  CD1 ILE A 279      11.201  11.193  20.731  1.00 15.67           C  
ATOM   3894  H   ILE A 279      11.313  13.449  23.877  1.00  0.00           H  
ATOM   3895  HA  ILE A 279      12.529  10.964  24.605  1.00  0.00           H  
ATOM   3896  HB  ILE A 279      12.748  12.824  22.195  1.00  0.00           H  
ATOM   3897 1HG1 ILE A 279      11.457  10.089  22.576  1.00  0.00           H  
ATOM   3898 2HG1 ILE A 279      10.597  11.609  22.767  1.00  0.00           H  
ATOM   3899 1HG2 ILE A 279      13.894  10.999  20.987  1.00  0.00           H  
ATOM   3900 2HG2 ILE A 279      14.876  11.564  22.359  1.00  0.00           H  
ATOM   3901 3HG2 ILE A 279      13.965  10.041  22.485  1.00  0.00           H  
ATOM   3902 1HD1 ILE A 279      10.264  10.694  20.481  1.00  0.00           H  
ATOM   3903 2HD1 ILE A 279      11.154  12.235  20.414  1.00  0.00           H  
ATOM   3904 3HD1 ILE A 279      12.024  10.695  20.220  1.00  0.00           H  
ATOM   3905  N   ALA A 280      14.481  13.666  24.597  1.00  8.98           N  
ATOM   3906  CA  ALA A 280      15.754  14.138  25.069  1.00 10.33           C  
ATOM   3907  C   ALA A 280      15.805  13.895  26.586  1.00 12.59           C  
ATOM   3908  O   ALA A 280      16.841  13.462  27.102  1.00 14.19           O  
ATOM   3909  CB  ALA A 280      15.859  15.614  24.721  1.00  8.66           C  
ATOM   3910  H   ALA A 280      13.835  14.322  24.184  1.00  0.00           H  
ATOM   3911  HA  ALA A 280      16.535  13.577  24.556  1.00  0.00           H  
ATOM   3912 1HB  ALA A 280      16.816  16.003  25.067  1.00  0.00           H  
ATOM   3913 2HB  ALA A 280      15.785  15.740  23.641  1.00  0.00           H  
ATOM   3914 3HB  ALA A 280      15.050  16.159  25.205  1.00  0.00           H  
ATOM   3915  N   GLU A 281      14.744  14.102  27.367  1.00 11.75           N  
ATOM   3916  CA  GLU A 281      14.783  13.846  28.796  1.00 12.95           C  
ATOM   3917  C   GLU A 281      14.891  12.346  29.125  1.00 12.53           C  
ATOM   3918  O   GLU A 281      15.592  11.952  30.103  1.00  9.55           O  
ATOM   3919  CB  GLU A 281      13.531  14.441  29.446  1.00 16.44           C  
ATOM   3920  CG  GLU A 281      13.533  15.978  29.496  1.00 18.35           C  
ATOM   3921  CD  GLU A 281      14.613  16.603  30.387  1.00 22.95           C  
ATOM   3922  OE1 GLU A 281      15.166  15.888  31.225  1.00 21.65           O  
ATOM   3923  OE2 GLU A 281      14.889  17.812  30.271  1.00 23.38           O  
ATOM   3924  H   GLU A 281      13.890  14.447  26.953  1.00  0.00           H  
ATOM   3925  HA  GLU A 281      15.668  14.330  29.210  1.00  0.00           H  
ATOM   3926 1HB  GLU A 281      12.647  14.119  28.895  1.00  0.00           H  
ATOM   3927 2HB  GLU A 281      13.437  14.066  30.465  1.00  0.00           H  
ATOM   3928 1HG  GLU A 281      13.675  16.364  28.488  1.00  0.00           H  
ATOM   3929 2HG  GLU A 281      12.563  16.320  29.853  1.00  0.00           H  
ATOM   3930  N   ILE A 282      14.268  11.452  28.308  1.00 11.98           N  
ATOM   3931  CA  ILE A 282      14.535  10.032  28.524  1.00  9.83           C  
ATOM   3932  C   ILE A 282      16.009   9.794  28.326  1.00 10.69           C  
ATOM   3933  O   ILE A 282      16.603   9.103  29.163  1.00 13.85           O  
ATOM   3934  CB  ILE A 282      13.729   9.140  27.580  1.00 10.06           C  
ATOM   3935  CG1 ILE A 282      12.255   9.248  28.010  1.00 10.06           C  
ATOM   3936  CG2 ILE A 282      14.168   7.641  27.698  1.00 10.41           C  
ATOM   3937  CD1 ILE A 282      11.226   8.715  27.014  1.00 10.21           C  
ATOM   3938  H   ILE A 282      13.636  11.728  27.569  1.00  0.00           H  
ATOM   3939  HA  ILE A 282      14.252   9.778  29.545  1.00  0.00           H  
ATOM   3940  HB  ILE A 282      13.883   9.465  26.552  1.00  0.00           H  
ATOM   3941 1HG1 ILE A 282      12.108   8.706  28.944  1.00  0.00           H  
ATOM   3942 2HG1 ILE A 282      12.006  10.293  28.197  1.00  0.00           H  
ATOM   3943 1HG2 ILE A 282      13.574   7.034  27.015  1.00  0.00           H  
ATOM   3944 2HG2 ILE A 282      15.222   7.550  27.442  1.00  0.00           H  
ATOM   3945 3HG2 ILE A 282      14.011   7.295  28.721  1.00  0.00           H  
ATOM   3946 1HD1 ILE A 282      10.224   8.844  27.423  1.00  0.00           H  
ATOM   3947 2HD1 ILE A 282      11.310   9.265  26.076  1.00  0.00           H  
ATOM   3948 3HD1 ILE A 282      11.410   7.657  26.833  1.00  0.00           H  
ATOM   3949  N   GLY A 283      16.649  10.387  27.323  1.00  9.33           N  
ATOM   3950  CA  GLY A 283      18.082  10.324  27.122  1.00  8.37           C  
ATOM   3951  C   GLY A 283      18.863  10.845  28.316  1.00 11.63           C  
ATOM   3952  O   GLY A 283      19.763  10.181  28.832  1.00 10.85           O  
ATOM   3953  H   GLY A 283      16.083  10.910  26.670  1.00  0.00           H  
ATOM   3954 1HA  GLY A 283      18.378   9.292  26.928  1.00  0.00           H  
ATOM   3955 2HA  GLY A 283      18.352  10.905  26.241  1.00  0.00           H  
ATOM   3956  N   ALA A 284      18.514  12.012  28.825  1.00 11.38           N  
ATOM   3957  CA  ALA A 284      19.211  12.588  29.962  1.00 11.70           C  
ATOM   3958  C   ALA A 284      19.115  11.632  31.163  1.00 13.56           C  
ATOM   3959  O   ALA A 284      20.108  11.437  31.866  1.00 12.99           O  
ATOM   3960  CB  ALA A 284      18.573  13.926  30.319  1.00  9.24           C  
ATOM   3961  H   ALA A 284      17.744  12.518  28.412  1.00  0.00           H  
ATOM   3962  HA  ALA A 284      20.251  12.746  29.679  1.00  0.00           H  
ATOM   3963 1HB  ALA A 284      19.091  14.362  31.172  1.00  0.00           H  
ATOM   3964 2HB  ALA A 284      18.645  14.601  29.466  1.00  0.00           H  
ATOM   3965 3HB  ALA A 284      17.525  13.772  30.571  1.00  0.00           H  
ATOM   3966  N   SER A 285      17.991  10.924  31.339  1.00 12.04           N  
ATOM   3967  CA  SER A 285      17.827  10.048  32.473  1.00 14.11           C  
ATOM   3968  C   SER A 285      18.700   8.825  32.313  1.00 15.39           C  
ATOM   3969  O   SER A 285      19.459   8.450  33.229  1.00 14.61           O  
ATOM   3970  CB  SER A 285      16.372   9.642  32.606  1.00 13.54           C  
ATOM   3971  OG  SER A 285      16.265   8.793  33.746  1.00 19.62           O  
ATOM   3972  H   SER A 285      17.241  11.005  30.668  1.00  0.00           H  
ATOM   3973  HA  SER A 285      18.129  10.585  33.372  1.00  0.00           H  
ATOM   3974 1HB  SER A 285      15.755  10.533  32.714  1.00  0.00           H  
ATOM   3975 2HB  SER A 285      16.053   9.131  31.699  1.00  0.00           H  
ATOM   3976  HG  SER A 285      17.152   8.721  34.106  1.00  0.00           H  
ATOM   3977  N   LEU A 286      18.658   8.239  31.117  1.00 14.71           N  
ATOM   3978  CA  LEU A 286      19.434   7.040  30.967  1.00 16.63           C  
ATOM   3979  C   LEU A 286      20.943   7.342  31.034  1.00 15.65           C  
ATOM   3980  O   LEU A 286      21.741   6.540  31.542  1.00 16.11           O  
ATOM   3981  CB  LEU A 286      18.994   6.372  29.667  1.00 17.72           C  
ATOM   3982  CG  LEU A 286      19.319   6.880  28.322  1.00 21.77           C  
ATOM   3983  CD1 LEU A 286      20.628   6.273  27.858  1.00 20.81           C  
ATOM   3984  CD2 LEU A 286      18.259   6.358  27.323  1.00 28.45           C  
ATOM   3985  H   LEU A 286      18.124   8.581  30.330  1.00  0.00           H  
ATOM   3986  HA  LEU A 286      19.228   6.386  31.813  1.00  0.00           H  
ATOM   3987 1HB  LEU A 286      19.385   5.356  29.649  1.00  0.00           H  
ATOM   3988 2HB  LEU A 286      17.905   6.320  29.655  1.00  0.00           H  
ATOM   3989  HG  LEU A 286      19.311   7.971  28.333  1.00  0.00           H  
ATOM   3990 1HD1 LEU A 286      20.870   6.647  26.863  1.00  0.00           H  
ATOM   3991 2HD1 LEU A 286      21.423   6.548  28.551  1.00  0.00           H  
ATOM   3992 3HD1 LEU A 286      20.534   5.188  27.824  1.00  0.00           H  
ATOM   3993 1HD2 LEU A 286      18.488   6.727  26.323  1.00  0.00           H  
ATOM   3994 2HD2 LEU A 286      18.270   5.268  27.318  1.00  0.00           H  
ATOM   3995 3HD2 LEU A 286      17.272   6.709  27.622  1.00  0.00           H  
ATOM   3996  N   ILE A 287      21.354   8.528  30.625  1.00 13.95           N  
ATOM   3997  CA  ILE A 287      22.748   8.854  30.752  1.00 15.44           C  
ATOM   3998  C   ILE A 287      23.033   9.200  32.183  1.00 14.82           C  
ATOM   3999  O   ILE A 287      24.034   8.692  32.673  1.00 16.96           O  
ATOM   4000  CB  ILE A 287      23.066   9.977  29.775  1.00 16.62           C  
ATOM   4001  CG1 ILE A 287      22.784   9.362  28.392  1.00 18.09           C  
ATOM   4002  CG2 ILE A 287      24.503  10.467  29.838  1.00 15.73           C  
ATOM   4003  CD1 ILE A 287      22.754  10.430  27.301  1.00 24.16           C  
ATOM   4004  H   ILE A 287      20.723   9.209  30.227  1.00  0.00           H  
ATOM   4005  HA  ILE A 287      23.334   7.971  30.501  1.00  0.00           H  
ATOM   4006  HB  ILE A 287      22.427  10.834  29.984  1.00  0.00           H  
ATOM   4007 1HG1 ILE A 287      23.550   8.625  28.159  1.00  0.00           H  
ATOM   4008 2HG1 ILE A 287      21.826   8.842  28.416  1.00  0.00           H  
ATOM   4009 1HG2 ILE A 287      24.647  11.265  29.109  1.00  0.00           H  
ATOM   4010 2HG2 ILE A 287      24.716  10.844  30.837  1.00  0.00           H  
ATOM   4011 3HG2 ILE A 287      25.179   9.642  29.610  1.00  0.00           H  
ATOM   4012 1HD1 ILE A 287      22.551   9.961  26.339  1.00  0.00           H  
ATOM   4013 2HD1 ILE A 287      21.971  11.156  27.524  1.00  0.00           H  
ATOM   4014 3HD1 ILE A 287      23.717  10.935  27.262  1.00  0.00           H  
ATOM   4015  N   LYS A 288      22.217   9.965  32.906  1.00 15.72           N  
ATOM   4016  CA  LYS A 288      22.503  10.291  34.314  1.00 16.98           C  
ATOM   4017  C   LYS A 288      22.744   9.029  35.132  1.00 18.77           C  
ATOM   4018  O   LYS A 288      23.647   8.941  35.973  1.00 20.76           O  
ATOM   4019  CB  LYS A 288      21.338  11.050  34.885  1.00 16.49           C  
ATOM   4020  CG  LYS A 288      21.461  11.456  36.322  1.00 19.08           C  
ATOM   4021  CD  LYS A 288      20.241  12.287  36.649  1.00 21.88           C  
ATOM   4022  CE  LYS A 288      20.431  12.728  38.087  1.00 26.72           C  
ATOM   4023  NZ  LYS A 288      19.420  13.694  38.464  1.00 34.62           N  
ATOM   4024  H   LYS A 288      21.378  10.330  32.477  1.00  0.00           H  
ATOM   4025  HA  LYS A 288      23.396  10.917  34.349  1.00  0.00           H  
ATOM   4026 1HB  LYS A 288      21.179  11.961  34.308  1.00  0.00           H  
ATOM   4027 2HB  LYS A 288      20.434  10.446  34.800  1.00  0.00           H  
ATOM   4028 1HG  LYS A 288      21.514  10.565  36.949  1.00  0.00           H  
ATOM   4029 2HG  LYS A 288      22.377  12.030  36.461  1.00  0.00           H  
ATOM   4030 1HD  LYS A 288      20.183  13.134  35.964  1.00  0.00           H  
ATOM   4031 2HD  LYS A 288      19.344  11.680  36.523  1.00  0.00           H  
ATOM   4032 1HE  LYS A 288      20.369  11.862  38.744  1.00  0.00           H  
ATOM   4033 2HE  LYS A 288      21.419  13.174  38.203  1.00  0.00           H  
ATOM   4034 1HZ  LYS A 288      19.564  13.975  39.424  1.00  0.00           H  
ATOM   4035 2HZ  LYS A 288      19.485  14.503  37.863  1.00  0.00           H  
ATOM   4036 3HZ  LYS A 288      18.505  13.278  38.370  1.00  0.00           H  
ATOM   4037  N   HIS A 289      21.944   8.002  34.893  1.00 17.87           N  
ATOM   4038  CA  HIS A 289      22.160   6.726  35.538  1.00 19.76           C  
ATOM   4039  C   HIS A 289      22.820   5.667  34.677  1.00 21.07           C  
ATOM   4040  O   HIS A 289      22.534   4.497  34.926  1.00 22.46           O  
ATOM   4041  CB  HIS A 289      20.817   6.214  36.045  1.00 20.35           C  
ATOM   4042  CG  HIS A 289      20.265   7.117  37.133  1.00 21.04           C  
ATOM   4043  ND1 HIS A 289      20.713   7.314  38.384  1.00 21.89           N  
ATOM   4044  CD2 HIS A 289      19.179   7.908  36.934  1.00 20.79           C  
ATOM   4045  CE1 HIS A 289      19.929   8.192  38.937  1.00 22.85           C  
ATOM   4046  NE2 HIS A 289      19.018   8.541  38.062  1.00 22.48           N  
ATOM   4047  H   HIS A 289      21.171   8.103  34.252  1.00  0.00           H  
ATOM   4048  HA  HIS A 289      22.837   6.855  36.382  1.00  0.00           H  
ATOM   4049 1HB  HIS A 289      20.109   6.165  35.217  1.00  0.00           H  
ATOM   4050 2HB  HIS A 289      20.936   5.204  36.434  1.00  0.00           H  
ATOM   4051  HD2 HIS A 289      18.561   8.011  36.041  1.00  0.00           H  
ATOM   4052  HE1 HIS A 289      20.016   8.573  39.954  1.00  0.00           H  
ATOM   4053  HE2 HIS A 289      18.278   9.211  38.216  1.00  0.00           H  
ATOM   4054  N   TRP A 290      23.649   6.009  33.693  1.00 20.42           N  
ATOM   4055  CA  TRP A 290      24.266   5.023  32.829  1.00 22.64           C  
ATOM   4056  C   TRP A 290      24.969   3.954  33.642  1.00 24.10           C  
ATOM   4057  O   TRP A 290      24.743   2.769  33.392  1.00 28.07           O  
ATOM   4058  OXT TRP A 290      25.724   4.325  34.537  1.00 26.86           O  
ATOM   4059  CB  TRP A 290      25.264   5.718  31.933  1.00 20.57           C  
ATOM   4060  CG  TRP A 290      25.850   4.856  30.826  1.00 19.94           C  
ATOM   4061  CD1 TRP A 290      27.033   4.183  30.987  1.00 19.03           C  
ATOM   4062  CD2 TRP A 290      25.339   4.755  29.564  1.00 18.31           C  
ATOM   4063  NE1 TRP A 290      27.289   3.665  29.809  1.00 20.01           N  
ATOM   4064  CE2 TRP A 290      26.308   3.986  28.927  1.00 20.15           C  
ATOM   4065  CE3 TRP A 290      24.238   5.215  28.882  1.00 18.44           C  
ATOM   4066  CZ2 TRP A 290      26.184   3.669  27.583  1.00 16.55           C  
ATOM   4067  CZ3 TRP A 290      24.118   4.896  27.529  1.00 20.23           C  
ATOM   4068  CH2 TRP A 290      25.082   4.135  26.887  1.00 16.35           C  
ATOM   4069  H   TRP A 290      23.851   6.987  33.547  1.00  0.00           H  
ATOM   4070  HA  TRP A 290      23.489   4.563  32.219  1.00  0.00           H  
ATOM   4071 1HB  TRP A 290      24.791   6.579  31.462  1.00  0.00           H  
ATOM   4072 2HB  TRP A 290      26.095   6.089  32.533  1.00  0.00           H  
ATOM   4073  HD1 TRP A 290      27.595   4.124  31.918  1.00  0.00           H  
ATOM   4074  HE1 TRP A 290      28.097   3.107  29.575  1.00  0.00           H  
ATOM   4075  HE3 TRP A 290      23.476   5.811  29.383  1.00  0.00           H  
ATOM   4076  HZ2 TRP A 290      26.926   3.062  27.060  1.00  0.00           H  
ATOM   4077  HZ3 TRP A 290      23.246   5.263  26.987  1.00  0.00           H  
ATOM   4078  HH2 TRP A 290      24.980   3.900  25.828  1.00  0.00           H  
TER  
