# Supplementary material for: Covalent docking and molecular dynamics simulations reveal the specificity-shifting mutations Ala237Arg and Ala237Lys in TEM beta-lactamase
Source: PLoS Comput Biol. 2022 Jun 27;18(6):e1009944. doi: 10.1371/journal.pcbi.1009944 (PMC9269908; doi:10.1371/journal.pcbi.1009944)
Supplement: S1 Supporting Folder — (ZIP) [file pcbi.1009944.s009.zip › tem_ala237arg_cef_complex.pdb]

TITLE     Cefixime
REMARK   4      COMPLIES WITH FORMAT V. 3.0, 1-DEC-2006
REMARK 888
REMARK 888 WRITTEN BY MAESTRO (A PRODUCT OF SCHRODINGER, LLC)
ATOM      1  N   HIS A  26       2.310  17.216  37.240  1.00 21.34           N1+
ATOM      2  CA  HIS A  26       3.035  17.105  38.492  1.00 19.44           C  
ATOM      3  C   HIS A  26       4.255  16.234  38.146  1.00 18.82           C  
ATOM      4  O   HIS A  26       4.060  15.297  37.395  1.00 17.28           O  
ATOM      5  CB  HIS A  26       2.132  16.418  39.540  1.00 21.61           C  
ATOM      6  CG  HIS A  26       2.759  16.307  40.924  1.00 25.11           C  
ATOM      7  CD2 HIS A  26       2.480  17.201  41.940  1.00 26.58           C  
ATOM      8  ND1 HIS A  26       3.721  15.487  41.373  1.00 23.90           N  
ATOM      9  CE1 HIS A  26       4.051  15.868  42.593  1.00 28.18           C  
ATOM     10  NE2 HIS A  26       3.299  16.899  42.920  1.00 29.43           N  
ATOM     11 1H   HIS A  26       1.492  17.773  37.377  1.00  0.00           H  
ATOM     12 2H   HIS A  26       2.895  17.646  36.553  1.00  0.00           H  
ATOM     13 3H   HIS A  26       2.043  16.303  36.928  1.00  0.00           H  
ATOM     14  HA  HIS A  26       3.294  18.101  38.852  1.00  0.00           H  
ATOM     15 1HB  HIS A  26       1.198  16.973  39.635  1.00  0.00           H  
ATOM     16 2HB  HIS A  26       1.882  15.413  39.200  1.00  0.00           H  
ATOM     17  HD2 HIS A  26       1.746  18.007  41.935  1.00  0.00           H  
ATOM     18  HE1 HIS A  26       4.815  15.409  43.220  1.00  0.00           H  
ATOM     19  HE2 HIS A  26       3.330  17.399  43.797  1.00  0.00           H  
ATOM     20  N   PRO A  27       5.497  16.377  38.608  1.00 17.94           N  
ATOM     21  CA  PRO A  27       6.602  15.491  38.234  1.00 17.20           C  
ATOM     22  C   PRO A  27       6.368  13.999  38.516  1.00 15.69           C  
ATOM     23  O   PRO A  27       7.015  13.133  37.922  1.00 16.21           O  
ATOM     24  CB  PRO A  27       7.795  16.049  38.994  1.00 18.69           C  
ATOM     25  CG  PRO A  27       7.489  17.496  39.292  1.00 19.31           C  
ATOM     26  CD  PRO A  27       5.992  17.519  39.504  1.00 18.60           C  
ATOM     27  HA  PRO A  27       6.769  15.559  37.149  1.00  0.00           H  
ATOM     28 1HB  PRO A  27       7.956  15.472  39.916  1.00  0.00           H  
ATOM     29 2HB  PRO A  27       8.707  15.947  38.387  1.00  0.00           H  
ATOM     30 1HG  PRO A  27       8.050  17.827  40.180  1.00  0.00           H  
ATOM     31 2HG  PRO A  27       7.812  18.133  38.456  1.00  0.00           H  
ATOM     32 1HD  PRO A  27       5.769  17.323  40.562  1.00  0.00           H  
ATOM     33 2HD  PRO A  27       5.594  18.498  39.197  1.00  0.00           H  
ATOM     34  N   GLU A  28       5.469  13.637  39.463  1.00 16.90           N  
ATOM     35  CA  GLU A  28       5.184  12.232  39.756  1.00 15.65           C  
ATOM     36  C   GLU A  28       4.521  11.519  38.585  1.00 15.78           C  
ATOM     37  O   GLU A  28       4.616  10.294  38.467  1.00 13.08           O  
ATOM     38  CB  GLU A  28       4.250  12.060  40.920  1.00 20.07           C  
ATOM     39  CG  GLU A  28       4.805  12.309  42.326  1.00 27.34           C  
ATOM     40  CD  GLU A  28       5.909  11.379  42.842  1.00 31.84           C  
ATOM     41  OE1 GLU A  28       5.940  10.181  42.509  1.00 32.96           O  
ATOM     42  OE2 GLU A  28       6.751  11.876  43.599  1.00 36.97           O1-
ATOM     43  H   GLU A  28       4.984  14.355  39.981  1.00  0.00           H  
ATOM     44  HA  GLU A  28       6.119  11.735  40.010  1.00  0.00           H  
ATOM     45 1HB  GLU A  28       3.400  12.734  40.807  1.00  0.00           H  
ATOM     46 2HB  GLU A  28       3.860  11.042  40.926  1.00  0.00           H  
ATOM     47 1HG  GLU A  28       5.214  13.319  42.370  1.00  0.00           H  
ATOM     48 2HG  GLU A  28       3.988  12.247  43.044  1.00  0.00           H  
ATOM     49  N   THR A  29       3.786  12.212  37.711  1.00 12.68           N  
ATOM     50  CA  THR A  29       3.219  11.514  36.568  1.00 14.00           C  
ATOM     51  C   THR A  29       4.356  11.074  35.640  1.00 12.28           C  
ATOM     52  O   THR A  29       4.365   9.957  35.118  1.00 10.29           O  
ATOM     53  CB  THR A  29       2.243  12.467  35.856  1.00 16.12           C  
ATOM     54  CG2 THR A  29       1.622  11.894  34.599  1.00 16.17           C  
ATOM     55  OG1 THR A  29       1.251  12.771  36.851  1.00 17.43           O  
ATOM     56  H   THR A  29       3.614  13.201  37.818  1.00  0.00           H  
ATOM     57  HA  THR A  29       2.680  10.638  36.931  1.00  0.00           H  
ATOM     58  HB  THR A  29       2.767  13.377  35.570  1.00  0.00           H  
ATOM     59  HG1 THR A  29       1.464  12.307  37.664  1.00  0.00           H  
ATOM     60 1HG2 THR A  29       0.949  12.628  34.159  1.00  0.00           H  
ATOM     61 2HG2 THR A  29       2.408  11.647  33.885  1.00  0.00           H  
ATOM     62 3HG2 THR A  29       1.064  10.992  34.847  1.00  0.00           H  
ATOM     63  N   LEU A  30       5.363  11.922  35.446  1.00  9.02           N  
ATOM     64  CA  LEU A  30       6.430  11.574  34.544  1.00 12.94           C  
ATOM     65  C   LEU A  30       7.200  10.401  35.099  1.00 12.60           C  
ATOM     66  O   LEU A  30       7.712   9.605  34.327  1.00 13.35           O  
ATOM     67  CB  LEU A  30       7.318  12.799  34.345  1.00 14.76           C  
ATOM     68  CG  LEU A  30       6.963  13.723  33.179  1.00 21.23           C  
ATOM     69  CD1 LEU A  30       5.478  13.826  32.944  1.00 19.71           C  
ATOM     70  CD2 LEU A  30       7.628  15.052  33.471  1.00 21.06           C  
ATOM     71  H   LEU A  30       5.392  12.812  35.924  1.00  0.00           H  
ATOM     72  HA  LEU A  30       5.995  11.280  33.589  1.00  0.00           H  
ATOM     73 1HB  LEU A  30       7.287  13.400  35.253  1.00  0.00           H  
ATOM     74 2HB  LEU A  30       8.343  12.465  34.190  1.00  0.00           H  
ATOM     75  HG  LEU A  30       7.336  13.294  32.249  1.00  0.00           H  
ATOM     76 1HD1 LEU A  30       5.288  14.494  32.103  1.00  0.00           H  
ATOM     77 2HD1 LEU A  30       5.075  12.837  32.718  1.00  0.00           H  
ATOM     78 3HD1 LEU A  30       4.994  14.219  33.836  1.00  0.00           H  
ATOM     79 1HD2 LEU A  30       7.407  15.754  32.667  1.00  0.00           H  
ATOM     80 2HD2 LEU A  30       7.248  15.448  34.413  1.00  0.00           H  
ATOM     81 3HD2 LEU A  30       8.707  14.910  33.545  1.00  0.00           H  
ATOM     82  N   VAL A  31       7.262  10.264  36.430  1.00 11.41           N  
ATOM     83  CA  VAL A  31       7.851   9.081  37.036  1.00 11.52           C  
ATOM     84  C   VAL A  31       6.987   7.882  36.620  1.00 11.00           C  
ATOM     85  O   VAL A  31       7.523   6.858  36.212  1.00 10.09           O  
ATOM     86  CB  VAL A  31       7.853   9.257  38.589  1.00 11.87           C  
ATOM     87  CG1 VAL A  31       8.275   7.954  39.253  1.00  9.99           C  
ATOM     88  CG2 VAL A  31       8.739  10.470  38.961  1.00 13.64           C  
ATOM     89  H   VAL A  31       6.892  10.991  37.026  1.00  0.00           H  
ATOM     90  HA  VAL A  31       8.879   8.986  36.682  1.00  0.00           H  
ATOM     91  HB  VAL A  31       6.831   9.424  38.928  1.00  0.00           H  
ATOM     92 1HG1 VAL A  31       8.272   8.081  40.336  1.00  0.00           H  
ATOM     93 2HG1 VAL A  31       7.574   7.164  38.981  1.00  0.00           H  
ATOM     94 3HG1 VAL A  31       9.276   7.683  38.921  1.00  0.00           H  
ATOM     95 1HG2 VAL A  31       8.744  10.599  40.044  1.00  0.00           H  
ATOM     96 2HG2 VAL A  31       9.756  10.300  38.611  1.00  0.00           H  
ATOM     97 3HG2 VAL A  31       8.339  11.369  38.492  1.00  0.00           H  
ATOM     98  N   LYS A  32       5.645   7.949  36.691  1.00 10.23           N  
ATOM     99  CA  LYS A  32       4.845   6.830  36.205  1.00 12.97           C  
ATOM    100  C   LYS A  32       4.979   6.602  34.699  1.00 11.40           C  
ATOM    101  O   LYS A  32       5.072   5.457  34.264  1.00 11.71           O  
ATOM    102  CB  LYS A  32       3.368   7.044  36.614  1.00 11.94           C  
ATOM    103  CG  LYS A  32       2.474   5.881  36.140  1.00 13.75           C  
ATOM    104  CD  LYS A  32       2.844   4.504  36.672  1.00 14.10           C  
ATOM    105  CE  LYS A  32       2.487   3.409  35.663  1.00 12.51           C  
ATOM    106  NZ  LYS A  32       2.866   2.108  36.179  1.00 11.41           N1+
ATOM    107  H   LYS A  32       5.176   8.759  37.074  1.00  0.00           H  
ATOM    108  HA  LYS A  32       5.217   5.913  36.665  1.00  0.00           H  
ATOM    109 1HB  LYS A  32       3.300   7.134  37.698  1.00  0.00           H  
ATOM    110 2HB  LYS A  32       3.003   7.979  36.185  1.00  0.00           H  
ATOM    111 1HG  LYS A  32       1.442   6.066  36.443  1.00  0.00           H  
ATOM    112 2HG  LYS A  32       2.506   5.816  35.052  1.00  0.00           H  
ATOM    113 1HD  LYS A  32       3.916   4.469  36.875  1.00  0.00           H  
ATOM    114 2HD  LYS A  32       2.311   4.318  37.604  1.00  0.00           H  
ATOM    115 1HE  LYS A  32       1.416   3.428  35.470  1.00  0.00           H  
ATOM    116 2HE  LYS A  32       3.006   3.595  34.724  1.00  0.00           H  
ATOM    117 1HZ  LYS A  32       2.626   1.394  35.506  1.00  0.00           H  
ATOM    118 2HZ  LYS A  32       3.862   2.088  36.349  1.00  0.00           H  
ATOM    119 3HZ  LYS A  32       2.375   1.932  37.043  1.00  0.00           H  
ATOM    120  N   VAL A  33       5.089   7.638  33.870  1.00 11.42           N  
ATOM    121  CA  VAL A  33       5.260   7.470  32.439  1.00 13.62           C  
ATOM    122  C   VAL A  33       6.573   6.732  32.159  1.00 13.59           C  
ATOM    123  O   VAL A  33       6.602   5.778  31.374  1.00 12.33           O  
ATOM    124  CB  VAL A  33       5.244   8.872  31.746  1.00 14.81           C  
ATOM    125  CG1 VAL A  33       5.600   8.724  30.255  1.00 13.87           C  
ATOM    126  CG2 VAL A  33       3.826   9.491  31.840  1.00 15.32           C  
ATOM    127  H   VAL A  33       5.050   8.570  34.255  1.00  0.00           H  
ATOM    128  HA  VAL A  33       4.430   6.874  32.058  1.00  0.00           H  
ATOM    129  HB  VAL A  33       5.960   9.522  32.247  1.00  0.00           H  
ATOM    130 1HG1 VAL A  33       5.587   9.705  29.780  1.00  0.00           H  
ATOM    131 2HG1 VAL A  33       6.595   8.289  30.159  1.00  0.00           H  
ATOM    132 3HG1 VAL A  33       4.870   8.077  29.770  1.00  0.00           H  
ATOM    133 1HG2 VAL A  33       3.822  10.468  31.356  1.00  0.00           H  
ATOM    134 2HG2 VAL A  33       3.108   8.837  31.343  1.00  0.00           H  
ATOM    135 3HG2 VAL A  33       3.548   9.605  32.888  1.00  0.00           H  
ATOM    136  N   LYS A  34       7.675   7.093  32.837  1.00 14.46           N  
ATOM    137  CA  LYS A  34       8.903   6.352  32.629  1.00 15.39           C  
ATOM    138  C   LYS A  34       8.712   4.905  33.086  1.00 15.37           C  
ATOM    139  O   LYS A  34       9.115   3.942  32.414  1.00 14.69           O  
ATOM    140  CB  LYS A  34      10.033   7.038  33.408  1.00 18.01           C  
ATOM    141  CG  LYS A  34      11.459   6.562  33.058  1.00 21.95           C  
ATOM    142  CD  LYS A  34      11.944   5.443  33.998  1.00 22.01           C  
ATOM    143  CE  LYS A  34      13.366   5.028  33.639  1.00 24.24           C  
ATOM    144  NZ  LYS A  34      13.809   3.947  34.516  1.00 24.66           N1+
ATOM    145  H   LYS A  34       7.672   7.866  33.487  1.00  0.00           H  
ATOM    146  HA  LYS A  34       9.138   6.362  31.564  1.00  0.00           H  
ATOM    147 1HB  LYS A  34       9.996   8.114  33.230  1.00  0.00           H  
ATOM    148 2HB  LYS A  34       9.888   6.878  34.476  1.00  0.00           H  
ATOM    149 1HG  LYS A  34      11.475   6.185  32.033  1.00  0.00           H  
ATOM    150 2HG  LYS A  34      12.150   7.399  33.129  1.00  0.00           H  
ATOM    151 1HD  LYS A  34      11.916   5.799  35.029  1.00  0.00           H  
ATOM    152 2HD  LYS A  34      11.281   4.582  33.912  1.00  0.00           H  
ATOM    153 1HE  LYS A  34      13.397   4.696  32.602  1.00  0.00           H  
ATOM    154 2HE  LYS A  34      14.033   5.884  33.743  1.00  0.00           H  
ATOM    155 1HZ  LYS A  34      14.751   3.678  34.272  1.00  0.00           H  
ATOM    156 2HZ  LYS A  34      13.786   4.263  35.476  1.00  0.00           H  
ATOM    157 3HZ  LYS A  34      13.193   3.153  34.409  1.00  0.00           H  
ATOM    158  N   ASP A  35       8.045   4.710  34.218  1.00 16.40           N  
ATOM    159  CA  ASP A  35       7.799   3.373  34.721  1.00 16.63           C  
ATOM    160  C   ASP A  35       7.005   2.591  33.691  1.00 15.25           C  
ATOM    161  O   ASP A  35       7.353   1.440  33.414  1.00 13.93           O  
ATOM    162  CB  ASP A  35       7.055   3.443  36.052  1.00 16.78           C  
ATOM    163  CG  ASP A  35       6.873   2.055  36.681  1.00 22.20           C  
ATOM    164  OD1 ASP A  35       7.856   1.380  36.991  1.00 23.40           O  
ATOM    165  OD2 ASP A  35       5.728   1.632  36.853  1.00 26.83           O1-
ATOM    166  H   ASP A  35       7.703   5.504  34.741  1.00  0.00           H  
ATOM    167  HA  ASP A  35       8.759   2.880  34.879  1.00  0.00           H  
ATOM    168 1HB  ASP A  35       7.606   4.080  36.745  1.00  0.00           H  
ATOM    169 2HB  ASP A  35       6.075   3.897  35.897  1.00  0.00           H  
ATOM    170  N   ALA A  36       6.026   3.198  33.021  1.00 14.29           N  
ATOM    171  CA  ALA A  36       5.281   2.519  31.952  1.00 13.45           C  
ATOM    172  C   ALA A  36       6.234   2.129  30.821  1.00 13.94           C  
ATOM    173  O   ALA A  36       6.093   1.026  30.263  1.00 13.27           O  
ATOM    174  CB  ALA A  36       4.151   3.440  31.383  1.00 10.16           C  
ATOM    175  H   ALA A  36       5.791   4.153  33.254  1.00  0.00           H  
ATOM    176  HA  ALA A  36       4.820   1.627  32.375  1.00  0.00           H  
ATOM    177 1HB  ALA A  36       3.614   2.912  30.592  1.00  0.00           H  
ATOM    178 2HB  ALA A  36       3.456   3.700  32.181  1.00  0.00           H  
ATOM    179 3HB  ALA A  36       4.593   4.347  30.976  1.00  0.00           H  
ATOM    180  N   GLU A  37       7.249   2.953  30.487  1.00 14.29           N  
ATOM    181  CA  GLU A  37       8.168   2.624  29.412  1.00 14.83           C  
ATOM    182  C   GLU A  37       8.975   1.402  29.759  1.00 18.17           C  
ATOM    183  O   GLU A  37       9.172   0.529  28.909  1.00 17.39           O  
ATOM    184  CB  GLU A  37       9.196   3.648  29.146  1.00 15.67           C  
ATOM    185  CG  GLU A  37       8.644   4.866  28.541  1.00 20.38           C  
ATOM    186  CD  GLU A  37       9.692   5.798  27.947  1.00 21.06           C  
ATOM    187  OE1 GLU A  37      10.837   5.834  28.391  1.00 21.29           O  
ATOM    188  OE2 GLU A  37       9.328   6.514  27.024  1.00 19.78           O1-
ATOM    189  H   GLU A  37       7.375   3.817  30.994  1.00  0.00           H  
ATOM    190  HA  GLU A  37       7.595   2.512  28.491  1.00  0.00           H  
ATOM    191 1HB  GLU A  37       9.693   3.915  30.079  1.00  0.00           H  
ATOM    192 2HB  GLU A  37       9.953   3.238  28.479  1.00  0.00           H  
ATOM    193 1HG  GLU A  37       7.951   4.586  27.750  1.00  0.00           H  
ATOM    194 2HG  GLU A  37       8.083   5.414  29.299  1.00  0.00           H  
ATOM    195  N   ASP A  38       9.415   1.329  31.029  1.00 20.76           N  
ATOM    196  CA  ASP A  38      10.168   0.201  31.535  1.00 21.67           C  
ATOM    197  C   ASP A  38       9.316  -1.041  31.623  1.00 21.47           C  
ATOM    198  O   ASP A  38       9.759  -2.095  31.189  1.00 22.29           O  
ATOM    199  CB  ASP A  38      10.708   0.438  32.939  1.00 24.16           C  
ATOM    200  CG  ASP A  38      11.882   1.387  33.069  1.00 27.34           C  
ATOM    201  OD1 ASP A  38      12.516   1.749  32.067  1.00 30.05           O  
ATOM    202  OD2 ASP A  38      12.163   1.768  34.205  1.00 29.51           O1-
ATOM    203  H   ASP A  38       9.205   2.099  31.648  1.00  0.00           H  
ATOM    204  HA  ASP A  38      11.021   0.032  30.878  1.00  0.00           H  
ATOM    205 1HB  ASP A  38       9.914   0.837  33.571  1.00  0.00           H  
ATOM    206 2HB  ASP A  38      11.025  -0.511  33.372  1.00  0.00           H  
ATOM    207  N   GLN A  39       8.086  -0.986  32.125  1.00 21.69           N  
ATOM    208  CA  GLN A  39       7.267  -2.184  32.240  1.00 22.13           C  
ATOM    209  C   GLN A  39       6.829  -2.654  30.863  1.00 21.51           C  
ATOM    210  O   GLN A  39       6.697  -3.859  30.627  1.00 22.66           O  
ATOM    211  CB  GLN A  39       6.010  -1.936  33.082  1.00 26.80           C  
ATOM    212  CG  GLN A  39       6.272  -1.698  34.567  1.00 32.78           C  
ATOM    213  CD  GLN A  39       5.021  -1.830  35.418  1.00 39.21           C  
ATOM    214  NE2 GLN A  39       4.834  -1.006  36.431  1.00 41.32           N  
ATOM    215  OE1 GLN A  39       4.150  -2.688  35.206  1.00 43.62           O  
ATOM    216  H   GLN A  39       7.709  -0.102  32.435  1.00  0.00           H  
ATOM    217  HA  GLN A  39       7.855  -2.959  32.730  1.00  0.00           H  
ATOM    218 1HB  GLN A  39       5.479  -1.066  32.697  1.00  0.00           H  
ATOM    219 2HB  GLN A  39       5.341  -2.793  32.996  1.00  0.00           H  
ATOM    220 1HG  GLN A  39       6.997  -2.433  34.920  1.00  0.00           H  
ATOM    221 2HG  GLN A  39       6.666  -0.691  34.701  1.00  0.00           H  
ATOM    222 1HE2 GLN A  39       4.012  -1.086  36.996  1.00  0.00           H  
ATOM    223 2HE2 GLN A  39       5.514  -0.302  36.635  1.00  0.00           H  
ATOM    224  N   LEU A  40       6.630  -1.755  29.903  1.00 18.98           N  
ATOM    225  CA  LEU A  40       6.169  -2.206  28.602  1.00 18.97           C  
ATOM    226  C   LEU A  40       7.310  -2.473  27.654  1.00 17.86           C  
ATOM    227  O   LEU A  40       7.098  -3.045  26.591  1.00 16.53           O  
ATOM    228  CB  LEU A  40       5.251  -1.177  27.947  1.00 18.36           C  
ATOM    229  CG  LEU A  40       3.943  -0.820  28.670  1.00 19.42           C  
ATOM    230  CD1 LEU A  40       3.217   0.301  27.926  1.00 16.33           C  
ATOM    231  CD2 LEU A  40       3.107  -2.076  28.795  1.00 17.86           C  
ATOM    232  H   LEU A  40       6.791  -0.769  30.054  1.00  0.00           H  
ATOM    233  HA  LEU A  40       5.606  -3.128  28.734  1.00  0.00           H  
ATOM    234 1HB  LEU A  40       5.802  -0.246  27.826  1.00  0.00           H  
ATOM    235 2HB  LEU A  40       4.970  -1.541  26.959  1.00  0.00           H  
ATOM    236  HG  LEU A  40       4.171  -0.424  29.660  1.00  0.00           H  
ATOM    237 1HD1 LEU A  40       2.292   0.546  28.448  1.00  0.00           H  
ATOM    238 2HD1 LEU A  40       3.855   1.186  27.888  1.00  0.00           H  
ATOM    239 3HD1 LEU A  40       2.986  -0.025  26.913  1.00  0.00           H  
ATOM    240 1HD2 LEU A  40       2.173  -1.840  29.308  1.00  0.00           H  
ATOM    241 2HD2 LEU A  40       2.888  -2.466  27.802  1.00  0.00           H  
ATOM    242 3HD2 LEU A  40       3.656  -2.823  29.367  1.00  0.00           H  
ATOM    243  N   GLY A  41       8.516  -2.036  27.990  1.00 19.27           N  
ATOM    244  CA  GLY A  41       9.648  -2.134  27.089  1.00 19.88           C  
ATOM    245  C   GLY A  41       9.413  -1.296  25.832  1.00 19.81           C  
ATOM    246  O   GLY A  41       9.692  -1.767  24.728  1.00 20.56           O  
ATOM    247  H   GLY A  41       8.649  -1.624  28.902  1.00  0.00           H  
ATOM    248 1HA  GLY A  41      10.549  -1.795  27.600  1.00  0.00           H  
ATOM    249 2HA  GLY A  41       9.807  -3.177  26.817  1.00  0.00           H  
ATOM    250  N   ALA A  42       8.912  -0.072  25.964  1.00 17.24           N  
ATOM    251  CA  ALA A  42       8.460   0.723  24.831  1.00 18.44           C  
ATOM    252  C   ALA A  42       8.509   2.202  25.192  1.00 16.97           C  
ATOM    253  O   ALA A  42       8.609   2.536  26.386  1.00 17.88           O  
ATOM    254  CB  ALA A  42       7.024   0.403  24.476  1.00 20.06           C  
ATOM    255  H   ALA A  42       8.845   0.315  26.895  1.00  0.00           H  
ATOM    256  HA  ALA A  42       9.090   0.482  23.974  1.00  0.00           H  
ATOM    257 1HB  ALA A  42       6.714   1.012  23.627  1.00  0.00           H  
ATOM    258 2HB  ALA A  42       6.940  -0.652  24.216  1.00  0.00           H  
ATOM    259 3HB  ALA A  42       6.383   0.617  25.330  1.00  0.00           H  
ATOM    260  N   ARG A  43       8.489   3.056  24.167  1.00 14.85           N  
ATOM    261  CA  ARG A  43       8.422   4.501  24.281  1.00 13.82           C  
ATOM    262  C   ARG A  43       6.999   4.916  24.645  1.00 14.87           C  
ATOM    263  O   ARG A  43       6.057   4.461  23.980  1.00 13.28           O  
ATOM    264  CB  ARG A  43       8.723   5.213  22.970  1.00 14.98           C  
ATOM    265  CG  ARG A  43      10.142   5.027  22.460  1.00 17.27           C  
ATOM    266  CD  ARG A  43      10.340   5.820  21.171  1.00 17.15           C  
ATOM    267  NE  ARG A  43       9.454   5.459  20.062  1.00 18.69           N  
ATOM    268  CZ  ARG A  43       8.910   6.364  19.248  1.00 15.90           C  
ATOM    269  NH1 ARG A  43       9.113   7.657  19.393  1.00 16.11           N  
ATOM    270  NH2 ARG A  43       8.211   5.950  18.201  1.00 21.62           N1+
ATOM    271  H   ARG A  43       8.526   2.637  23.248  1.00  0.00           H  
ATOM    272  HA  ARG A  43       9.166   4.824  25.011  1.00  0.00           H  
ATOM    273 1HB  ARG A  43       8.044   4.856  22.198  1.00  0.00           H  
ATOM    274 2HB  ARG A  43       8.550   6.282  23.090  1.00  0.00           H  
ATOM    275 1HG  ARG A  43      10.847   5.383  23.211  1.00  0.00           H  
ATOM    276 2HG  ARG A  43      10.322   3.971  22.264  1.00  0.00           H  
ATOM    277 1HD  ARG A  43      10.169   6.879  21.363  1.00  0.00           H  
ATOM    278 2HD  ARG A  43      11.356   5.677  20.807  1.00  0.00           H  
ATOM    279  HE  ARG A  43       9.255   4.478  19.921  1.00  0.00           H  
ATOM    280 1HH1 ARG A  43       9.699   7.996  20.143  1.00  0.00           H  
ATOM    281 2HH1 ARG A  43       8.683   8.309  18.754  1.00  0.00           H  
ATOM    282 1HH2 ARG A  43       8.095   4.961  18.029  1.00  0.00           H  
ATOM    283 2HH2 ARG A  43       7.793   6.624  17.575  1.00  0.00           H  
ATOM    284  N   VAL A  44       6.793   5.806  25.625  1.00 13.93           N  
ATOM    285  CA  VAL A  44       5.475   6.310  25.982  1.00 12.86           C  
ATOM    286  C   VAL A  44       5.691   7.806  25.883  1.00 13.59           C  
ATOM    287  O   VAL A  44       6.702   8.332  26.378  1.00 15.23           O  
ATOM    288  CB  VAL A  44       5.084   5.917  27.419  1.00 11.88           C  
ATOM    289  CG1 VAL A  44       3.733   6.528  27.771  1.00 13.22           C  
ATOM    290  CG2 VAL A  44       4.995   4.389  27.553  1.00 11.51           C  
ATOM    291  H   VAL A  44       7.601   6.133  26.135  1.00  0.00           H  
ATOM    292  HA  VAL A  44       4.741   5.876  25.300  1.00  0.00           H  
ATOM    293  HB  VAL A  44       5.841   6.293  28.109  1.00  0.00           H  
ATOM    294 1HG1 VAL A  44       3.461   6.248  28.789  1.00  0.00           H  
ATOM    295 2HG1 VAL A  44       3.795   7.614  27.698  1.00  0.00           H  
ATOM    296 3HG1 VAL A  44       2.976   6.160  27.080  1.00  0.00           H  
ATOM    297 1HG2 VAL A  44       4.719   4.129  28.575  1.00  0.00           H  
ATOM    298 2HG2 VAL A  44       4.242   4.008  26.864  1.00  0.00           H  
ATOM    299 3HG2 VAL A  44       5.962   3.947  27.314  1.00  0.00           H  
ATOM    300  N   GLY A  45       4.812   8.485  25.158  1.00 12.25           N  
ATOM    301  CA  GLY A  45       4.871   9.932  25.047  1.00  9.81           C  
ATOM    302  C   GLY A  45       3.747  10.443  25.937  1.00 12.16           C  
ATOM    303  O   GLY A  45       2.666   9.844  26.030  1.00 11.11           O  
ATOM    304  H   GLY A  45       4.086   7.984  24.671  1.00  0.00           H  
ATOM    305 1HA  GLY A  45       5.854  10.282  25.364  1.00  0.00           H  
ATOM    306 2HA  GLY A  45       4.748  10.222  24.004  1.00  0.00           H  
ATOM    307  N   TYR A  46       3.932  11.595  26.559  1.00 12.49           N  
ATOM    308  CA  TYR A  46       2.900  12.173  27.383  1.00 11.05           C  
ATOM    309  C   TYR A  46       2.975  13.669  27.228  1.00 11.27           C  
ATOM    310  O   TYR A  46       4.074  14.246  27.150  1.00 10.06           O  
ATOM    311  CB  TYR A  46       3.161  11.744  28.847  1.00 12.59           C  
ATOM    312  CG  TYR A  46       2.257  12.384  29.861  1.00 11.87           C  
ATOM    313  CD1 TYR A  46       1.033  11.784  30.050  1.00 14.31           C  
ATOM    314  CD2 TYR A  46       2.630  13.536  30.553  1.00 14.05           C  
ATOM    315  CE1 TYR A  46       0.156  12.349  30.936  1.00 15.89           C  
ATOM    316  CE2 TYR A  46       1.756  14.112  31.457  1.00 13.40           C  
ATOM    317  CZ  TYR A  46       0.518  13.495  31.624  1.00 16.42           C  
ATOM    318  OH  TYR A  46      -0.434  14.021  32.465  1.00 19.55           O  
ATOM    319  H   TYR A  46       4.811  12.083  26.457  1.00  0.00           H  
ATOM    320  HA  TYR A  46       1.935  11.786  27.051  1.00  0.00           H  
ATOM    321 1HB  TYR A  46       3.046  10.662  28.935  1.00  0.00           H  
ATOM    322 2HB  TYR A  46       4.188  11.987  29.119  1.00  0.00           H  
ATOM    323  HD1 TYR A  46       0.780  10.878  29.501  1.00  0.00           H  
ATOM    324  HD2 TYR A  46       3.609  13.983  30.380  1.00  0.00           H  
ATOM    325  HE1 TYR A  46      -0.820  11.892  31.102  1.00  0.00           H  
ATOM    326  HE2 TYR A  46       2.047  15.010  32.002  1.00  0.00           H  
ATOM    327  HH  TYR A  46      -0.121  14.859  32.815  1.00  0.00           H  
ATOM    328  N   ILE A  47       1.793  14.298  27.170  1.00 12.97           N  
ATOM    329  CA  ILE A  47       1.721  15.719  27.432  1.00 12.68           C  
ATOM    330  C   ILE A  47       0.361  16.042  28.034  1.00 13.23           C  
ATOM    331  O   ILE A  47      -0.681  15.434  27.738  1.00 10.82           O  
ATOM    332  CB  ILE A  47       2.047  16.485  26.079  1.00 15.78           C  
ATOM    333  CG1 ILE A  47       2.110  17.963  26.351  1.00 17.79           C  
ATOM    334  CG2 ILE A  47       1.016  16.250  25.024  1.00 15.86           C  
ATOM    335  CD1 ILE A  47       2.807  18.615  25.157  1.00 18.20           C  
ATOM    336  H   ILE A  47       0.947  13.796  26.946  1.00  0.00           H  
ATOM    337  HA  ILE A  47       2.466  15.970  28.187  1.00  0.00           H  
ATOM    338  HB  ILE A  47       3.006  16.144  25.690  1.00  0.00           H  
ATOM    339 1HG1 ILE A  47       1.102  18.352  26.489  1.00  0.00           H  
ATOM    340 2HG1 ILE A  47       2.657  18.139  27.279  1.00  0.00           H  
ATOM    341 1HG2 ILE A  47       1.288  16.798  24.122  1.00  0.00           H  
ATOM    342 2HG2 ILE A  47       0.960  15.187  24.799  1.00  0.00           H  
ATOM    343 3HG2 ILE A  47       0.046  16.598  25.379  1.00  0.00           H  
ATOM    344 1HD1 ILE A  47       2.874  19.691  25.316  1.00  0.00           H  
ATOM    345 2HD1 ILE A  47       3.811  18.201  25.050  1.00  0.00           H  
ATOM    346 3HD1 ILE A  47       2.235  18.417  24.250  1.00  0.00           H  
ATOM    347  N   GLU A  48       0.396  17.010  28.943  1.00 12.38           N  
ATOM    348  CA  GLU A  48      -0.810  17.524  29.571  1.00 13.17           C  
ATOM    349  C   GLU A  48      -0.829  18.992  29.164  1.00 13.26           C  
ATOM    350  O   GLU A  48       0.094  19.750  29.507  1.00 13.44           O  
ATOM    351  CB  GLU A  48      -0.593  17.299  31.030  1.00 15.03           C  
ATOM    352  CG  GLU A  48      -1.760  17.573  31.884  1.00 19.24           C  
ATOM    353  CD  GLU A  48      -1.489  17.234  33.331  1.00 21.47           C  
ATOM    354  OE1 GLU A  48      -0.606  16.411  33.642  1.00 25.56           O  
ATOM    355  OE2 GLU A  48      -2.219  17.791  34.134  1.00 25.33           O1-
ATOM    356  H   GLU A  48       1.291  17.401  29.200  1.00  0.00           H  
ATOM    357  HA  GLU A  48      -1.662  16.954  29.202  1.00  0.00           H  
ATOM    358 1HB  GLU A  48      -0.302  16.262  31.200  1.00  0.00           H  
ATOM    359 2HB  GLU A  48       0.223  17.929  31.380  1.00  0.00           H  
ATOM    360 1HG  GLU A  48      -2.016  18.631  31.802  1.00  0.00           H  
ATOM    361 2HG  GLU A  48      -2.608  16.994  31.522  1.00  0.00           H  
ATOM    362  N   LEU A  49      -1.818  19.436  28.437  1.00 13.56           N  
ATOM    363  CA  LEU A  49      -1.893  20.798  27.956  1.00 15.92           C  
ATOM    364  C   LEU A  49      -3.058  21.482  28.654  1.00 15.38           C  
ATOM    365  O   LEU A  49      -4.108  20.872  28.884  1.00 13.78           O  
ATOM    366  CB  LEU A  49      -2.119  20.751  26.456  1.00 16.76           C  
ATOM    367  CG  LEU A  49      -2.064  22.006  25.613  1.00 21.26           C  
ATOM    368  CD1 LEU A  49      -0.598  22.414  25.383  1.00 23.66           C  
ATOM    369  CD2 LEU A  49      -2.704  21.731  24.261  1.00 24.15           C  
ATOM    370  H   LEU A  49      -2.560  18.790  28.205  1.00  0.00           H  
ATOM    371  HA  LEU A  49      -0.948  21.293  28.173  1.00  0.00           H  
ATOM    372 1HB  LEU A  49      -1.378  20.088  26.013  1.00  0.00           H  
ATOM    373 2HB  LEU A  49      -3.110  20.335  26.266  1.00  0.00           H  
ATOM    374  HG  LEU A  49      -2.603  22.807  26.118  1.00  0.00           H  
ATOM    375 1HD1 LEU A  49      -0.563  23.318  24.776  1.00  0.00           H  
ATOM    376 2HD1 LEU A  49      -0.118  22.604  26.344  1.00  0.00           H  
ATOM    377 3HD1 LEU A  49      -0.073  21.610  24.868  1.00  0.00           H  
ATOM    378 1HD2 LEU A  49      -2.666  22.634  23.651  1.00  0.00           H  
ATOM    379 2HD2 LEU A  49      -2.163  20.929  23.759  1.00  0.00           H  
ATOM    380 3HD2 LEU A  49      -3.743  21.433  24.405  1.00  0.00           H  
ATOM    381  N   ASP A  50      -2.879  22.760  28.998  1.00 16.02           N  
ATOM    382  CA  ASP A  50      -3.930  23.561  29.596  1.00 16.10           C  
ATOM    383  C   ASP A  50      -4.958  23.890  28.521  1.00 13.48           C  
ATOM    384  O   ASP A  50      -4.607  24.437  27.467  1.00 14.44           O  
ATOM    385  CB  ASP A  50      -3.313  24.832  30.179  1.00 17.93           C  
ATOM    386  CG  ASP A  50      -4.382  25.570  30.980  1.00 21.39           C  
ATOM    387  OD1 ASP A  50      -4.713  25.140  32.086  1.00 24.10           O  
ATOM    388  OD2 ASP A  50      -4.938  26.532  30.464  1.00 21.57           O1-
ATOM    389  H   ASP A  50      -1.975  23.178  28.833  1.00  0.00           H  
ATOM    390  HA  ASP A  50      -4.393  22.983  30.396  1.00  0.00           H  
ATOM    391 1HB  ASP A  50      -2.466  24.569  30.813  1.00  0.00           H  
ATOM    392 2HB  ASP A  50      -2.933  25.458  29.371  1.00  0.00           H  
ATOM    393  N   LEU A  51      -6.227  23.605  28.789  1.00 13.63           N  
ATOM    394  CA  LEU A  51      -7.244  23.903  27.796  1.00 16.17           C  
ATOM    395  C   LEU A  51      -7.400  25.399  27.515  1.00 17.43           C  
ATOM    396  O   LEU A  51      -7.596  25.824  26.377  1.00 15.96           O  
ATOM    397  CB  LEU A  51      -8.583  23.289  28.253  1.00 16.83           C  
ATOM    398  CG  LEU A  51      -9.789  23.370  27.325  1.00 17.63           C  
ATOM    399  CD1 LEU A  51      -9.526  22.642  26.025  1.00 18.69           C  
ATOM    400  CD2 LEU A  51     -10.966  22.720  28.003  1.00 19.54           C  
ATOM    401  H   LEU A  51      -6.504  23.184  29.665  1.00  0.00           H  
ATOM    402  HA  LEU A  51      -6.946  23.456  26.849  1.00  0.00           H  
ATOM    403 1HB  LEU A  51      -8.430  22.229  28.450  1.00  0.00           H  
ATOM    404 2HB  LEU A  51      -8.887  23.770  29.182  1.00  0.00           H  
ATOM    405  HG  LEU A  51     -10.015  24.416  27.115  1.00  0.00           H  
ATOM    406 1HD1 LEU A  51     -10.403  22.717  25.382  1.00  0.00           H  
ATOM    407 2HD1 LEU A  51      -8.669  23.092  25.521  1.00  0.00           H  
ATOM    408 3HD1 LEU A  51      -9.316  21.593  26.230  1.00  0.00           H  
ATOM    409 1HD2 LEU A  51     -11.838  22.773  27.349  1.00  0.00           H  
ATOM    410 2HD2 LEU A  51     -10.733  21.676  28.214  1.00  0.00           H  
ATOM    411 3HD2 LEU A  51     -11.182  23.239  28.936  1.00  0.00           H  
ATOM    412  N   ASN A  51A     -7.290  26.211  28.547  1.00 18.86           N  
ATOM    413  CA  ASN A  51A     -7.587  27.628  28.460  1.00 20.58           C  
ATOM    414  C   ASN A  51A     -6.508  28.420  27.763  1.00 20.06           C  
ATOM    415  O   ASN A  51A     -6.766  29.134  26.801  1.00 21.22           O  
ATOM    416  CB  ASN A  51A     -7.796  28.172  29.882  1.00 24.91           C  
ATOM    417  CG  ASN A  51A     -8.178  29.652  29.932  1.00 30.29           C  
ATOM    418  ND2 ASN A  51A     -9.353  30.009  29.444  1.00 31.18           N  
ATOM    419  OD1 ASN A  51A     -7.431  30.502  30.436  1.00 33.91           O  
ATOM    420  H   ASN A  51A     -6.989  25.824  29.431  1.00  0.00           H  
ATOM    421  HA  ASN A  51A     -8.502  27.756  27.882  1.00  0.00           H  
ATOM    422 1HB  ASN A  51A     -8.584  27.601  30.377  1.00  0.00           H  
ATOM    423 2HB  ASN A  51A     -6.881  28.038  30.461  1.00  0.00           H  
ATOM    424 1HD2 ASN A  51A     -9.630  30.970  29.462  1.00  0.00           H  
ATOM    425 2HD2 ASN A  51A     -9.964  29.319  29.055  1.00  0.00           H  
ATOM    426  N   SER A  52      -5.275  28.285  28.223  1.00 19.09           N  
ATOM    427  CA  SER A  52      -4.197  29.085  27.699  1.00 17.79           C  
ATOM    428  C   SER A  52      -3.373  28.429  26.604  1.00 18.29           C  
ATOM    429  O   SER A  52      -2.641  29.142  25.894  1.00 18.06           O  
ATOM    430  CB  SER A  52      -3.306  29.466  28.874  1.00 18.35           C  
ATOM    431  OG  SER A  52      -2.587  28.370  29.468  1.00 19.09           O  
ATOM    432  H   SER A  52      -5.081  27.613  28.951  1.00  0.00           H  
ATOM    433  HA  SER A  52      -4.621  29.981  27.242  1.00  0.00           H  
ATOM    434 1HB  SER A  52      -2.573  30.205  28.550  1.00  0.00           H  
ATOM    435 2HB  SER A  52      -3.910  29.926  29.655  1.00  0.00           H  
ATOM    436  HG  SER A  52      -2.887  27.580  29.013  1.00  0.00           H  
ATOM    437  N   GLY A  53      -3.392  27.086  26.501  1.00 15.81           N  
ATOM    438  CA  GLY A  53      -2.542  26.387  25.550  1.00 16.27           C  
ATOM    439  C   GLY A  53      -1.137  26.117  26.084  1.00 16.10           C  
ATOM    440  O   GLY A  53      -0.318  25.461  25.431  1.00 17.33           O  
ATOM    441  H   GLY A  53      -4.010  26.550  27.095  1.00  0.00           H  
ATOM    442 1HA  GLY A  53      -3.000  25.434  25.282  1.00  0.00           H  
ATOM    443 2HA  GLY A  53      -2.460  26.972  24.635  1.00  0.00           H  
ATOM    444  N   LYS A  54      -0.879  26.552  27.323  1.00 16.89           N  
ATOM    445  CA  LYS A  54       0.355  26.307  28.039  1.00 16.34           C  
ATOM    446  C   LYS A  54       0.593  24.815  28.264  1.00 15.21           C  
ATOM    447  O   LYS A  54      -0.303  24.118  28.717  1.00 13.62           O  
ATOM    448  CB  LYS A  54       0.281  27.054  29.370  1.00 19.97           C  
ATOM    449  CG  LYS A  54       1.508  26.921  30.299  1.00 25.44           C  
ATOM    450  CD  LYS A  54       1.588  27.930  31.459  1.00 32.27           C  
ATOM    451  CE  LYS A  54       0.509  27.877  32.587  1.00 38.32           C  
ATOM    452  NZ  LYS A  54      -0.831  28.339  32.211  1.00 42.44           N1+
ATOM    453  H   LYS A  54      -1.609  27.086  27.771  1.00  0.00           H  
ATOM    454  HA  LYS A  54       1.183  26.691  27.443  1.00  0.00           H  
ATOM    455 1HB  LYS A  54       0.139  28.118  29.182  1.00  0.00           H  
ATOM    456 2HB  LYS A  54      -0.584  26.704  29.935  1.00  0.00           H  
ATOM    457 1HG  LYS A  54       1.517  25.928  30.751  1.00  0.00           H  
ATOM    458 2HG  LYS A  54       2.421  27.043  29.717  1.00  0.00           H  
ATOM    459 1HD  LYS A  54       2.542  27.815  31.976  1.00  0.00           H  
ATOM    460 2HD  LYS A  54       1.530  28.943  31.062  1.00  0.00           H  
ATOM    461 1HE  LYS A  54       0.399  26.852  32.938  1.00  0.00           H  
ATOM    462 2HE  LYS A  54       0.828  28.493  33.426  1.00  0.00           H  
ATOM    463 1HZ  LYS A  54      -1.450  28.265  33.005  1.00  0.00           H  
ATOM    464 2HZ  LYS A  54      -0.783  29.302  31.910  1.00  0.00           H  
ATOM    465 3HZ  LYS A  54      -1.185  27.769  31.455  1.00  0.00           H  
ATOM    466  N   ILE A  55       1.793  24.322  27.994  1.00 13.20           N  
ATOM    467  CA  ILE A  55       2.155  22.947  28.239  1.00 13.87           C  
ATOM    468  C   ILE A  55       2.488  22.874  29.715  1.00 14.78           C  
ATOM    469  O   ILE A  55       3.333  23.614  30.215  1.00 16.17           O  
ATOM    470  CB  ILE A  55       3.367  22.569  27.379  1.00 15.52           C  
ATOM    471  CG1 ILE A  55       3.008  22.674  25.902  1.00 16.29           C  
ATOM    472  CG2 ILE A  55       3.815  21.156  27.745  1.00 15.35           C  
ATOM    473  CD1 ILE A  55       4.247  22.546  24.991  1.00 20.78           C  
ATOM    474  H   ILE A  55       2.481  24.949  27.599  1.00  0.00           H  
ATOM    475  HA  ILE A  55       1.313  22.313  27.961  1.00  0.00           H  
ATOM    476  HB  ILE A  55       4.179  23.271  27.566  1.00  0.00           H  
ATOM    477 1HG1 ILE A  55       2.293  21.892  25.646  1.00  0.00           H  
ATOM    478 2HG1 ILE A  55       2.524  23.633  25.712  1.00  0.00           H  
ATOM    479 1HG2 ILE A  55       4.675  20.878  27.137  1.00  0.00           H  
ATOM    480 2HG2 ILE A  55       4.087  21.122  28.798  1.00  0.00           H  
ATOM    481 3HG2 ILE A  55       2.999  20.457  27.559  1.00  0.00           H  
ATOM    482 1HD1 ILE A  55       3.942  22.627  23.947  1.00  0.00           H  
ATOM    483 2HD1 ILE A  55       4.956  23.342  25.224  1.00  0.00           H  
ATOM    484 3HD1 ILE A  55       4.720  21.578  25.155  1.00  0.00           H  
ATOM    485  N   LEU A  56       1.816  22.012  30.452  1.00 15.11           N  
ATOM    486  CA  LEU A  56       2.018  21.952  31.882  1.00 13.67           C  
ATOM    487  C   LEU A  56       3.009  20.889  32.262  1.00 14.11           C  
ATOM    488  O   LEU A  56       3.804  21.045  33.204  1.00 14.29           O  
ATOM    489  CB  LEU A  56       0.671  21.687  32.565  1.00 13.99           C  
ATOM    490  CG  LEU A  56      -0.434  22.714  32.328  1.00 14.13           C  
ATOM    491  CD1 LEU A  56      -1.691  22.232  33.002  1.00 14.08           C  
ATOM    492  CD2 LEU A  56      -0.026  24.065  32.867  1.00 14.57           C  
ATOM    493  H   LEU A  56       1.150  21.385  30.022  1.00  0.00           H  
ATOM    494  HA  LEU A  56       2.411  22.912  32.217  1.00  0.00           H  
ATOM    495 1HB  LEU A  56       0.293  20.725  32.223  1.00  0.00           H  
ATOM    496 2HB  LEU A  56       0.831  21.630  33.641  1.00  0.00           H  
ATOM    497  HG  LEU A  56      -0.626  22.804  31.259  1.00  0.00           H  
ATOM    498 1HD1 LEU A  56      -2.491  22.956  32.843  1.00  0.00           H  
ATOM    499 2HD1 LEU A  56      -1.984  21.271  32.581  1.00  0.00           H  
ATOM    500 3HD1 LEU A  56      -1.511  22.122  34.071  1.00  0.00           H  
ATOM    501 1HD2 LEU A  56      -0.826  24.786  32.687  1.00  0.00           H  
ATOM    502 2HD2 LEU A  56       0.160  23.990  33.938  1.00  0.00           H  
ATOM    503 3HD2 LEU A  56       0.881  24.399  32.362  1.00  0.00           H  
ATOM    504  N   GLU A  58       2.949  19.770  31.545  1.00 13.75           N  
ATOM    505  CA  GLU A  58       3.806  18.645  31.859  1.00 14.47           C  
ATOM    506  C   GLU A  58       4.037  17.880  30.575  1.00 14.75           C  
ATOM    507  O   GLU A  58       3.086  17.792  29.765  1.00 14.83           O  
ATOM    508  CB  GLU A  58       3.082  17.796  32.894  1.00 17.38           C  
ATOM    509  CG  GLU A  58       3.943  16.925  33.751  1.00 21.77           C  
ATOM    510  CD  GLU A  58       4.812  17.760  34.684  1.00 21.58           C  
ATOM    511  OE1 GLU A  58       4.360  18.152  35.745  1.00 23.20           O  
ATOM    512  OE2 GLU A  58       5.938  18.049  34.323  1.00 27.53           O1-
ATOM    513  H   GLU A  58       2.302  19.697  30.772  1.00  0.00           H  
ATOM    514  HA  GLU A  58       4.740  19.025  32.273  1.00  0.00           H  
ATOM    515 1HB  GLU A  58       2.517  18.444  33.565  1.00  0.00           H  
ATOM    516 2HB  GLU A  58       2.368  17.142  32.394  1.00  0.00           H  
ATOM    517 1HG  GLU A  58       3.306  16.265  34.337  1.00  0.00           H  
ATOM    518 2HG  GLU A  58       4.569  16.307  33.110  1.00  0.00           H  
ATOM    519  N   SER A  59       5.223  17.304  30.366  1.00 13.26           N  
ATOM    520  CA  SER A  59       5.450  16.594  29.113  1.00 15.46           C  
ATOM    521  C   SER A  59       6.499  15.485  29.256  1.00 14.70           C  
ATOM    522  O   SER A  59       7.303  15.471  30.210  1.00 13.91           O  
ATOM    523  CB  SER A  59       5.871  17.631  28.050  1.00 16.87           C  
ATOM    524  OG  SER A  59       7.141  18.243  28.310  1.00 18.60           O  
ATOM    525  H   SER A  59       5.967  17.344  31.048  1.00  0.00           H  
ATOM    526  HA  SER A  59       4.517  16.116  28.813  1.00  0.00           H  
ATOM    527 1HB  SER A  59       5.918  17.151  27.073  1.00  0.00           H  
ATOM    528 2HB  SER A  59       5.120  18.418  27.990  1.00  0.00           H  
ATOM    529  HG  SER A  59       7.460  17.851  29.127  1.00  0.00           H  
ATOM    530  N   PHE A  60       6.506  14.498  28.376  1.00 11.06           N  
ATOM    531  CA  PHE A  60       7.566  13.510  28.392  1.00 12.92           C  
ATOM    532  C   PHE A  60       7.620  13.123  26.931  1.00 13.38           C  
ATOM    533  O   PHE A  60       6.595  12.759  26.371  1.00 14.97           O  
ATOM    534  CB  PHE A  60       7.148  12.366  29.276  1.00 14.03           C  
ATOM    535  CG  PHE A  60       8.220  11.327  29.571  1.00 17.55           C  
ATOM    536  CD1 PHE A  60       8.300  10.176  28.815  1.00 16.61           C  
ATOM    537  CD2 PHE A  60       9.095  11.527  30.621  1.00 19.67           C  
ATOM    538  CE1 PHE A  60       9.251   9.226  29.104  1.00 17.87           C  
ATOM    539  CE2 PHE A  60      10.050  10.564  30.906  1.00 19.94           C  
ATOM    540  CZ  PHE A  60      10.126   9.418  30.146  1.00 20.21           C  
ATOM    541  H   PHE A  60       5.772  14.422  27.686  1.00  0.00           H  
ATOM    542  HA  PHE A  60       8.467  13.973  28.796  1.00  0.00           H  
ATOM    543 1HB  PHE A  60       6.807  12.755  30.236  1.00  0.00           H  
ATOM    544 2HB  PHE A  60       6.311  11.839  28.819  1.00  0.00           H  
ATOM    545  HD1 PHE A  60       7.605  10.034  27.988  1.00  0.00           H  
ATOM    546  HD2 PHE A  60       9.039  12.433  31.226  1.00  0.00           H  
ATOM    547  HE1 PHE A  60       9.313   8.318  28.505  1.00  0.00           H  
ATOM    548  HE2 PHE A  60      10.743  10.715  31.733  1.00  0.00           H  
ATOM    549  HZ  PHE A  60      10.878   8.663  30.372  1.00  0.00           H  
ATOM    550  N   ARG A  61       8.773  13.278  26.285  1.00 13.14           N  
ATOM    551  CA  ARG A  61       9.000  13.025  24.866  1.00 12.35           C  
ATOM    552  C   ARG A  61       7.976  13.775  24.031  1.00 13.41           C  
ATOM    553  O   ARG A  61       7.339  13.185  23.147  1.00 13.56           O  
ATOM    554  CB  ARG A  61       8.907  11.522  24.534  1.00 13.74           C  
ATOM    555  CG  ARG A  61       9.911  10.709  25.318  1.00 15.65           C  
ATOM    556  CD  ARG A  61       9.970   9.270  24.844  1.00 16.66           C  
ATOM    557  NE  ARG A  61      10.757   8.512  25.806  1.00 17.77           N  
ATOM    558  CZ  ARG A  61      12.097   8.472  25.789  1.00 20.60           C  
ATOM    559  NH1 ARG A  61      12.821   9.141  24.879  1.00 19.77           N  
ATOM    560  NH2 ARG A  61      12.714   7.704  26.690  1.00 20.28           N1+
ATOM    561  H   ARG A  61       9.541  13.601  26.855  1.00  0.00           H  
ATOM    562  HA  ARG A  61      10.003  13.367  24.611  1.00  0.00           H  
ATOM    563 1HB  ARG A  61       7.904  11.161  24.754  1.00  0.00           H  
ATOM    564 2HB  ARG A  61       9.082  11.375  23.467  1.00  0.00           H  
ATOM    565 1HG  ARG A  61      10.902  11.148  25.202  1.00  0.00           H  
ATOM    566 2HG  ARG A  61       9.634  10.710  26.372  1.00  0.00           H  
ATOM    567 1HD  ARG A  61       8.961   8.865  24.781  1.00  0.00           H  
ATOM    568 2HD  ARG A  61      10.438   9.230  23.861  1.00  0.00           H  
ATOM    569  HE  ARG A  61      10.258   7.994  26.517  1.00  0.00           H  
ATOM    570 1HH1 ARG A  61      12.357   9.699  24.176  1.00  0.00           H  
ATOM    571 2HH1 ARG A  61      13.829   9.089  24.898  1.00  0.00           H  
ATOM    572 1HH2 ARG A  61      12.170   7.174  27.359  1.00  0.00           H  
ATOM    573 2HH2 ARG A  61      13.721   7.652  26.703  1.00  0.00           H  
ATOM    574  N   PRO A  62       7.755  15.086  24.225  1.00 14.12           N  
ATOM    575  CA  PRO A  62       6.667  15.787  23.547  1.00 13.13           C  
ATOM    576  C   PRO A  62       6.795  15.862  22.029  1.00 13.78           C  
ATOM    577  O   PRO A  62       5.820  16.104  21.302  1.00 12.12           O  
ATOM    578  CB  PRO A  62       6.661  17.152  24.218  1.00 13.60           C  
ATOM    579  CG  PRO A  62       8.073  17.301  24.749  1.00 11.90           C  
ATOM    580  CD  PRO A  62       8.373  15.909  25.244  1.00 11.58           C  
ATOM    581  HA  PRO A  62       5.722  15.255  23.735  1.00  0.00           H  
ATOM    582 1HB  PRO A  62       6.391  17.929  23.488  1.00  0.00           H  
ATOM    583 2HB  PRO A  62       5.899  17.179  25.012  1.00  0.00           H  
ATOM    584 1HG  PRO A  62       8.746  17.643  23.948  1.00  0.00           H  
ATOM    585 2HG  PRO A  62       8.104  18.069  25.538  1.00  0.00           H  
ATOM    586 1HD  PRO A  62       9.461  15.759  25.282  1.00  0.00           H  
ATOM    587 2HD  PRO A  62       7.925  15.769  26.239  1.00  0.00           H  
ATOM    588  N   GLU A  63       8.022  15.708  21.535  1.00 13.95           N  
ATOM    589  CA  GLU A  63       8.271  15.890  20.134  1.00 17.16           C  
ATOM    590  C   GLU A  63       8.918  14.683  19.493  1.00 15.69           C  
ATOM    591  O   GLU A  63       9.766  14.787  18.602  1.00 17.05           O  
ATOM    592  CB  GLU A  63       9.128  17.154  19.938  1.00 22.78           C  
ATOM    593  CG  GLU A  63       8.416  18.415  20.440  1.00 28.16           C  
ATOM    594  CD  GLU A  63       9.184  19.709  20.226  1.00 35.02           C  
ATOM    595  OE1 GLU A  63      10.419  19.746  20.313  1.00 38.71           O  
ATOM    596  OE2 GLU A  63       8.511  20.709  19.977  1.00 40.71           O1-
ATOM    597  H   GLU A  63       8.790  15.463  22.143  1.00  0.00           H  
ATOM    598  HA  GLU A  63       7.315  16.021  19.625  1.00  0.00           H  
ATOM    599 1HB  GLU A  63      10.071  17.038  20.474  1.00  0.00           H  
ATOM    600 2HB  GLU A  63       9.364  17.273  18.881  1.00  0.00           H  
ATOM    601 1HG  GLU A  63       7.458  18.507  19.929  1.00  0.00           H  
ATOM    602 2HG  GLU A  63       8.219  18.310  21.506  1.00  0.00           H  
ATOM    603  N   GLU A  64       8.496  13.505  19.927  1.00 14.78           N  
ATOM    604  CA  GLU A  64       8.881  12.291  19.225  1.00 13.44           C  
ATOM    605  C   GLU A  64       7.634  11.777  18.486  1.00 13.68           C  
ATOM    606  O   GLU A  64       6.511  11.928  18.973  1.00 12.70           O  
ATOM    607  CB  GLU A  64       9.350  11.259  20.221  1.00 14.70           C  
ATOM    608  CG  GLU A  64      10.654  11.643  20.932  1.00 13.30           C  
ATOM    609  CD  GLU A  64      11.308  10.508  21.719  1.00 15.52           C  
ATOM    610  OE1 GLU A  64      10.987   9.353  21.471  1.00 16.45           O  
ATOM    611  OE2 GLU A  64      12.157  10.761  22.579  1.00 16.90           O1-
ATOM    612  H   GLU A  64       7.907  13.433  20.745  1.00  0.00           H  
ATOM    613  HA  GLU A  64       9.701  12.531  18.545  1.00  0.00           H  
ATOM    614 1HB  GLU A  64       8.580  11.106  20.977  1.00  0.00           H  
ATOM    615 2HB  GLU A  64       9.504  10.307  19.714  1.00  0.00           H  
ATOM    616 1HG  GLU A  64      11.370  11.994  20.189  1.00  0.00           H  
ATOM    617 2HG  GLU A  64      10.453  12.464  21.619  1.00  0.00           H  
ATOM    618  N   ARG A  65       7.764  11.173  17.310  1.00 11.80           N  
ATOM    619  CA  ARG A  65       6.625  10.725  16.537  1.00 11.78           C  
ATOM    620  C   ARG A  65       6.123   9.354  17.001  1.00 12.02           C  
ATOM    621  O   ARG A  65       6.879   8.428  17.360  1.00 11.37           O  
ATOM    622  CB  ARG A  65       6.992  10.654  15.052  1.00 12.14           C  
ATOM    623  CG  ARG A  65       7.158  12.059  14.468  1.00 10.63           C  
ATOM    624  CD  ARG A  65       7.476  12.022  12.997  1.00 13.47           C  
ATOM    625  NE  ARG A  65       7.548  13.349  12.429  1.00 16.78           N  
ATOM    626  CZ  ARG A  65       6.472  13.988  11.961  1.00 19.96           C  
ATOM    627  NH1 ARG A  65       5.237  13.491  11.972  1.00 16.61           N  
ATOM    628  NH2 ARG A  65       6.637  15.187  11.420  1.00 23.57           N1+
ATOM    629  H   ARG A  65       8.695  11.022  16.947  1.00  0.00           H  
ATOM    630  HA  ARG A  65       5.817  11.446  16.665  1.00  0.00           H  
ATOM    631 1HB  ARG A  65       7.917  10.093  14.932  1.00  0.00           H  
ATOM    632 2HB  ARG A  65       6.212  10.119  14.510  1.00  0.00           H  
ATOM    633 1HG  ARG A  65       6.233  12.621  14.601  1.00  0.00           H  
ATOM    634 2HG  ARG A  65       7.971  12.572  14.979  1.00  0.00           H  
ATOM    635 1HD  ARG A  65       8.437  11.531  12.845  1.00  0.00           H  
ATOM    636 2HD  ARG A  65       6.699  11.467  12.470  1.00  0.00           H  
ATOM    637  HE  ARG A  65       8.455  13.796  12.396  1.00  0.00           H  
ATOM    638 1HH1 ARG A  65       5.067  12.572  12.354  1.00  0.00           H  
ATOM    639 2HH1 ARG A  65       4.472  14.032  11.599  1.00  0.00           H  
ATOM    640 1HH2 ARG A  65       7.560  15.596  11.370  1.00  0.00           H  
ATOM    641 2HH2 ARG A  65       5.841  15.691  11.057  1.00  0.00           H  
ATOM    642  N   PHE A  66       4.798   9.271  17.013  1.00 10.30           N  
ATOM    643  CA  PHE A  66       4.064   8.076  17.327  1.00  9.45           C  
ATOM    644  C   PHE A  66       2.947   7.935  16.309  1.00  9.45           C  
ATOM    645  O   PHE A  66       2.467   8.959  15.790  1.00  7.89           O  
ATOM    646  CB  PHE A  66       3.419   8.152  18.697  1.00 10.23           C  
ATOM    647  CG  PHE A  66       4.433   8.139  19.837  1.00 10.74           C  
ATOM    648  CD1 PHE A  66       5.030   9.326  20.242  1.00 10.22           C  
ATOM    649  CD2 PHE A  66       4.744   6.935  20.462  1.00 11.22           C  
ATOM    650  CE1 PHE A  66       5.951   9.298  21.288  1.00 10.80           C  
ATOM    651  CE2 PHE A  66       5.661   6.918  21.506  1.00 11.11           C  
ATOM    652  CZ  PHE A  66       6.261   8.100  21.910  1.00 11.12           C  
ATOM    653  H   PHE A  66       4.291  10.113  16.781  1.00  0.00           H  
ATOM    654  HA  PHE A  66       4.756   7.233  17.329  1.00  0.00           H  
ATOM    655 1HB  PHE A  66       2.827   9.062  18.770  1.00  0.00           H  
ATOM    656 2HB  PHE A  66       2.740   7.309  18.827  1.00  0.00           H  
ATOM    657  HD1 PHE A  66       4.768  10.255  19.734  1.00  0.00           H  
ATOM    658  HD2 PHE A  66       4.269   6.006  20.140  1.00  0.00           H  
ATOM    659  HE1 PHE A  66       6.430  10.219  21.618  1.00  0.00           H  
ATOM    660  HE2 PHE A  66       5.912   5.982  22.004  1.00  0.00           H  
ATOM    661  HZ  PHE A  66       6.980   8.079  22.726  1.00  0.00           H  
ATOM    662  N   PRO A  67       2.471   6.721  15.962  1.00 10.77           N  
ATOM    663  CA  PRO A  67       1.371   6.548  15.027  1.00 12.76           C  
ATOM    664  C   PRO A  67       0.090   7.179  15.559  1.00 12.79           C  
ATOM    665  O   PRO A  67      -0.182   7.138  16.763  1.00 11.51           O  
ATOM    666  CB  PRO A  67       1.275   5.040  14.816  1.00 12.91           C  
ATOM    667  CG  PRO A  67       1.908   4.398  16.012  1.00 14.50           C  
ATOM    668  CD  PRO A  67       2.994   5.375  16.419  1.00 12.12           C  
ATOM    669  HA  PRO A  67       1.619   7.048  14.080  1.00  0.00           H  
ATOM    670 1HB  PRO A  67       0.221   4.742  14.705  1.00  0.00           H  
ATOM    671 2HB  PRO A  67       1.787   4.756  13.884  1.00  0.00           H  
ATOM    672 1HG  PRO A  67       1.159   4.241  16.801  1.00  0.00           H  
ATOM    673 2HG  PRO A  67       2.304   3.406  15.748  1.00  0.00           H  
ATOM    674 1HD  PRO A  67       3.129   5.340  17.510  1.00  0.00           H  
ATOM    675 2HD  PRO A  67       3.933   5.116  15.904  1.00  0.00           H  
ATOM    676  N   MET A  68      -0.680   7.778  14.664  1.00 10.92           N  
ATOM    677  CA  MET A  68      -1.945   8.353  15.060  1.00 11.15           C  
ATOM    678  C   MET A  68      -3.000   7.297  15.382  1.00  9.33           C  
ATOM    679  O   MET A  68      -3.833   7.453  16.274  1.00  9.57           O  
ATOM    680  CB  MET A  68      -2.484   9.236  13.946  1.00 13.17           C  
ATOM    681  CG  MET A  68      -1.797  10.512  13.731  1.00 13.07           C  
ATOM    682  SD  MET A  68      -2.755  11.525  12.580  1.00 16.00           S  
ATOM    683  CE  MET A  68      -2.322  10.662  11.095  1.00 12.30           C  
ATOM    684  H   MET A  68      -0.392   7.838  13.697  1.00  0.00           H  
ATOM    685  HA  MET A  68      -1.785   8.962  15.947  1.00  0.00           H  
ATOM    686 1HB  MET A  68      -2.444   8.695  13.002  1.00  0.00           H  
ATOM    687 2HB  MET A  68      -3.530   9.474  14.144  1.00  0.00           H  
ATOM    688 1HG  MET A  68      -1.685  11.030  14.682  1.00  0.00           H  
ATOM    689 2HG  MET A  68      -0.801  10.325  13.326  1.00  0.00           H  
ATOM    690 1HE  MET A  68      -2.814  11.132  10.244  1.00  0.00           H  
ATOM    691 2HE  MET A  68      -1.240  10.698  10.955  1.00  0.00           H  
ATOM    692 3HE  MET A  68      -2.642   9.622  11.172  1.00  0.00           H  
ATOM    693  N   MET A  69      -3.009   6.204  14.633  1.00  8.97           N  
ATOM    694  CA  MET A  69      -4.022   5.158  14.667  1.00 10.29           C  
ATOM    695  C   MET A  69      -5.363   5.878  14.493  1.00  8.67           C  
ATOM    696  O   MET A  69      -5.428   6.905  13.789  1.00  8.25           O  
ATOM    697  CB  MET A  69      -3.973   4.356  16.028  1.00 12.27           C  
ATOM    698  CG  MET A  69      -2.627   3.613  16.286  1.00 15.88           C  
ATOM    699  SD  MET A  69      -2.332   3.224  18.029  1.00 10.93           S  
ATOM    700  CE  MET A  69      -1.942   4.811  18.666  1.00 13.88           C  
ATOM    701  H   MET A  69      -2.232   6.115  13.996  1.00  0.00           H  
ATOM    702  HA  MET A  69      -3.826   4.461  13.852  1.00  0.00           H  
ATOM    703 1HB  MET A  69      -4.142   5.040  16.859  1.00  0.00           H  
ATOM    704 2HB  MET A  69      -4.774   3.615  16.043  1.00  0.00           H  
ATOM    705 1HG  MET A  69      -2.615   2.678  15.727  1.00  0.00           H  
ATOM    706 2HG  MET A  69      -1.801   4.229  15.937  1.00  0.00           H  
ATOM    707 1HE  MET A  69      -1.734   4.733  19.734  1.00  0.00           H  
ATOM    708 2HE  MET A  69      -1.063   5.204  18.152  1.00  0.00           H  
ATOM    709 3HE  MET A  69      -2.786   5.483  18.508  1.00  0.00           H  
ATOM    710  N   SER A  70      -6.396   5.409  15.187  1.00  8.19           N  
ATOM    711  CA  SER A  70      -7.752   5.933  15.186  1.00 10.18           C  
ATOM    712  C   SER A  70      -7.937   7.377  15.749  1.00  9.72           C  
ATOM    713  O   SER A  70      -9.054   7.880  15.616  1.00 11.13           O  
ATOM    714  CB  SER A  70      -8.707   4.927  15.881  1.00  0.00           C  
ATOM    715  OG  SER A  70      -8.868   3.674  15.189  1.00  0.00           O  
ATOM    716  H   SER A  70      -6.276   4.528  15.674  1.00  0.00           H  
ATOM    717  HA  SER A  70      -8.056   5.995  14.139  1.00  0.00           H  
ATOM    718  HB2 SER A  70      -8.382   4.749  16.906  1.00  0.00           H  
ATOM    719  HB3 SER A  70      -9.701   5.362  15.969  1.00  0.00           H  
ATOM    720  HG  SER A  70      -9.471   3.111  15.682  1.00  0.00           H  
ATOM    721  N   THR A  71      -6.915   8.064  16.322  1.00  9.27           N  
ATOM    722  CA  THR A  71      -7.090   9.371  16.934  1.00  8.94           C  
ATOM    723  C   THR A  71      -7.252  10.410  15.822  1.00  9.43           C  
ATOM    724  O   THR A  71      -7.902  11.444  16.020  1.00  9.78           O  
ATOM    725  CB  THR A  71      -5.875   9.733  17.850  1.00  6.44           C  
ATOM    726  CG2 THR A  71      -5.753   8.727  18.980  1.00  5.36           C  
ATOM    727  OG1 THR A  71      -4.676   9.761  17.082  1.00  8.15           O  
ATOM    728  H   THR A  71      -6.020   7.599  16.401  1.00  0.00           H  
ATOM    729  HA  THR A  71      -7.990   9.349  17.549  1.00  0.00           H  
ATOM    730  HB  THR A  71      -6.018  10.728  18.268  1.00  0.00           H  
ATOM    731  HG1 THR A  71      -4.871   9.511  16.176  1.00  0.00           H  
ATOM    732 1HG2 THR A  71      -4.904   8.988  19.610  1.00  0.00           H  
ATOM    733 2HG2 THR A  71      -6.667   8.736  19.575  1.00  0.00           H  
ATOM    734 3HG2 THR A  71      -5.602   7.729  18.564  1.00  0.00           H  
ATOM    735  N   PHE A  72      -6.794  10.109  14.594  1.00  7.94           N  
ATOM    736  CA  PHE A  72      -7.019  11.013  13.486  1.00  7.01           C  
ATOM    737  C   PHE A  72      -8.520  11.136  13.226  1.00  5.38           C  
ATOM    738  O   PHE A  72      -8.925  12.122  12.595  1.00  8.24           O  
ATOM    739  CB  PHE A  72      -6.317  10.513  12.185  1.00  5.71           C  
ATOM    740  CG  PHE A  72      -7.110   9.637  11.211  1.00  6.66           C  
ATOM    741  CD1 PHE A  72      -7.835  10.238  10.184  1.00  7.95           C  
ATOM    742  CD2 PHE A  72      -7.167   8.267  11.378  1.00  7.83           C  
ATOM    743  CE1 PHE A  72      -8.628   9.468   9.339  1.00  8.48           C  
ATOM    744  CE2 PHE A  72      -7.959   7.500  10.531  1.00  9.25           C  
ATOM    745  CZ  PHE A  72      -8.692   8.101   9.515  1.00  8.44           C  
ATOM    746  H   PHE A  72      -6.288   9.251  14.431  1.00  0.00           H  
ATOM    747  HA  PHE A  72      -6.603  11.987  13.744  1.00  0.00           H  
ATOM    748 1HB  PHE A  72      -5.983  11.370  11.601  1.00  0.00           H  
ATOM    749 2HB  PHE A  72      -5.435   9.932  12.449  1.00  0.00           H  
ATOM    750  HD1 PHE A  72      -7.772  11.318  10.049  1.00  0.00           H  
ATOM    751  HD2 PHE A  72      -6.597   7.787  12.174  1.00  0.00           H  
ATOM    752  HE1 PHE A  72      -9.196   9.945   8.539  1.00  0.00           H  
ATOM    753  HE2 PHE A  72      -8.004   6.420  10.670  1.00  0.00           H  
ATOM    754  HZ  PHE A  72      -9.316   7.494   8.860  1.00  0.00           H  
ATOM    755  N   LYS A  73      -9.380  10.204  13.644  1.00  6.78           N  
ATOM    756  CA  LYS A  73     -10.800  10.335  13.281  1.00  8.49           C  
ATOM    757  C   LYS A  73     -11.436  11.533  13.964  1.00  9.78           C  
ATOM    758  O   LYS A  73     -12.385  12.091  13.397  1.00 11.97           O  
ATOM    759  CB  LYS A  73     -11.618   9.062  13.607  1.00  7.80           C  
ATOM    760  CG  LYS A  73     -11.105   7.850  12.787  1.00  7.21           C  
ATOM    761  CD  LYS A  73     -11.643   6.537  13.285  1.00  7.51           C  
ATOM    762  CE  LYS A  73     -10.941   5.487  12.436  1.00 15.36           C  
ATOM    763  NZ  LYS A  73     -11.095   4.107  12.885  1.00 14.44           N1+
ATOM    764  H   LYS A  73      -9.085   9.416  14.202  1.00  0.00           H  
ATOM    765  HA  LYS A  73     -10.869  10.504  12.207  1.00  0.00           H  
ATOM    766 1HB  LYS A  73     -11.541   8.843  14.673  1.00  0.00           H  
ATOM    767 2HB  LYS A  73     -12.669   9.239  13.384  1.00  0.00           H  
ATOM    768 1HG  LYS A  73     -11.403   7.965  11.743  1.00  0.00           H  
ATOM    769 2HG  LYS A  73     -10.017   7.813  12.833  1.00  0.00           H  
ATOM    770 1HD  LYS A  73     -11.417   6.433  14.348  1.00  0.00           H  
ATOM    771 2HD  LYS A  73     -12.724   6.515  13.159  1.00  0.00           H  
ATOM    772 1HE  LYS A  73     -11.317   5.535  11.417  1.00  0.00           H  
ATOM    773 2HE  LYS A  73      -9.870   5.696  12.414  1.00  0.00           H  
ATOM    774 1HZ  LYS A  73     -10.595   3.491  12.261  1.00  0.00           H  
ATOM    775 2HZ  LYS A  73     -10.723   4.012  13.820  1.00  0.00           H  
ATOM    776 3HZ  LYS A  73     -12.075   3.861  12.887  1.00  0.00           H  
ATOM    777  N   VAL A  74     -10.876  12.042  15.069  1.00  7.65           N  
ATOM    778  CA  VAL A  74     -11.405  13.259  15.674  1.00  9.74           C  
ATOM    779  C   VAL A  74     -11.105  14.452  14.767  1.00 10.61           C  
ATOM    780  O   VAL A  74     -11.947  15.302  14.462  1.00 11.43           O  
ATOM    781  CB  VAL A  74     -10.763  13.439  17.094  1.00 10.75           C  
ATOM    782  CG1 VAL A  74     -11.083  14.783  17.747  1.00  9.39           C  
ATOM    783  CG2 VAL A  74     -11.288  12.287  17.931  1.00  7.88           C  
ATOM    784  H   VAL A  74     -10.081  11.586  15.495  1.00  0.00           H  
ATOM    785  HA  VAL A  74     -12.487  13.154  15.776  1.00  0.00           H  
ATOM    786  HB  VAL A  74      -9.679  13.404  16.999  1.00  0.00           H  
ATOM    787 1HG1 VAL A  74     -10.605  14.837  18.725  1.00  0.00           H  
ATOM    788 2HG1 VAL A  74     -10.711  15.591  17.118  1.00  0.00           H  
ATOM    789 3HG1 VAL A  74     -12.162  14.882  17.865  1.00  0.00           H  
ATOM    790 1HG2 VAL A  74     -10.879  12.351  18.937  1.00  0.00           H  
ATOM    791 2HG2 VAL A  74     -12.376  12.338  17.979  1.00  0.00           H  
ATOM    792 3HG2 VAL A  74     -10.990  11.342  17.476  1.00  0.00           H  
ATOM    793  N   LEU A  75      -9.844  14.529  14.333  1.00 11.25           N  
ATOM    794  CA  LEU A  75      -9.379  15.585  13.438  1.00 11.59           C  
ATOM    795  C   LEU A  75     -10.138  15.571  12.123  1.00  9.57           C  
ATOM    796  O   LEU A  75     -10.418  16.609  11.546  1.00  9.33           O  
ATOM    797  CB  LEU A  75      -7.884  15.383  13.188  1.00 11.77           C  
ATOM    798  CG  LEU A  75      -6.843  15.984  14.088  1.00 15.59           C  
ATOM    799  CD1 LEU A  75      -7.157  15.832  15.563  1.00 13.94           C  
ATOM    800  CD2 LEU A  75      -5.547  15.373  13.625  1.00 15.67           C  
ATOM    801  H   LEU A  75      -9.192  13.823  14.642  1.00  0.00           H  
ATOM    802  HA  LEU A  75      -9.542  16.547  13.924  1.00  0.00           H  
ATOM    803 1HB  LEU A  75      -7.670  14.315  13.201  1.00  0.00           H  
ATOM    804 2HB  LEU A  75      -7.641  15.768  12.197  1.00  0.00           H  
ATOM    805  HG  LEU A  75      -6.846  17.068  13.976  1.00  0.00           H  
ATOM    806 1HD1 LEU A  75      -6.363  16.289  16.153  1.00  0.00           H  
ATOM    807 2HD1 LEU A  75      -8.102  16.325  15.785  1.00  0.00           H  
ATOM    808 3HD1 LEU A  75      -7.231  14.774  15.811  1.00  0.00           H  
ATOM    809 1HD2 LEU A  75      -4.726  15.759  14.231  1.00  0.00           H  
ATOM    810 2HD2 LEU A  75      -5.599  14.290  13.730  1.00  0.00           H  
ATOM    811 3HD2 LEU A  75      -5.379  15.631  12.578  1.00  0.00           H  
ATOM    812  N   LEU A  76     -10.425  14.363  11.656  1.00 10.06           N  
ATOM    813  CA  LEU A  76     -11.163  14.131  10.425  1.00 11.54           C  
ATOM    814  C   LEU A  76     -12.551  14.772  10.491  1.00 10.51           C  
ATOM    815  O   LEU A  76     -12.924  15.528   9.583  1.00  8.97           O  
ATOM    816  CB  LEU A  76     -11.352  12.642  10.189  1.00 11.29           C  
ATOM    817  CG  LEU A  76     -12.225  12.141   9.024  1.00 11.88           C  
ATOM    818  CD1 LEU A  76     -11.669  12.633   7.672  1.00  9.65           C  
ATOM    819  CD2 LEU A  76     -12.296  10.629   9.130  1.00 10.01           C  
ATOM    820  H   LEU A  76     -10.109  13.571  12.197  1.00  0.00           H  
ATOM    821  HA  LEU A  76     -10.587  14.544   9.596  1.00  0.00           H  
ATOM    822 1HB  LEU A  76     -10.375  12.188  10.026  1.00  0.00           H  
ATOM    823 2HB  LEU A  76     -11.790  12.201  11.084  1.00  0.00           H  
ATOM    824  HG  LEU A  76     -13.221  12.575   9.105  1.00  0.00           H  
ATOM    825 1HD1 LEU A  76     -12.300  12.266   6.864  1.00  0.00           H  
ATOM    826 2HD1 LEU A  76     -11.657  13.723   7.658  1.00  0.00           H  
ATOM    827 3HD1 LEU A  76     -10.655  12.257   7.537  1.00  0.00           H  
ATOM    828 1HD2 LEU A  76     -12.911  10.237   8.318  1.00  0.00           H  
ATOM    829 2HD2 LEU A  76     -11.292  10.212   9.059  1.00  0.00           H  
ATOM    830 3HD2 LEU A  76     -12.739  10.352  10.086  1.00  0.00           H  
ATOM    831  N   CYS A  77     -13.355  14.483  11.511  1.00  9.11           N  
ATOM    832  CA  CYS A  77     -14.659  15.143  11.576  1.00  9.38           C  
ATOM    833  C   CYS A  77     -14.563  16.636  11.887  1.00 11.22           C  
ATOM    834  O   CYS A  77     -15.466  17.401  11.502  1.00  8.98           O  
ATOM    835  CB  CYS A  77     -15.501  14.385  12.584  1.00 11.57           C  
ATOM    836  SG  CYS A  77     -15.994  12.791  11.842  1.00 14.36           S  
ATOM    837  H   CYS A  77     -13.098  13.826  12.235  1.00  0.00           H  
ATOM    838  HA  CYS A  77     -15.120  15.094  10.591  1.00  0.00           H  
ATOM    839 1HB  CYS A  77     -14.922  14.229  13.496  1.00  0.00           H  
ATOM    840 2HB  CYS A  77     -16.375  14.979  12.849  1.00  0.00           H  
ATOM    841  HG  CYS A  77     -16.663  12.339  12.901  1.00  0.00           H  
ATOM    842  N   GLY A  78     -13.448  17.089  12.498  1.00 10.31           N  
ATOM    843  CA  GLY A  78     -13.140  18.504  12.651  1.00 10.86           C  
ATOM    844  C   GLY A  78     -13.028  19.152  11.267  1.00 13.28           C  
ATOM    845  O   GLY A  78     -13.594  20.226  11.018  1.00 13.86           O  
ATOM    846  H   GLY A  78     -12.804  16.402  12.863  1.00  0.00           H  
ATOM    847 1HA  GLY A  78     -13.919  18.986  13.241  1.00  0.00           H  
ATOM    848 2HA  GLY A  78     -12.205  18.614  13.204  1.00  0.00           H  
ATOM    849  N   ALA A  79     -12.339  18.503  10.309  1.00 12.26           N  
ATOM    850  CA  ALA A  79     -12.242  18.971   8.938  1.00 12.53           C  
ATOM    851  C   ALA A  79     -13.626  18.983   8.323  1.00 14.11           C  
ATOM    852  O   ALA A  79     -13.998  19.926   7.621  1.00 15.51           O  
ATOM    853  CB  ALA A  79     -11.389  18.057   8.059  1.00  9.75           C  
ATOM    854  H   ALA A  79     -11.871  17.647  10.571  1.00  0.00           H  
ATOM    855  HA  ALA A  79     -11.771  19.954   8.949  1.00  0.00           H  
ATOM    856 1HB  ALA A  79     -11.352  18.458   7.046  1.00  0.00           H  
ATOM    857 2HB  ALA A  79     -10.379  18.002   8.464  1.00  0.00           H  
ATOM    858 3HB  ALA A  79     -11.828  17.060   8.040  1.00  0.00           H  
ATOM    859  N   VAL A  80     -14.428  17.971   8.569  1.00 13.75           N  
ATOM    860  CA  VAL A  80     -15.774  17.948   8.029  1.00 14.35           C  
ATOM    861  C   VAL A  80     -16.591  19.154   8.543  1.00 15.67           C  
ATOM    862  O   VAL A  80     -17.222  19.904   7.791  1.00 14.83           O  
ATOM    863  CB  VAL A  80     -16.438  16.585   8.429  1.00 12.81           C  
ATOM    864  CG1 VAL A  80     -17.924  16.594   8.083  1.00 12.48           C  
ATOM    865  CG2 VAL A  80     -15.735  15.428   7.687  1.00 10.62           C  
ATOM    866  H   VAL A  80     -14.113  17.198   9.138  1.00  0.00           H  
ATOM    867  HA  VAL A  80     -15.714  18.024   6.943  1.00  0.00           H  
ATOM    868  HB  VAL A  80     -16.339  16.444   9.506  1.00  0.00           H  
ATOM    869 1HG1 VAL A  80     -18.371  15.641   8.366  1.00  0.00           H  
ATOM    870 2HG1 VAL A  80     -18.419  17.400   8.623  1.00  0.00           H  
ATOM    871 3HG1 VAL A  80     -18.048  16.746   7.011  1.00  0.00           H  
ATOM    872 1HG2 VAL A  80     -16.197  14.482   7.966  1.00  0.00           H  
ATOM    873 2HG2 VAL A  80     -15.829  15.574   6.611  1.00  0.00           H  
ATOM    874 3HG2 VAL A  80     -14.679  15.410   7.959  1.00  0.00           H  
ATOM    875  N   LEU A  81     -16.566  19.386   9.847  1.00 15.20           N  
ATOM    876  CA  LEU A  81     -17.300  20.456  10.448  1.00 16.63           C  
ATOM    877  C   LEU A  81     -16.762  21.787   9.949  1.00 17.35           C  
ATOM    878  O   LEU A  81     -17.607  22.678   9.721  1.00 18.13           O  
ATOM    879  CB  LEU A  81     -17.204  20.323  11.994  1.00 15.64           C  
ATOM    880  CG  LEU A  81     -17.918  19.128  12.668  1.00 14.83           C  
ATOM    881  CD1 LEU A  81     -17.491  19.080  14.125  1.00 13.27           C  
ATOM    882  CD2 LEU A  81     -19.435  19.269  12.608  1.00 13.85           C  
ATOM    883  H   LEU A  81     -16.007  18.783  10.433  1.00  0.00           H  
ATOM    884  HA  LEU A  81     -18.342  20.376  10.141  1.00  0.00           H  
ATOM    885 1HB  LEU A  81     -16.153  20.253  12.271  1.00  0.00           H  
ATOM    886 2HB  LEU A  81     -17.617  21.224  12.446  1.00  0.00           H  
ATOM    887  HG  LEU A  81     -17.639  18.205  12.158  1.00  0.00           H  
ATOM    888 1HD1 LEU A  81     -17.980  18.243  14.621  1.00  0.00           H  
ATOM    889 2HD1 LEU A  81     -16.409  18.950  14.182  1.00  0.00           H  
ATOM    890 3HD1 LEU A  81     -17.770  20.009  14.617  1.00  0.00           H  
ATOM    891 1HD2 LEU A  81     -19.902  18.410  13.090  1.00  0.00           H  
ATOM    892 2HD2 LEU A  81     -19.737  20.182  13.123  1.00  0.00           H  
ATOM    893 3HD2 LEU A  81     -19.757  19.319  11.567  1.00  0.00           H  
ATOM    894  N   SER A  82     -15.457  21.986   9.717  1.00 15.02           N  
ATOM    895  CA  SER A  82     -15.064  23.274   9.204  1.00 17.79           C  
ATOM    896  C   SER A  82     -15.634  23.490   7.802  1.00 17.83           C  
ATOM    897  O   SER A  82     -16.043  24.602   7.447  1.00 21.37           O  
ATOM    898  CB  SER A  82     -13.557  23.409   9.194  1.00 18.64           C  
ATOM    899  OG  SER A  82     -12.932  22.569   8.250  1.00 28.14           O  
ATOM    900  H   SER A  82     -14.748  21.286   9.882  1.00  0.00           H  
ATOM    901  HA  SER A  82     -15.476  24.046   9.855  1.00  0.00           H  
ATOM    902 1HB  SER A  82     -13.286  24.439   8.973  1.00  0.00           H  
ATOM    903 2HB  SER A  82     -13.165  23.169  10.182  1.00  0.00           H  
ATOM    904  HG  SER A  82     -13.635  22.065   7.837  1.00  0.00           H  
ATOM    905  N   ARG A  83     -15.791  22.461   6.984  1.00 18.93           N  
ATOM    906  CA  ARG A  83     -16.399  22.606   5.664  1.00 18.64           C  
ATOM    907  C   ARG A  83     -17.875  22.943   5.798  1.00 19.00           C  
ATOM    908  O   ARG A  83     -18.384  23.764   5.018  1.00 19.70           O  
ATOM    909  CB  ARG A  83     -16.258  21.337   4.880  1.00 20.49           C  
ATOM    910  CG  ARG A  83     -14.792  21.178   4.512  1.00 25.45           C  
ATOM    911  CD  ARG A  83     -14.583  19.831   3.860  1.00 30.80           C  
ATOM    912  NE  ARG A  83     -15.212  19.794   2.557  1.00 36.00           N  
ATOM    913  CZ  ARG A  83     -16.075  18.847   2.196  1.00 39.37           C  
ATOM    914  NH1 ARG A  83     -16.436  17.845   3.022  1.00 40.52           N  
ATOM    915  NH2 ARG A  83     -16.577  18.936   0.965  1.00 39.42           N1+
ATOM    916  H   ARG A  83     -15.479  21.547   7.284  1.00  0.00           H  
ATOM    917  HA  ARG A  83     -15.883  23.406   5.129  1.00  0.00           H  
ATOM    918 1HB  ARG A  83     -16.606  20.499   5.481  1.00  0.00           H  
ATOM    919 2HB  ARG A  83     -16.885  21.384   3.991  1.00  0.00           H  
ATOM    920 1HG  ARG A  83     -14.506  21.967   3.816  1.00  0.00           H  
ATOM    921 2HG  ARG A  83     -14.180  21.246   5.411  1.00  0.00           H  
ATOM    922 1HD  ARG A  83     -13.516  19.645   3.744  1.00  0.00           H  
ATOM    923 2HD  ARG A  83     -15.019  19.053   4.487  1.00  0.00           H  
ATOM    924  HE  ARG A  83     -14.976  20.525   1.899  1.00  0.00           H  
ATOM    925 1HH1 ARG A  83     -16.046  17.793   3.952  1.00  0.00           H  
ATOM    926 2HH1 ARG A  83     -17.093  17.145   2.710  1.00  0.00           H  
ATOM    927 1HH2 ARG A  83     -16.297  19.695   0.360  1.00  0.00           H  
ATOM    928 2HH2 ARG A  83     -17.236  18.245   0.638  1.00  0.00           H  
ATOM    929  N   VAL A  84     -18.576  22.359   6.768  1.00 17.17           N  
ATOM    930  CA  VAL A  84     -19.999  22.639   6.994  1.00 18.49           C  
ATOM    931  C   VAL A  84     -20.125  24.107   7.420  1.00 20.39           C  
ATOM    932  O   VAL A  84     -20.920  24.850   6.836  1.00 22.01           O  
ATOM    933  CB  VAL A  84     -20.579  21.680   8.102  1.00 14.67           C  
ATOM    934  CG1 VAL A  84     -21.988  22.061   8.511  1.00 15.35           C  
ATOM    935  CG2 VAL A  84     -20.596  20.253   7.547  1.00 12.45           C  
ATOM    936  H   VAL A  84     -18.103  21.700   7.368  1.00  0.00           H  
ATOM    937  HA  VAL A  84     -20.539  22.462   6.062  1.00  0.00           H  
ATOM    938  HB  VAL A  84     -19.942  21.734   8.985  1.00  0.00           H  
ATOM    939 1HG1 VAL A  84     -22.343  21.371   9.276  1.00  0.00           H  
ATOM    940 2HG1 VAL A  84     -21.991  23.075   8.910  1.00  0.00           H  
ATOM    941 3HG1 VAL A  84     -22.645  22.008   7.644  1.00  0.00           H  
ATOM    942 1HG2 VAL A  84     -20.994  19.575   8.301  1.00  0.00           H  
ATOM    943 2HG2 VAL A  84     -21.225  20.217   6.657  1.00  0.00           H  
ATOM    944 3HG2 VAL A  84     -19.581  19.951   7.287  1.00  0.00           H  
ATOM    945  N   ASP A  85     -19.318  24.586   8.360  1.00 18.32           N  
ATOM    946  CA  ASP A  85     -19.337  25.974   8.759  1.00 19.24           C  
ATOM    947  C   ASP A  85     -19.032  26.917   7.614  1.00 20.43           C  
ATOM    948  O   ASP A  85     -19.607  28.007   7.527  1.00 20.82           O  
ATOM    949  CB  ASP A  85     -18.324  26.228   9.864  1.00 16.39           C  
ATOM    950  CG  ASP A  85     -18.694  25.692  11.245  1.00 17.58           C  
ATOM    951  OD1 ASP A  85     -19.828  25.287  11.495  1.00 15.71           O  
ATOM    952  OD2 ASP A  85     -17.819  25.703  12.100  1.00 16.82           O1-
ATOM    953  H   ASP A  85     -18.670  23.953   8.808  1.00  0.00           H  
ATOM    954  HA  ASP A  85     -20.332  26.213   9.137  1.00  0.00           H  
ATOM    955 1HB  ASP A  85     -17.368  25.778   9.591  1.00  0.00           H  
ATOM    956 2HB  ASP A  85     -18.162  27.301   9.970  1.00  0.00           H  
ATOM    957  N   ALA A  86     -18.141  26.502   6.722  1.00 19.87           N  
ATOM    958  CA  ALA A  86     -17.813  27.292   5.543  1.00 23.25           C  
ATOM    959  C   ALA A  86     -18.827  27.199   4.370  1.00 25.35           C  
ATOM    960  O   ALA A  86     -18.645  27.829   3.325  1.00 27.30           O  
ATOM    961  CB  ALA A  86     -16.428  26.859   5.064  1.00 20.24           C  
ATOM    962  H   ALA A  86     -17.678  25.615   6.863  1.00  0.00           H  
ATOM    963  HA  ALA A  86     -17.797  28.342   5.832  1.00  0.00           H  
ATOM    964 1HB  ALA A  86     -16.154  27.433   4.180  1.00  0.00           H  
ATOM    965 2HB  ALA A  86     -15.699  27.035   5.855  1.00  0.00           H  
ATOM    966 3HB  ALA A  86     -16.445  25.799   4.817  1.00  0.00           H  
ATOM    967  N   GLY A  87     -19.903  26.406   4.476  1.00 25.81           N  
ATOM    968  CA  GLY A  87     -20.896  26.282   3.438  1.00 26.59           C  
ATOM    969  C   GLY A  87     -20.484  25.325   2.322  1.00 29.16           C  
ATOM    970  O   GLY A  87     -21.145  25.322   1.279  1.00 31.56           O  
ATOM    971  H   GLY A  87     -20.013  25.876   5.327  1.00  0.00           H  
ATOM    972 1HA  GLY A  87     -21.831  25.928   3.871  1.00  0.00           H  
ATOM    973 2HA  GLY A  87     -21.093  27.259   3.002  1.00  0.00           H  
ATOM    974  N   GLN A  88     -19.422  24.513   2.474  1.00 28.00           N  
ATOM    975  CA  GLN A  88     -18.923  23.590   1.454  1.00 27.21           C  
ATOM    976  C   GLN A  88     -19.450  22.166   1.675  1.00 26.39           C  
ATOM    977  O   GLN A  88     -19.197  21.254   0.883  1.00 26.22           O  
ATOM    978  CB  GLN A  88     -17.400  23.499   1.482  1.00 30.68           C  
ATOM    979  CG  GLN A  88     -16.591  24.740   1.108  1.00 36.28           C  
ATOM    980  CD  GLN A  88     -15.079  24.561   1.319  1.00 38.56           C  
ATOM    981  NE2 GLN A  88     -14.502  24.643   2.510  1.00 41.34           N  
ATOM    982  OE1 GLN A  88     -14.321  24.330   0.391  1.00 41.70           O  
ATOM    983  H   GLN A  88     -18.951  24.562   3.366  1.00  0.00           H  
ATOM    984  HA  GLN A  88     -19.223  23.960   0.475  1.00  0.00           H  
ATOM    985 1HB  GLN A  88     -17.071  23.223   2.483  1.00  0.00           H  
ATOM    986 2HB  GLN A  88     -17.071  22.716   0.801  1.00  0.00           H  
ATOM    987 1HG  GLN A  88     -16.760  24.967   0.055  1.00  0.00           H  
ATOM    988 2HG  GLN A  88     -16.920  25.576   1.726  1.00  0.00           H  
ATOM    989 1HE2 GLN A  88     -13.514  24.519   2.597  1.00  0.00           H  
ATOM    990 2HE2 GLN A  88     -15.056  24.828   3.321  1.00  0.00           H  
ATOM    991  N   GLU A  89     -20.142  21.881   2.782  1.00 24.67           N  
ATOM    992  CA  GLU A  89     -20.563  20.529   3.087  1.00 22.06           C  
ATOM    993  C   GLU A  89     -21.802  20.665   3.936  1.00 20.36           C  
ATOM    994  O   GLU A  89     -22.072  21.767   4.404  1.00 20.51           O  
ATOM    995  CB  GLU A  89     -19.437  19.812   3.846  1.00 21.01           C  
ATOM    996  CG  GLU A  89     -19.711  18.375   4.270  1.00 23.46           C  
ATOM    997  CD  GLU A  89     -20.121  17.429   3.140  1.00 25.15           C  
ATOM    998  OE1 GLU A  89     -19.256  16.750   2.584  1.00 24.05           O  
ATOM    999  OE2 GLU A  89     -21.311  17.355   2.829  1.00 25.47           O1-
ATOM   1000  H   GLU A  89     -20.380  22.626   3.423  1.00  0.00           H  
ATOM   1001  HA  GLU A  89     -20.757  20.006   2.149  1.00  0.00           H  
ATOM   1002 1HB  GLU A  89     -18.539  19.794   3.229  1.00  0.00           H  
ATOM   1003 2HB  GLU A  89     -19.198  20.369   4.752  1.00  0.00           H  
ATOM   1004 1HG  GLU A  89     -18.812  17.966   4.732  1.00  0.00           H  
ATOM   1005 2HG  GLU A  89     -20.503  18.371   5.015  1.00  0.00           H  
ATOM   1006  N   GLN A  90     -22.599  19.618   4.113  1.00 19.90           N  
ATOM   1007  CA  GLN A  90     -23.753  19.624   4.994  1.00 23.69           C  
ATOM   1008  C   GLN A  90     -23.733  18.343   5.817  1.00 21.06           C  
ATOM   1009  O   GLN A  90     -23.635  17.224   5.314  1.00 17.30           O  
ATOM   1010  CB  GLN A  90     -25.085  19.728   4.180  1.00 27.07           C  
ATOM   1011  CG  GLN A  90     -25.258  21.136   3.535  1.00 36.00           C  
ATOM   1012  CD  GLN A  90     -25.983  22.252   4.343  1.00 42.32           C  
ATOM   1013  NE2 GLN A  90     -26.656  23.198   3.689  1.00 41.74           N  
ATOM   1014  OE1 GLN A  90     -25.940  22.318   5.586  1.00 45.52           O  
ATOM   1015  H   GLN A  90     -22.378  18.778   3.597  1.00  0.00           H  
ATOM   1016  HA  GLN A  90     -23.684  20.490   5.650  1.00  0.00           H  
ATOM   1017 1HB  GLN A  90     -25.094  18.969   3.397  1.00  0.00           H  
ATOM   1018 2HB  GLN A  90     -25.930  19.526   4.839  1.00  0.00           H  
ATOM   1019 1HG  GLN A  90     -24.273  21.547   3.312  1.00  0.00           H  
ATOM   1020 2HG  GLN A  90     -25.836  21.035   2.616  1.00  0.00           H  
ATOM   1021 1HE2 GLN A  90     -27.126  23.921   4.197  1.00  0.00           H  
ATOM   1022 2HE2 GLN A  90     -26.690  23.186   2.689  1.00  0.00           H  
ATOM   1023  N   LEU A  91     -23.841  18.524   7.114  1.00 19.60           N  
ATOM   1024  CA  LEU A  91     -23.778  17.426   8.046  1.00 20.41           C  
ATOM   1025  C   LEU A  91     -24.886  16.372   7.844  1.00 19.79           C  
ATOM   1026  O   LEU A  91     -24.720  15.176   8.150  1.00 16.77           O  
ATOM   1027  CB  LEU A  91     -23.782  18.106   9.425  1.00 22.07           C  
ATOM   1028  CG  LEU A  91     -23.027  17.525  10.629  1.00 23.60           C  
ATOM   1029  CD1 LEU A  91     -21.565  17.190  10.352  1.00 21.42           C  
ATOM   1030  CD2 LEU A  91     -23.109  18.579  11.706  1.00 24.33           C  
ATOM   1031  H   LEU A  91     -23.971  19.461   7.468  1.00  0.00           H  
ATOM   1032  HA  LEU A  91     -22.853  16.877   7.871  1.00  0.00           H  
ATOM   1033 1HB  LEU A  91     -23.378  19.112   9.317  1.00  0.00           H  
ATOM   1034 2HB  LEU A  91     -24.814  18.187   9.769  1.00  0.00           H  
ATOM   1035  HG  LEU A  91     -23.504  16.597  10.945  1.00  0.00           H  
ATOM   1036 1HD1 LEU A  91     -21.108  16.786  11.256  1.00  0.00           H  
ATOM   1037 2HD1 LEU A  91     -21.507  16.450   9.554  1.00  0.00           H  
ATOM   1038 3HD1 LEU A  91     -21.036  18.093  10.051  1.00  0.00           H  
ATOM   1039 1HD2 LEU A  91     -22.589  18.229  12.599  1.00  0.00           H  
ATOM   1040 2HD2 LEU A  91     -22.641  19.498  11.352  1.00  0.00           H  
ATOM   1041 3HD2 LEU A  91     -24.155  18.773  11.948  1.00  0.00           H  
ATOM   1042  N   GLY A  92     -26.020  16.812   7.282  1.00 18.86           N  
ATOM   1043  CA  GLY A  92     -27.117  15.931   7.011  1.00 17.76           C  
ATOM   1044  C   GLY A  92     -26.990  15.266   5.666  1.00 18.67           C  
ATOM   1045  O   GLY A  92     -27.854  14.461   5.353  1.00 20.13           O  
ATOM   1046  H   GLY A  92     -26.104  17.790   7.042  1.00  0.00           H  
ATOM   1047 1HA  GLY A  92     -27.169  15.167   7.786  1.00  0.00           H  
ATOM   1048 2HA  GLY A  92     -28.050  16.491   7.048  1.00  0.00           H  
ATOM   1049  N   ARG A  93     -25.983  15.494   4.836  1.00 19.77           N  
ATOM   1050  CA  ARG A  93     -25.918  14.885   3.509  1.00 20.74           C  
ATOM   1051  C   ARG A  93     -25.776  13.370   3.642  1.00 21.96           C  
ATOM   1052  O   ARG A  93     -25.058  12.877   4.515  1.00 20.32           O  
ATOM   1053  CB  ARG A  93     -24.733  15.459   2.740  1.00 21.96           C  
ATOM   1054  CG  ARG A  93     -24.678  14.919   1.335  1.00 21.87           C  
ATOM   1055  CD  ARG A  93     -23.680  15.692   0.525  1.00 24.29           C  
ATOM   1056  NE  ARG A  93     -22.312  15.449   0.932  1.00 24.20           N  
ATOM   1057  CZ  ARG A  93     -21.612  14.394   0.522  1.00 26.63           C  
ATOM   1058  NH1 ARG A  93     -22.123  13.471  -0.293  1.00 27.89           N  
ATOM   1059  NH2 ARG A  93     -20.351  14.283   0.906  1.00 25.73           N1+
ATOM   1060  H   ARG A  93     -25.238  16.108   5.133  1.00  0.00           H  
ATOM   1061  HA  ARG A  93     -26.839  15.123   2.974  1.00  0.00           H  
ATOM   1062 1HB  ARG A  93     -24.810  16.544   2.709  1.00  0.00           H  
ATOM   1063 2HB  ARG A  93     -23.807  15.211   3.259  1.00  0.00           H  
ATOM   1064 1HG  ARG A  93     -24.383  13.869   1.358  1.00  0.00           H  
ATOM   1065 2HG  ARG A  93     -25.661  15.010   0.871  1.00  0.00           H  
ATOM   1066 1HD  ARG A  93     -23.767  15.411  -0.525  1.00  0.00           H  
ATOM   1067 2HD  ARG A  93     -23.872  16.759   0.632  1.00  0.00           H  
ATOM   1068  HE  ARG A  93     -21.882  16.118   1.558  1.00  0.00           H  
ATOM   1069 1HH1 ARG A  93     -23.074  13.559  -0.623  1.00  0.00           H  
ATOM   1070 2HH1 ARG A  93     -21.560  12.684  -0.583  1.00  0.00           H  
ATOM   1071 1HH2 ARG A  93     -19.938  14.989   1.498  1.00  0.00           H  
ATOM   1072 2HH2 ARG A  93     -19.801  13.490   0.607  1.00  0.00           H  
ATOM   1073  N   ARG A  94     -26.518  12.625   2.818  1.00 22.09           N  
ATOM   1074  CA  ARG A  94     -26.485  11.176   2.859  1.00 21.27           C  
ATOM   1075  C   ARG A  94     -25.437  10.688   1.887  1.00 22.52           C  
ATOM   1076  O   ARG A  94     -25.341  11.116   0.719  1.00 24.42           O  
ATOM   1077  CB  ARG A  94     -27.844  10.637   2.480  1.00 22.48           C  
ATOM   1078  CG  ARG A  94     -27.973   9.122   2.611  1.00 25.20           C  
ATOM   1079  CD  ARG A  94     -29.430   8.717   2.424  1.00 26.44           C  
ATOM   1080  NE  ARG A  94     -30.197   9.223   3.548  1.00 30.29           N  
ATOM   1081  CZ  ARG A  94     -30.359   8.538   4.686  1.00 30.20           C  
ATOM   1082  NH1 ARG A  94     -29.835   7.316   4.858  1.00 30.69           N  
ATOM   1083  NH2 ARG A  94     -30.983   9.141   5.702  1.00 29.77           N1+
ATOM   1084  H   ARG A  94     -27.117  13.086   2.149  1.00  0.00           H  
ATOM   1085  HA  ARG A  94     -26.244  10.862   3.875  1.00  0.00           H  
ATOM   1086 1HB  ARG A  94     -28.605  11.096   3.109  1.00  0.00           H  
ATOM   1087 2HB  ARG A  94     -28.068  10.908   1.448  1.00  0.00           H  
ATOM   1088 1HG  ARG A  94     -27.363   8.637   1.848  1.00  0.00           H  
ATOM   1089 2HG  ARG A  94     -27.634   8.810   3.599  1.00  0.00           H  
ATOM   1090 1HD  ARG A  94     -29.809   9.141   1.494  1.00  0.00           H  
ATOM   1091 2HD  ARG A  94     -29.504   7.631   2.382  1.00  0.00           H  
ATOM   1092  HE  ARG A  94     -30.625  10.135   3.454  1.00  0.00           H  
ATOM   1093 1HH1 ARG A  94     -29.302   6.886   4.115  1.00  0.00           H  
ATOM   1094 2HH1 ARG A  94     -29.974   6.823   5.729  1.00  0.00           H  
ATOM   1095 1HH2 ARG A  94     -31.319  10.089   5.598  1.00  0.00           H  
ATOM   1096 2HH2 ARG A  94     -31.119   8.650   6.574  1.00  0.00           H  
ATOM   1097  N   ILE A  95     -24.614   9.784   2.402  1.00 20.91           N  
ATOM   1098  CA  ILE A  95     -23.591   9.143   1.619  1.00 19.11           C  
ATOM   1099  C   ILE A  95     -24.057   7.711   1.378  1.00 19.58           C  
ATOM   1100  O   ILE A  95     -24.493   6.973   2.264  1.00 17.14           O  
ATOM   1101  CB  ILE A  95     -22.271   9.252   2.413  1.00 18.42           C  
ATOM   1102  CG1 ILE A  95     -21.895  10.735   2.447  1.00 20.85           C  
ATOM   1103  CG2 ILE A  95     -21.150   8.377   1.791  1.00 17.32           C  
ATOM   1104  CD1 ILE A  95     -20.678  11.127   3.309  1.00 24.26           C  
ATOM   1105  H   ILE A  95     -24.713   9.538   3.376  1.00  0.00           H  
ATOM   1106  HA  ILE A  95     -23.502   9.668   0.669  1.00  0.00           H  
ATOM   1107  HB  ILE A  95     -22.434   8.919   3.438  1.00  0.00           H  
ATOM   1108 1HG1 ILE A  95     -21.685  11.080   1.436  1.00  0.00           H  
ATOM   1109 2HG1 ILE A  95     -22.739  11.315   2.823  1.00  0.00           H  
ATOM   1110 1HG2 ILE A  95     -20.237   8.483   2.378  1.00  0.00           H  
ATOM   1111 2HG2 ILE A  95     -21.461   7.333   1.790  1.00  0.00           H  
ATOM   1112 3HG2 ILE A  95     -20.960   8.699   0.767  1.00  0.00           H  
ATOM   1113 1HD1 ILE A  95     -20.521  12.204   3.247  1.00  0.00           H  
ATOM   1114 2HD1 ILE A  95     -20.861  10.846   4.347  1.00  0.00           H  
ATOM   1115 3HD1 ILE A  95     -19.792  10.611   2.943  1.00  0.00           H  
ATOM   1116  N   HIS A  96     -24.032   7.312   0.130  1.00 18.35           N  
ATOM   1117  CA  HIS A  96     -24.413   5.943  -0.158  1.00 21.50           C  
ATOM   1118  C   HIS A  96     -23.077   5.225  -0.306  1.00 22.35           C  
ATOM   1119  O   HIS A  96     -22.072   5.852  -0.651  1.00 25.89           O  
ATOM   1120  CB  HIS A  96     -25.217   5.895  -1.446  1.00 24.40           C  
ATOM   1121  CG  HIS A  96     -26.550   6.599  -1.301  1.00 26.15           C  
ATOM   1122  CD2 HIS A  96     -26.802   7.885  -1.727  1.00 27.37           C  
ATOM   1123  ND1 HIS A  96     -27.657   6.131  -0.720  1.00 29.51           N  
ATOM   1124  CE1 HIS A  96     -28.575   7.075  -0.772  1.00 27.05           C  
ATOM   1125  NE2 HIS A  96     -28.044   8.118  -1.377  1.00 28.93           N  
ATOM   1126  H   HIS A  96     -23.760   7.917  -0.632  1.00  0.00           H  
ATOM   1127  HA  HIS A  96     -25.034   5.560   0.651  1.00  0.00           H  
ATOM   1128 1HB  HIS A  96     -24.646   6.365  -2.249  1.00  0.00           H  
ATOM   1129 2HB  HIS A  96     -25.386   4.857  -1.730  1.00  0.00           H  
ATOM   1130  HD2 HIS A  96     -26.135   8.575  -2.242  1.00  0.00           H  
ATOM   1131  HE1 HIS A  96     -29.590   6.999  -0.380  1.00  0.00           H  
ATOM   1132  HE2 HIS A  96     -28.511   8.995  -1.562  1.00  0.00           H  
ATOM   1133  N   TYR A  97     -22.971   3.953  -0.025  1.00 19.07           N  
ATOM   1134  CA  TYR A  97     -21.748   3.215  -0.172  1.00 16.04           C  
ATOM   1135  C   TYR A  97     -22.208   1.785  -0.316  1.00 15.86           C  
ATOM   1136  O   TYR A  97     -23.386   1.506  -0.129  1.00 17.29           O  
ATOM   1137  CB  TYR A  97     -20.862   3.443   1.088  1.00 13.08           C  
ATOM   1138  CG  TYR A  97     -21.513   3.195   2.452  1.00 11.41           C  
ATOM   1139  CD1 TYR A  97     -22.243   4.187   3.099  1.00  9.89           C  
ATOM   1140  CD2 TYR A  97     -21.374   1.947   3.008  1.00 13.02           C  
ATOM   1141  CE1 TYR A  97     -22.836   3.932   4.306  1.00 11.73           C  
ATOM   1142  CE2 TYR A  97     -21.982   1.670   4.207  1.00 13.52           C  
ATOM   1143  CZ  TYR A  97     -22.700   2.667   4.841  1.00 13.69           C  
ATOM   1144  OH  TYR A  97     -23.272   2.358   6.063  1.00 15.54           O  
ATOM   1145  H   TYR A  97     -23.795   3.476   0.313  1.00  0.00           H  
ATOM   1146  HA  TYR A  97     -21.223   3.587  -1.053  1.00  0.00           H  
ATOM   1147 1HB  TYR A  97     -19.987   2.793   1.041  1.00  0.00           H  
ATOM   1148 2HB  TYR A  97     -20.504   4.472   1.100  1.00  0.00           H  
ATOM   1149  HD1 TYR A  97     -22.347   5.173   2.646  1.00  0.00           H  
ATOM   1150  HD2 TYR A  97     -20.785   1.185   2.498  1.00  0.00           H  
ATOM   1151  HE1 TYR A  97     -23.407   4.713   4.808  1.00  0.00           H  
ATOM   1152  HE2 TYR A  97     -21.895   0.676   4.646  1.00  0.00           H  
ATOM   1153  HH  TYR A  97     -23.090   1.440   6.280  1.00  0.00           H  
ATOM   1154  N   SER A  98     -21.399   0.798  -0.572  1.00 16.44           N  
ATOM   1155  CA  SER A  98     -21.917  -0.525  -0.808  1.00 19.75           C  
ATOM   1156  C   SER A  98     -20.962  -1.462  -0.117  1.00 21.53           C  
ATOM   1157  O   SER A  98     -19.938  -1.019   0.414  1.00 20.96           O  
ATOM   1158  CB  SER A  98     -21.970  -0.789  -2.328  1.00 20.35           C  
ATOM   1159  OG  SER A  98     -20.667  -0.845  -2.843  1.00 16.91           O  
ATOM   1160  H   SER A  98     -20.401   0.947  -0.610  1.00  0.00           H  
ATOM   1161  HA  SER A  98     -22.929  -0.577  -0.400  1.00  0.00           H  
ATOM   1162 1HB  SER A  98     -22.490  -1.728  -2.517  1.00  0.00           H  
ATOM   1163 2HB  SER A  98     -22.536   0.002  -2.816  1.00  0.00           H  
ATOM   1164  HG  SER A  98     -20.083  -0.659  -2.105  1.00  0.00           H  
ATOM   1165  N   GLN A  99     -21.256  -2.765  -0.171  1.00 23.64           N  
ATOM   1166  CA  GLN A  99     -20.495  -3.785   0.534  1.00 24.82           C  
ATOM   1167  C   GLN A  99     -19.042  -3.778   0.104  1.00 22.70           C  
ATOM   1168  O   GLN A  99     -18.153  -4.025   0.895  1.00 22.35           O  
ATOM   1169  CB  GLN A  99     -21.098  -5.126   0.242  1.00 30.57           C  
ATOM   1170  CG  GLN A  99     -20.743  -6.214   1.231  1.00 38.50           C  
ATOM   1171  CD  GLN A  99     -21.590  -7.439   0.921  1.00 44.16           C  
ATOM   1172  NE2 GLN A  99     -20.959  -8.508   0.461  1.00 46.45           N  
ATOM   1173  OE1 GLN A  99     -22.819  -7.428   1.039  1.00 45.79           O  
ATOM   1174  H   GLN A  99     -22.049  -3.042  -0.731  1.00  0.00           H  
ATOM   1175  HA  GLN A  99     -20.557  -3.585   1.604  1.00  0.00           H  
ATOM   1176 1HB  GLN A  99     -22.185  -5.040   0.221  1.00  0.00           H  
ATOM   1177 2HB  GLN A  99     -20.778  -5.461  -0.746  1.00  0.00           H  
ATOM   1178 1HG  GLN A  99     -19.683  -6.451   1.131  1.00  0.00           H  
ATOM   1179 2HG  GLN A  99     -20.952  -5.855   2.240  1.00  0.00           H  
ATOM   1180 1HE2 GLN A  99     -21.473  -9.338   0.242  1.00  0.00           H  
ATOM   1181 2HE2 GLN A  99     -19.968  -8.487   0.332  1.00  0.00           H  
ATOM   1182  N   ASN A 100     -18.759  -3.416  -1.137  1.00 21.23           N  
ATOM   1183  CA  ASN A 100     -17.403  -3.380  -1.656  1.00 22.94           C  
ATOM   1184  C   ASN A 100     -16.545  -2.332  -0.941  1.00 21.67           C  
ATOM   1185  O   ASN A 100     -15.322  -2.307  -1.094  1.00 21.94           O  
ATOM   1186  CB  ASN A 100     -17.412  -3.042  -3.148  1.00 24.67           C  
ATOM   1187  CG  ASN A 100     -17.970  -4.145  -4.031  1.00 30.67           C  
ATOM   1188  ND2 ASN A 100     -17.503  -5.377  -3.876  1.00 31.58           N  
ATOM   1189  OD1 ASN A 100     -18.853  -3.929  -4.870  1.00 32.42           O  
ATOM   1190  H   ASN A 100     -19.525  -3.159  -1.742  1.00  0.00           H  
ATOM   1191  HA  ASN A 100     -16.953  -4.363  -1.521  1.00  0.00           H  
ATOM   1192 1HB  ASN A 100     -18.007  -2.144  -3.316  1.00  0.00           H  
ATOM   1193 2HB  ASN A 100     -16.395  -2.828  -3.479  1.00  0.00           H  
ATOM   1194 1HD2 ASN A 100     -17.855  -6.120  -4.445  1.00  0.00           H  
ATOM   1195 2HD2 ASN A 100     -16.796  -5.562  -3.192  1.00  0.00           H  
ATOM   1196  N   ASP A 101     -17.149  -1.418  -0.193  1.00 19.06           N  
ATOM   1197  CA  ASP A 101     -16.410  -0.385   0.507  1.00 18.30           C  
ATOM   1198  C   ASP A 101     -15.948  -0.764   1.886  1.00 18.03           C  
ATOM   1199  O   ASP A 101     -15.079  -0.080   2.422  1.00 16.82           O  
ATOM   1200  CB  ASP A 101     -17.235   0.869   0.686  1.00 18.85           C  
ATOM   1201  CG  ASP A 101     -17.521   1.535  -0.639  1.00 22.11           C  
ATOM   1202  OD1 ASP A 101     -16.568   2.029  -1.265  1.00 20.49           O  
ATOM   1203  OD2 ASP A 101     -18.692   1.515  -1.029  1.00 19.55           O1-
ATOM   1204  H   ASP A 101     -18.155  -1.443  -0.111  1.00  0.00           H  
ATOM   1205  HA  ASP A 101     -15.528  -0.129  -0.084  1.00  0.00           H  
ATOM   1206 1HB  ASP A 101     -18.177   0.619   1.176  1.00  0.00           H  
ATOM   1207 2HB  ASP A 101     -16.704   1.567   1.336  1.00  0.00           H  
ATOM   1208  N   LEU A 102     -16.553  -1.792   2.479  1.00 15.73           N  
ATOM   1209  CA  LEU A 102     -16.328  -2.139   3.857  1.00 16.09           C  
ATOM   1210  C   LEU A 102     -14.927  -2.638   4.094  1.00 18.36           C  
ATOM   1211  O   LEU A 102     -14.360  -3.393   3.289  1.00 18.60           O  
ATOM   1212  CB  LEU A 102     -17.385  -3.176   4.219  1.00 15.72           C  
ATOM   1213  CG  LEU A 102     -18.770  -2.821   4.852  1.00 20.69           C  
ATOM   1214  CD1 LEU A 102     -19.427  -1.592   4.270  1.00 17.64           C  
ATOM   1215  CD2 LEU A 102     -19.688  -3.998   4.632  1.00 17.76           C  
ATOM   1216  H   LEU A 102     -17.193  -2.347   1.929  1.00  0.00           H  
ATOM   1217  HA  LEU A 102     -16.451  -1.243   4.463  1.00  0.00           H  
ATOM   1218 1HB  LEU A 102     -17.652  -3.727   3.319  1.00  0.00           H  
ATOM   1219 2HB  LEU A 102     -16.953  -3.876   4.936  1.00  0.00           H  
ATOM   1220  HG  LEU A 102     -18.645  -2.632   5.917  1.00  0.00           H  
ATOM   1221 1HD1 LEU A 102     -20.382  -1.421   4.766  1.00  0.00           H  
ATOM   1222 2HD1 LEU A 102     -18.780  -0.727   4.422  1.00  0.00           H  
ATOM   1223 3HD1 LEU A 102     -19.594  -1.739   3.203  1.00  0.00           H  
ATOM   1224 1HD2 LEU A 102     -20.667  -3.780   5.063  1.00  0.00           H  
ATOM   1225 2HD2 LEU A 102     -19.797  -4.180   3.562  1.00  0.00           H  
ATOM   1226 3HD2 LEU A 102     -19.268  -4.881   5.112  1.00  0.00           H  
ATOM   1227  N   VAL A 103     -14.284  -2.151   5.150  1.00 16.98           N  
ATOM   1228  CA  VAL A 103     -12.979  -2.698   5.506  1.00 17.19           C  
ATOM   1229  C   VAL A 103     -13.092  -3.358   6.884  1.00 18.14           C  
ATOM   1230  O   VAL A 103     -14.159  -3.324   7.508  1.00 17.83           O  
ATOM   1231  CB  VAL A 103     -11.891  -1.583   5.507  1.00 17.63           C  
ATOM   1232  CG1 VAL A 103     -11.840  -0.935   4.112  1.00 15.10           C  
ATOM   1233  CG2 VAL A 103     -12.187  -0.547   6.584  1.00 13.70           C  
ATOM   1234  H   VAL A 103     -14.676  -1.411   5.713  1.00  0.00           H  
ATOM   1235  HA  VAL A 103     -12.705  -3.447   4.765  1.00  0.00           H  
ATOM   1236  HB  VAL A 103     -10.921  -2.038   5.705  1.00  0.00           H  
ATOM   1237 1HG1 VAL A 103     -11.079  -0.153   4.101  1.00  0.00           H  
ATOM   1238 2HG1 VAL A 103     -11.591  -1.692   3.368  1.00  0.00           H  
ATOM   1239 3HG1 VAL A 103     -12.811  -0.500   3.877  1.00  0.00           H  
ATOM   1240 1HG2 VAL A 103     -11.416   0.223   6.570  1.00  0.00           H  
ATOM   1241 2HG2 VAL A 103     -13.160  -0.090   6.392  1.00  0.00           H  
ATOM   1242 3HG2 VAL A 103     -12.201  -1.030   7.561  1.00  0.00           H  
ATOM   1243  N   GLU A 104     -12.042  -4.011   7.390  1.00 17.27           N  
ATOM   1244  CA  GLU A 104     -12.059  -4.653   8.705  1.00 21.09           C  
ATOM   1245  C   GLU A 104     -12.444  -3.687   9.814  1.00 18.69           C  
ATOM   1246  O   GLU A 104     -12.052  -2.531   9.772  1.00 20.37           O  
ATOM   1247  CB  GLU A 104     -10.679  -5.258   9.014  1.00 24.28           C  
ATOM   1248  CG  GLU A 104      -9.508  -4.267   9.052  1.00 33.83           C  
ATOM   1249  CD  GLU A 104      -8.125  -4.912   9.185  1.00 39.91           C  
ATOM   1250  OE1 GLU A 104      -7.676  -5.586   8.249  1.00 42.50           O  
ATOM   1251  OE2 GLU A 104      -7.480  -4.720  10.220  1.00 43.84           O1-
ATOM   1252  H   GLU A 104     -11.202  -4.057   6.831  1.00  0.00           H  
ATOM   1253  HA  GLU A 104     -12.799  -5.453   8.691  1.00  0.00           H  
ATOM   1254 1HB  GLU A 104     -10.708  -5.755   9.983  1.00  0.00           H  
ATOM   1255 2HB  GLU A 104     -10.436  -6.012   8.265  1.00  0.00           H  
ATOM   1256 1HG  GLU A 104      -9.515  -3.676   8.136  1.00  0.00           H  
ATOM   1257 2HG  GLU A 104      -9.649  -3.586   9.890  1.00  0.00           H  
ATOM   1258  N   TYR A 105     -13.219  -4.160  10.776  1.00 17.97           N  
ATOM   1259  CA  TYR A 105     -13.703  -3.432  11.937  1.00 18.47           C  
ATOM   1260  C   TYR A 105     -14.464  -2.171  11.527  1.00 19.58           C  
ATOM   1261  O   TYR A 105     -14.096  -1.014  11.732  1.00 18.88           O  
ATOM   1262  CB  TYR A 105     -12.538  -3.053  12.903  1.00 21.54           C  
ATOM   1263  CG  TYR A 105     -13.148  -2.490  14.178  1.00 26.90           C  
ATOM   1264  CD1 TYR A 105     -13.741  -3.346  15.089  1.00 28.51           C  
ATOM   1265  CD2 TYR A 105     -13.195  -1.125  14.381  1.00 27.82           C  
ATOM   1266  CE1 TYR A 105     -14.398  -2.839  16.189  1.00 28.51           C  
ATOM   1267  CE2 TYR A 105     -13.849  -0.617  15.475  1.00 28.56           C  
ATOM   1268  CZ  TYR A 105     -14.451  -1.478  16.367  1.00 30.59           C  
ATOM   1269  OH  TYR A 105     -15.138  -0.963  17.448  1.00 32.16           O  
ATOM   1270  H   TYR A 105     -13.479  -5.129  10.659  1.00  0.00           H  
ATOM   1271  HA  TYR A 105     -14.399  -4.072  12.480  1.00  0.00           H  
ATOM   1272 1HB  TYR A 105     -11.936  -3.939  13.111  1.00  0.00           H  
ATOM   1273 2HB  TYR A 105     -11.890  -2.322  12.421  1.00  0.00           H  
ATOM   1274  HD1 TYR A 105     -13.689  -4.425  14.937  1.00  0.00           H  
ATOM   1275  HD2 TYR A 105     -12.715  -0.452  13.670  1.00  0.00           H  
ATOM   1276  HE1 TYR A 105     -14.864  -3.516  16.906  1.00  0.00           H  
ATOM   1277  HE2 TYR A 105     -13.890   0.461  15.633  1.00  0.00           H  
ATOM   1278  HH  TYR A 105     -15.112  -0.003  17.415  1.00  0.00           H  
ATOM   1279  N   SER A 106     -15.619  -2.457  10.939  1.00 18.38           N  
ATOM   1280  CA  SER A 106     -16.571  -1.445  10.565  1.00 20.00           C  
ATOM   1281  C   SER A 106     -17.958  -1.860  11.063  1.00 21.78           C  
ATOM   1282  O   SER A 106     -18.903  -1.942  10.265  1.00 21.74           O  
ATOM   1283  CB  SER A 106     -16.523  -1.276   9.028  1.00 19.30           C  
ATOM   1284  OG  SER A 106     -15.222  -0.786   8.703  1.00 22.15           O  
ATOM   1285  H   SER A 106     -15.834  -3.426  10.753  1.00  0.00           H  
ATOM   1286  HA  SER A 106     -16.287  -0.507  11.048  1.00  0.00           H  
ATOM   1287 1HB  SER A 106     -16.725  -2.234   8.551  1.00  0.00           H  
ATOM   1288 2HB  SER A 106     -17.303  -0.584   8.715  1.00  0.00           H  
ATOM   1289  HG  SER A 106     -14.744  -0.730   9.534  1.00  0.00           H  
ATOM   1290  N   PRO A 107     -18.163  -2.076  12.385  1.00 22.01           N  
ATOM   1291  CA  PRO A 107     -19.378  -2.683  12.920  1.00 21.23           C  
ATOM   1292  C   PRO A 107     -20.661  -1.888  12.692  1.00 21.03           C  
ATOM   1293  O   PRO A 107     -21.776  -2.390  12.799  1.00 22.11           O  
ATOM   1294  CB  PRO A 107     -19.068  -2.887  14.395  1.00 21.71           C  
ATOM   1295  CG  PRO A 107     -17.935  -1.929  14.665  1.00 24.49           C  
ATOM   1296  CD  PRO A 107     -17.127  -2.048  13.386  1.00 22.37           C  
ATOM   1297  HA  PRO A 107     -19.547  -3.650  12.424  1.00  0.00           H  
ATOM   1298 1HB  PRO A 107     -19.962  -2.675  15.000  1.00  0.00           H  
ATOM   1299 2HB  PRO A 107     -18.797  -3.938  14.581  1.00  0.00           H  
ATOM   1300 1HG  PRO A 107     -18.327  -0.920  14.856  1.00  0.00           H  
ATOM   1301 2HG  PRO A 107     -17.388  -2.234  15.570  1.00  0.00           H  
ATOM   1302 1HD  PRO A 107     -16.479  -1.165  13.278  1.00  0.00           H  
ATOM   1303 2HD  PRO A 107     -16.528  -2.970  13.413  1.00  0.00           H  
ATOM   1304  N   VAL A 108     -20.528  -0.606  12.394  1.00 19.82           N  
ATOM   1305  CA  VAL A 108     -21.686   0.246  12.197  1.00 18.51           C  
ATOM   1306  C   VAL A 108     -22.017   0.382  10.721  1.00 19.60           C  
ATOM   1307  O   VAL A 108     -23.201   0.168  10.405  1.00 19.90           O  
ATOM   1308  CB  VAL A 108     -21.463   1.677  12.778  1.00 18.27           C  
ATOM   1309  CG1 VAL A 108     -22.670   2.481  12.405  1.00 16.57           C  
ATOM   1310  CG2 VAL A 108     -21.249   1.679  14.302  1.00 15.58           C  
ATOM   1311  H   VAL A 108     -19.604  -0.208  12.300  1.00  0.00           H  
ATOM   1312  HA  VAL A 108     -22.534  -0.200  12.717  1.00  0.00           H  
ATOM   1313  HB  VAL A 108     -20.579   2.113  12.314  1.00  0.00           H  
ATOM   1314 1HG1 VAL A 108     -22.563   3.496  12.790  1.00  0.00           H  
ATOM   1315 2HG1 VAL A 108     -22.765   2.512  11.321  1.00  0.00           H  
ATOM   1316 3HG1 VAL A 108     -23.560   2.022  12.835  1.00  0.00           H  
ATOM   1317 1HG2 VAL A 108     -21.098   2.701  14.647  1.00  0.00           H  
ATOM   1318 2HG2 VAL A 108     -22.124   1.256  14.793  1.00  0.00           H  
ATOM   1319 3HG2 VAL A 108     -20.371   1.081  14.547  1.00  0.00           H  
ATOM   1320  N   THR A 109     -21.072   0.710   9.805  1.00 17.77           N  
ATOM   1321  CA  THR A 109     -21.460   0.946   8.422  1.00 16.85           C  
ATOM   1322  C   THR A 109     -22.037  -0.284   7.722  1.00 19.68           C  
ATOM   1323  O   THR A 109     -22.949  -0.185   6.866  1.00 17.44           O  
ATOM   1324  CB  THR A 109     -20.249   1.524   7.652  1.00 14.80           C  
ATOM   1325  CG2 THR A 109     -19.890   2.917   8.209  1.00 14.36           C  
ATOM   1326  OG1 THR A 109     -19.137   0.657   7.775  1.00 13.05           O  
ATOM   1327  H   THR A 109     -20.100   0.796  10.065  1.00  0.00           H  
ATOM   1328  HA  THR A 109     -22.273   1.672   8.409  1.00  0.00           H  
ATOM   1329  HB  THR A 109     -20.494   1.605   6.593  1.00  0.00           H  
ATOM   1330  HG1 THR A 109     -19.376  -0.091   8.327  1.00  0.00           H  
ATOM   1331 1HG2 THR A 109     -19.036   3.319   7.663  1.00  0.00           H  
ATOM   1332 2HG2 THR A 109     -20.742   3.586   8.091  1.00  0.00           H  
ATOM   1333 3HG2 THR A 109     -19.638   2.834   9.265  1.00  0.00           H  
ATOM   1334  N   GLU A 110     -21.580  -1.469   8.148  1.00 19.76           N  
ATOM   1335  CA  GLU A 110     -22.064  -2.709   7.533  1.00 24.72           C  
ATOM   1336  C   GLU A 110     -23.560  -2.893   7.764  1.00 25.47           C  
ATOM   1337  O   GLU A 110     -24.232  -3.587   6.990  1.00 28.24           O  
ATOM   1338  CB  GLU A 110     -21.317  -3.927   8.105  1.00 26.81           C  
ATOM   1339  CG  GLU A 110     -21.695  -4.197   9.565  1.00 30.94           C  
ATOM   1340  CD  GLU A 110     -20.933  -5.270  10.322  1.00 35.69           C  
ATOM   1341  OE1 GLU A 110     -19.904  -5.738   9.829  1.00 35.52           O  
ATOM   1342  OE2 GLU A 110     -21.393  -5.605  11.430  1.00 37.94           O1-
ATOM   1343  H   GLU A 110     -20.902  -1.521   8.896  1.00  0.00           H  
ATOM   1344  HA  GLU A 110     -21.875  -2.659   6.459  1.00  0.00           H  
ATOM   1345 1HB  GLU A 110     -21.548  -4.809   7.505  1.00  0.00           H  
ATOM   1346 2HB  GLU A 110     -20.241  -3.760   8.038  1.00  0.00           H  
ATOM   1347 1HG  GLU A 110     -21.566  -3.279  10.138  1.00  0.00           H  
ATOM   1348 2HG  GLU A 110     -22.745  -4.478   9.611  1.00  0.00           H  
ATOM   1349  N   LYS A 111     -24.104  -2.189   8.767  1.00 23.76           N  
ATOM   1350  CA  LYS A 111     -25.510  -2.282   9.116  1.00 25.29           C  
ATOM   1351  C   LYS A 111     -26.424  -1.339   8.342  1.00 24.95           C  
ATOM   1352  O   LYS A 111     -27.651  -1.347   8.537  1.00 24.01           O  
ATOM   1353  CB  LYS A 111     -25.680  -1.984  10.577  1.00 28.62           C  
ATOM   1354  CG  LYS A 111     -25.058  -2.960  11.578  1.00 34.38           C  
ATOM   1355  CD  LYS A 111     -25.305  -2.344  12.979  1.00 39.46           C  
ATOM   1356  CE  LYS A 111     -26.801  -2.139  13.330  1.00 41.75           C  
ATOM   1357  NZ  LYS A 111     -26.959  -1.442  14.594  1.00 43.47           N1+
ATOM   1358  H   LYS A 111     -23.507  -1.571   9.296  1.00  0.00           H  
ATOM   1359  HA  LYS A 111     -25.849  -3.300   8.917  1.00  0.00           H  
ATOM   1360 1HB  LYS A 111     -25.252  -1.006  10.800  1.00  0.00           H  
ATOM   1361 2HB  LYS A 111     -26.742  -1.939  10.818  1.00  0.00           H  
ATOM   1362 1HG  LYS A 111     -25.530  -3.937  11.476  1.00  0.00           H  
ATOM   1363 2HG  LYS A 111     -23.993  -3.069  11.367  1.00  0.00           H  
ATOM   1364 1HD  LYS A 111     -24.875  -2.994  13.743  1.00  0.00           H  
ATOM   1365 2HD  LYS A 111     -24.819  -1.370  13.039  1.00  0.00           H  
ATOM   1366 1HE  LYS A 111     -27.284  -1.563  12.543  1.00  0.00           H  
ATOM   1367 2HE  LYS A 111     -27.295  -3.109  13.395  1.00  0.00           H  
ATOM   1368 1HZ  LYS A 111     -27.942  -1.324  14.794  1.00  0.00           H  
ATOM   1369 2HZ  LYS A 111     -26.526  -1.980  15.333  1.00  0.00           H  
ATOM   1370 3HZ  LYS A 111     -26.517  -0.535  14.536  1.00  0.00           H  
ATOM   1371  N   HIS A 112     -25.877  -0.437   7.515  1.00 23.68           N  
ATOM   1372  CA  HIS A 112     -26.712   0.534   6.826  1.00 22.81           C  
ATOM   1373  C   HIS A 112     -26.466   0.531   5.343  1.00 21.72           C  
ATOM   1374  O   HIS A 112     -26.695   1.526   4.649  1.00 22.39           O  
ATOM   1375  CB  HIS A 112     -26.463   1.936   7.367  1.00 23.34           C  
ATOM   1376  CG  HIS A 112     -26.858   2.051   8.824  1.00 24.84           C  
ATOM   1377  CD2 HIS A 112     -28.123   2.304   9.291  1.00 25.34           C  
ATOM   1378  ND1 HIS A 112     -26.084   1.819   9.879  1.00 26.42           N  
ATOM   1379  CE1 HIS A 112     -26.819   1.895  10.960  1.00 24.56           C  
ATOM   1380  NE2 HIS A 112     -28.040   2.183  10.597  1.00 25.54           N  
ATOM   1381  H   HIS A 112     -24.880  -0.425   7.363  1.00  0.00           H  
ATOM   1382  HA  HIS A 112     -27.761   0.290   6.988  1.00  0.00           H  
ATOM   1383 1HB  HIS A 112     -25.407   2.185   7.258  1.00  0.00           H  
ATOM   1384 2HB  HIS A 112     -27.031   2.658   6.781  1.00  0.00           H  
ATOM   1385  HD2 HIS A 112     -29.020   2.540   8.719  1.00  0.00           H  
ATOM   1386  HE1 HIS A 112     -26.469   1.746  11.982  1.00  0.00           H  
ATOM   1387  HE2 HIS A 112     -28.828   2.301  11.218  1.00  0.00           H  
ATOM   1388  N   LEU A 113     -26.055  -0.621   4.831  1.00 21.22           N  
ATOM   1389  CA  LEU A 113     -25.772  -0.739   3.413  1.00 23.07           C  
ATOM   1390  C   LEU A 113     -26.979  -0.394   2.552  1.00 23.45           C  
ATOM   1391  O   LEU A 113     -26.824   0.295   1.534  1.00 22.71           O  
ATOM   1392  CB  LEU A 113     -25.304  -2.164   3.063  1.00 21.89           C  
ATOM   1393  CG  LEU A 113     -23.910  -2.568   3.564  1.00 23.39           C  
ATOM   1394  CD1 LEU A 113     -23.627  -4.043   3.309  1.00 24.93           C  
ATOM   1395  CD2 LEU A 113     -22.877  -1.767   2.804  1.00 23.40           C  
ATOM   1396  H   LEU A 113     -25.935  -1.431   5.425  1.00  0.00           H  
ATOM   1397  HA  LEU A 113     -24.973  -0.042   3.162  1.00  0.00           H  
ATOM   1398 1HB  LEU A 113     -26.015  -2.875   3.478  1.00  0.00           H  
ATOM   1399 2HB  LEU A 113     -25.302  -2.273   1.979  1.00  0.00           H  
ATOM   1400  HG  LEU A 113     -23.832  -2.360   4.633  1.00  0.00           H  
ATOM   1401 1HD1 LEU A 113     -22.632  -4.292   3.678  1.00  0.00           H  
ATOM   1402 2HD1 LEU A 113     -24.368  -4.650   3.831  1.00  0.00           H  
ATOM   1403 3HD1 LEU A 113     -23.679  -4.243   2.239  1.00  0.00           H  
ATOM   1404 1HD2 LEU A 113     -21.880  -2.041   3.146  1.00  0.00           H  
ATOM   1405 2HD2 LEU A 113     -22.966  -1.977   1.738  1.00  0.00           H  
ATOM   1406 3HD2 LEU A 113     -23.043  -0.703   2.978  1.00  0.00           H  
ATOM   1407  N   THR A 114     -28.178  -0.763   3.005  1.00 22.88           N  
ATOM   1408  CA  THR A 114     -29.350  -0.482   2.201  1.00 23.33           C  
ATOM   1409  C   THR A 114     -29.653   0.996   2.129  1.00 22.88           C  
ATOM   1410  O   THR A 114     -29.931   1.491   1.027  1.00 23.08           O  
ATOM   1411  CB  THR A 114     -30.568  -1.237   2.767  1.00 24.99           C  
ATOM   1412  CG2 THR A 114     -31.858  -0.826   2.040  1.00 24.34           C  
ATOM   1413  OG1 THR A 114     -30.296  -2.649   2.638  1.00 25.69           O  
ATOM   1414  H   THR A 114     -28.291  -1.236   3.891  1.00  0.00           H  
ATOM   1415  HA  THR A 114     -29.163  -0.826   1.183  1.00  0.00           H  
ATOM   1416  HB  THR A 114     -30.673  -1.014   3.828  1.00  0.00           H  
ATOM   1417  HG1 THR A 114     -29.437  -2.772   2.226  1.00  0.00           H  
ATOM   1418 1HG2 THR A 114     -32.702  -1.374   2.458  1.00  0.00           H  
ATOM   1419 2HG2 THR A 114     -32.022   0.245   2.166  1.00  0.00           H  
ATOM   1420 3HG2 THR A 114     -31.768  -1.058   0.979  1.00  0.00           H  
ATOM   1421  N   ASP A 115     -29.573   1.727   3.251  1.00 21.84           N  
ATOM   1422  CA  ASP A 115     -30.002   3.110   3.253  1.00 20.42           C  
ATOM   1423  C   ASP A 115     -28.954   4.174   3.269  1.00 20.50           C  
ATOM   1424  O   ASP A 115     -29.252   5.344   2.989  1.00 22.31           O  
ATOM   1425  CB  ASP A 115     -30.945   3.333   4.412  1.00 22.22           C  
ATOM   1426  CG  ASP A 115     -32.190   2.471   4.225  1.00 25.36           C  
ATOM   1427  OD1 ASP A 115     -32.797   2.568   3.153  1.00 25.52           O  
ATOM   1428  OD2 ASP A 115     -32.521   1.692   5.121  1.00 24.98           O1-
ATOM   1429  H   ASP A 115     -29.214   1.323   4.104  1.00  0.00           H  
ATOM   1430  HA  ASP A 115     -30.526   3.310   2.318  1.00  0.00           H  
ATOM   1431 1HB  ASP A 115     -30.441   3.079   5.344  1.00  0.00           H  
ATOM   1432 2HB  ASP A 115     -31.216   4.388   4.464  1.00  0.00           H  
ATOM   1433  N   GLY A 116     -27.715   3.770   3.497  1.00 19.57           N  
ATOM   1434  CA  GLY A 116     -26.651   4.748   3.565  1.00 18.93           C  
ATOM   1435  C   GLY A 116     -26.671   5.430   4.910  1.00 17.72           C  
ATOM   1436  O   GLY A 116     -27.474   5.088   5.775  1.00 20.10           O  
ATOM   1437  H   GLY A 116     -27.493   2.793   3.623  1.00  0.00           H  
ATOM   1438 1HA  GLY A 116     -25.691   4.256   3.404  1.00  0.00           H  
ATOM   1439 2HA  GLY A 116     -26.776   5.478   2.768  1.00  0.00           H  
ATOM   1440  N   MET A 117     -25.823   6.412   5.131  1.00 18.56           N  
ATOM   1441  CA  MET A 117     -25.713   7.089   6.421  1.00 17.01           C  
ATOM   1442  C   MET A 117     -25.429   8.549   6.177  1.00 16.07           C  
ATOM   1443  O   MET A 117     -24.815   8.904   5.174  1.00 16.46           O  
ATOM   1444  CB  MET A 117     -24.563   6.532   7.233  1.00 16.03           C  
ATOM   1445  CG  MET A 117     -24.849   5.165   7.749  1.00 17.34           C  
ATOM   1446  SD  MET A 117     -23.484   4.389   8.618  1.00 19.32           S  
ATOM   1447  CE  MET A 117     -23.556   5.371  10.085  1.00 17.12           C  
ATOM   1448  H   MET A 117     -25.227   6.703   4.370  1.00  0.00           H  
ATOM   1449  HA  MET A 117     -26.637   6.926   6.978  1.00  0.00           H  
ATOM   1450 1HB  MET A 117     -23.665   6.498   6.617  1.00  0.00           H  
ATOM   1451 2HB  MET A 117     -24.357   7.194   8.076  1.00  0.00           H  
ATOM   1452 1HG  MET A 117     -25.692   5.203   8.436  1.00  0.00           H  
ATOM   1453 2HG  MET A 117     -25.117   4.511   6.918  1.00  0.00           H  
ATOM   1454 1HE  MET A 117     -22.777   5.049  10.776  1.00  0.00           H  
ATOM   1455 2HE  MET A 117     -23.404   6.420   9.828  1.00  0.00           H  
ATOM   1456 3HE  MET A 117     -24.532   5.251  10.556  1.00  0.00           H  
ATOM   1457  N   THR A 118     -25.817   9.433   7.058  1.00 15.18           N  
ATOM   1458  CA  THR A 118     -25.519  10.834   6.844  1.00 15.60           C  
ATOM   1459  C   THR A 118     -24.076  11.076   7.287  1.00 16.11           C  
ATOM   1460  O   THR A 118     -23.500  10.216   7.978  1.00 14.83           O  
ATOM   1461  CB  THR A 118     -26.508  11.717   7.660  1.00 16.90           C  
ATOM   1462  CG2 THR A 118     -27.976  11.462   7.297  1.00 15.53           C  
ATOM   1463  OG1 THR A 118     -26.272  11.430   9.046  1.00 16.97           O  
ATOM   1464  H   THR A 118     -26.321   9.161   7.890  1.00  0.00           H  
ATOM   1465  HA  THR A 118     -25.642  11.053   5.783  1.00  0.00           H  
ATOM   1466  HB  THR A 118     -26.293  12.770   7.474  1.00  0.00           H  
ATOM   1467  HG1 THR A 118     -25.594  10.754   9.121  1.00  0.00           H  
ATOM   1468 1HG2 THR A 118     -28.618  12.105   7.898  1.00  0.00           H  
ATOM   1469 2HG2 THR A 118     -28.132  11.678   6.239  1.00  0.00           H  
ATOM   1470 3HG2 THR A 118     -28.224  10.419   7.495  1.00  0.00           H  
ATOM   1471  N   VAL A 119     -23.494  12.230   6.939  1.00 15.14           N  
ATOM   1472  CA  VAL A 119     -22.159  12.610   7.417  1.00 15.31           C  
ATOM   1473  C   VAL A 119     -22.125  12.630   8.949  1.00 14.90           C  
ATOM   1474  O   VAL A 119     -21.231  12.054   9.578  1.00 14.68           O  
ATOM   1475  CB  VAL A 119     -21.782  13.992   6.838  1.00 13.81           C  
ATOM   1476  CG1 VAL A 119     -20.536  14.536   7.474  1.00 11.01           C  
ATOM   1477  CG2 VAL A 119     -21.462  13.829   5.341  1.00 15.90           C  
ATOM   1478  H   VAL A 119     -23.993  12.858   6.324  1.00  0.00           H  
ATOM   1479  HA  VAL A 119     -21.441  11.866   7.069  1.00  0.00           H  
ATOM   1480  HB  VAL A 119     -22.625  14.671   6.969  1.00  0.00           H  
ATOM   1481 1HG1 VAL A 119     -20.302  15.510   7.042  1.00  0.00           H  
ATOM   1482 2HG1 VAL A 119     -20.693  14.645   8.548  1.00  0.00           H  
ATOM   1483 3HG1 VAL A 119     -19.707  13.852   7.295  1.00  0.00           H  
ATOM   1484 1HG2 VAL A 119     -21.195  14.798   4.918  1.00  0.00           H  
ATOM   1485 2HG2 VAL A 119     -20.628  13.137   5.220  1.00  0.00           H  
ATOM   1486 3HG2 VAL A 119     -22.336  13.435   4.823  1.00  0.00           H  
ATOM   1487  N   ARG A 120     -23.155  13.213   9.546  1.00 13.67           N  
ATOM   1488  CA  ARG A 120     -23.331  13.245  10.986  1.00 16.31           C  
ATOM   1489  C   ARG A 120     -23.236  11.834  11.526  1.00 15.00           C  
ATOM   1490  O   ARG A 120     -22.453  11.592  12.443  1.00 17.74           O  
ATOM   1491  CB  ARG A 120     -24.701  13.823  11.340  1.00 16.59           C  
ATOM   1492  CG  ARG A 120     -25.008  13.949  12.827  1.00 24.31           C  
ATOM   1493  CD  ARG A 120     -26.463  14.385  13.075  1.00 30.29           C  
ATOM   1494  NE  ARG A 120     -26.779  15.632  12.387  1.00 34.55           N  
ATOM   1495  CZ  ARG A 120     -26.501  16.841  12.887  1.00 39.36           C  
ATOM   1496  NH1 ARG A 120     -25.918  17.009  14.093  1.00 41.20           N  
ATOM   1497  NH2 ARG A 120     -26.834  17.902  12.148  1.00 39.02           N1+
ATOM   1498  H   ARG A 120     -23.844  13.656   8.958  1.00  0.00           H  
ATOM   1499  HA  ARG A 120     -22.559  13.886  11.415  1.00  0.00           H  
ATOM   1500 1HB  ARG A 120     -24.797  14.818  10.908  1.00  0.00           H  
ATOM   1501 2HB  ARG A 120     -25.481  13.200  10.903  1.00  0.00           H  
ATOM   1502 1HG  ARG A 120     -24.853  12.986  13.314  1.00  0.00           H  
ATOM   1503 2HG  ARG A 120     -24.348  14.692  13.275  1.00  0.00           H  
ATOM   1504 1HD  ARG A 120     -27.140  13.612  12.713  1.00  0.00           H  
ATOM   1505 2HD  ARG A 120     -26.621  14.534  14.143  1.00  0.00           H  
ATOM   1506  HE  ARG A 120     -27.232  15.568  11.485  1.00  0.00           H  
ATOM   1507 1HH1 ARG A 120     -25.677  16.205  14.655  1.00  0.00           H  
ATOM   1508 2HH1 ARG A 120     -25.724  17.939  14.435  1.00  0.00           H  
ATOM   1509 1HH2 ARG A 120     -27.279  17.773  11.249  1.00  0.00           H  
ATOM   1510 2HH2 ARG A 120     -26.643  18.833  12.487  1.00  0.00           H  
ATOM   1511  N   GLU A 121     -23.997  10.876  10.991  1.00 15.10           N  
ATOM   1512  CA  GLU A 121     -23.934   9.530  11.523  1.00 14.48           C  
ATOM   1513  C   GLU A 121     -22.570   8.863  11.354  1.00 11.94           C  
ATOM   1514  O   GLU A 121     -22.098   8.100  12.206  1.00  9.92           O  
ATOM   1515  CB  GLU A 121     -24.956   8.652  10.851  1.00 17.55           C  
ATOM   1516  CG  GLU A 121     -26.358   9.077  11.218  1.00 23.48           C  
ATOM   1517  CD  GLU A 121     -27.339   8.268  10.414  1.00 25.94           C  
ATOM   1518  OE1 GLU A 121     -27.789   7.234  10.880  1.00 34.60           O  
ATOM   1519  OE2 GLU A 121     -27.626   8.644   9.300  1.00 28.53           O1-
ATOM   1520  H   GLU A 121     -24.619  11.071  10.220  1.00  0.00           H  
ATOM   1521  HA  GLU A 121     -24.154   9.569  12.590  1.00  0.00           H  
ATOM   1522 1HB  GLU A 121     -24.828   8.709   9.770  1.00  0.00           H  
ATOM   1523 2HB  GLU A 121     -24.798   7.616  11.147  1.00  0.00           H  
ATOM   1524 1HG  GLU A 121     -26.508   8.918  12.286  1.00  0.00           H  
ATOM   1525 2HG  GLU A 121     -26.469  10.142  11.020  1.00  0.00           H  
ATOM   1526  N   LEU A 122     -21.918   9.117  10.221  1.00 11.96           N  
ATOM   1527  CA  LEU A 122     -20.632   8.487   9.960  1.00 10.49           C  
ATOM   1528  C   LEU A 122     -19.585   9.039  10.915  1.00  8.99           C  
ATOM   1529  O   LEU A 122     -18.757   8.281  11.411  1.00  8.91           O  
ATOM   1530  CB  LEU A 122     -20.270   8.736   8.511  1.00  8.38           C  
ATOM   1531  CG  LEU A 122     -21.142   7.950   7.516  1.00  7.93           C  
ATOM   1532  CD1 LEU A 122     -20.893   8.454   6.143  1.00  8.54           C  
ATOM   1533  CD2 LEU A 122     -20.866   6.477   7.607  1.00  6.80           C  
ATOM   1534  H   LEU A 122     -22.307   9.746   9.533  1.00  0.00           H  
ATOM   1535  HA  LEU A 122     -20.730   7.416  10.136  1.00  0.00           H  
ATOM   1536 1HB  LEU A 122     -20.372   9.799   8.305  1.00  0.00           H  
ATOM   1537 2HB  LEU A 122     -19.228   8.456   8.360  1.00  0.00           H  
ATOM   1538  HG  LEU A 122     -22.195   8.125   7.739  1.00  0.00           H  
ATOM   1539 1HD1 LEU A 122     -21.510   7.900   5.435  1.00  0.00           H  
ATOM   1540 2HD1 LEU A 122     -21.147   9.513   6.092  1.00  0.00           H  
ATOM   1541 3HD1 LEU A 122     -19.842   8.318   5.891  1.00  0.00           H  
ATOM   1542 1HD2 LEU A 122     -21.496   5.943   6.892  1.00  0.00           H  
ATOM   1543 2HD2 LEU A 122     -19.817   6.287   7.376  1.00  0.00           H  
ATOM   1544 3HD2 LEU A 122     -21.086   6.126   8.614  1.00  0.00           H  
ATOM   1545  N   CYS A 123     -19.602  10.327  11.244  1.00 10.29           N  
ATOM   1546  CA  CYS A 123     -18.705  10.861  12.247  1.00 10.24           C  
ATOM   1547  C   CYS A 123     -19.049  10.237  13.578  1.00 10.72           C  
ATOM   1548  O   CYS A 123     -18.111   9.883  14.299  1.00 11.26           O  
ATOM   1549  CB  CYS A 123     -18.836  12.359  12.335  1.00 10.31           C  
ATOM   1550  SG  CYS A 123     -17.946  13.119  10.953  1.00 14.11           S  
ATOM   1551  H   CYS A 123     -20.254  10.948  10.786  1.00  0.00           H  
ATOM   1552  HA  CYS A 123     -17.682  10.620  11.959  1.00  0.00           H  
ATOM   1553 1HB  CYS A 123     -19.891  12.635  12.309  1.00  0.00           H  
ATOM   1554 2HB  CYS A 123     -18.431  12.703  13.287  1.00  0.00           H  
ATOM   1555  HG  CYS A 123     -18.223  14.383  11.274  1.00  0.00           H  
ATOM   1556  N   SER A 124     -20.309  10.017  13.970  1.00 10.62           N  
ATOM   1557  CA  SER A 124     -20.573   9.307  15.216  1.00 12.49           C  
ATOM   1558  C   SER A 124     -19.924   7.924  15.202  1.00 14.10           C  
ATOM   1559  O   SER A 124     -19.148   7.576  16.099  1.00 13.77           O  
ATOM   1560  CB  SER A 124     -22.067   9.170  15.418  1.00 13.49           C  
ATOM   1561  OG  SER A 124     -22.357   8.454  16.617  1.00 13.35           O  
ATOM   1562  H   SER A 124     -21.088  10.336  13.410  1.00  0.00           H  
ATOM   1563  HA  SER A 124     -20.154   9.888  16.039  1.00  0.00           H  
ATOM   1564 1HB  SER A 124     -22.519  10.159  15.465  1.00  0.00           H  
ATOM   1565 2HB  SER A 124     -22.502   8.649  14.567  1.00  0.00           H  
ATOM   1566  HG  SER A 124     -21.508   8.228  17.005  1.00  0.00           H  
ATOM   1567  N   ALA A 125     -20.136   7.125  14.145  1.00 13.67           N  
ATOM   1568  CA  ALA A 125     -19.537   5.806  14.071  1.00 11.83           C  
ATOM   1569  C   ALA A 125     -18.031   5.887  14.050  1.00 10.80           C  
ATOM   1570  O   ALA A 125     -17.368   5.083  14.703  1.00 11.50           O  
ATOM   1571  CB  ALA A 125     -19.996   5.095  12.809  1.00 11.01           C  
ATOM   1572  H   ALA A 125     -20.723   7.443  13.386  1.00  0.00           H  
ATOM   1573  HA  ALA A 125     -19.865   5.235  14.940  1.00  0.00           H  
ATOM   1574 1HB  ALA A 125     -19.540   4.105  12.763  1.00  0.00           H  
ATOM   1575 2HB  ALA A 125     -21.082   4.993  12.823  1.00  0.00           H  
ATOM   1576 3HB  ALA A 125     -19.697   5.673  11.936  1.00  0.00           H  
ATOM   1577  N   ALA A 126     -17.470   6.839  13.322  1.00  9.87           N  
ATOM   1578  CA  ALA A 126     -16.032   6.970  13.205  1.00 11.48           C  
ATOM   1579  C   ALA A 126     -15.416   7.269  14.563  1.00 10.66           C  
ATOM   1580  O   ALA A 126     -14.347   6.759  14.873  1.00  9.16           O  
ATOM   1581  CB  ALA A 126     -15.694   8.105  12.221  1.00 11.44           C  
ATOM   1582  H   ALA A 126     -18.065   7.494  12.835  1.00  0.00           H  
ATOM   1583  HA  ALA A 126     -15.637   6.030  12.820  1.00  0.00           H  
ATOM   1584 1HB  ALA A 126     -14.611   8.200  12.134  1.00  0.00           H  
ATOM   1585 2HB  ALA A 126     -16.117   7.874  11.243  1.00  0.00           H  
ATOM   1586 3HB  ALA A 126     -16.114   9.040  12.585  1.00  0.00           H  
ATOM   1587  N   ILE A 127     -16.094   8.058  15.403  1.00 10.50           N  
ATOM   1588  CA  ILE A 127     -15.547   8.402  16.710  1.00 11.57           C  
ATOM   1589  C   ILE A 127     -15.893   7.432  17.844  1.00 12.29           C  
ATOM   1590  O   ILE A 127     -14.987   6.870  18.460  1.00 11.33           O  
ATOM   1591  CB  ILE A 127     -15.984   9.827  17.010  1.00 12.23           C  
ATOM   1592  CG1 ILE A 127     -15.369  10.761  15.925  1.00 11.79           C  
ATOM   1593  CG2 ILE A 127     -15.498  10.230  18.413  1.00 14.28           C  
ATOM   1594  CD1 ILE A 127     -15.898  12.189  15.915  1.00 11.12           C  
ATOM   1595  H   ILE A 127     -16.996   8.423  15.136  1.00  0.00           H  
ATOM   1596  HA  ILE A 127     -14.460   8.340  16.656  1.00  0.00           H  
ATOM   1597  HB  ILE A 127     -17.073   9.890  16.972  1.00  0.00           H  
ATOM   1598 1HG1 ILE A 127     -14.289  10.816  16.062  1.00  0.00           H  
ATOM   1599 2HG1 ILE A 127     -15.550  10.340  14.935  1.00  0.00           H  
ATOM   1600 1HG2 ILE A 127     -15.811  11.252  18.628  1.00  0.00           H  
ATOM   1601 2HG2 ILE A 127     -15.926   9.556  19.155  1.00  0.00           H  
ATOM   1602 3HG2 ILE A 127     -14.411  10.169  18.453  1.00  0.00           H  
ATOM   1603 1HD1 ILE A 127     -15.406  12.756  15.124  1.00  0.00           H  
ATOM   1604 2HD1 ILE A 127     -16.973  12.177  15.736  1.00  0.00           H  
ATOM   1605 3HD1 ILE A 127     -15.695  12.659  16.876  1.00  0.00           H  
ATOM   1606  N   THR A 128     -17.186   7.206  18.074  1.00 11.23           N  
ATOM   1607  CA  THR A 128     -17.728   6.473  19.210  1.00 14.05           C  
ATOM   1608  C   THR A 128     -17.481   4.970  19.185  1.00 13.68           C  
ATOM   1609  O   THR A 128     -17.293   4.351  20.237  1.00 14.68           O  
ATOM   1610  CB  THR A 128     -19.209   6.858  19.191  1.00 15.32           C  
ATOM   1611  CG2 THR A 128     -20.070   6.107  20.132  1.00 22.82           C  
ATOM   1612  OG1 THR A 128     -19.194   8.283  19.311  1.00 22.60           O  
ATOM   1613  H   THR A 128     -17.819   7.588  17.387  1.00  0.00           H  
ATOM   1614  HA  THR A 128     -17.227   6.816  20.116  1.00  0.00           H  
ATOM   1615  HB  THR A 128     -19.614   6.691  18.193  1.00  0.00           H  
ATOM   1616  HG1 THR A 128     -18.288   8.588  19.389  1.00  0.00           H  
ATOM   1617 1HG2 THR A 128     -21.099   6.455  20.040  1.00  0.00           H  
ATOM   1618 2HG2 THR A 128     -20.024   5.044  19.899  1.00  0.00           H  
ATOM   1619 3HG2 THR A 128     -19.723   6.270  21.152  1.00  0.00           H  
ATOM   1620  N   MET A 129     -17.491   4.392  17.980  1.00 14.52           N  
ATOM   1621  CA  MET A 129     -17.194   3.007  17.797  1.00 14.81           C  
ATOM   1622  C   MET A 129     -15.887   2.798  17.076  1.00 15.60           C  
ATOM   1623  O   MET A 129     -15.483   1.652  16.910  1.00 15.91           O  
ATOM   1624  CB  MET A 129     -18.313   2.347  17.014  1.00 15.39           C  
ATOM   1625  CG  MET A 129     -19.595   2.045  17.779  1.00 21.13           C  
ATOM   1626  SD  MET A 129     -19.518   0.959  19.236  1.00 25.68           S  
ATOM   1627  CE  MET A 129     -19.017  -0.601  18.563  1.00 27.92           C  
ATOM   1628  H   MET A 129     -17.718   4.957  17.172  1.00  0.00           H  
ATOM   1629  HA  MET A 129     -17.117   2.540  18.778  1.00  0.00           H  
ATOM   1630 1HB  MET A 129     -18.593   2.979  16.175  1.00  0.00           H  
ATOM   1631 2HB  MET A 129     -17.962   1.398  16.607  1.00  0.00           H  
ATOM   1632 1HG  MET A 129     -20.028   2.976  18.142  1.00  0.00           H  
ATOM   1633 2HG  MET A 129     -20.314   1.573  17.111  1.00  0.00           H  
ATOM   1634 1HE  MET A 129     -18.940  -1.336  19.366  1.00  0.00           H  
ATOM   1635 2HE  MET A 129     -19.756  -0.935  17.833  1.00  0.00           H  
ATOM   1636 3HE  MET A 129     -18.049  -0.492  18.074  1.00  0.00           H  
ATOM   1637  N   SER A 130     -15.192   3.855  16.634  1.00 14.72           N  
ATOM   1638  CA  SER A 130     -13.958   3.749  15.880  1.00 13.68           C  
ATOM   1639  C   SER A 130     -14.118   2.984  14.566  1.00 13.72           C  
ATOM   1640  O   SER A 130     -13.233   2.255  14.125  1.00 13.63           O  
ATOM   1641  CB  SER A 130     -12.938   3.090  16.781  1.00 14.88           C  
ATOM   1642  OG  SER A 130     -11.690   3.603  16.461  1.00 16.49           O  
ATOM   1643  H   SER A 130     -15.562   4.771  16.845  1.00  0.00           H  
ATOM   1644  HA  SER A 130     -13.630   4.755  15.613  1.00  0.00           H  
ATOM   1645 1HB  SER A 130     -13.189   3.289  17.821  1.00  0.00           H  
ATOM   1646 2HB  SER A 130     -12.968   2.012  16.636  1.00  0.00           H  
ATOM   1647  HG  SER A 130     -11.835   4.222  15.742  1.00  0.00           H  
ATOM   1648  N   ASP A 131     -15.285   3.136  13.930  1.00 13.26           N  
ATOM   1649  CA  ASP A 131     -15.591   2.433  12.694  1.00 11.97           C  
ATOM   1650  C   ASP A 131     -14.630   2.892  11.594  1.00 10.70           C  
ATOM   1651  O   ASP A 131     -14.554   4.075  11.206  1.00 10.71           O  
ATOM   1652  CB  ASP A 131     -17.051   2.739  12.338  1.00 11.30           C  
ATOM   1653  CG  ASP A 131     -17.563   2.004  11.106  1.00 13.34           C  
ATOM   1654  OD1 ASP A 131     -17.039   2.216  10.007  1.00 12.22           O  
ATOM   1655  OD2 ASP A 131     -18.485   1.205  11.248  1.00 12.05           O1-
ATOM   1656  H   ASP A 131     -15.973   3.761  14.323  1.00  0.00           H  
ATOM   1657  HA  ASP A 131     -15.465   1.363  12.867  1.00  0.00           H  
ATOM   1658 1HB  ASP A 131     -17.693   2.474  13.178  1.00  0.00           H  
ATOM   1659 2HB  ASP A 131     -17.165   3.808  12.163  1.00  0.00           H  
ATOM   1660  N   ASN A 132     -13.942   1.922  11.019  1.00 11.14           N  
ATOM   1661  CA  ASN A 132     -12.974   2.235   9.987  1.00 10.52           C  
ATOM   1662  C   ASN A 132     -13.538   2.693   8.665  1.00 10.92           C  
ATOM   1663  O   ASN A 132     -13.022   3.658   8.070  1.00 10.28           O  
ATOM   1664  CB  ASN A 132     -12.072   1.054   9.729  1.00 10.59           C  
ATOM   1665  CG  ASN A 132     -11.061   0.875  10.841  1.00 13.70           C  
ATOM   1666  ND2 ASN A 132     -10.550  -0.331  11.021  1.00 11.88           N  
ATOM   1667  OD1 ASN A 132     -10.688   1.810  11.544  1.00 13.96           O  
ATOM   1668  H   ASN A 132     -14.078   0.959  11.290  1.00  0.00           H  
ATOM   1669  HA  ASN A 132     -12.363   3.073  10.327  1.00  0.00           H  
ATOM   1670 1HB  ASN A 132     -12.675   0.150   9.638  1.00  0.00           H  
ATOM   1671 2HB  ASN A 132     -11.548   1.196   8.783  1.00  0.00           H  
ATOM   1672 1HD2 ASN A 132      -9.880  -0.487  11.747  1.00  0.00           H  
ATOM   1673 2HD2 ASN A 132     -10.834  -1.087  10.433  1.00  0.00           H  
ATOM   1674  N   THR A 133     -14.563   2.001   8.147  1.00 10.46           N  
ATOM   1675  CA  THR A 133     -15.160   2.394   6.861  1.00 10.92           C  
ATOM   1676  C   THR A 133     -15.751   3.803   6.927  1.00 10.89           C  
ATOM   1677  O   THR A 133     -15.548   4.601   6.015  1.00 10.03           O  
ATOM   1678  CB  THR A 133     -16.281   1.412   6.433  1.00 13.47           C  
ATOM   1679  CG2 THR A 133     -16.813   1.717   5.050  1.00 14.94           C  
ATOM   1680  OG1 THR A 133     -15.730   0.103   6.356  1.00 13.20           O  
ATOM   1681  H   THR A 133     -14.936   1.200   8.637  1.00  0.00           H  
ATOM   1682  HA  THR A 133     -14.381   2.375   6.098  1.00  0.00           H  
ATOM   1683  HB  THR A 133     -17.107   1.472   7.139  1.00  0.00           H  
ATOM   1684  HG1 THR A 133     -14.815   0.123   6.646  1.00  0.00           H  
ATOM   1685 1HG2 THR A 133     -17.596   1.003   4.796  1.00  0.00           H  
ATOM   1686 2HG2 THR A 133     -17.223   2.727   5.033  1.00  0.00           H  
ATOM   1687 3HG2 THR A 133     -16.005   1.643   4.323  1.00  0.00           H  
ATOM   1688  N   ALA A 134     -16.419   4.184   8.019  1.00 10.46           N  
ATOM   1689  CA  ALA A 134     -16.996   5.507   8.156  1.00 10.15           C  
ATOM   1690  C   ALA A 134     -15.900   6.536   8.021  1.00 10.03           C  
ATOM   1691  O   ALA A 134     -16.079   7.484   7.270  1.00 10.95           O  
ATOM   1692  CB  ALA A 134     -17.665   5.682   9.527  1.00 10.21           C  
ATOM   1693  H   ALA A 134     -16.523   3.521   8.775  1.00  0.00           H  
ATOM   1694  HA  ALA A 134     -17.754   5.628   7.382  1.00  0.00           H  
ATOM   1695 1HB  ALA A 134     -18.089   6.684   9.599  1.00  0.00           H  
ATOM   1696 2HB  ALA A 134     -18.459   4.945   9.640  1.00  0.00           H  
ATOM   1697 3HB  ALA A 134     -16.926   5.543  10.312  1.00  0.00           H  
ATOM   1698  N   ALA A 135     -14.736   6.314   8.649  1.00  9.41           N  
ATOM   1699  CA  ALA A 135     -13.643   7.251   8.549  1.00 10.71           C  
ATOM   1700  C   ALA A 135     -13.153   7.350   7.107  1.00 11.25           C  
ATOM   1701  O   ALA A 135     -12.961   8.450   6.615  1.00 10.41           O  
ATOM   1702  CB  ALA A 135     -12.463   6.817   9.409  1.00 12.22           C  
ATOM   1703  H   ALA A 135     -14.618   5.477   9.202  1.00  0.00           H  
ATOM   1704  HA  ALA A 135     -13.995   8.219   8.906  1.00  0.00           H  
ATOM   1705 1HB  ALA A 135     -11.656   7.542   9.313  1.00  0.00           H  
ATOM   1706 2HB  ALA A 135     -12.776   6.757  10.452  1.00  0.00           H  
ATOM   1707 3HB  ALA A 135     -12.114   5.839   9.079  1.00  0.00           H  
ATOM   1708  N   ASN A 136     -13.013   6.234   6.389  1.00 10.32           N  
ATOM   1709  CA  ASN A 136     -12.553   6.266   5.007  1.00 13.03           C  
ATOM   1710  C   ASN A 136     -13.528   6.995   4.109  1.00 13.62           C  
ATOM   1711  O   ASN A 136     -13.100   7.773   3.252  1.00 13.64           O  
ATOM   1712  CB  ASN A 136     -12.358   4.865   4.434  1.00 11.14           C  
ATOM   1713  CG  ASN A 136     -11.092   4.212   4.947  1.00 14.37           C  
ATOM   1714  ND2 ASN A 136     -10.891   2.926   4.707  1.00 11.08           N  
ATOM   1715  OD1 ASN A 136     -10.242   4.867   5.561  1.00 13.75           O  
ATOM   1716  H   ASN A 136     -13.231   5.345   6.814  1.00  0.00           H  
ATOM   1717  HA  ASN A 136     -11.590   6.778   4.973  1.00  0.00           H  
ATOM   1718 1HB  ASN A 136     -13.212   4.240   4.699  1.00  0.00           H  
ATOM   1719 2HB  ASN A 136     -12.316   4.918   3.346  1.00  0.00           H  
ATOM   1720 1HD2 ASN A 136     -10.060   2.480   5.038  1.00  0.00           H  
ATOM   1721 2HD2 ASN A 136     -11.572   2.402   4.194  1.00  0.00           H  
ATOM   1722  N   LEU A 137     -14.831   6.783   4.343  1.00 11.48           N  
ATOM   1723  CA  LEU A 137     -15.859   7.522   3.624  1.00 12.12           C  
ATOM   1724  C   LEU A 137     -15.689   8.995   3.893  1.00 12.87           C  
ATOM   1725  O   LEU A 137     -15.652   9.824   2.974  1.00 12.02           O  
ATOM   1726  CB  LEU A 137     -17.255   7.095   4.077  1.00 11.13           C  
ATOM   1727  CG  LEU A 137     -18.070   5.931   3.429  1.00 15.66           C  
ATOM   1728  CD1 LEU A 137     -17.227   4.815   2.967  1.00 12.99           C  
ATOM   1729  CD2 LEU A 137     -19.054   5.406   4.450  1.00 13.58           C  
ATOM   1730  H   LEU A 137     -15.108   6.097   5.029  1.00  0.00           H  
ATOM   1731  HA  LEU A 137     -15.762   7.307   2.562  1.00  0.00           H  
ATOM   1732 1HB  LEU A 137     -17.207   6.809   5.126  1.00  0.00           H  
ATOM   1733 2HB  LEU A 137     -17.927   7.948   3.984  1.00  0.00           H  
ATOM   1734  HG  LEU A 137     -18.604   6.304   2.555  1.00  0.00           H  
ATOM   1735 1HD1 LEU A 137     -17.856   4.042   2.528  1.00  0.00           H  
ATOM   1736 2HD1 LEU A 137     -16.522   5.176   2.218  1.00  0.00           H  
ATOM   1737 3HD1 LEU A 137     -16.678   4.400   3.813  1.00  0.00           H  
ATOM   1738 1HD2 LEU A 137     -19.632   4.593   4.012  1.00  0.00           H  
ATOM   1739 2HD2 LEU A 137     -18.512   5.038   5.322  1.00  0.00           H  
ATOM   1740 3HD2 LEU A 137     -19.727   6.209   4.752  1.00  0.00           H  
ATOM   1741  N   LEU A 138     -15.551   9.357   5.164  1.00 13.62           N  
ATOM   1742  CA  LEU A 138     -15.368  10.759   5.482  1.00 13.30           C  
ATOM   1743  C   LEU A 138     -14.112  11.293   4.791  1.00 13.45           C  
ATOM   1744  O   LEU A 138     -14.097  12.434   4.324  1.00 12.89           O  
ATOM   1745  CB  LEU A 138     -15.292  10.846   6.987  1.00 15.06           C  
ATOM   1746  CG  LEU A 138     -16.468  11.138   7.936  1.00 17.46           C  
ATOM   1747  CD1 LEU A 138     -17.826  10.761   7.425  1.00 13.77           C  
ATOM   1748  CD2 LEU A 138     -16.007  10.503   9.220  1.00 15.28           C  
ATOM   1749  H   LEU A 138     -15.571   8.680   5.913  1.00  0.00           H  
ATOM   1750  HA  LEU A 138     -16.227  11.313   5.109  1.00  0.00           H  
ATOM   1751 1HB  LEU A 138     -14.918   9.900   7.370  1.00  0.00           H  
ATOM   1752 2HB  LEU A 138     -14.581  11.630   7.253  1.00  0.00           H  
ATOM   1753  HG  LEU A 138     -16.607  12.215   8.022  1.00  0.00           H  
ATOM   1754 1HD1 LEU A 138     -18.578  11.010   8.174  1.00  0.00           H  
ATOM   1755 2HD1 LEU A 138     -18.035  11.309   6.506  1.00  0.00           H  
ATOM   1756 3HD1 LEU A 138     -17.856   9.692   7.224  1.00  0.00           H  
ATOM   1757 1HD2 LEU A 138     -16.767  10.645   9.989  1.00  0.00           H  
ATOM   1758 2HD2 LEU A 138     -15.844   9.439   9.061  1.00  0.00           H  
ATOM   1759 3HD2 LEU A 138     -15.074  10.970   9.541  1.00  0.00           H  
ATOM   1760  N   LEU A 139     -13.028  10.515   4.677  1.00 14.07           N  
ATOM   1761  CA  LEU A 139     -11.845  10.942   3.929  1.00 13.87           C  
ATOM   1762  C   LEU A 139     -12.180  11.149   2.465  1.00 13.51           C  
ATOM   1763  O   LEU A 139     -11.764  12.163   1.889  1.00 12.78           O  
ATOM   1764  CB  LEU A 139     -10.727   9.919   3.994  1.00 13.02           C  
ATOM   1765  CG  LEU A 139      -9.978   9.806   5.304  1.00 15.18           C  
ATOM   1766  CD1 LEU A 139      -9.071   8.595   5.236  1.00 16.33           C  
ATOM   1767  CD2 LEU A 139      -9.140  11.065   5.554  1.00 14.14           C  
ATOM   1768  H   LEU A 139     -13.029   9.607   5.118  1.00  0.00           H  
ATOM   1769  HA  LEU A 139     -11.476  11.869   4.368  1.00  0.00           H  
ATOM   1770 1HB  LEU A 139     -11.144   8.936   3.777  1.00  0.00           H  
ATOM   1771 2HB  LEU A 139      -9.991  10.158   3.226  1.00  0.00           H  
ATOM   1772  HG  LEU A 139     -10.691   9.685   6.121  1.00  0.00           H  
ATOM   1773 1HD1 LEU A 139      -8.524   8.497   6.173  1.00  0.00           H  
ATOM   1774 2HD1 LEU A 139      -9.672   7.699   5.073  1.00  0.00           H  
ATOM   1775 3HD1 LEU A 139      -8.367   8.715   4.413  1.00  0.00           H  
ATOM   1776 1HD2 LEU A 139      -8.609  10.966   6.502  1.00  0.00           H  
ATOM   1777 2HD2 LEU A 139      -8.420  11.190   4.745  1.00  0.00           H  
ATOM   1778 3HD2 LEU A 139      -9.795  11.935   5.594  1.00  0.00           H  
ATOM   1779  N   THR A 140     -12.951  10.247   1.852  1.00 14.17           N  
ATOM   1780  CA  THR A 140     -13.411  10.478   0.482  1.00 16.14           C  
ATOM   1781  C   THR A 140     -14.155  11.803   0.356  1.00 16.03           C  
ATOM   1782  O   THR A 140     -13.792  12.574  -0.538  1.00 16.94           O  
ATOM   1783  CB  THR A 140     -14.276   9.280   0.066  1.00 17.29           C  
ATOM   1784  CG2 THR A 140     -14.918   9.379  -1.304  1.00 17.49           C  
ATOM   1785  OG1 THR A 140     -13.358   8.187   0.107  1.00 17.26           O  
ATOM   1786  H   THR A 140     -13.222   9.397   2.325  1.00  0.00           H  
ATOM   1787  HA  THR A 140     -12.539  10.550  -0.168  1.00  0.00           H  
ATOM   1788  HB  THR A 140     -15.087   9.151   0.782  1.00  0.00           H  
ATOM   1789  HG1 THR A 140     -12.496   8.505   0.389  1.00  0.00           H  
ATOM   1790 1HG2 THR A 140     -15.506   8.481  -1.497  1.00  0.00           H  
ATOM   1791 2HG2 THR A 140     -15.570  10.253  -1.338  1.00  0.00           H  
ATOM   1792 3HG2 THR A 140     -14.145   9.475  -2.064  1.00  0.00           H  
ATOM   1793  N   THR A 141     -15.064  12.141   1.284  1.00 16.13           N  
ATOM   1794  CA  THR A 141     -15.794  13.405   1.352  1.00 17.76           C  
ATOM   1795  C   THR A 141     -14.897  14.655   1.450  1.00 17.88           C  
ATOM   1796  O   THR A 141     -15.229  15.763   1.044  1.00 18.72           O  
ATOM   1797  CB  THR A 141     -16.748  13.194   2.581  1.00 19.05           C  
ATOM   1798  CG2 THR A 141     -17.446  14.395   3.059  1.00 20.60           C  
ATOM   1799  OG1 THR A 141     -17.676  12.187   2.191  1.00 25.27           O  
ATOM   1800  H   THR A 141     -15.237  11.433   1.985  1.00  0.00           H  
ATOM   1801  HA  THR A 141     -16.346  13.538   0.420  1.00  0.00           H  
ATOM   1802  HB  THR A 141     -16.174  12.812   3.426  1.00  0.00           H  
ATOM   1803  HG1 THR A 141     -17.468  11.887   1.303  1.00  0.00           H  
ATOM   1804 1HG2 THR A 141     -18.076  14.137   3.910  1.00  0.00           H  
ATOM   1805 2HG2 THR A 141     -16.714  15.144   3.364  1.00  0.00           H  
ATOM   1806 3HG2 THR A 141     -18.066  14.799   2.258  1.00  0.00           H  
ATOM   1807  N   ILE A 142     -13.725  14.461   2.029  1.00 16.87           N  
ATOM   1808  CA  ILE A 142     -12.681  15.442   2.128  1.00 16.87           C  
ATOM   1809  C   ILE A 142     -11.768  15.478   0.919  1.00 16.36           C  
ATOM   1810  O   ILE A 142     -11.218  16.539   0.617  1.00 18.18           O  
ATOM   1811  CB  ILE A 142     -11.995  15.072   3.505  1.00 20.70           C  
ATOM   1812  CG1 ILE A 142     -12.449  16.136   4.402  1.00 21.13           C  
ATOM   1813  CG2 ILE A 142     -10.489  14.990   3.585  1.00 20.55           C  
ATOM   1814  CD1 ILE A 142     -13.908  15.866   4.631  1.00 25.32           C  
ATOM   1815  H   ILE A 142     -13.577  13.542   2.423  1.00  0.00           H  
ATOM   1816  HA  ILE A 142     -13.137  16.432   2.144  1.00  0.00           H  
ATOM   1817  HB  ILE A 142     -12.334  14.089   3.829  1.00  0.00           H  
ATOM   1818 1HG1 ILE A 142     -11.869  16.107   5.323  1.00  0.00           H  
ATOM   1819 2HG1 ILE A 142     -12.273  17.105   3.936  1.00  0.00           H  
ATOM   1820 1HG2 ILE A 142     -10.190  14.727   4.600  1.00  0.00           H  
ATOM   1821 2HG2 ILE A 142     -10.129  14.228   2.894  1.00  0.00           H  
ATOM   1822 3HG2 ILE A 142     -10.056  15.954   3.318  1.00  0.00           H  
ATOM   1823 1HD1 ILE A 142     -14.320  16.627   5.295  1.00  0.00           H  
ATOM   1824 2HD1 ILE A 142     -14.438  15.893   3.678  1.00  0.00           H  
ATOM   1825 3HD1 ILE A 142     -14.029  14.884   5.085  1.00  0.00           H  
ATOM   1826  N   GLY A 143     -11.529  14.394   0.200  1.00 14.54           N  
ATOM   1827  CA  GLY A 143     -10.478  14.459  -0.783  1.00 14.81           C  
ATOM   1828  C   GLY A 143      -9.310  13.571  -0.419  1.00 14.50           C  
ATOM   1829  O   GLY A 143      -8.232  13.676  -0.999  1.00 15.29           O  
ATOM   1830  H   GLY A 143     -12.046  13.533   0.312  1.00  0.00           H  
ATOM   1831 1HA  GLY A 143     -10.870  14.161  -1.756  1.00  0.00           H  
ATOM   1832 2HA  GLY A 143     -10.133  15.489  -0.880  1.00  0.00           H  
ATOM   1833  N   GLY A 144      -9.499  12.691   0.550  1.00 11.14           N  
ATOM   1834  CA  GLY A 144      -8.461  11.777   0.962  1.00 14.13           C  
ATOM   1835  C   GLY A 144      -7.568  12.270   2.094  1.00 11.71           C  
ATOM   1836  O   GLY A 144      -7.646  13.427   2.502  1.00 12.35           O  
ATOM   1837  H   GLY A 144     -10.394  12.659   1.012  1.00  0.00           H  
ATOM   1838 1HA  GLY A 144      -8.910  10.838   1.286  1.00  0.00           H  
ATOM   1839 2HA  GLY A 144      -7.818  11.550   0.114  1.00  0.00           H  
ATOM   1840  N   PRO A 145      -6.642  11.426   2.560  1.00 13.61           N  
ATOM   1841  CA  PRO A 145      -5.660  11.756   3.591  1.00 13.86           C  
ATOM   1842  C   PRO A 145      -4.901  13.054   3.293  1.00 16.02           C  
ATOM   1843  O   PRO A 145      -4.630  13.866   4.196  1.00 15.19           O  
ATOM   1844  CB  PRO A 145      -4.764  10.526   3.647  1.00 13.31           C  
ATOM   1845  CG  PRO A 145      -5.688   9.398   3.301  1.00 14.79           C  
ATOM   1846  CD  PRO A 145      -6.511  10.011   2.181  1.00 12.31           C  
ATOM   1847  HA  PRO A 145      -6.177  11.901   4.551  1.00  0.00           H  
ATOM   1848 1HB  PRO A 145      -3.931  10.636   2.935  1.00  0.00           H  
ATOM   1849 2HB  PRO A 145      -4.320  10.429   4.649  1.00  0.00           H  
ATOM   1850 1HG  PRO A 145      -5.108   8.513   2.999  1.00  0.00           H  
ATOM   1851 2HG  PRO A 145      -6.277   9.106   4.182  1.00  0.00           H  
ATOM   1852 1HD  PRO A 145      -5.973   9.901   1.227  1.00  0.00           H  
ATOM   1853 2HD  PRO A 145      -7.493   9.518   2.134  1.00  0.00           H  
ATOM   1854  N   LYS A 146      -4.629  13.335   2.017  1.00 15.66           N  
ATOM   1855  CA  LYS A 146      -3.873  14.522   1.680  1.00 18.01           C  
ATOM   1856  C   LYS A 146      -4.628  15.769   2.066  1.00 17.70           C  
ATOM   1857  O   LYS A 146      -4.030  16.713   2.588  1.00 17.67           O  
ATOM   1858  CB  LYS A 146      -3.582  14.599   0.205  1.00 19.39           C  
ATOM   1859  CG  LYS A 146      -2.540  13.605  -0.231  1.00 27.31           C  
ATOM   1860  CD  LYS A 146      -2.159  13.935  -1.687  1.00 33.58           C  
ATOM   1861  CE  LYS A 146      -1.374  15.265  -1.776  1.00 38.32           C  
ATOM   1862  NZ  LYS A 146      -1.125  15.732  -3.139  1.00 40.70           N1+
ATOM   1863  H   LYS A 146      -4.943  12.726   1.275  1.00  0.00           H  
ATOM   1864  HA  LYS A 146      -2.921  14.489   2.209  1.00  0.00           H  
ATOM   1865 1HB  LYS A 146      -4.499  14.419  -0.356  1.00  0.00           H  
ATOM   1866 2HB  LYS A 146      -3.238  15.603  -0.044  1.00  0.00           H  
ATOM   1867 1HG  LYS A 146      -1.670  13.678   0.423  1.00  0.00           H  
ATOM   1868 2HG  LYS A 146      -2.946  12.597  -0.154  1.00  0.00           H  
ATOM   1869 1HD  LYS A 146      -1.546  13.129  -2.094  1.00  0.00           H  
ATOM   1870 2HD  LYS A 146      -3.065  14.016  -2.289  1.00  0.00           H  
ATOM   1871 1HE  LYS A 146      -1.927  16.049  -1.257  1.00  0.00           H  
ATOM   1872 2HE  LYS A 146      -0.407  15.151  -1.288  1.00  0.00           H  
ATOM   1873 1HZ  LYS A 146      -0.610  16.600  -3.110  1.00  0.00           H  
ATOM   1874 2HZ  LYS A 146      -0.587  15.038  -3.641  1.00  0.00           H  
ATOM   1875 3HZ  LYS A 146      -2.006  15.878  -3.612  1.00  0.00           H  
ATOM   1876  N   GLU A 147      -5.946  15.785   1.859  1.00 17.38           N  
ATOM   1877  CA  GLU A 147      -6.701  16.986   2.125  1.00 16.89           C  
ATOM   1878  C   GLU A 147      -6.950  17.201   3.595  1.00 13.58           C  
ATOM   1879  O   GLU A 147      -7.010  18.369   3.994  1.00 14.26           O  
ATOM   1880  CB  GLU A 147      -8.006  16.946   1.384  1.00 19.64           C  
ATOM   1881  CG  GLU A 147      -7.722  17.085  -0.115  1.00 26.91           C  
ATOM   1882  CD  GLU A 147      -6.982  18.368  -0.535  1.00 30.00           C  
ATOM   1883  OE1 GLU A 147      -7.403  19.484  -0.175  1.00 28.41           O  
ATOM   1884  OE2 GLU A 147      -5.967  18.220  -1.222  1.00 31.42           O1-
ATOM   1885  H   GLU A 147      -6.429  14.967   1.518  1.00  0.00           H  
ATOM   1886  HA  GLU A 147      -6.124  17.843   1.777  1.00  0.00           H  
ATOM   1887 1HB  GLU A 147      -8.516  16.005   1.597  1.00  0.00           H  
ATOM   1888 2HB  GLU A 147      -8.650  17.753   1.734  1.00  0.00           H  
ATOM   1889 1HG  GLU A 147      -7.118  16.238  -0.440  1.00  0.00           H  
ATOM   1890 2HG  GLU A 147      -8.665  17.052  -0.658  1.00  0.00           H  
ATOM   1891  N   LEU A 148      -7.091  16.157   4.421  1.00 12.39           N  
ATOM   1892  CA  LEU A 148      -7.227  16.348   5.864  1.00 10.88           C  
ATOM   1893  C   LEU A 148      -5.876  16.898   6.348  1.00 12.35           C  
ATOM   1894  O   LEU A 148      -5.884  17.814   7.181  1.00 10.87           O  
ATOM   1895  CB  LEU A 148      -7.431  15.070   6.685  1.00 12.25           C  
ATOM   1896  CG  LEU A 148      -8.000  15.098   8.132  1.00 15.10           C  
ATOM   1897  CD1 LEU A 148      -8.113  13.648   8.631  1.00 14.08           C  
ATOM   1898  CD2 LEU A 148      -7.172  15.964   9.051  1.00 15.04           C  
ATOM   1899  H   LEU A 148      -7.103  15.220   4.047  1.00  0.00           H  
ATOM   1900  HA  LEU A 148      -8.103  16.971   6.049  1.00  0.00           H  
ATOM   1901 1HB  LEU A 148      -8.109  14.413   6.143  1.00  0.00           H  
ATOM   1902 2HB  LEU A 148      -6.471  14.565   6.784  1.00  0.00           H  
ATOM   1903  HG  LEU A 148      -9.015  15.493   8.114  1.00  0.00           H  
ATOM   1904 1HD1 LEU A 148      -8.511  13.644   9.646  1.00  0.00           H  
ATOM   1905 2HD1 LEU A 148      -8.783  13.089   7.977  1.00  0.00           H  
ATOM   1906 3HD1 LEU A 148      -7.129  13.184   8.627  1.00  0.00           H  
ATOM   1907 1HD2 LEU A 148      -7.607  15.954  10.050  1.00  0.00           H  
ATOM   1908 2HD2 LEU A 148      -6.152  15.578   9.095  1.00  0.00           H  
ATOM   1909 3HD2 LEU A 148      -7.156  16.987   8.672  1.00  0.00           H  
ATOM   1910  N   THR A 149      -4.716  16.382   5.877  1.00 10.85           N  
ATOM   1911  CA  THR A 149      -3.419  16.954   6.230  1.00 12.10           C  
ATOM   1912  C   THR A 149      -3.343  18.408   5.755  1.00 13.30           C  
ATOM   1913  O   THR A 149      -2.864  19.258   6.513  1.00 14.25           O  
ATOM   1914  CB  THR A 149      -2.271  16.126   5.612  1.00 11.47           C  
ATOM   1915  CG2 THR A 149      -0.914  16.629   6.013  1.00  9.73           C  
ATOM   1916  OG1 THR A 149      -2.386  14.793   6.105  1.00 12.38           O  
ATOM   1917  H   THR A 149      -4.750  15.577   5.267  1.00  0.00           H  
ATOM   1918  HA  THR A 149      -3.314  16.937   7.315  1.00  0.00           H  
ATOM   1919  HB  THR A 149      -2.338  16.163   4.525  1.00  0.00           H  
ATOM   1920  HG1 THR A 149      -3.165  14.726   6.663  1.00  0.00           H  
ATOM   1921 1HG2 THR A 149      -0.147  16.010   5.550  1.00  0.00           H  
ATOM   1922 2HG2 THR A 149      -0.799  17.660   5.682  1.00  0.00           H  
ATOM   1923 3HG2 THR A 149      -0.816  16.581   7.096  1.00  0.00           H  
ATOM   1924  N   ALA A 150      -3.859  18.771   4.582  1.00 12.35           N  
ATOM   1925  CA  ALA A 150      -3.868  20.153   4.141  1.00 12.61           C  
ATOM   1926  C   ALA A 150      -4.619  21.045   5.129  1.00 13.60           C  
ATOM   1927  O   ALA A 150      -4.124  22.133   5.484  1.00 11.96           O  
ATOM   1928  CB  ALA A 150      -4.540  20.251   2.777  1.00 14.10           C  
ATOM   1929  H   ALA A 150      -4.256  18.062   3.984  1.00  0.00           H  
ATOM   1930  HA  ALA A 150      -2.835  20.490   4.059  1.00  0.00           H  
ATOM   1931 1HB  ALA A 150      -4.546  21.289   2.447  1.00  0.00           H  
ATOM   1932 2HB  ALA A 150      -3.990  19.645   2.056  1.00  0.00           H  
ATOM   1933 3HB  ALA A 150      -5.565  19.886   2.849  1.00  0.00           H  
ATOM   1934  N   PHE A 151      -5.761  20.536   5.647  1.00 13.68           N  
ATOM   1935  CA  PHE A 151      -6.534  21.216   6.692  1.00 13.03           C  
ATOM   1936  C   PHE A 151      -5.667  21.483   7.926  1.00 13.50           C  
ATOM   1937  O   PHE A 151      -5.608  22.603   8.445  1.00 13.24           O  
ATOM   1938  CB  PHE A 151      -7.724  20.347   7.058  1.00 15.90           C  
ATOM   1939  CG  PHE A 151      -8.513  20.812   8.275  1.00 18.53           C  
ATOM   1940  CD1 PHE A 151      -9.358  21.904   8.172  1.00 19.88           C  
ATOM   1941  CD2 PHE A 151      -8.374  20.139   9.492  1.00 20.70           C  
ATOM   1942  CE1 PHE A 151     -10.063  22.326   9.289  1.00 20.69           C  
ATOM   1943  CE2 PHE A 151      -9.080  20.566  10.601  1.00 20.53           C  
ATOM   1944  CZ  PHE A 151      -9.922  21.659  10.497  1.00 21.78           C  
ATOM   1945  H   PHE A 151      -6.087  19.648   5.293  1.00  0.00           H  
ATOM   1946  HA  PHE A 151      -6.887  22.170   6.296  1.00  0.00           H  
ATOM   1947 1HB  PHE A 151      -8.414  20.303   6.217  1.00  0.00           H  
ATOM   1948 2HB  PHE A 151      -7.384  19.331   7.256  1.00  0.00           H  
ATOM   1949  HD1 PHE A 151      -9.457  22.414   7.213  1.00  0.00           H  
ATOM   1950  HD2 PHE A 151      -7.709  19.277   9.568  1.00  0.00           H  
ATOM   1951  HE1 PHE A 151     -10.731  23.184   9.220  1.00  0.00           H  
ATOM   1952  HE2 PHE A 151      -8.977  20.048  11.555  1.00  0.00           H  
ATOM   1953  HZ  PHE A 151     -10.475  21.995  11.373  1.00  0.00           H  
ATOM   1954  N   LEU A 152      -4.968  20.465   8.417  1.00 12.98           N  
ATOM   1955  CA  LEU A 152      -4.051  20.605   9.538  1.00 14.33           C  
ATOM   1956  C   LEU A 152      -3.048  21.715   9.299  1.00 13.06           C  
ATOM   1957  O   LEU A 152      -2.782  22.558  10.179  1.00 11.65           O  
ATOM   1958  CB  LEU A 152      -3.324  19.283   9.760  1.00 14.43           C  
ATOM   1959  CG  LEU A 152      -3.906  18.298  10.813  1.00 18.59           C  
ATOM   1960  CD1 LEU A 152      -5.410  18.343  10.886  1.00 18.80           C  
ATOM   1961  CD2 LEU A 152      -3.408  16.883  10.477  1.00 18.45           C  
ATOM   1962  H   LEU A 152      -5.083  19.559   7.986  1.00  0.00           H  
ATOM   1963  HA  LEU A 152      -4.629  20.852  10.428  1.00  0.00           H  
ATOM   1964 1HB  LEU A 152      -3.290  18.742   8.816  1.00  0.00           H  
ATOM   1965 2HB  LEU A 152      -2.301  19.496  10.070  1.00  0.00           H  
ATOM   1966  HG  LEU A 152      -3.568  18.587  11.809  1.00  0.00           H  
ATOM   1967 1HD1 LEU A 152      -5.759  17.635  11.636  1.00  0.00           H  
ATOM   1968 2HD1 LEU A 152      -5.732  19.348  11.158  1.00  0.00           H  
ATOM   1969 3HD1 LEU A 152      -5.828  18.076   9.915  1.00  0.00           H  
ATOM   1970 1HD2 LEU A 152      -3.805  16.174  11.205  1.00  0.00           H  
ATOM   1971 2HD2 LEU A 152      -3.747  16.605   9.478  1.00  0.00           H  
ATOM   1972 3HD2 LEU A 152      -2.318  16.863  10.509  1.00  0.00           H  
ATOM   1973  N   HIS A 153      -2.529  21.758   8.061  1.00 12.54           N  
ATOM   1974  CA  HIS A 153      -1.554  22.757   7.715  1.00 13.39           C  
ATOM   1975  C   HIS A 153      -2.150  24.126   7.906  1.00 14.94           C  
ATOM   1976  O   HIS A 153      -1.519  24.951   8.573  1.00 15.36           O  
ATOM   1977  CB  HIS A 153      -1.136  22.620   6.295  1.00 14.96           C  
ATOM   1978  CG  HIS A 153       0.055  23.498   5.943  1.00 18.57           C  
ATOM   1979  CD2 HIS A 153      -0.016  24.728   5.333  1.00 19.49           C  
ATOM   1980  ND1 HIS A 153       1.343  23.183   6.087  1.00 21.18           N  
ATOM   1981  CE1 HIS A 153       2.045  24.173   5.572  1.00 21.89           C  
ATOM   1982  NE2 HIS A 153       1.223  25.095   5.120  1.00 21.07           N  
ATOM   1983  H   HIS A 153      -2.820  21.090   7.361  1.00  0.00           H  
ATOM   1984  HA  HIS A 153      -0.670  22.631   8.339  1.00  0.00           H  
ATOM   1985 1HB  HIS A 153      -0.877  21.581   6.090  1.00  0.00           H  
ATOM   1986 2HB  HIS A 153      -1.968  22.885   5.645  1.00  0.00           H  
ATOM   1987  HD2 HIS A 153      -0.912  25.290   5.066  1.00  0.00           H  
ATOM   1988  HE1 HIS A 153       3.133  24.225   5.524  1.00  0.00           H  
ATOM   1989  HE2 HIS A 153       1.494  25.962   4.675  1.00  0.00           H  
ATOM   1990  N   ASN A 154      -3.349  24.369   7.396  1.00 14.83           N  
ATOM   1991  CA  ASN A 154      -3.934  25.686   7.490  1.00 17.65           C  
ATOM   1992  C   ASN A 154      -4.219  26.064   8.880  1.00 17.17           C  
ATOM   1993  O   ASN A 154      -4.263  27.260   9.142  1.00 18.62           O  
ATOM   1994  CB  ASN A 154      -5.222  25.816   6.741  1.00 22.22           C  
ATOM   1995  CG  ASN A 154      -4.875  26.002   5.290  1.00 28.45           C  
ATOM   1996  ND2 ASN A 154      -5.168  27.135   4.669  1.00 32.76           N  
ATOM   1997  OD1 ASN A 154      -4.300  25.125   4.653  1.00 32.14           O  
ATOM   1998  H   ASN A 154      -3.867  23.633   6.936  1.00  0.00           H  
ATOM   1999  HA  ASN A 154      -3.234  26.406   7.060  1.00  0.00           H  
ATOM   2000 1HB  ASN A 154      -5.825  24.921   6.899  1.00  0.00           H  
ATOM   2001 2HB  ASN A 154      -5.786  26.663   7.132  1.00  0.00           H  
ATOM   2002 1HD2 ASN A 154      -4.935  27.250   3.704  1.00  0.00           H  
ATOM   2003 2HD2 ASN A 154      -5.624  27.873   5.165  1.00  0.00           H  
ATOM   2004  N   MET A 155      -4.395  25.123   9.801  1.00 14.71           N  
ATOM   2005  CA  MET A 155      -4.639  25.538  11.174  1.00 15.36           C  
ATOM   2006  C   MET A 155      -3.343  25.572  12.006  1.00 14.66           C  
ATOM   2007  O   MET A 155      -3.355  25.719  13.233  1.00 15.69           O  
ATOM   2008  CB  MET A 155      -5.688  24.621  11.793  1.00 13.74           C  
ATOM   2009  CG  MET A 155      -5.242  23.223  12.097  1.00 16.42           C  
ATOM   2010  SD  MET A 155      -6.692  22.359  12.739  1.00 21.44           S  
ATOM   2011  CE  MET A 155      -6.508  23.033  14.355  1.00 15.53           C  
ATOM   2012  H   MET A 155      -4.363  24.137   9.584  1.00  0.00           H  
ATOM   2013  HA  MET A 155      -5.016  26.562  11.162  1.00  0.00           H  
ATOM   2014 1HB  MET A 155      -6.044  25.051  12.728  1.00  0.00           H  
ATOM   2015 2HB  MET A 155      -6.544  24.542  11.122  1.00  0.00           H  
ATOM   2016 1HG  MET A 155      -4.865  22.755  11.188  1.00  0.00           H  
ATOM   2017 2HG  MET A 155      -4.434  23.249  12.827  1.00  0.00           H  
ATOM   2018 1HE  MET A 155      -7.301  22.659  14.999  1.00  0.00           H  
ATOM   2019 2HE  MET A 155      -5.538  22.742  14.763  1.00  0.00           H  
ATOM   2020 3HE  MET A 155      -6.565  24.122  14.303  1.00  0.00           H  
ATOM   2021  N   GLY A 156      -2.180  25.460  11.356  1.00 14.24           N  
ATOM   2022  CA  GLY A 156      -0.934  25.613  12.059  1.00 11.54           C  
ATOM   2023  C   GLY A 156      -0.316  24.307  12.472  1.00 12.49           C  
ATOM   2024  O   GLY A 156       0.730  24.304  13.134  1.00 13.27           O  
ATOM   2025  H   GLY A 156      -2.164  25.265  10.365  1.00  0.00           H  
ATOM   2026 1HA  GLY A 156      -0.225  26.150  11.428  1.00  0.00           H  
ATOM   2027 2HA  GLY A 156      -1.093  26.219  12.950  1.00  0.00           H  
ATOM   2028  N   ASP A 157      -0.868  23.159  12.073  1.00 12.36           N  
ATOM   2029  CA  ASP A 157      -0.239  21.916  12.467  1.00 12.05           C  
ATOM   2030  C   ASP A 157       0.664  21.562  11.298  1.00 12.93           C  
ATOM   2031  O   ASP A 157       0.179  21.182  10.235  1.00 11.40           O  
ATOM   2032  CB  ASP A 157      -1.308  20.834  12.709  1.00 10.56           C  
ATOM   2033  CG  ASP A 157      -0.728  19.470  13.078  1.00  9.20           C  
ATOM   2034  OD1 ASP A 157       0.446  19.213  12.838  1.00  8.53           O  
ATOM   2035  OD2 ASP A 157      -1.438  18.647  13.645  1.00  7.22           O1-
ATOM   2036  H   ASP A 157      -1.703  23.128  11.507  1.00  0.00           H  
ATOM   2037  HA  ASP A 157       0.308  22.085  13.395  1.00  0.00           H  
ATOM   2038 1HB  ASP A 157      -1.971  21.151  13.516  1.00  0.00           H  
ATOM   2039 2HB  ASP A 157      -1.916  20.714  11.812  1.00  0.00           H  
ATOM   2040  N   HIS A 158       1.992  21.731  11.422  1.00 12.71           N  
ATOM   2041  CA  HIS A 158       2.907  21.401  10.346  1.00 12.42           C  
ATOM   2042  C   HIS A 158       3.647  20.115  10.690  1.00 13.89           C  
ATOM   2043  O   HIS A 158       4.703  19.819  10.119  1.00 15.76           O  
ATOM   2044  CB  HIS A 158       3.926  22.518  10.149  1.00 11.54           C  
ATOM   2045  CG  HIS A 158       3.333  23.838   9.702  1.00 11.35           C  
ATOM   2046  CD2 HIS A 158       4.047  24.991   9.498  1.00  9.42           C  
ATOM   2047  ND1 HIS A 158       2.061  24.095   9.435  1.00 14.96           N  
ATOM   2048  CE1 HIS A 158       1.968  25.353   9.075  1.00 12.11           C  
ATOM   2049  NE2 HIS A 158       3.169  25.867   9.121  1.00 11.48           N  
ATOM   2050  H   HIS A 158       2.366  22.098  12.286  1.00  0.00           H  
ATOM   2051  HA  HIS A 158       2.347  21.286   9.417  1.00  0.00           H  
ATOM   2052 1HB  HIS A 158       4.461  22.692  11.083  1.00  0.00           H  
ATOM   2053 2HB  HIS A 158       4.661  22.212   9.403  1.00  0.00           H  
ATOM   2054  HD2 HIS A 158       5.118  25.159   9.620  1.00  0.00           H  
ATOM   2055  HE1 HIS A 158       1.052  25.870   8.792  1.00  0.00           H  
ATOM   2056  HE2 HIS A 158       3.413  26.821   8.896  1.00  0.00           H  
ATOM   2057  N   VAL A 159       3.117  19.281  11.574  1.00 12.70           N  
ATOM   2058  CA  VAL A 159       3.824  18.074  12.002  1.00 11.77           C  
ATOM   2059  C   VAL A 159       3.014  16.852  11.606  1.00 11.45           C  
ATOM   2060  O   VAL A 159       3.549  15.920  10.997  1.00 10.57           O  
ATOM   2061  CB  VAL A 159       4.037  18.097  13.558  1.00 12.06           C  
ATOM   2062  CG1 VAL A 159       4.702  16.820  14.052  1.00 10.71           C  
ATOM   2063  CG2 VAL A 159       4.905  19.310  13.912  1.00 11.65           C  
ATOM   2064  H   VAL A 159       2.206  19.480  11.961  1.00  0.00           H  
ATOM   2065  HA  VAL A 159       4.799  18.051  11.513  1.00  0.00           H  
ATOM   2066  HB  VAL A 159       3.066  18.173  14.047  1.00  0.00           H  
ATOM   2067 1HG1 VAL A 159       4.834  16.873  15.134  1.00  0.00           H  
ATOM   2068 2HG1 VAL A 159       4.076  15.963  13.805  1.00  0.00           H  
ATOM   2069 3HG1 VAL A 159       5.675  16.709  13.576  1.00  0.00           H  
ATOM   2070 1HG2 VAL A 159       5.061  19.343  14.990  1.00  0.00           H  
ATOM   2071 2HG2 VAL A 159       5.867  19.230  13.407  1.00  0.00           H  
ATOM   2072 3HG2 VAL A 159       4.401  20.223  13.593  1.00  0.00           H  
ATOM   2073  N   THR A 160       1.737  16.791  12.017  1.00  9.91           N  
ATOM   2074  CA  THR A 160       0.935  15.595  11.830  1.00 11.41           C  
ATOM   2075  C   THR A 160       0.702  15.323  10.342  1.00 10.55           C  
ATOM   2076  O   THR A 160       0.420  16.261   9.566  1.00 10.75           O  
ATOM   2077  CB  THR A 160      -0.415  15.798  12.555  1.00 11.76           C  
ATOM   2078  CG2 THR A 160      -1.375  14.639  12.337  1.00  9.99           C  
ATOM   2079  OG1 THR A 160      -0.104  15.973  13.943  1.00 11.85           O  
ATOM   2080  H   THR A 160       1.324  17.597  12.465  1.00  0.00           H  
ATOM   2081  HA  THR A 160       1.466  14.750  12.271  1.00  0.00           H  
ATOM   2082  HB  THR A 160      -0.892  16.706  12.189  1.00  0.00           H  
ATOM   2083  HG1 THR A 160       0.849  15.953  14.060  1.00  0.00           H  
ATOM   2084 1HG2 THR A 160      -2.306  14.833  12.868  1.00  0.00           H  
ATOM   2085 2HG2 THR A 160      -1.579  14.532  11.272  1.00  0.00           H  
ATOM   2086 3HG2 THR A 160      -0.929  13.719  12.714  1.00  0.00           H  
ATOM   2087  N   ARG A 161       0.803  14.072   9.928  1.00  9.57           N  
ATOM   2088  CA  ARG A 161       0.563  13.754   8.532  1.00  9.90           C  
ATOM   2089  C   ARG A 161      -0.204  12.450   8.428  1.00  8.65           C  
ATOM   2090  O   ARG A 161       0.105  11.507   9.158  1.00 12.05           O  
ATOM   2091  CB  ARG A 161       1.891  13.645   7.789  1.00  8.60           C  
ATOM   2092  CG  ARG A 161       2.870  12.706   8.436  1.00 10.68           C  
ATOM   2093  CD  ARG A 161       4.235  12.861   7.769  1.00 10.20           C  
ATOM   2094  NE  ARG A 161       4.123  12.326   6.429  1.00 14.16           N  
ATOM   2095  CZ  ARG A 161       5.135  12.352   5.572  1.00 19.60           C  
ATOM   2096  NH1 ARG A 161       6.299  12.884   5.920  1.00 19.74           N  
ATOM   2097  NH2 ARG A 161       5.006  11.797   4.373  1.00 18.96           N1+
ATOM   2098  H   ARG A 161       1.046  13.327  10.566  1.00  0.00           H  
ATOM   2099  HA  ARG A 161      -0.023  14.561   8.091  1.00  0.00           H  
ATOM   2100 1HB  ARG A 161       1.712  13.301   6.771  1.00  0.00           H  
ATOM   2101 2HB  ARG A 161       2.355  14.629   7.724  1.00  0.00           H  
ATOM   2102 1HG  ARG A 161       2.953  12.941   9.497  1.00  0.00           H  
ATOM   2103 2HG  ARG A 161       2.522  11.678   8.317  1.00  0.00           H  
ATOM   2104 1HD  ARG A 161       4.506  13.916   7.737  1.00  0.00           H  
ATOM   2105 2HD  ARG A 161       4.983  12.312   8.339  1.00  0.00           H  
ATOM   2106  HE  ARG A 161       3.236  11.923   6.156  1.00  0.00           H  
ATOM   2107 1HH1 ARG A 161       6.419  13.274   6.845  1.00  0.00           H  
ATOM   2108 2HH1 ARG A 161       7.064  12.899   5.262  1.00  0.00           H  
ATOM   2109 1HH2 ARG A 161       4.134  11.355   4.111  1.00  0.00           H  
ATOM   2110 2HH2 ARG A 161       5.776  11.818   3.720  1.00  0.00           H  
ATOM   2111  N   LEU A 162      -1.225  12.386   7.587  1.00  7.83           N  
ATOM   2112  CA  LEU A 162      -2.060  11.214   7.420  1.00 10.20           C  
ATOM   2113  C   LEU A 162      -1.852  10.836   5.966  1.00  9.38           C  
ATOM   2114  O   LEU A 162      -2.340  11.500   5.058  1.00 11.71           O  
ATOM   2115  CB  LEU A 162      -3.539  11.476   7.582  1.00 11.88           C  
ATOM   2116  CG  LEU A 162      -4.566  10.379   7.955  1.00 18.19           C  
ATOM   2117  CD1 LEU A 162      -5.882  10.773   7.342  1.00 18.27           C  
ATOM   2118  CD2 LEU A 162      -4.145   8.987   7.556  1.00 13.12           C  
ATOM   2119  H   LEU A 162      -1.419  13.210   7.038  1.00  0.00           H  
ATOM   2120  HA  LEU A 162      -1.785  10.482   8.181  1.00  0.00           H  
ATOM   2121 1HB  LEU A 162      -3.675  12.226   8.359  1.00  0.00           H  
ATOM   2122 2HB  LEU A 162      -3.924  11.876   6.645  1.00  0.00           H  
ATOM   2123  HG  LEU A 162      -4.715  10.373   9.035  1.00  0.00           H  
ATOM   2124 1HD1 LEU A 162      -6.634  10.023   7.584  1.00  0.00           H  
ATOM   2125 2HD1 LEU A 162      -6.193  11.739   7.740  1.00  0.00           H  
ATOM   2126 3HD1 LEU A 162      -5.773  10.842   6.260  1.00  0.00           H  
ATOM   2127 1HD2 LEU A 162      -4.916   8.275   7.851  1.00  0.00           H  
ATOM   2128 2HD2 LEU A 162      -4.007   8.945   6.476  1.00  0.00           H  
ATOM   2129 3HD2 LEU A 162      -3.209   8.734   8.052  1.00  0.00           H  
ATOM   2130  N   ASP A 163      -1.108   9.775   5.781  1.00  8.42           N  
ATOM   2131  CA  ASP A 163      -0.611   9.335   4.483  1.00 10.80           C  
ATOM   2132  C   ASP A 163      -1.454   8.237   3.880  1.00 13.10           C  
ATOM   2133  O   ASP A 163      -1.636   8.239   2.670  1.00 13.56           O  
ATOM   2134  CB  ASP A 163       0.784   8.799   4.613  1.00 12.44           C  
ATOM   2135  CG  ASP A 163       1.755   9.919   4.951  1.00 15.05           C  
ATOM   2136  OD1 ASP A 163       1.969  10.172   6.130  1.00 14.96           O  
ATOM   2137  OD2 ASP A 163       2.248  10.578   4.047  1.00 16.74           O1-
ATOM   2138  H   ASP A 163      -0.876   9.240   6.606  1.00  0.00           H  
ATOM   2139  HA  ASP A 163      -0.594  10.192   3.809  1.00  0.00           H  
ATOM   2140 1HB  ASP A 163       0.811   8.039   5.392  1.00  0.00           H  
ATOM   2141 2HB  ASP A 163       1.080   8.323   3.678  1.00  0.00           H  
ATOM   2142  N   ARG A 164      -2.057   7.346   4.688  1.00 11.96           N  
ATOM   2143  CA  ARG A 164      -2.760   6.188   4.162  1.00 13.82           C  
ATOM   2144  C   ARG A 164      -4.144   6.108   4.749  1.00 13.55           C  
ATOM   2145  O   ARG A 164      -4.509   6.924   5.599  1.00 14.89           O  
ATOM   2146  CB  ARG A 164      -2.003   4.911   4.496  1.00 11.44           C  
ATOM   2147  CG  ARG A 164      -0.817   4.765   3.593  1.00 12.70           C  
ATOM   2148  CD  ARG A 164       0.282   4.227   4.466  1.00 16.81           C  
ATOM   2149  NE  ARG A 164       0.309   2.813   4.473  1.00 16.68           N  
ATOM   2150  CZ  ARG A 164       0.887   2.030   5.391  1.00 17.11           C  
ATOM   2151  NH1 ARG A 164       1.523   2.401   6.492  1.00 13.86           N  
ATOM   2152  NH2 ARG A 164       0.946   0.747   5.079  1.00 13.10           N1+
ATOM   2153  H   ARG A 164      -2.021   7.489   5.687  1.00  0.00           H  
ATOM   2154  HA  ARG A 164      -2.821   6.285   3.078  1.00  0.00           H  
ATOM   2155 1HB  ARG A 164      -1.682   4.941   5.537  1.00  0.00           H  
ATOM   2156 2HB  ARG A 164      -2.668   4.055   4.384  1.00  0.00           H  
ATOM   2157 1HG  ARG A 164      -1.056   4.078   2.783  1.00  0.00           H  
ATOM   2158 2HG  ARG A 164      -0.554   5.740   3.177  1.00  0.00           H  
ATOM   2159 1HD  ARG A 164       1.246   4.580   4.098  1.00  0.00           H  
ATOM   2160 2HD  ARG A 164       0.137   4.568   5.489  1.00  0.00           H  
ATOM   2161  HE  ARG A 164      -0.153   2.330   3.713  1.00  0.00           H  
ATOM   2162 1HH1 ARG A 164       1.615   3.381   6.717  1.00  0.00           H  
ATOM   2163 2HH1 ARG A 164       1.920   1.703   7.106  1.00  0.00           H  
ATOM   2164 1HH2 ARG A 164       0.567   0.424   4.200  1.00  0.00           H  
ATOM   2165 2HH2 ARG A 164       1.366   0.091   5.720  1.00  0.00           H  
ATOM   2166  N   TRP A 165      -4.882   5.092   4.348  1.00 12.38           N  
ATOM   2167  CA  TRP A 165      -6.270   4.932   4.732  1.00 12.09           C  
ATOM   2168  C   TRP A 165      -6.323   3.862   5.807  1.00 12.73           C  
ATOM   2169  O   TRP A 165      -5.327   3.191   6.136  1.00 11.65           O  
ATOM   2170  CB  TRP A 165      -7.072   4.494   3.499  1.00 13.46           C  
ATOM   2171  CG  TRP A 165      -7.033   5.494   2.334  1.00 13.55           C  
ATOM   2172  CD1 TRP A 165      -5.904   5.742   1.579  1.00 14.33           C  
ATOM   2173  CD2 TRP A 165      -8.087   6.237   1.917  1.00 13.25           C  
ATOM   2174  CE2 TRP A 165      -7.540   6.960   0.860  1.00 15.05           C  
ATOM   2175  CE3 TRP A 165      -9.391   6.379   2.287  1.00 12.65           C  
ATOM   2176  NE1 TRP A 165      -6.247   6.643   0.695  1.00 13.63           N  
ATOM   2177  CZ2 TRP A 165      -8.297   7.855   0.130  1.00 14.59           C  
ATOM   2178  CZ3 TRP A 165     -10.147   7.268   1.565  1.00 11.99           C  
ATOM   2179  CH2 TRP A 165      -9.614   7.990   0.508  1.00 14.04           C  
ATOM   2180  H   TRP A 165      -4.455   4.403   3.747  1.00  0.00           H  
ATOM   2181  HA  TRP A 165      -6.644   5.892   5.088  1.00  0.00           H  
ATOM   2182 1HB  TRP A 165      -6.691   3.540   3.137  1.00  0.00           H  
ATOM   2183 2HB  TRP A 165      -8.116   4.344   3.778  1.00  0.00           H  
ATOM   2184  HD1 TRP A 165      -4.940   5.260   1.726  1.00  0.00           H  
ATOM   2185  HE1 TRP A 165      -5.636   7.042  -0.004  1.00  0.00           H  
ATOM   2186  HE3 TRP A 165      -9.829   5.819   3.114  1.00  0.00           H  
ATOM   2187  HZ2 TRP A 165      -7.880   8.422  -0.702  1.00  0.00           H  
ATOM   2188  HZ3 TRP A 165     -11.192   7.390   1.853  1.00  0.00           H  
ATOM   2189  HH2 TRP A 165     -10.257   8.685  -0.035  1.00  0.00           H  
ATOM   2190  N   GLU A 166      -7.502   3.640   6.399  1.00 12.44           N  
ATOM   2191  CA  GLU A 166      -7.714   2.500   7.277  1.00 13.07           C  
ATOM   2192  C   GLU A 166      -7.920   1.273   6.398  1.00 14.17           C  
ATOM   2193  O   GLU A 166      -8.616   1.373   5.374  1.00 16.05           O  
ATOM   2194  CB  GLU A 166      -8.972   2.682   8.150  1.00 14.16           C  
ATOM   2195  CG  GLU A 166      -8.857   3.738   9.225  1.00 11.69           C  
ATOM   2196  CD  GLU A 166      -8.052   3.306  10.447  1.00 15.55           C  
ATOM   2197  OE1 GLU A 166      -7.606   2.161  10.593  1.00 13.91           O  
ATOM   2198  OE2 GLU A 166      -7.898   4.141  11.317  1.00 14.34           O1-
ATOM   2199  H   GLU A 166      -8.265   4.281   6.233  1.00  0.00           H  
ATOM   2200  HA  GLU A 166      -6.852   2.408   7.939  1.00  0.00           H  
ATOM   2201 1HB  GLU A 166      -9.817   2.950   7.516  1.00  0.00           H  
ATOM   2202 2HB  GLU A 166      -9.212   1.740   8.639  1.00  0.00           H  
ATOM   2203 1HG  GLU A 166      -8.382   4.621   8.803  1.00  0.00           H  
ATOM   2204 2HG  GLU A 166      -9.858   4.017   9.553  1.00  0.00           H  
ATOM   2205  N   PRO A 167      -7.391   0.091   6.705  1.00 14.21           N  
ATOM   2206  CA  PRO A 167      -6.651  -0.216   7.910  1.00 14.28           C  
ATOM   2207  C   PRO A 167      -5.134  -0.045   7.832  1.00 15.47           C  
ATOM   2208  O   PRO A 167      -4.447  -0.126   8.861  1.00 14.70           O  
ATOM   2209  CB  PRO A 167      -7.111  -1.620   8.185  1.00 15.15           C  
ATOM   2210  CG  PRO A 167      -6.983  -2.187   6.801  1.00 15.49           C  
ATOM   2211  CD  PRO A 167      -7.623  -1.115   5.978  1.00 12.50           C  
ATOM   2212  HA  PRO A 167      -6.956   0.477   8.708  1.00  0.00           H  
ATOM   2213 1HB  PRO A 167      -6.467  -2.087   8.944  1.00  0.00           H  
ATOM   2214 2HB  PRO A 167      -8.133  -1.607   8.594  1.00  0.00           H  
ATOM   2215 1HG  PRO A 167      -5.925  -2.366   6.561  1.00  0.00           H  
ATOM   2216 2HG  PRO A 167      -7.492  -3.160   6.741  1.00  0.00           H  
ATOM   2217 1HD  PRO A 167      -7.134  -1.065   4.994  1.00  0.00           H  
ATOM   2218 2HD  PRO A 167      -8.697  -1.326   5.867  1.00  0.00           H  
ATOM   2219  N   GLU A 168      -4.621   0.273   6.660  1.00 12.52           N  
ATOM   2220  CA  GLU A 168      -3.193   0.241   6.420  1.00 15.25           C  
ATOM   2221  C   GLU A 168      -2.334   1.097   7.343  1.00 14.42           C  
ATOM   2222  O   GLU A 168      -1.217   0.718   7.704  1.00 12.67           O  
ATOM   2223  CB  GLU A 168      -2.907   0.685   5.002  1.00 18.27           C  
ATOM   2224  CG  GLU A 168      -3.172  -0.354   3.945  1.00 28.73           C  
ATOM   2225  CD  GLU A 168      -4.628  -0.510   3.546  1.00 34.27           C  
ATOM   2226  OE1 GLU A 168      -5.274   0.508   3.297  1.00 38.93           O  
ATOM   2227  OE2 GLU A 168      -5.109  -1.649   3.491  1.00 39.57           O1-
ATOM   2228  H   GLU A 168      -5.240   0.546   5.909  1.00  0.00           H  
ATOM   2229  HA  GLU A 168      -2.844  -0.783   6.551  1.00  0.00           H  
ATOM   2230 1HB  GLU A 168      -3.515   1.556   4.764  1.00  0.00           H  
ATOM   2231 2HB  GLU A 168      -1.862   0.979   4.916  1.00  0.00           H  
ATOM   2232 1HG  GLU A 168      -2.608  -0.097   3.050  1.00  0.00           H  
ATOM   2233 2HG  GLU A 168      -2.814  -1.319   4.302  1.00  0.00           H  
ATOM   2234  N   LEU A 169      -2.890   2.252   7.750  1.00 12.02           N  
ATOM   2235  CA  LEU A 169      -2.173   3.176   8.613  1.00 12.32           C  
ATOM   2236  C   LEU A 169      -1.815   2.596   9.964  1.00 12.15           C  
ATOM   2237  O   LEU A 169      -1.012   3.196  10.666  1.00 14.51           O  
ATOM   2238  CB  LEU A 169      -3.021   4.486   8.785  1.00 12.27           C  
ATOM   2239  CG  LEU A 169      -4.428   4.445   9.434  1.00 11.49           C  
ATOM   2240  CD1 LEU A 169      -4.327   4.593  10.951  1.00 13.08           C  
ATOM   2241  CD2 LEU A 169      -5.262   5.599   8.902  1.00 11.00           C  
ATOM   2242  H   LEU A 169      -3.826   2.484   7.450  1.00  0.00           H  
ATOM   2243  HA  LEU A 169      -1.223   3.423   8.141  1.00  0.00           H  
ATOM   2244 1HB  LEU A 169      -2.452   5.191   9.389  1.00  0.00           H  
ATOM   2245 2HB  LEU A 169      -3.178   4.929   7.801  1.00  0.00           H  
ATOM   2246  HG  LEU A 169      -4.914   3.500   9.188  1.00  0.00           H  
ATOM   2247 1HD1 LEU A 169      -5.326   4.562  11.387  1.00  0.00           H  
ATOM   2248 2HD1 LEU A 169      -3.729   3.777  11.358  1.00  0.00           H  
ATOM   2249 3HD1 LEU A 169      -3.856   5.544  11.193  1.00  0.00           H  
ATOM   2250 1HD2 LEU A 169      -6.253   5.572   9.355  1.00  0.00           H  
ATOM   2251 2HD2 LEU A 169      -4.776   6.543   9.147  1.00  0.00           H  
ATOM   2252 3HD2 LEU A 169      -5.356   5.513   7.819  1.00  0.00           H  
ATOM   2253  N   ASN A 170      -2.356   1.450  10.359  1.00 12.24           N  
ATOM   2254  CA  ASN A 170      -2.109   0.849  11.666  1.00 14.01           C  
ATOM   2255  C   ASN A 170      -0.936  -0.134  11.705  1.00 16.17           C  
ATOM   2256  O   ASN A 170      -0.659  -0.819  12.700  1.00 15.46           O  
ATOM   2257  CB  ASN A 170      -3.342   0.099  12.100  1.00 12.24           C  
ATOM   2258  CG  ASN A 170      -4.472   1.051  12.387  1.00 15.99           C  
ATOM   2259  ND2 ASN A 170      -5.638   0.803  11.792  1.00 11.99           N  
ATOM   2260  OD1 ASN A 170      -4.284   2.036  13.107  1.00 13.53           O  
ATOM   2261  H   ASN A 170      -2.970   0.981   9.709  1.00  0.00           H  
ATOM   2262  HA  ASN A 170      -1.900   1.645  12.381  1.00  0.00           H  
ATOM   2263 1HB  ASN A 170      -3.638  -0.600  11.317  1.00  0.00           H  
ATOM   2264 2HB  ASN A 170      -3.117  -0.486  12.993  1.00  0.00           H  
ATOM   2265 1HD2 ASN A 170      -6.418   1.407  11.951  1.00  0.00           H  
ATOM   2266 2HD2 ASN A 170      -5.731   0.013  11.186  1.00  0.00           H  
ATOM   2267  N   GLU A 171      -0.278  -0.296  10.555  1.00 18.71           N  
ATOM   2268  CA  GLU A 171       0.885  -1.168  10.423  1.00 20.58           C  
ATOM   2269  C   GLU A 171       2.070  -0.803  11.317  1.00 18.79           C  
ATOM   2270  O   GLU A 171       2.834  -1.686  11.719  1.00 22.07           O  
ATOM   2271  CB  GLU A 171       1.239  -1.122   8.962  1.00 20.89           C  
ATOM   2272  CG  GLU A 171       2.002  -2.282   8.436  1.00 26.30           C  
ATOM   2273  CD  GLU A 171       2.134  -2.213   6.914  1.00 26.68           C  
ATOM   2274  OE1 GLU A 171       2.805  -1.336   6.402  1.00 27.35           O  
ATOM   2275  OE2 GLU A 171       1.540  -3.036   6.231  1.00 30.01           O1-
ATOM   2276  H   GLU A 171      -0.607   0.212   9.745  1.00  0.00           H  
ATOM   2277  HA  GLU A 171       0.601  -2.175  10.729  1.00  0.00           H  
ATOM   2278 1HB  GLU A 171       0.327  -1.046   8.370  1.00  0.00           H  
ATOM   2279 2HB  GLU A 171       1.835  -0.232   8.759  1.00  0.00           H  
ATOM   2280 1HG  GLU A 171       2.993  -2.288   8.889  1.00  0.00           H  
ATOM   2281 2HG  GLU A 171       1.494  -3.199   8.725  1.00  0.00           H  
ATOM   2282  N   ALA A 172       2.252   0.487  11.608  1.00 17.15           N  
ATOM   2283  CA  ALA A 172       3.184   0.979  12.611  1.00 14.10           C  
ATOM   2284  C   ALA A 172       4.581   0.405  12.486  1.00 14.62           C  
ATOM   2285  O   ALA A 172       5.230   0.001  13.463  1.00 13.45           O  
ATOM   2286  CB  ALA A 172       2.675   0.668  14.017  1.00 12.12           C  
ATOM   2287  H   ALA A 172       1.695   1.148  11.088  1.00  0.00           H  
ATOM   2288  HA  ALA A 172       3.264   2.060  12.497  1.00  0.00           H  
ATOM   2289 1HB  ALA A 172       3.387   1.044  14.751  1.00  0.00           H  
ATOM   2290 2HB  ALA A 172       1.709   1.148  14.167  1.00  0.00           H  
ATOM   2291 3HB  ALA A 172       2.567  -0.409  14.133  1.00  0.00           H  
ATOM   2292  N   ILE A 173       5.096   0.385  11.273  1.00 13.88           N  
ATOM   2293  CA  ILE A 173       6.415  -0.168  11.166  1.00 17.32           C  
ATOM   2294  C   ILE A 173       7.436   0.818  11.720  1.00 17.75           C  
ATOM   2295  O   ILE A 173       7.189   2.043  11.822  1.00 16.81           O  
ATOM   2296  CB  ILE A 173       6.661  -0.624   9.674  1.00 20.87           C  
ATOM   2297  CG1 ILE A 173       6.573   0.350   8.523  1.00 25.78           C  
ATOM   2298  CG2 ILE A 173       5.406  -1.461   9.421  1.00 24.33           C  
ATOM   2299  CD1 ILE A 173       6.964  -0.235   7.118  1.00 25.81           C  
ATOM   2300  H   ILE A 173       4.636   0.724  10.442  1.00  0.00           H  
ATOM   2301  HA  ILE A 173       6.482  -1.034  11.822  1.00  0.00           H  
ATOM   2302  HB  ILE A 173       7.585  -1.196   9.615  1.00  0.00           H  
ATOM   2303 1HG1 ILE A 173       5.555   0.732   8.447  1.00  0.00           H  
ATOM   2304 2HG1 ILE A 173       7.225   1.202   8.715  1.00  0.00           H  
ATOM   2305 1HG2 ILE A 173       5.430  -1.854   8.406  1.00  0.00           H  
ATOM   2306 2HG2 ILE A 173       5.373  -2.286  10.131  1.00  0.00           H  
ATOM   2307 3HG2 ILE A 173       4.521  -0.836   9.549  1.00  0.00           H  
ATOM   2308 1HD1 ILE A 173       6.869   0.542   6.360  1.00  0.00           H  
ATOM   2309 2HD1 ILE A 173       7.996  -0.589   7.146  1.00  0.00           H  
ATOM   2310 3HD1 ILE A 173       6.302  -1.064   6.872  1.00  0.00           H  
ATOM   2311  N   PRO A 174       8.552   0.275  12.276  1.00 19.61           N  
ATOM   2312  CA  PRO A 174       9.600   1.049  12.953  1.00 18.97           C  
ATOM   2313  C   PRO A 174      10.073   2.241  12.143  1.00 18.30           C  
ATOM   2314  O   PRO A 174      10.242   2.124  10.937  1.00 19.10           O  
ATOM   2315  CB  PRO A 174      10.711   0.046  13.202  1.00 17.90           C  
ATOM   2316  CG  PRO A 174       9.993  -1.263  13.372  1.00 16.67           C  
ATOM   2317  CD  PRO A 174       8.933  -1.174  12.286  1.00 17.51           C  
ATOM   2318  HA  PRO A 174       9.209   1.430  13.908  1.00  0.00           H  
ATOM   2319 1HB  PRO A 174      11.412   0.043  12.354  1.00  0.00           H  
ATOM   2320 2HB  PRO A 174      11.287   0.337  14.093  1.00  0.00           H  
ATOM   2321 1HG  PRO A 174      10.694  -2.100  13.243  1.00  0.00           H  
ATOM   2322 2HG  PRO A 174       9.583  -1.343  14.390  1.00  0.00           H  
ATOM   2323 1HD  PRO A 174       9.368  -1.480  11.323  1.00  0.00           H  
ATOM   2324 2HD  PRO A 174       8.083  -1.820  12.551  1.00  0.00           H  
ATOM   2325  N   ASN A 175      10.248   3.422  12.711  1.00 20.12           N  
ATOM   2326  CA  ASN A 175      10.843   4.587  12.040  1.00 22.08           C  
ATOM   2327  C   ASN A 175      10.115   5.087  10.823  1.00 19.85           C  
ATOM   2328  O   ASN A 175      10.653   5.872  10.024  1.00 21.91           O  
ATOM   2329  CB  ASN A 175      12.295   4.372  11.548  1.00 24.56           C  
ATOM   2330  CG  ASN A 175      13.145   3.930  12.698  1.00 30.21           C  
ATOM   2331  ND2 ASN A 175      13.734   2.746  12.558  1.00 31.52           N  
ATOM   2332  OD1 ASN A 175      13.209   4.581  13.745  1.00 31.17           O  
ATOM   2333  H   ASN A 175       9.947   3.508  13.671  1.00  0.00           H  
ATOM   2334  HA  ASN A 175      10.871   5.416  12.749  1.00  0.00           H  
ATOM   2335 1HB  ASN A 175      12.303   3.624  10.752  1.00  0.00           H  
ATOM   2336 2HB  ASN A 175      12.677   5.302  11.125  1.00  0.00           H  
ATOM   2337 1HD2 ASN A 175      14.317   2.388  13.288  1.00  0.00           H  
ATOM   2338 2HD2 ASN A 175      13.596   2.215  11.721  1.00  0.00           H  
ATOM   2339  N   ASP A 176       8.886   4.644  10.619  1.00 18.17           N  
ATOM   2340  CA  ASP A 176       8.103   5.186   9.544  1.00 14.34           C  
ATOM   2341  C   ASP A 176       7.406   6.442  10.066  1.00 13.89           C  
ATOM   2342  O   ASP A 176       6.637   6.354  11.018  1.00 13.65           O  
ATOM   2343  CB  ASP A 176       7.108   4.111   9.119  1.00 16.42           C  
ATOM   2344  CG  ASP A 176       6.296   4.444   7.869  1.00 18.16           C  
ATOM   2345  OD1 ASP A 176       6.384   5.569   7.398  1.00 15.75           O  
ATOM   2346  OD2 ASP A 176       5.585   3.574   7.359  1.00 17.61           O1-
ATOM   2347  H   ASP A 176       8.484   3.927  11.207  1.00  0.00           H  
ATOM   2348  HA  ASP A 176       8.771   5.427   8.717  1.00  0.00           H  
ATOM   2349 1HB  ASP A 176       7.639   3.179   8.928  1.00  0.00           H  
ATOM   2350 2HB  ASP A 176       6.403   3.928   9.929  1.00  0.00           H  
ATOM   2351  N   GLU A 177       7.634   7.602   9.469  1.00 13.11           N  
ATOM   2352  CA  GLU A 177       6.997   8.849   9.881  1.00 15.15           C  
ATOM   2353  C   GLU A 177       5.609   9.018   9.298  1.00 14.01           C  
ATOM   2354  O   GLU A 177       4.883   9.947   9.673  1.00 14.29           O  
ATOM   2355  CB  GLU A 177       7.781  10.086   9.451  1.00 18.69           C  
ATOM   2356  CG  GLU A 177       9.146  10.091  10.099  1.00 27.76           C  
ATOM   2357  CD  GLU A 177       9.989  11.337   9.854  1.00 34.96           C  
ATOM   2358  OE1 GLU A 177      10.013  11.863   8.733  1.00 36.79           O  
ATOM   2359  OE2 GLU A 177      10.649  11.766  10.806  1.00 39.96           O1-
ATOM   2360  H   GLU A 177       8.281   7.613   8.693  1.00  0.00           H  
ATOM   2361  HA  GLU A 177       6.936   8.863  10.969  1.00  0.00           H  
ATOM   2362 1HB  GLU A 177       7.883  10.092   8.366  1.00  0.00           H  
ATOM   2363 2HB  GLU A 177       7.230  10.982   9.734  1.00  0.00           H  
ATOM   2364 1HG  GLU A 177       9.024   9.988  11.178  1.00  0.00           H  
ATOM   2365 2HG  GLU A 177       9.710   9.232   9.740  1.00  0.00           H  
ATOM   2366  N   ARG A 178       5.183   8.145   8.382  1.00 12.98           N  
ATOM   2367  CA  ARG A 178       3.883   8.294   7.756  1.00 11.20           C  
ATOM   2368  C   ARG A 178       2.805   7.978   8.763  1.00 10.31           C  
ATOM   2369  O   ARG A 178       3.053   7.129   9.607  1.00 11.54           O  
ATOM   2370  CB  ARG A 178       3.722   7.349   6.570  1.00  8.85           C  
ATOM   2371  CG  ARG A 178       4.638   7.710   5.419  1.00 11.69           C  
ATOM   2372  CD  ARG A 178       4.528   6.692   4.275  1.00 12.44           C  
ATOM   2373  NE  ARG A 178       4.913   5.367   4.739  1.00 12.45           N  
ATOM   2374  CZ  ARG A 178       4.811   4.281   3.995  1.00 14.73           C  
ATOM   2375  NH1 ARG A 178       4.337   4.369   2.758  1.00 15.78           N  
ATOM   2376  NH2 ARG A 178       5.168   3.103   4.493  1.00 14.51           N1+
ATOM   2377  H   ARG A 178       5.770   7.368   8.117  1.00  0.00           H  
ATOM   2378  HA  ARG A 178       3.791   9.318   7.389  1.00  0.00           H  
ATOM   2379 1HB  ARG A 178       3.936   6.330   6.885  1.00  0.00           H  
ATOM   2380 2HB  ARG A 178       2.689   7.375   6.222  1.00  0.00           H  
ATOM   2381 1HG  ARG A 178       4.368   8.695   5.033  1.00  0.00           H  
ATOM   2382 2HG  ARG A 178       5.671   7.729   5.767  1.00  0.00           H  
ATOM   2383 1HD  ARG A 178       3.500   6.658   3.917  1.00  0.00           H  
ATOM   2384 2HD  ARG A 178       5.187   6.988   3.461  1.00  0.00           H  
ATOM   2385  HE  ARG A 178       5.277   5.283   5.679  1.00  0.00           H  
ATOM   2386 1HH1 ARG A 178       4.055   5.265   2.388  1.00  0.00           H  
ATOM   2387 2HH1 ARG A 178       4.257   3.540   2.187  1.00  0.00           H  
ATOM   2388 1HH2 ARG A 178       5.516   3.038   5.440  1.00  0.00           H  
ATOM   2389 2HH2 ARG A 178       5.090   2.270   3.926  1.00  0.00           H  
ATOM   2390  N   ASP A 179       1.687   8.701   8.727  1.00  8.79           N  
ATOM   2391  CA  ASP A 179       0.537   8.508   9.601  1.00  7.90           C  
ATOM   2392  C   ASP A 179       0.902   8.668  11.065  1.00  9.36           C  
ATOM   2393  O   ASP A 179       0.369   7.925  11.917  1.00 10.95           O  
ATOM   2394  CB  ASP A 179      -0.063   7.113   9.393  1.00  8.68           C  
ATOM   2395  CG  ASP A 179      -0.460   6.853   7.950  1.00 11.54           C  
ATOM   2396  OD1 ASP A 179      -1.268   7.586   7.396  1.00 10.52           O  
ATOM   2397  OD2 ASP A 179       0.076   5.915   7.379  1.00 10.19           O1-
ATOM   2398  H   ASP A 179       1.658   9.432   8.031  1.00  0.00           H  
ATOM   2399  HA  ASP A 179      -0.217   9.254   9.350  1.00  0.00           H  
ATOM   2400 1HB  ASP A 179       0.658   6.356   9.700  1.00  0.00           H  
ATOM   2401 2HB  ASP A 179      -0.946   6.999  10.024  1.00  0.00           H  
ATOM   2402  N   THR A 180       1.830   9.604  11.364  1.00  9.14           N  
ATOM   2403  CA  THR A 180       2.235   9.851  12.729  1.00  8.23           C  
ATOM   2404  C   THR A 180       1.893  11.280  13.118  1.00  8.01           C  
ATOM   2405  O   THR A 180       1.559  12.121  12.270  1.00  7.50           O  
ATOM   2406  CB  THR A 180       3.772   9.629  12.930  1.00 10.73           C  
ATOM   2407  CG2 THR A 180       4.215   8.219  12.610  1.00  8.79           C  
ATOM   2408  OG1 THR A 180       4.451  10.569  12.106  1.00 13.10           O  
ATOM   2409  H   THR A 180       2.249  10.146  10.623  1.00  0.00           H  
ATOM   2410  HA  THR A 180       1.708   9.150  13.377  1.00  0.00           H  
ATOM   2411  HB  THR A 180       4.037   9.835  13.967  1.00  0.00           H  
ATOM   2412  HG1 THR A 180       3.807  11.070  11.596  1.00  0.00           H  
ATOM   2413 1HG2 THR A 180       5.289   8.131  12.770  1.00  0.00           H  
ATOM   2414 2HG2 THR A 180       3.693   7.517  13.260  1.00  0.00           H  
ATOM   2415 3HG2 THR A 180       3.984   7.992  11.570  1.00  0.00           H  
ATOM   2416  N   THR A 181       1.994  11.501  14.430  1.00  7.61           N  
ATOM   2417  CA  THR A 181       1.854  12.800  15.037  1.00  7.03           C  
ATOM   2418  C   THR A 181       2.877  12.774  16.165  1.00  7.60           C  
ATOM   2419  O   THR A 181       3.582  11.778  16.368  1.00  9.23           O  
ATOM   2420  CB  THR A 181       0.428  12.973  15.602  1.00  6.87           C  
ATOM   2421  CG2 THR A 181       0.085  12.118  16.818  1.00  5.36           C  
ATOM   2422  OG1 THR A 181       0.363  14.349  15.936  1.00  6.98           O  
ATOM   2423  H   THR A 181       2.179  10.701  15.017  1.00  0.00           H  
ATOM   2424  HA  THR A 181       2.023  13.560  14.274  1.00  0.00           H  
ATOM   2425  HB  THR A 181      -0.301  12.721  14.833  1.00  0.00           H  
ATOM   2426  HG1 THR A 181       1.203  14.767  15.735  1.00  0.00           H  
ATOM   2427 1HG2 THR A 181      -0.939  12.321  17.128  1.00  0.00           H  
ATOM   2428 2HG2 THR A 181       0.186  11.063  16.560  1.00  0.00           H  
ATOM   2429 3HG2 THR A 181       0.766  12.358  17.634  1.00  0.00           H  
ATOM   2430  N   MET A 182       2.982  13.866  16.892  1.00  6.30           N  
ATOM   2431  CA  MET A 182       3.815  13.965  18.060  1.00  8.92           C  
ATOM   2432  C   MET A 182       2.847  14.334  19.179  1.00  7.91           C  
ATOM   2433  O   MET A 182       1.843  15.002  18.868  1.00  7.47           O  
ATOM   2434  CB  MET A 182       4.833  15.063  17.873  1.00 10.12           C  
ATOM   2435  CG  MET A 182       5.875  14.741  16.820  1.00 10.94           C  
ATOM   2436  SD  MET A 182       6.912  16.220  16.807  1.00 16.97           S  
ATOM   2437  CE  MET A 182       8.052  15.701  15.553  1.00 13.48           C  
ATOM   2438  H   MET A 182       2.441  14.669  16.604  1.00  0.00           H  
ATOM   2439  HA  MET A 182       4.338  13.018  18.193  1.00  0.00           H  
ATOM   2440 1HB  MET A 182       4.326  15.984  17.588  1.00  0.00           H  
ATOM   2441 2HB  MET A 182       5.344  15.251  18.819  1.00  0.00           H  
ATOM   2442 1HG  MET A 182       6.417  13.840  17.108  1.00  0.00           H  
ATOM   2443 2HG  MET A 182       5.384  14.554  15.865  1.00  0.00           H  
ATOM   2444 1HE  MET A 182       8.792  16.486  15.389  1.00  0.00           H  
ATOM   2445 2HE  MET A 182       8.555  14.789  15.875  1.00  0.00           H  
ATOM   2446 3HE  MET A 182       7.511  15.510  14.626  1.00  0.00           H  
ATOM   2447  N   PRO A 183       3.050  13.982  20.462  1.00  8.91           N  
ATOM   2448  CA  PRO A 183       2.168  14.387  21.546  1.00  9.43           C  
ATOM   2449  C   PRO A 183       1.851  15.897  21.518  1.00 11.02           C  
ATOM   2450  O   PRO A 183       0.663  16.285  21.535  1.00  8.81           O  
ATOM   2451  CB  PRO A 183       2.904  13.894  22.805  1.00  8.08           C  
ATOM   2452  CG  PRO A 183       3.649  12.656  22.344  1.00  8.35           C  
ATOM   2453  CD  PRO A 183       4.153  13.140  20.974  1.00  7.67           C  
ATOM   2454  HA  PRO A 183       1.199  13.878  21.432  1.00  0.00           H  
ATOM   2455 1HB  PRO A 183       3.576  14.681  23.181  1.00  0.00           H  
ATOM   2456 2HB  PRO A 183       2.180  13.683  23.606  1.00  0.00           H  
ATOM   2457 1HG  PRO A 183       4.442  12.402  23.063  1.00  0.00           H  
ATOM   2458 2HG  PRO A 183       2.966  11.795  22.307  1.00  0.00           H  
ATOM   2459 1HD  PRO A 183       5.077  13.721  21.106  1.00  0.00           H  
ATOM   2460 2HD  PRO A 183       4.327  12.273  20.321  1.00  0.00           H  
ATOM   2461  N   ALA A 184       2.893  16.758  21.377  1.00 10.36           N  
ATOM   2462  CA  ALA A 184       2.673  18.197  21.343  1.00 12.20           C  
ATOM   2463  C   ALA A 184       1.847  18.574  20.118  1.00 13.33           C  
ATOM   2464  O   ALA A 184       0.882  19.328  20.251  1.00 13.13           O  
ATOM   2465  CB  ALA A 184       3.990  18.966  21.284  1.00 11.80           C  
ATOM   2466  H   ALA A 184       3.834  16.403  21.295  1.00  0.00           H  
ATOM   2467  HA  ALA A 184       2.152  18.480  22.259  1.00  0.00           H  
ATOM   2468 1HB  ALA A 184       3.785  20.036  21.260  1.00  0.00           H  
ATOM   2469 2HB  ALA A 184       4.590  18.730  22.161  1.00  0.00           H  
ATOM   2470 3HB  ALA A 184       4.536  18.681  20.386  1.00  0.00           H  
ATOM   2471  N   ALA A 185       2.115  18.011  18.930  1.00 12.36           N  
ATOM   2472  CA  ALA A 185       1.381  18.404  17.740  1.00 11.98           C  
ATOM   2473  C   ALA A 185      -0.091  18.041  17.911  1.00  9.62           C  
ATOM   2474  O   ALA A 185      -0.943  18.901  17.699  1.00  8.86           O  
ATOM   2475  CB  ALA A 185       1.912  17.698  16.486  1.00  9.41           C  
ATOM   2476  H   ALA A 185       2.834  17.305  18.853  1.00  0.00           H  
ATOM   2477  HA  ALA A 185       1.505  19.479  17.604  1.00  0.00           H  
ATOM   2478 1HB  ALA A 185       1.338  18.018  15.617  1.00  0.00           H  
ATOM   2479 2HB  ALA A 185       2.961  17.954  16.342  1.00  0.00           H  
ATOM   2480 3HB  ALA A 185       1.816  16.621  16.608  1.00  0.00           H  
ATOM   2481  N   MET A 186      -0.446  16.836  18.344  1.00  8.12           N  
ATOM   2482  CA  MET A 186      -1.842  16.473  18.514  1.00  8.32           C  
ATOM   2483  C   MET A 186      -2.519  17.296  19.615  1.00  9.74           C  
ATOM   2484  O   MET A 186      -3.667  17.714  19.426  1.00 11.30           O  
ATOM   2485  CB  MET A 186      -1.944  14.985  18.858  1.00 10.12           C  
ATOM   2486  CG  MET A 186      -3.347  14.438  19.086  1.00  9.68           C  
ATOM   2487  SD  MET A 186      -4.400  14.570  17.624  1.00 15.44           S  
ATOM   2488  CE  MET A 186      -4.104  13.101  16.716  1.00 13.02           C  
ATOM   2489  H   MET A 186       0.269  16.154  18.558  1.00  0.00           H  
ATOM   2490  HA  MET A 186      -2.364  16.660  17.577  1.00  0.00           H  
ATOM   2491 1HB  MET A 186      -1.502  14.395  18.055  1.00  0.00           H  
ATOM   2492 2HB  MET A 186      -1.374  14.779  19.765  1.00  0.00           H  
ATOM   2493 1HG  MET A 186      -3.286  13.388  19.370  1.00  0.00           H  
ATOM   2494 2HG  MET A 186      -3.822  14.984  19.900  1.00  0.00           H  
ATOM   2495 1HE  MET A 186      -4.711  13.106  15.809  1.00  0.00           H  
ATOM   2496 2HE  MET A 186      -3.049  13.046  16.446  1.00  0.00           H  
ATOM   2497 3HE  MET A 186      -4.369  12.238  17.326  1.00  0.00           H  
ATOM   2498  N   ALA A 187      -1.874  17.527  20.764  1.00 10.25           N  
ATOM   2499  CA  ALA A 187      -2.454  18.266  21.879  1.00 10.71           C  
ATOM   2500  C   ALA A 187      -2.832  19.688  21.451  1.00 10.68           C  
ATOM   2501  O   ALA A 187      -3.929  20.165  21.780  1.00  8.92           O  
ATOM   2502  CB  ALA A 187      -1.455  18.345  23.041  1.00  7.99           C  
ATOM   2503  H   ALA A 187      -0.935  17.164  20.850  1.00  0.00           H  
ATOM   2504  HA  ALA A 187      -3.343  17.732  22.213  1.00  0.00           H  
ATOM   2505 1HB  ALA A 187      -1.903  18.899  23.868  1.00  0.00           H  
ATOM   2506 2HB  ALA A 187      -1.204  17.337  23.375  1.00  0.00           H  
ATOM   2507 3HB  ALA A 187      -0.551  18.853  22.711  1.00  0.00           H  
ATOM   2508  N   THR A 188      -1.957  20.356  20.674  1.00 10.96           N  
ATOM   2509  CA  THR A 188      -2.223  21.707  20.190  1.00 12.23           C  
ATOM   2510  C   THR A 188      -3.391  21.707  19.192  1.00 11.54           C  
ATOM   2511  O   THR A 188      -4.338  22.489  19.317  1.00 12.95           O  
ATOM   2512  CB  THR A 188      -0.890  22.236  19.563  1.00 14.38           C  
ATOM   2513  CG2 THR A 188      -1.012  23.625  18.972  1.00 21.20           C  
ATOM   2514  OG1 THR A 188       0.065  22.272  20.618  1.00 19.99           O  
ATOM   2515  H   THR A 188      -1.090  19.906  20.419  1.00  0.00           H  
ATOM   2516  HA  THR A 188      -2.517  22.327  21.037  1.00  0.00           H  
ATOM   2517  HB  THR A 188      -0.572  21.565  18.768  1.00  0.00           H  
ATOM   2518  HG1 THR A 188      -0.344  21.966  21.431  1.00  0.00           H  
ATOM   2519 1HG2 THR A 188      -0.053  23.928  18.556  1.00  0.00           H  
ATOM   2520 2HG2 THR A 188      -1.765  23.620  18.184  1.00  0.00           H  
ATOM   2521 3HG2 THR A 188      -1.307  24.328  19.751  1.00  0.00           H  
ATOM   2522  N   THR A 189      -3.374  20.804  18.200  1.00 10.24           N  
ATOM   2523  CA  THR A 189      -4.425  20.694  17.215  1.00  9.04           C  
ATOM   2524  C   THR A 189      -5.726  20.363  17.847  1.00  8.19           C  
ATOM   2525  O   THR A 189      -6.709  20.966  17.448  1.00  8.99           O  
ATOM   2526  CB  THR A 189      -4.045  19.630  16.208  1.00  8.03           C  
ATOM   2527  CG2 THR A 189      -5.062  19.330  15.120  1.00  8.98           C  
ATOM   2528  OG1 THR A 189      -2.864  20.178  15.637  1.00  6.41           O  
ATOM   2529  H   THR A 189      -2.585  20.175  18.151  1.00  0.00           H  
ATOM   2530  HA  THR A 189      -4.526  21.654  16.708  1.00  0.00           H  
ATOM   2531  HB  THR A 189      -3.867  18.687  16.722  1.00  0.00           H  
ATOM   2532  HG1 THR A 189      -2.664  21.017  16.060  1.00  0.00           H  
ATOM   2533 1HG2 THR A 189      -4.673  18.553  14.462  1.00  0.00           H  
ATOM   2534 2HG2 THR A 189      -5.992  18.989  15.575  1.00  0.00           H  
ATOM   2535 3HG2 THR A 189      -5.252  20.233  14.541  1.00  0.00           H  
ATOM   2536  N   LEU A 190      -5.728  19.479  18.846  1.00  9.57           N  
ATOM   2537  CA  LEU A 190      -6.949  19.058  19.516  1.00 12.46           C  
ATOM   2538  C   LEU A 190      -7.550  20.236  20.280  1.00 13.22           C  
ATOM   2539  O   LEU A 190      -8.756  20.512  20.176  1.00 11.23           O  
ATOM   2540  CB  LEU A 190      -6.703  17.935  20.547  1.00 14.68           C  
ATOM   2541  CG  LEU A 190      -7.809  16.956  20.943  1.00 20.15           C  
ATOM   2542  CD1 LEU A 190      -7.318  16.036  22.040  1.00 17.48           C  
ATOM   2543  CD2 LEU A 190      -9.002  17.683  21.510  1.00 18.26           C  
ATOM   2544  H   LEU A 190      -4.845  19.091  19.144  1.00  0.00           H  
ATOM   2545  HA  LEU A 190      -7.638  18.672  18.767  1.00  0.00           H  
ATOM   2546 1HB  LEU A 190      -5.894  17.303  20.186  1.00  0.00           H  
ATOM   2547 2HB  LEU A 190      -6.391  18.389  21.488  1.00  0.00           H  
ATOM   2548  HG  LEU A 190      -8.127  16.393  20.066  1.00  0.00           H  
ATOM   2549 1HD1 LEU A 190      -8.113  15.342  22.316  1.00  0.00           H  
ATOM   2550 2HD1 LEU A 190      -6.454  15.475  21.684  1.00  0.00           H  
ATOM   2551 3HD1 LEU A 190      -7.036  16.627  22.910  1.00  0.00           H  
ATOM   2552 1HD2 LEU A 190      -9.773  16.962  21.782  1.00  0.00           H  
ATOM   2553 2HD2 LEU A 190      -8.700  18.243  22.395  1.00  0.00           H  
ATOM   2554 3HD2 LEU A 190      -9.397  18.371  20.762  1.00  0.00           H  
ATOM   2555  N   ARG A 191      -6.702  20.941  21.054  1.00 13.41           N  
ATOM   2556  CA  ARG A 191      -7.170  22.104  21.799  1.00 15.34           C  
ATOM   2557  C   ARG A 191      -7.794  23.140  20.873  1.00 15.78           C  
ATOM   2558  O   ARG A 191      -8.876  23.663  21.198  1.00 15.51           O  
ATOM   2559  CB  ARG A 191      -6.025  22.759  22.564  1.00 16.65           C  
ATOM   2560  CG  ARG A 191      -6.537  23.930  23.368  1.00 21.23           C  
ATOM   2561  CD  ARG A 191      -5.400  24.598  24.088  1.00 24.95           C  
ATOM   2562  NE  ARG A 191      -4.833  25.550  23.169  1.00 33.01           N  
ATOM   2563  CZ  ARG A 191      -5.255  26.797  23.126  1.00 31.71           C  
ATOM   2564  NH1 ARG A 191      -6.197  27.241  23.919  1.00 35.72           N  
ATOM   2565  NH2 ARG A 191      -4.753  27.613  22.226  1.00 35.95           N1+
ATOM   2566  H   ARG A 191      -5.734  20.668  21.126  1.00  0.00           H  
ATOM   2567  HA  ARG A 191      -7.922  21.776  22.517  1.00  0.00           H  
ATOM   2568 1HB  ARG A 191      -5.561  22.027  23.225  1.00  0.00           H  
ATOM   2569 2HB  ARG A 191      -5.263  23.094  21.861  1.00  0.00           H  
ATOM   2570 1HG  ARG A 191      -7.011  24.651  22.699  1.00  0.00           H  
ATOM   2571 2HG  ARG A 191      -7.267  23.579  24.099  1.00  0.00           H  
ATOM   2572 1HD  ARG A 191      -5.777  25.096  24.980  1.00  0.00           H  
ATOM   2573 2HD  ARG A 191      -4.662  23.848  24.376  1.00  0.00           H  
ATOM   2574  HE  ARG A 191      -4.096  25.229  22.554  1.00  0.00           H  
ATOM   2575 1HH1 ARG A 191      -6.624  26.621  24.593  1.00  0.00           H  
ATOM   2576 2HH1 ARG A 191      -6.496  28.204  23.859  1.00  0.00           H  
ATOM   2577 1HH2 ARG A 191      -4.052  27.282  21.579  1.00  0.00           H  
ATOM   2578 2HH2 ARG A 191      -5.068  28.571  22.183  1.00  0.00           H  
ATOM   2579  N   LYS A 192      -7.166  23.417  19.727  1.00 12.30           N  
ATOM   2580  CA  LYS A 192      -7.678  24.437  18.850  1.00 13.52           C  
ATOM   2581  C   LYS A 192      -9.021  24.054  18.269  1.00 12.79           C  
ATOM   2582  O   LYS A 192      -9.954  24.854  18.225  1.00 14.67           O  
ATOM   2583  CB  LYS A 192      -6.724  24.721  17.686  1.00 13.28           C  
ATOM   2584  CG  LYS A 192      -5.473  25.533  18.018  1.00 16.79           C  
ATOM   2585  CD  LYS A 192      -4.698  25.644  16.702  1.00 22.82           C  
ATOM   2586  CE  LYS A 192      -3.265  26.169  16.698  1.00 23.75           C  
ATOM   2587  NZ  LYS A 192      -3.271  27.508  17.232  1.00 29.94           N1+
ATOM   2588  H   LYS A 192      -6.327  22.918  19.465  1.00  0.00           H  
ATOM   2589  HA  LYS A 192      -7.795  25.358  19.421  1.00  0.00           H  
ATOM   2590 1HB  LYS A 192      -6.384  23.777  17.257  1.00  0.00           H  
ATOM   2591 2HB  LYS A 192      -7.254  25.264  16.904  1.00  0.00           H  
ATOM   2592 1HG  LYS A 192      -5.766  26.511  18.401  1.00  0.00           H  
ATOM   2593 2HG  LYS A 192      -4.898  25.019  18.787  1.00  0.00           H  
ATOM   2594 1HD  LYS A 192      -4.627  24.660  16.238  1.00  0.00           H  
ATOM   2595 2HD  LYS A 192      -5.231  26.308  16.022  1.00  0.00           H  
ATOM   2596 1HE  LYS A 192      -2.637  25.517  17.302  1.00  0.00           H  
ATOM   2597 2HE  LYS A 192      -2.880  26.164  15.678  1.00  0.00           H  
ATOM   2598 1HZ  LYS A 192      -2.329  27.872  17.237  1.00  0.00           H  
ATOM   2599 2HZ  LYS A 192      -3.858  28.096  16.658  1.00  0.00           H  
ATOM   2600 3HZ  LYS A 192      -3.630  27.492  18.176  1.00  0.00           H  
ATOM   2601  N   LEU A 193      -9.197  22.804  17.898  1.00 12.58           N  
ATOM   2602  CA  LEU A 193     -10.413  22.350  17.255  1.00 13.72           C  
ATOM   2603  C   LEU A 193     -11.565  22.382  18.224  1.00 16.55           C  
ATOM   2604  O   LEU A 193     -12.740  22.354  17.817  1.00 16.70           O  
ATOM   2605  CB  LEU A 193     -10.157  20.944  16.760  1.00 17.78           C  
ATOM   2606  CG  LEU A 193     -10.831  20.256  15.573  1.00 20.45           C  
ATOM   2607  CD1 LEU A 193     -10.674  20.986  14.286  1.00 21.34           C  
ATOM   2608  CD2 LEU A 193     -10.191  18.892  15.448  1.00 19.40           C  
ATOM   2609  H   LEU A 193      -8.456  22.141  18.070  1.00  0.00           H  
ATOM   2610  HA  LEU A 193     -10.629  23.012  16.417  1.00  0.00           H  
ATOM   2611 1HB  LEU A 193      -9.104  20.855  16.498  1.00  0.00           H  
ATOM   2612 2HB  LEU A 193     -10.370  20.247  17.569  1.00  0.00           H  
ATOM   2613  HG  LEU A 193     -11.902  20.167  15.763  1.00  0.00           H  
ATOM   2614 1HD1 LEU A 193     -11.178  20.435  13.492  1.00  0.00           H  
ATOM   2615 2HD1 LEU A 193     -11.114  21.979  14.376  1.00  0.00           H  
ATOM   2616 3HD1 LEU A 193      -9.614  21.077  14.047  1.00  0.00           H  
ATOM   2617 1HD2 LEU A 193     -10.640  18.354  14.611  1.00  0.00           H  
ATOM   2618 2HD2 LEU A 193      -9.121  19.005  15.274  1.00  0.00           H  
ATOM   2619 3HD2 LEU A 193     -10.350  18.327  16.367  1.00  0.00           H  
ATOM   2620  N   LEU A 194     -11.178  22.402  19.513  1.00 15.67           N  
ATOM   2621  CA  LEU A 194     -12.106  22.564  20.613  1.00 17.72           C  
ATOM   2622  C   LEU A 194     -12.319  23.993  21.080  1.00 19.32           C  
ATOM   2623  O   LEU A 194     -13.430  24.267  21.524  1.00 21.75           O  
ATOM   2624  CB  LEU A 194     -11.634  21.724  21.774  1.00 18.31           C  
ATOM   2625  CG  LEU A 194     -12.112  20.295  21.921  1.00 20.47           C  
ATOM   2626  CD1 LEU A 194     -12.101  19.509  20.632  1.00 18.90           C  
ATOM   2627  CD2 LEU A 194     -11.231  19.677  22.970  1.00 20.31           C  
ATOM   2628  H   LEU A 194     -10.193  22.302  19.712  1.00  0.00           H  
ATOM   2629  HA  LEU A 194     -13.088  22.216  20.290  1.00  0.00           H  
ATOM   2630 1HB  LEU A 194     -10.548  21.662  21.738  1.00  0.00           H  
ATOM   2631 2HB  LEU A 194     -11.918  22.220  22.701  1.00  0.00           H  
ATOM   2632  HG  LEU A 194     -13.158  20.291  22.230  1.00  0.00           H  
ATOM   2633 1HD1 LEU A 194     -12.457  18.496  20.821  1.00  0.00           H  
ATOM   2634 2HD1 LEU A 194     -12.753  19.992  19.905  1.00  0.00           H  
ATOM   2635 3HD1 LEU A 194     -11.086  19.469  20.240  1.00  0.00           H  
ATOM   2636 1HD2 LEU A 194     -11.526  18.638  23.127  1.00  0.00           H  
ATOM   2637 2HD2 LEU A 194     -10.192  19.713  22.643  1.00  0.00           H  
ATOM   2638 3HD2 LEU A 194     -11.336  20.229  23.905  1.00  0.00           H  
ATOM   2639  N   THR A 195     -11.365  24.939  21.037  1.00 17.71           N  
ATOM   2640  CA  THR A 195     -11.588  26.233  21.634  1.00 19.35           C  
ATOM   2641  C   THR A 195     -11.326  27.401  20.705  1.00 19.76           C  
ATOM   2642  O   THR A 195     -11.596  28.558  21.049  1.00 20.77           O  
ATOM   2643  CB  THR A 195     -10.694  26.382  22.899  1.00 18.11           C  
ATOM   2644  CG2 THR A 195     -10.879  25.280  23.939  1.00 16.65           C  
ATOM   2645  OG1 THR A 195      -9.359  26.396  22.410  1.00 20.35           O  
ATOM   2646  H   THR A 195     -10.484  24.751  20.583  1.00  0.00           H  
ATOM   2647  HA  THR A 195     -12.636  26.303  21.927  1.00  0.00           H  
ATOM   2648  HB  THR A 195     -10.918  27.329  23.390  1.00  0.00           H  
ATOM   2649  HG1 THR A 195      -9.368  26.280  21.456  1.00  0.00           H  
ATOM   2650 1HG2 THR A 195     -10.220  25.464  24.787  1.00  0.00           H  
ATOM   2651 2HG2 THR A 195     -11.915  25.271  24.282  1.00  0.00           H  
ATOM   2652 3HG2 THR A 195     -10.637  24.315  23.495  1.00  0.00           H  
ATOM   2653  N   GLY A 196     -10.750  27.167  19.544  1.00 18.23           N  
ATOM   2654  CA  GLY A 196     -10.334  28.259  18.686  1.00 19.43           C  
ATOM   2655  C   GLY A 196     -11.502  28.775  17.859  1.00 20.12           C  
ATOM   2656  O   GLY A 196     -12.613  28.269  18.008  1.00 18.84           O  
ATOM   2657  H   GLY A 196     -10.592  26.216  19.240  1.00  0.00           H  
ATOM   2658 1HA  GLY A 196      -9.928  29.066  19.296  1.00  0.00           H  
ATOM   2659 2HA  GLY A 196      -9.536  27.921  18.028  1.00  0.00           H  
ATOM   2660  N   GLU A 197     -11.269  29.752  16.972  1.00 19.48           N  
ATOM   2661  CA  GLU A 197     -12.339  30.335  16.192  1.00 19.61           C  
ATOM   2662  C   GLU A 197     -12.536  29.594  14.887  1.00 21.28           C  
ATOM   2663  O   GLU A 197     -13.351  30.012  14.073  1.00 23.25           O  
ATOM   2664  CB  GLU A 197     -12.036  31.798  15.892  1.00 18.52           C  
ATOM   2665  CG  GLU A 197     -11.995  32.684  17.139  1.00 23.13           C  
ATOM   2666  CD  GLU A 197     -11.674  34.170  16.896  1.00 24.45           C  
ATOM   2667  OE1 GLU A 197     -11.208  34.538  15.817  1.00 26.62           O  
ATOM   2668  OE2 GLU A 197     -11.875  34.971  17.805  1.00 26.21           O1-
ATOM   2669  H   GLU A 197     -10.325  30.090  16.843  1.00  0.00           H  
ATOM   2670  HA  GLU A 197     -13.260  30.279  16.773  1.00  0.00           H  
ATOM   2671 1HB  GLU A 197     -11.072  31.874  15.389  1.00  0.00           H  
ATOM   2672 2HB  GLU A 197     -12.792  32.194  15.214  1.00  0.00           H  
ATOM   2673 1HG  GLU A 197     -12.966  32.642  17.634  1.00  0.00           H  
ATOM   2674 2HG  GLU A 197     -11.249  32.294  17.826  1.00  0.00           H  
ATOM   2675  N   LEU A 198     -11.829  28.493  14.625  1.00 21.67           N  
ATOM   2676  CA  LEU A 198     -11.917  27.769  13.355  1.00 22.63           C  
ATOM   2677  C   LEU A 198     -13.297  27.180  13.150  1.00 20.41           C  
ATOM   2678  O   LEU A 198     -13.862  27.267  12.070  1.00 21.28           O  
ATOM   2679  CB  LEU A 198     -10.896  26.627  13.333  1.00 26.93           C  
ATOM   2680  CG  LEU A 198     -10.382  26.003  12.038  1.00 30.70           C  
ATOM   2681  CD1 LEU A 198      -9.319  24.997  12.431  1.00 30.86           C  
ATOM   2682  CD2 LEU A 198     -11.450  25.240  11.271  1.00 32.78           C  
ATOM   2683  H   LEU A 198     -11.206  28.153  15.343  1.00  0.00           H  
ATOM   2684  HA  LEU A 198     -11.691  28.462  12.544  1.00  0.00           H  
ATOM   2685 1HB  LEU A 198      -9.993  26.959  13.840  1.00  0.00           H  
ATOM   2686 2HB  LEU A 198     -11.309  25.782  13.883  1.00  0.00           H  
ATOM   2687  HG  LEU A 198     -10.005  26.787  11.382  1.00  0.00           H  
ATOM   2688 1HD1 LEU A 198      -8.918  24.522  11.535  1.00  0.00           H  
ATOM   2689 2HD1 LEU A 198      -8.515  25.504  12.961  1.00  0.00           H  
ATOM   2690 3HD1 LEU A 198      -9.760  24.237  13.076  1.00  0.00           H  
ATOM   2691 1HD2 LEU A 198     -11.017  24.822  10.361  1.00  0.00           H  
ATOM   2692 2HD2 LEU A 198     -11.837  24.431  11.891  1.00  0.00           H  
ATOM   2693 3HD2 LEU A 198     -12.264  25.915  11.007  1.00  0.00           H  
ATOM   2694  N   LEU A 199     -13.839  26.529  14.160  1.00 18.92           N  
ATOM   2695  CA  LEU A 199     -15.201  25.997  14.142  1.00 18.06           C  
ATOM   2696  C   LEU A 199     -16.074  26.902  14.972  1.00 16.28           C  
ATOM   2697  O   LEU A 199     -15.629  27.478  15.948  1.00 16.41           O  
ATOM   2698  CB  LEU A 199     -15.280  24.617  14.779  1.00 17.72           C  
ATOM   2699  CG  LEU A 199     -15.035  23.334  13.998  1.00 22.76           C  
ATOM   2700  CD1 LEU A 199     -13.880  23.453  13.063  1.00 20.66           C  
ATOM   2701  CD2 LEU A 199     -14.815  22.216  15.013  1.00 20.61           C  
ATOM   2702  H   LEU A 199     -13.269  26.400  14.983  1.00  0.00           H  
ATOM   2703  HA  LEU A 199     -15.524  25.907  13.107  1.00  0.00           H  
ATOM   2704 1HB  LEU A 199     -14.560  24.568  15.593  1.00  0.00           H  
ATOM   2705 2HB  LEU A 199     -16.279  24.484  15.196  1.00  0.00           H  
ATOM   2706  HG  LEU A 199     -15.903  23.118  13.373  1.00  0.00           H  
ATOM   2707 1HD1 LEU A 199     -13.746  22.511  12.528  1.00  0.00           H  
ATOM   2708 2HD1 LEU A 199     -14.071  24.253  12.346  1.00  0.00           H  
ATOM   2709 3HD1 LEU A 199     -12.978  23.681  13.628  1.00  0.00           H  
ATOM   2710 1HD2 LEU A 199     -14.636  21.276  14.487  1.00  0.00           H  
ATOM   2711 2HD2 LEU A 199     -13.951  22.454  15.633  1.00  0.00           H  
ATOM   2712 3HD2 LEU A 199     -15.698  22.117  15.643  1.00  0.00           H  
ATOM   2713  N   THR A 200     -17.337  26.974  14.591  1.00 15.60           N  
ATOM   2714  CA  THR A 200     -18.395  27.707  15.281  1.00 17.15           C  
ATOM   2715  C   THR A 200     -18.710  26.941  16.573  1.00 16.83           C  
ATOM   2716  O   THR A 200     -18.732  25.705  16.533  1.00 16.00           O  
ATOM   2717  CB  THR A 200     -19.489  27.725  14.203  1.00 15.84           C  
ATOM   2718  CG2 THR A 200     -20.850  28.023  14.711  1.00 11.82           C  
ATOM   2719  OG1 THR A 200     -18.974  28.558  13.189  1.00 17.40           O  
ATOM   2720  H   THR A 200     -17.561  26.467  13.745  1.00  0.00           H  
ATOM   2721  HA  THR A 200     -18.023  28.702  15.529  1.00  0.00           H  
ATOM   2722  HB  THR A 200     -19.536  26.753  13.714  1.00  0.00           H  
ATOM   2723  HG1 THR A 200     -18.101  28.866  13.444  1.00  0.00           H  
ATOM   2724 1HG2 THR A 200     -21.558  28.016  13.882  1.00  0.00           H  
ATOM   2725 2HG2 THR A 200     -21.139  27.267  15.441  1.00  0.00           H  
ATOM   2726 3HG2 THR A 200     -20.856  29.004  15.183  1.00  0.00           H  
ATOM   2727  N   LEU A 201     -19.022  27.564  17.704  1.00 18.11           N  
ATOM   2728  CA  LEU A 201     -19.181  26.819  18.951  1.00 18.97           C  
ATOM   2729  C   LEU A 201     -20.230  25.703  18.839  1.00 16.92           C  
ATOM   2730  O   LEU A 201     -20.042  24.640  19.442  1.00 14.46           O  
ATOM   2731  CB  LEU A 201     -19.553  27.807  20.047  1.00 20.02           C  
ATOM   2732  CG  LEU A 201     -19.760  27.338  21.469  1.00 21.93           C  
ATOM   2733  CD1 LEU A 201     -18.593  26.593  22.065  1.00 20.68           C  
ATOM   2734  CD2 LEU A 201     -19.942  28.599  22.274  1.00 25.31           C  
ATOM   2735  H   LEU A 201     -19.153  28.566  17.709  1.00  0.00           H  
ATOM   2736  HA  LEU A 201     -18.233  26.340  19.193  1.00  0.00           H  
ATOM   2737 1HB  LEU A 201     -18.775  28.566  20.109  1.00  0.00           H  
ATOM   2738 2HB  LEU A 201     -20.486  28.296  19.771  1.00  0.00           H  
ATOM   2739  HG  LEU A 201     -20.642  26.700  21.519  1.00  0.00           H  
ATOM   2740 1HD1 LEU A 201     -18.832  26.296  23.086  1.00  0.00           H  
ATOM   2741 2HD1 LEU A 201     -18.386  25.705  21.468  1.00  0.00           H  
ATOM   2742 3HD1 LEU A 201     -17.714  27.238  22.071  1.00  0.00           H  
ATOM   2743 1HD2 LEU A 201     -20.098  28.342  23.323  1.00  0.00           H  
ATOM   2744 2HD2 LEU A 201     -19.050  29.220  22.183  1.00  0.00           H  
ATOM   2745 3HD2 LEU A 201     -20.807  29.146  21.902  1.00  0.00           H  
ATOM   2746  N   ALA A 202     -21.290  25.878  18.017  1.00 15.23           N  
ATOM   2747  CA  ALA A 202     -22.309  24.846  17.835  1.00 15.00           C  
ATOM   2748  C   ALA A 202     -21.681  23.543  17.306  1.00 15.62           C  
ATOM   2749  O   ALA A 202     -22.017  22.412  17.679  1.00 14.25           O  
ATOM   2750  CB  ALA A 202     -23.369  25.368  16.847  1.00 16.88           C  
ATOM   2751  H   ALA A 202     -21.378  26.749  17.516  1.00  0.00           H  
ATOM   2752  HA  ALA A 202     -22.771  24.653  18.801  1.00  0.00           H  
ATOM   2753 1HB  ALA A 202     -24.135  24.607  16.700  1.00  0.00           H  
ATOM   2754 2HB  ALA A 202     -23.826  26.272  17.248  1.00  0.00           H  
ATOM   2755 3HB  ALA A 202     -22.895  25.594  15.893  1.00  0.00           H  
ATOM   2756  N   SER A 203     -20.707  23.671  16.417  1.00 15.79           N  
ATOM   2757  CA  SER A 203     -20.034  22.509  15.868  1.00 14.99           C  
ATOM   2758  C   SER A 203     -18.975  21.982  16.780  1.00 12.28           C  
ATOM   2759  O   SER A 203     -18.802  20.765  16.826  1.00 10.37           O  
ATOM   2760  CB  SER A 203     -19.388  22.832  14.582  1.00 17.81           C  
ATOM   2761  OG  SER A 203     -20.449  23.055  13.681  1.00 25.87           O  
ATOM   2762  H   SER A 203     -20.423  24.592  16.116  1.00  0.00           H  
ATOM   2763  HA  SER A 203     -20.777  21.729  15.692  1.00  0.00           H  
ATOM   2764 1HB  SER A 203     -18.752  23.708  14.706  1.00  0.00           H  
ATOM   2765 2HB  SER A 203     -18.748  22.004  14.278  1.00  0.00           H  
ATOM   2766  HG  SER A 203     -21.256  22.930  14.185  1.00  0.00           H  
ATOM   2767  N   ARG A 204     -18.280  22.864  17.504  1.00 13.15           N  
ATOM   2768  CA  ARG A 204     -17.215  22.439  18.433  1.00 14.36           C  
ATOM   2769  C   ARG A 204     -17.802  21.457  19.441  1.00 13.49           C  
ATOM   2770  O   ARG A 204     -17.309  20.348  19.676  1.00 11.63           O  
ATOM   2771  CB  ARG A 204     -16.645  23.625  19.196  1.00 15.78           C  
ATOM   2772  CG  ARG A 204     -15.896  24.639  18.342  1.00 19.23           C  
ATOM   2773  CD  ARG A 204     -15.407  25.677  19.317  1.00 20.68           C  
ATOM   2774  NE  ARG A 204     -15.403  26.925  18.607  1.00 28.12           N  
ATOM   2775  CZ  ARG A 204     -15.422  28.113  19.218  1.00 30.20           C  
ATOM   2776  NH1 ARG A 204     -15.443  28.221  20.558  1.00 32.28           N  
ATOM   2777  NH2 ARG A 204     -15.386  29.202  18.451  1.00 30.81           N1+
ATOM   2778  H   ARG A 204     -18.489  23.848  17.414  1.00  0.00           H  
ATOM   2779  HA  ARG A 204     -16.411  21.986  17.852  1.00  0.00           H  
ATOM   2780 1HB  ARG A 204     -17.452  24.154  19.700  1.00  0.00           H  
ATOM   2781 2HB  ARG A 204     -15.956  23.269  19.963  1.00  0.00           H  
ATOM   2782 1HG  ARG A 204     -15.069  24.143  17.831  1.00  0.00           H  
ATOM   2783 2HG  ARG A 204     -16.576  25.068  17.604  1.00  0.00           H  
ATOM   2784 1HD  ARG A 204     -16.080  25.715  20.173  1.00  0.00           H  
ATOM   2785 2HD  ARG A 204     -14.406  25.414  19.654  1.00  0.00           H  
ATOM   2786  HE  ARG A 204     -15.384  26.890  17.597  1.00  0.00           H  
ATOM   2787 1HH1 ARG A 204     -15.445  27.389  21.131  1.00  0.00           H  
ATOM   2788 2HH1 ARG A 204     -15.457  29.132  20.991  1.00  0.00           H  
ATOM   2789 1HH2 ARG A 204     -15.347  29.111  17.445  1.00  0.00           H  
ATOM   2790 2HH2 ARG A 204     -15.399  30.118  18.874  1.00  0.00           H  
ATOM   2791  N   GLN A 205     -18.967  21.842  19.967  1.00 12.72           N  
ATOM   2792  CA  GLN A 205     -19.675  21.007  20.908  1.00 14.63           C  
ATOM   2793  C   GLN A 205     -20.161  19.696  20.280  1.00 14.26           C  
ATOM   2794  O   GLN A 205     -20.049  18.648  20.938  1.00 15.10           O  
ATOM   2795  CB  GLN A 205     -20.893  21.719  21.509  1.00 12.53           C  
ATOM   2796  CG  GLN A 205     -21.476  20.911  22.695  1.00 13.58           C  
ATOM   2797  CD  GLN A 205     -20.542  20.776  23.887  1.00 13.49           C  
ATOM   2798  NE2 GLN A 205     -20.420  19.585  24.410  1.00 11.99           N  
ATOM   2799  OE1 GLN A 205     -19.907  21.722  24.352  1.00 18.35           O  
ATOM   2800  H   GLN A 205     -19.365  22.732  19.702  1.00  0.00           H  
ATOM   2801  HA  GLN A 205     -18.998  20.757  21.725  1.00  0.00           H  
ATOM   2802 1HB  GLN A 205     -20.601  22.714  21.847  1.00  0.00           H  
ATOM   2803 2HB  GLN A 205     -21.655  21.847  20.739  1.00  0.00           H  
ATOM   2804 1HG  GLN A 205     -22.381  21.405  23.048  1.00  0.00           H  
ATOM   2805 2HG  GLN A 205     -21.711  19.903  22.353  1.00  0.00           H  
ATOM   2806 1HE2 GLN A 205     -19.819  19.441  25.196  1.00  0.00           H  
ATOM   2807 2HE2 GLN A 205     -20.930  18.816  24.024  1.00  0.00           H  
ATOM   2808  N   GLN A 206     -20.653  19.665  19.042  1.00 13.36           N  
ATOM   2809  CA  GLN A 206     -21.025  18.402  18.431  1.00 13.80           C  
ATOM   2810  C   GLN A 206     -19.805  17.469  18.314  1.00 14.25           C  
ATOM   2811  O   GLN A 206     -19.931  16.256  18.543  1.00 13.49           O  
ATOM   2812  CB  GLN A 206     -21.615  18.661  17.042  1.00 15.59           C  
ATOM   2813  CG  GLN A 206     -22.142  17.417  16.352  1.00 16.71           C  
ATOM   2814  CD  GLN A 206     -23.371  16.827  17.027  1.00 22.24           C  
ATOM   2815  NE2 GLN A 206     -23.338  15.870  17.956  1.00 19.64           N  
ATOM   2816  OE1 GLN A 206     -24.475  17.256  16.709  1.00 26.40           O  
ATOM   2817  H   GLN A 206     -20.769  20.520  18.518  1.00  0.00           H  
ATOM   2818  HA  GLN A 206     -21.779  17.925  19.055  1.00  0.00           H  
ATOM   2819 1HB  GLN A 206     -22.434  19.376  17.123  1.00  0.00           H  
ATOM   2820 2HB  GLN A 206     -20.855  19.107  16.400  1.00  0.00           H  
ATOM   2821 1HG  GLN A 206     -22.411  17.668  15.328  1.00  0.00           H  
ATOM   2822 2HG  GLN A 206     -21.362  16.654  16.357  1.00  0.00           H  
ATOM   2823 1HE2 GLN A 206     -24.192  15.530  18.355  1.00  0.00           H  
ATOM   2824 2HE2 GLN A 206     -22.464  15.490  18.254  1.00  0.00           H  
ATOM   2825  N   LEU A 207     -18.610  17.983  17.994  1.00 12.82           N  
ATOM   2826  CA  LEU A 207     -17.445  17.112  17.842  1.00 11.95           C  
ATOM   2827  C   LEU A 207     -17.130  16.522  19.216  1.00 11.18           C  
ATOM   2828  O   LEU A 207     -16.913  15.307  19.368  1.00 12.37           O  
ATOM   2829  CB  LEU A 207     -16.285  17.937  17.358  1.00 11.73           C  
ATOM   2830  CG  LEU A 207     -15.048  17.357  16.613  1.00 18.48           C  
ATOM   2831  CD1 LEU A 207     -14.102  18.530  16.413  1.00 15.40           C  
ATOM   2832  CD2 LEU A 207     -14.445  16.139  17.294  1.00 14.16           C  
ATOM   2833  H   LEU A 207     -18.503  18.978  17.856  1.00  0.00           H  
ATOM   2834  HA  LEU A 207     -17.680  16.347  17.100  1.00  0.00           H  
ATOM   2835 1HB  LEU A 207     -16.657  18.691  16.667  1.00  0.00           H  
ATOM   2836 2HB  LEU A 207     -15.840  18.447  18.213  1.00  0.00           H  
ATOM   2837  HG  LEU A 207     -15.337  17.060  15.605  1.00  0.00           H  
ATOM   2838 1HD1 LEU A 207     -13.207  18.191  15.892  1.00  0.00           H  
ATOM   2839 2HD1 LEU A 207     -14.597  19.300  15.819  1.00  0.00           H  
ATOM   2840 3HD1 LEU A 207     -13.823  18.943  17.382  1.00  0.00           H  
ATOM   2841 1HD2 LEU A 207     -13.587  15.788  16.721  1.00  0.00           H  
ATOM   2842 2HD2 LEU A 207     -14.124  16.406  18.302  1.00  0.00           H  
ATOM   2843 3HD2 LEU A 207     -15.193  15.348  17.352  1.00  0.00           H  
ATOM   2844  N   ILE A 208     -17.140  17.383  20.244  1.00 10.27           N  
ATOM   2845  CA  ILE A 208     -16.861  17.006  21.627  1.00 11.85           C  
ATOM   2846  C   ILE A 208     -17.833  15.946  22.095  1.00 12.20           C  
ATOM   2847  O   ILE A 208     -17.438  14.940  22.697  1.00 11.84           O  
ATOM   2848  CB  ILE A 208     -16.946  18.278  22.510  1.00 14.57           C  
ATOM   2849  CG1 ILE A 208     -15.815  19.195  22.143  1.00 16.29           C  
ATOM   2850  CG2 ILE A 208     -16.776  17.964  23.968  1.00 18.97           C  
ATOM   2851  CD1 ILE A 208     -15.927  20.622  22.722  1.00 18.70           C  
ATOM   2852  H   ILE A 208     -17.355  18.347  20.029  1.00  0.00           H  
ATOM   2853  HA  ILE A 208     -15.854  16.595  21.677  1.00  0.00           H  
ATOM   2854  HB  ILE A 208     -17.921  18.748  22.376  1.00  0.00           H  
ATOM   2855 1HG1 ILE A 208     -14.875  18.769  22.490  1.00  0.00           H  
ATOM   2856 2HG1 ILE A 208     -15.755  19.280  21.059  1.00  0.00           H  
ATOM   2857 1HG2 ILE A 208     -16.844  18.885  24.549  1.00  0.00           H  
ATOM   2858 2HG2 ILE A 208     -17.559  17.277  24.287  1.00  0.00           H  
ATOM   2859 3HG2 ILE A 208     -15.801  17.504  24.129  1.00  0.00           H  
ATOM   2860 1HD1 ILE A 208     -15.067  21.211  22.403  1.00  0.00           H  
ATOM   2861 2HD1 ILE A 208     -16.842  21.092  22.359  1.00  0.00           H  
ATOM   2862 3HD1 ILE A 208     -15.951  20.574  23.809  1.00  0.00           H  
ATOM   2863  N   ASP A 209     -19.126  16.126  21.804  1.00 12.85           N  
ATOM   2864  CA  ASP A 209     -20.094  15.112  22.161  1.00 14.96           C  
ATOM   2865  C   ASP A 209     -19.830  13.742  21.557  1.00 13.64           C  
ATOM   2866  O   ASP A 209     -20.021  12.721  22.247  1.00 13.26           O  
ATOM   2867  CB  ASP A 209     -21.489  15.586  21.759  1.00 17.07           C  
ATOM   2868  CG  ASP A 209     -22.018  16.740  22.613  1.00 20.35           C  
ATOM   2869  OD1 ASP A 209     -21.496  17.036  23.692  1.00 24.08           O  
ATOM   2870  OD2 ASP A 209     -22.973  17.361  22.186  1.00 23.72           O1-
ATOM   2871  H   ASP A 209     -19.441  16.965  21.335  1.00  0.00           H  
ATOM   2872  HA  ASP A 209     -20.061  14.967  23.240  1.00  0.00           H  
ATOM   2873 1HB  ASP A 209     -21.478  15.910  20.719  1.00  0.00           H  
ATOM   2874 2HB  ASP A 209     -22.192  14.757  21.838  1.00  0.00           H  
ATOM   2875  N   TRP A 210     -19.388  13.676  20.292  1.00 11.35           N  
ATOM   2876  CA  TRP A 210     -19.018  12.408  19.674  1.00 11.39           C  
ATOM   2877  C   TRP A 210     -17.867  11.772  20.462  1.00 12.23           C  
ATOM   2878  O   TRP A 210     -17.873  10.554  20.714  1.00 12.57           O  
ATOM   2879  CB  TRP A 210     -18.580  12.626  18.201  1.00 11.85           C  
ATOM   2880  CG  TRP A 210     -19.663  13.032  17.213  1.00 11.01           C  
ATOM   2881  CD1 TRP A 210     -20.924  12.549  17.388  1.00 15.14           C  
ATOM   2882  CD2 TRP A 210     -19.560  13.823  16.083  1.00 11.38           C  
ATOM   2883  CE2 TRP A 210     -20.851  13.783  15.581  1.00 13.60           C  
ATOM   2884  CE3 TRP A 210     -18.640  14.556  15.391  1.00 10.98           C  
ATOM   2885  NE1 TRP A 210     -21.623  13.023  16.374  1.00 15.29           N  
ATOM   2886  CZ2 TRP A 210     -21.239  14.447  14.427  1.00 11.99           C  
ATOM   2887  CZ3 TRP A 210     -18.998  15.232  14.239  1.00 11.48           C  
ATOM   2888  CH2 TRP A 210     -20.291  15.186  13.748  1.00 10.78           C  
ATOM   2889  H   TRP A 210     -19.310  14.527  19.755  1.00  0.00           H  
ATOM   2890  HA  TRP A 210     -19.887  11.751  19.684  1.00  0.00           H  
ATOM   2891 1HB  TRP A 210     -17.817  13.403  18.159  1.00  0.00           H  
ATOM   2892 2HB  TRP A 210     -18.136  11.709  17.813  1.00  0.00           H  
ATOM   2893  HD1 TRP A 210     -21.237  11.910  18.212  1.00  0.00           H  
ATOM   2894  HE1 TRP A 210     -22.602  12.848  16.203  1.00  0.00           H  
ATOM   2895  HE3 TRP A 210     -17.617  14.603  15.769  1.00  0.00           H  
ATOM   2896  HZ2 TRP A 210     -22.261  14.404  14.050  1.00  0.00           H  
ATOM   2897  HZ3 TRP A 210     -18.227  15.804  13.723  1.00  0.00           H  
ATOM   2898  HH2 TRP A 210     -20.576  15.718  12.841  1.00  0.00           H  
ATOM   2899  N   MET A 211     -16.903  12.582  20.926  1.00  9.37           N  
ATOM   2900  CA  MET A 211     -15.825  12.052  21.767  1.00  9.45           C  
ATOM   2901  C   MET A 211     -16.322  11.608  23.147  1.00 11.54           C  
ATOM   2902  O   MET A 211     -15.964  10.561  23.699  1.00  9.33           O  
ATOM   2903  CB  MET A 211     -14.767  13.117  21.882  1.00  8.58           C  
ATOM   2904  CG  MET A 211     -14.026  13.377  20.565  1.00 10.11           C  
ATOM   2905  SD  MET A 211     -12.843  14.739  20.744  1.00 12.59           S  
ATOM   2906  CE  MET A 211     -11.601  14.084  21.817  1.00  9.44           C  
ATOM   2907  H   MET A 211     -16.911  13.566  20.701  1.00  0.00           H  
ATOM   2908  HA  MET A 211     -15.412  11.168  21.284  1.00  0.00           H  
ATOM   2909 1HB  MET A 211     -15.225  14.049  22.209  1.00  0.00           H  
ATOM   2910 2HB  MET A 211     -14.038  12.824  22.637  1.00  0.00           H  
ATOM   2911 1HG  MET A 211     -13.494  12.477  20.262  1.00  0.00           H  
ATOM   2912 2HG  MET A 211     -14.744  13.626  19.784  1.00  0.00           H  
ATOM   2913 1HE  MET A 211     -10.833  14.839  21.989  1.00  0.00           H  
ATOM   2914 2HE  MET A 211     -12.054  13.803  22.769  1.00  0.00           H  
ATOM   2915 3HE  MET A 211     -11.150  13.204  21.358  1.00  0.00           H  
ATOM   2916  N   GLU A 212     -17.237  12.370  23.731  1.00 12.20           N  
ATOM   2917  CA  GLU A 212     -17.782  12.090  25.051  1.00 14.02           C  
ATOM   2918  C   GLU A 212     -18.469  10.728  25.090  1.00 12.33           C  
ATOM   2919  O   GLU A 212     -18.454  10.033  26.114  1.00 11.93           O  
ATOM   2920  CB  GLU A 212     -18.780  13.173  25.380  1.00 16.35           C  
ATOM   2921  CG  GLU A 212     -19.161  13.131  26.815  1.00 25.03           C  
ATOM   2922  CD  GLU A 212     -20.288  14.086  27.190  1.00 32.65           C  
ATOM   2923  OE1 GLU A 212     -20.337  15.222  26.700  1.00 34.39           O  
ATOM   2924  OE2 GLU A 212     -21.126  13.661  27.989  1.00 37.16           O1-
ATOM   2925  H   GLU A 212     -17.565  13.181  23.226  1.00  0.00           H  
ATOM   2926  HA  GLU A 212     -16.963  12.106  25.773  1.00  0.00           H  
ATOM   2927 1HB  GLU A 212     -18.350  14.148  25.144  1.00  0.00           H  
ATOM   2928 2HB  GLU A 212     -19.668  13.050  24.760  1.00  0.00           H  
ATOM   2929 1HG  GLU A 212     -19.476  12.119  27.067  1.00  0.00           H  
ATOM   2930 2HG  GLU A 212     -18.288  13.371  27.421  1.00  0.00           H  
ATOM   2931  N   ALA A 213     -19.088  10.307  23.975  1.00 11.84           N  
ATOM   2932  CA  ALA A 213     -19.856   9.056  23.919  1.00 11.71           C  
ATOM   2933  C   ALA A 213     -19.023   7.804  23.636  1.00 12.95           C  
ATOM   2934  O   ALA A 213     -19.552   6.698  23.483  1.00 13.00           O  
ATOM   2935  CB  ALA A 213     -20.927   9.170  22.836  1.00 10.33           C  
ATOM   2936  H   ALA A 213     -19.018  10.878  23.146  1.00  0.00           H  
ATOM   2937  HA  ALA A 213     -20.334   8.910  24.887  1.00  0.00           H  
ATOM   2938 1HB  ALA A 213     -21.500   8.243  22.792  1.00  0.00           H  
ATOM   2939 2HB  ALA A 213     -21.597   9.998  23.071  1.00  0.00           H  
ATOM   2940 3HB  ALA A 213     -20.454   9.348  21.872  1.00  0.00           H  
ATOM   2941  N   ASP A 214     -17.699   7.946  23.501  1.00 11.56           N  
ATOM   2942  CA  ASP A 214     -16.765   6.893  23.123  1.00 12.19           C  
ATOM   2943  C   ASP A 214     -16.993   5.653  23.977  1.00 13.24           C  
ATOM   2944  O   ASP A 214     -16.970   5.737  25.207  1.00 14.98           O  
ATOM   2945  CB  ASP A 214     -15.316   7.369  23.352  1.00 10.94           C  
ATOM   2946  CG  ASP A 214     -14.209   6.437  22.887  1.00 13.30           C  
ATOM   2947  OD1 ASP A 214     -14.469   5.298  22.478  1.00 13.02           O  
ATOM   2948  OD2 ASP A 214     -13.067   6.865  22.935  1.00 12.42           O1-
ATOM   2949  H   ASP A 214     -17.346   8.874  23.685  1.00  0.00           H  
ATOM   2950  HA  ASP A 214     -16.902   6.673  22.063  1.00  0.00           H  
ATOM   2951 1HB  ASP A 214     -15.160   8.318  22.835  1.00  0.00           H  
ATOM   2952 2HB  ASP A 214     -15.153   7.545  24.414  1.00  0.00           H  
ATOM   2953  N   LYS A 215     -17.154   4.501  23.361  1.00 12.80           N  
ATOM   2954  CA  LYS A 215     -17.498   3.271  24.060  1.00 12.79           C  
ATOM   2955  C   LYS A 215     -16.354   2.307  24.008  1.00 13.13           C  
ATOM   2956  O   LYS A 215     -16.391   1.235  24.625  1.00 13.85           O  
ATOM   2957  CB  LYS A 215     -18.663   2.519  23.418  1.00 15.54           C  
ATOM   2958  CG  LYS A 215     -19.971   3.221  23.207  1.00 19.51           C  
ATOM   2959  CD  LYS A 215     -20.557   3.735  24.504  1.00 25.32           C  
ATOM   2960  CE  LYS A 215     -21.941   4.385  24.256  1.00 28.11           C  
ATOM   2961  NZ  LYS A 215     -21.932   5.465  23.283  1.00 26.97           N1+
ATOM   2962  H   LYS A 215     -17.031   4.479  22.357  1.00  0.00           H  
ATOM   2963  HA  LYS A 215     -17.797   3.524  25.078  1.00  0.00           H  
ATOM   2964 1HB  LYS A 215     -18.368   2.165  22.430  1.00  0.00           H  
ATOM   2965 2HB  LYS A 215     -18.905   1.643  24.019  1.00  0.00           H  
ATOM   2966 1HG  LYS A 215     -19.825   4.068  22.534  1.00  0.00           H  
ATOM   2967 2HG  LYS A 215     -20.684   2.537  22.750  1.00  0.00           H  
ATOM   2968 1HD  LYS A 215     -20.665   2.908  25.205  1.00  0.00           H  
ATOM   2969 2HD  LYS A 215     -19.885   4.474  24.940  1.00  0.00           H  
ATOM   2970 1HE  LYS A 215     -22.639   3.628  23.901  1.00  0.00           H  
ATOM   2971 2HE  LYS A 215     -22.324   4.789  25.193  1.00  0.00           H  
ATOM   2972 1HZ  LYS A 215     -22.865   5.834  23.180  1.00  0.00           H  
ATOM   2973 2HZ  LYS A 215     -21.312   6.199  23.600  1.00  0.00           H  
ATOM   2974 3HZ  LYS A 215     -21.608   5.114  22.392  1.00  0.00           H  
ATOM   2975  N   VAL A 216     -15.332   2.651  23.253  1.00 12.86           N  
ATOM   2976  CA  VAL A 216     -14.253   1.713  23.052  1.00 12.80           C  
ATOM   2977  C   VAL A 216     -13.037   2.058  23.862  1.00 13.58           C  
ATOM   2978  O   VAL A 216     -12.043   1.350  23.748  1.00 14.55           O  
ATOM   2979  CB  VAL A 216     -14.183   1.770  21.509  1.00 15.34           C  
ATOM   2980  CG1 VAL A 216     -13.244   2.834  20.987  1.00 13.76           C  
ATOM   2981  CG2 VAL A 216     -13.975   0.358  21.070  1.00 13.08           C  
ATOM   2982  H   VAL A 216     -15.284   3.559  22.813  1.00  0.00           H  
ATOM   2983  HA  VAL A 216     -14.558   0.744  23.448  1.00  0.00           H  
ATOM   2984  HB  VAL A 216     -15.120   2.177  21.127  1.00  0.00           H  
ATOM   2985 1HG1 VAL A 216     -13.246   2.817  19.897  1.00  0.00           H  
ATOM   2986 2HG1 VAL A 216     -13.574   3.813  21.334  1.00  0.00           H  
ATOM   2987 3HG1 VAL A 216     -12.235   2.639  21.351  1.00  0.00           H  
ATOM   2988 1HG2 VAL A 216     -13.917   0.320  19.983  1.00  0.00           H  
ATOM   2989 2HG2 VAL A 216     -13.048  -0.022  21.498  1.00  0.00           H  
ATOM   2990 3HG2 VAL A 216     -14.809  -0.256  21.411  1.00  0.00           H  
ATOM   2991  N   ALA A 217     -13.085   3.101  24.713  1.00 11.89           N  
ATOM   2992  CA  ALA A 217     -11.959   3.496  25.562  1.00 10.18           C  
ATOM   2993  C   ALA A 217     -12.177   3.253  27.061  1.00 10.52           C  
ATOM   2994  O   ALA A 217     -11.475   3.798  27.929  1.00  9.33           O  
ATOM   2995  CB  ALA A 217     -11.673   4.985  25.339  1.00  9.62           C  
ATOM   2996  H   ALA A 217     -13.945   3.627  24.760  1.00  0.00           H  
ATOM   2997  HA  ALA A 217     -11.090   2.909  25.267  1.00  0.00           H  
ATOM   2998 1HB  ALA A 217     -10.836   5.292  25.967  1.00  0.00           H  
ATOM   2999 2HB  ALA A 217     -11.424   5.156  24.292  1.00  0.00           H  
ATOM   3000 3HB  ALA A 217     -12.554   5.567  25.600  1.00  0.00           H  
ATOM   3001  N   GLY A 218     -13.123   2.362  27.378  1.00 11.55           N  
ATOM   3002  CA  GLY A 218     -13.473   1.993  28.724  1.00 12.02           C  
ATOM   3003  C   GLY A 218     -12.286   1.604  29.586  1.00 13.49           C  
ATOM   3004  O   GLY A 218     -12.142   2.177  30.675  1.00 13.96           O  
ATOM   3005  H   GLY A 218     -13.614   1.930  26.607  1.00  0.00           H  
ATOM   3006 1HA  GLY A 218     -13.985   2.824  29.209  1.00  0.00           H  
ATOM   3007 2HA  GLY A 218     -14.168   1.155  28.704  1.00  0.00           H  
ATOM   3008  N   PRO A 219     -11.361   0.708  29.227  1.00 14.72           N  
ATOM   3009  CA  PRO A 219     -10.249   0.331  30.114  1.00 15.20           C  
ATOM   3010  C   PRO A 219      -9.068   1.311  30.143  1.00 14.47           C  
ATOM   3011  O   PRO A 219      -8.016   1.020  30.735  1.00 13.63           O  
ATOM   3012  CB  PRO A 219      -9.887  -1.057  29.623  1.00 13.76           C  
ATOM   3013  CG  PRO A 219     -10.027  -0.889  28.130  1.00 14.84           C  
ATOM   3014  CD  PRO A 219     -11.353  -0.139  28.046  1.00 14.18           C  
ATOM   3015  HA  PRO A 219     -10.608   0.304  31.154  1.00  0.00           H  
ATOM   3016 1HB  PRO A 219      -8.873  -1.321  29.956  1.00  0.00           H  
ATOM   3017 2HB  PRO A 219     -10.571  -1.800  30.061  1.00  0.00           H  
ATOM   3018 1HG  PRO A 219      -9.167  -0.334  27.729  1.00  0.00           H  
ATOM   3019 2HG  PRO A 219     -10.029  -1.872  27.635  1.00  0.00           H  
ATOM   3020 1HD  PRO A 219     -11.373   0.472  27.133  1.00  0.00           H  
ATOM   3021 2HD  PRO A 219     -12.185  -0.861  28.048  1.00  0.00           H  
ATOM   3022  N   LEU A 220      -9.201   2.497  29.524  1.00 11.60           N  
ATOM   3023  CA  LEU A 220      -8.071   3.390  29.463  1.00 12.76           C  
ATOM   3024  C   LEU A 220      -8.205   4.559  30.447  1.00 12.19           C  
ATOM   3025  O   LEU A 220      -8.477   4.291  31.625  1.00  9.96           O  
ATOM   3026  CB  LEU A 220      -7.931   3.821  27.977  1.00 12.35           C  
ATOM   3027  CG  LEU A 220      -7.683   2.720  26.938  1.00 13.55           C  
ATOM   3028  CD1 LEU A 220      -7.674   3.316  25.526  1.00 15.25           C  
ATOM   3029  CD2 LEU A 220      -6.316   2.096  27.189  1.00 16.98           C  
ATOM   3030  H   LEU A 220     -10.073   2.780  29.100  1.00  0.00           H  
ATOM   3031  HA  LEU A 220      -7.183   2.847  29.789  1.00  0.00           H  
ATOM   3032 1HB  LEU A 220      -8.844   4.333  27.677  1.00  0.00           H  
ATOM   3033 2HB  LEU A 220      -7.102   4.523  27.894  1.00  0.00           H  
ATOM   3034  HG  LEU A 220      -8.456   1.955  27.024  1.00  0.00           H  
ATOM   3035 1HD1 LEU A 220      -7.496   2.525  24.797  1.00  0.00           H  
ATOM   3036 2HD1 LEU A 220      -8.636   3.786  25.322  1.00  0.00           H  
ATOM   3037 3HD1 LEU A 220      -6.884   4.061  25.450  1.00  0.00           H  
ATOM   3038 1HD2 LEU A 220      -6.133   1.311  26.453  1.00  0.00           H  
ATOM   3039 2HD2 LEU A 220      -5.544   2.862  27.101  1.00  0.00           H  
ATOM   3040 3HD2 LEU A 220      -6.290   1.668  28.190  1.00  0.00           H  
ATOM   3041  N   LEU A 221      -8.113   5.838  30.045  1.00 10.24           N  
ATOM   3042  CA  LEU A 221      -8.199   6.911  31.024  1.00 13.32           C  
ATOM   3043  C   LEU A 221      -9.561   6.940  31.716  1.00 12.59           C  
ATOM   3044  O   LEU A 221      -9.651   7.322  32.886  1.00 11.36           O  
ATOM   3045  CB  LEU A 221      -7.917   8.290  30.349  1.00 12.87           C  
ATOM   3046  CG  LEU A 221      -6.473   8.528  29.883  1.00 15.98           C  
ATOM   3047  CD1 LEU A 221      -6.383   9.844  29.158  1.00 15.94           C  
ATOM   3048  CD2 LEU A 221      -5.533   8.526  31.068  1.00 13.40           C  
ATOM   3049  H   LEU A 221      -7.987   6.071  29.069  1.00  0.00           H  
ATOM   3050  HA  LEU A 221      -7.445   6.737  31.793  1.00  0.00           H  
ATOM   3051 1HB  LEU A 221      -8.563   8.389  29.478  1.00  0.00           H  
ATOM   3052 2HB  LEU A 221      -8.170   9.082  31.055  1.00  0.00           H  
ATOM   3053  HG  LEU A 221      -6.179   7.737  29.194  1.00  0.00           H  
ATOM   3054 1HD1 LEU A 221      -5.358  10.011  28.830  1.00  0.00           H  
ATOM   3055 2HD1 LEU A 221      -7.042   9.828  28.290  1.00  0.00           H  
ATOM   3056 3HD1 LEU A 221      -6.683  10.651  29.826  1.00  0.00           H  
ATOM   3057 1HD2 LEU A 221      -4.511   8.694  30.723  1.00  0.00           H  
ATOM   3058 2HD2 LEU A 221      -5.816   9.319  31.761  1.00  0.00           H  
ATOM   3059 3HD2 LEU A 221      -5.590   7.564  31.577  1.00  0.00           H  
ATOM   3060  N   ARG A 222     -10.626   6.458  31.049  1.00 11.62           N  
ATOM   3061  CA  ARG A 222     -11.952   6.433  31.653  1.00 12.56           C  
ATOM   3062  C   ARG A 222     -11.984   5.619  32.936  1.00 13.28           C  
ATOM   3063  O   ARG A 222     -12.661   6.014  33.886  1.00 11.23           O  
ATOM   3064  CB  ARG A 222     -12.973   5.877  30.657  1.00 12.88           C  
ATOM   3065  CG  ARG A 222     -13.368   6.916  29.613  1.00 10.60           C  
ATOM   3066  CD  ARG A 222     -14.236   6.354  28.475  1.00  9.39           C  
ATOM   3067  NE  ARG A 222     -14.585   7.411  27.514  1.00 10.24           N  
ATOM   3068  CZ  ARG A 222     -15.746   8.061  27.539  1.00 12.03           C  
ATOM   3069  NH1 ARG A 222     -16.716   7.808  28.429  1.00 10.65           N  
ATOM   3070  NH2 ARG A 222     -15.919   9.061  26.691  1.00 11.78           N1+
ATOM   3071  H   ARG A 222     -10.507   6.104  30.110  1.00  0.00           H  
ATOM   3072  HA  ARG A 222     -12.233   7.454  31.912  1.00  0.00           H  
ATOM   3073 1HB  ARG A 222     -12.557   5.004  30.156  1.00  0.00           H  
ATOM   3074 2HB  ARG A 222     -13.864   5.550  31.194  1.00  0.00           H  
ATOM   3075 1HG  ARG A 222     -13.937   7.713  30.089  1.00  0.00           H  
ATOM   3076 2HG  ARG A 222     -12.470   7.333  29.157  1.00  0.00           H  
ATOM   3077 1HD  ARG A 222     -13.687   5.571  27.951  1.00  0.00           H  
ATOM   3078 2HD  ARG A 222     -15.154   5.940  28.889  1.00  0.00           H  
ATOM   3079  HE  ARG A 222     -13.902   7.646  26.806  1.00  0.00           H  
ATOM   3080 1HH1 ARG A 222     -16.584   7.091  29.130  1.00  0.00           H  
ATOM   3081 2HH1 ARG A 222     -17.576   8.334  28.400  1.00  0.00           H  
ATOM   3082 1HH2 ARG A 222     -15.181   9.314  26.050  1.00  0.00           H  
ATOM   3083 2HH2 ARG A 222     -16.789   9.573  26.687  1.00  0.00           H  
ATOM   3084  N   SER A 223     -11.182   4.553  33.027  1.00 14.18           N  
ATOM   3085  CA  SER A 223     -11.237   3.712  34.217  1.00 15.12           C  
ATOM   3086  C   SER A 223     -10.646   4.424  35.452  1.00 14.50           C  
ATOM   3087  O   SER A 223     -10.872   4.061  36.611  1.00 15.80           O  
ATOM   3088  CB  SER A 223     -10.503   2.399  33.896  1.00 15.32           C  
ATOM   3089  OG  SER A 223      -9.122   2.605  33.724  1.00 16.92           O  
ATOM   3090  H   SER A 223     -10.538   4.316  32.286  1.00  0.00           H  
ATOM   3091  HA  SER A 223     -12.282   3.507  34.448  1.00  0.00           H  
ATOM   3092 1HB  SER A 223     -10.663   1.685  34.703  1.00  0.00           H  
ATOM   3093 2HB  SER A 223     -10.916   1.962  32.987  1.00  0.00           H  
ATOM   3094  HG  SER A 223      -8.983   3.551  33.820  1.00  0.00           H  
ATOM   3095  N   ALA A 224      -9.930   5.517  35.269  1.00 13.08           N  
ATOM   3096  CA  ALA A 224      -9.398   6.281  36.386  1.00 15.35           C  
ATOM   3097  C   ALA A 224     -10.222   7.540  36.690  1.00 15.63           C  
ATOM   3098  O   ALA A 224      -9.962   8.226  37.688  1.00 15.23           O  
ATOM   3099  CB  ALA A 224      -7.973   6.734  36.090  1.00 15.56           C  
ATOM   3100  H   ALA A 224      -9.748   5.830  34.327  1.00  0.00           H  
ATOM   3101  HA  ALA A 224      -9.388   5.635  37.264  1.00  0.00           H  
ATOM   3102 1HB  ALA A 224      -7.589   7.305  36.936  1.00  0.00           H  
ATOM   3103 2HB  ALA A 224      -7.340   5.862  35.925  1.00  0.00           H  
ATOM   3104 3HB  ALA A 224      -7.968   7.361  35.198  1.00  0.00           H  
ATOM   3105  N   LEU A 225     -11.246   7.860  35.879  1.00 12.77           N  
ATOM   3106  CA  LEU A 225     -11.935   9.144  35.940  1.00 14.87           C  
ATOM   3107  C   LEU A 225     -12.856   9.172  37.156  1.00 14.27           C  
ATOM   3108  O   LEU A 225     -13.775   8.347  37.211  1.00 13.71           O  
ATOM   3109  CB  LEU A 225     -12.702   9.285  34.633  1.00 16.78           C  
ATOM   3110  CG  LEU A 225     -13.171  10.573  33.935  1.00 22.37           C  
ATOM   3111  CD1 LEU A 225     -14.629  10.736  34.242  1.00 22.01           C  
ATOM   3112  CD2 LEU A 225     -12.318  11.769  34.296  1.00 21.81           C  
ATOM   3113  H   LEU A 225     -11.544   7.173  35.200  1.00  0.00           H  
ATOM   3114  HA  LEU A 225     -11.187   9.932  36.032  1.00  0.00           H  
ATOM   3115 1HB  LEU A 225     -12.120   8.822  33.836  1.00  0.00           H  
ATOM   3116 2HB  LEU A 225     -13.645   8.745  34.724  1.00  0.00           H  
ATOM   3117  HG  LEU A 225     -13.121  10.439  32.854  1.00  0.00           H  
ATOM   3118 1HD1 LEU A 225     -15.003  11.642  33.764  1.00  0.00           H  
ATOM   3119 2HD1 LEU A 225     -15.179   9.874  33.864  1.00  0.00           H  
ATOM   3120 3HD1 LEU A 225     -14.768  10.811  35.320  1.00  0.00           H  
ATOM   3121 1HD2 LEU A 225     -12.691  12.652  33.777  1.00  0.00           H  
ATOM   3122 2HD2 LEU A 225     -12.362  11.935  35.373  1.00  0.00           H  
ATOM   3123 3HD2 LEU A 225     -11.286  11.582  34.000  1.00  0.00           H  
ATOM   3124  N   PRO A 226     -12.700  10.009  38.175  1.00 13.55           N  
ATOM   3125  CA  PRO A 226     -13.612  10.040  39.306  1.00 14.82           C  
ATOM   3126  C   PRO A 226     -15.032  10.423  38.915  1.00 15.43           C  
ATOM   3127  O   PRO A 226     -15.259  11.103  37.903  1.00 15.60           O  
ATOM   3128  CB  PRO A 226     -12.988  11.017  40.252  1.00 13.13           C  
ATOM   3129  CG  PRO A 226     -11.544  11.121  39.831  1.00 14.39           C  
ATOM   3130  CD  PRO A 226     -11.636  10.970  38.326  1.00 15.42           C  
ATOM   3131  HA  PRO A 226     -13.657   9.039  39.759  1.00  0.00           H  
ATOM   3132 1HB  PRO A 226     -13.509  11.984  40.194  1.00  0.00           H  
ATOM   3133 2HB  PRO A 226     -13.092  10.658  41.286  1.00  0.00           H  
ATOM   3134 1HG  PRO A 226     -11.124  12.085  40.154  1.00  0.00           H  
ATOM   3135 2HG  PRO A 226     -10.949  10.334  40.319  1.00  0.00           H  
ATOM   3136 1HD  PRO A 226     -11.882  11.943  37.874  1.00  0.00           H  
ATOM   3137 2HD  PRO A 226     -10.679  10.592  37.936  1.00  0.00           H  
ATOM   3138  N   ALA A 227     -16.022   9.988  39.691  1.00 14.98           N  
ATOM   3139  CA  ALA A 227     -17.426  10.367  39.514  1.00 14.45           C  
ATOM   3140  C   ALA A 227     -17.618  11.882  39.525  1.00 13.23           C  
ATOM   3141  O   ALA A 227     -16.999  12.570  40.335  1.00 14.97           O  
ATOM   3142  CB  ALA A 227     -18.247   9.789  40.642  1.00 12.65           C  
ATOM   3143  H   ALA A 227     -15.774   9.361  40.444  1.00  0.00           H  
ATOM   3144  HA  ALA A 227     -17.771   9.956  38.566  1.00  0.00           H  
ATOM   3145 1HB  ALA A 227     -19.292  10.069  40.514  1.00  0.00           H  
ATOM   3146 2HB  ALA A 227     -18.157   8.702  40.634  1.00  0.00           H  
ATOM   3147 3HB  ALA A 227     -17.880  10.175  41.592  1.00  0.00           H  
ATOM   3148  N   GLY A 228     -18.402  12.462  38.624  1.00 14.25           N  
ATOM   3149  CA  GLY A 228     -18.567  13.906  38.600  1.00 14.37           C  
ATOM   3150  C   GLY A 228     -17.648  14.586  37.617  1.00 15.89           C  
ATOM   3151  O   GLY A 228     -17.856  15.760  37.299  1.00 15.38           O  
ATOM   3152  H   GLY A 228     -18.893  11.899  37.945  1.00  0.00           H  
ATOM   3153 1HA  GLY A 228     -19.599  14.149  38.343  1.00  0.00           H  
ATOM   3154 2HA  GLY A 228     -18.379  14.310  39.593  1.00  0.00           H  
ATOM   3155  N   TRP A 229     -16.630  13.887  37.116  1.00 13.66           N  
ATOM   3156  CA  TRP A 229     -15.734  14.467  36.147  1.00 13.72           C  
ATOM   3157  C   TRP A 229     -16.258  14.307  34.741  1.00 13.25           C  
ATOM   3158  O   TRP A 229     -17.100  13.454  34.460  1.00 14.16           O  
ATOM   3159  CB  TRP A 229     -14.354  13.804  36.239  1.00 16.00           C  
ATOM   3160  CG  TRP A 229     -13.509  14.251  37.421  1.00 15.77           C  
ATOM   3161  CD1 TRP A 229     -13.982  14.317  38.701  1.00 14.73           C  
ATOM   3162  CD2 TRP A 229     -12.201  14.604  37.309  1.00 14.01           C  
ATOM   3163  CE2 TRP A 229     -11.875  14.888  38.611  1.00 14.88           C  
ATOM   3164  CE3 TRP A 229     -11.282  14.716  36.305  1.00 14.86           C  
ATOM   3165  NE1 TRP A 229     -12.951  14.715  39.398  1.00 14.16           N  
ATOM   3166  CZ2 TRP A 229     -10.589  15.299  38.926  1.00 17.12           C  
ATOM   3167  CZ3 TRP A 229     -10.008  15.130  36.636  1.00 16.10           C  
ATOM   3168  CH2 TRP A 229      -9.656  15.419  37.929  1.00 13.18           C  
ATOM   3169  H   TRP A 229     -16.481  12.935  37.419  1.00  0.00           H  
ATOM   3170  HA  TRP A 229     -15.628  15.529  36.363  1.00  0.00           H  
ATOM   3171 1HB  TRP A 229     -14.475  12.722  36.311  1.00  0.00           H  
ATOM   3172 2HB  TRP A 229     -13.788  14.012  35.331  1.00  0.00           H  
ATOM   3173  HD1 TRP A 229     -15.000  14.079  39.003  1.00  0.00           H  
ATOM   3174  HE1 TRP A 229     -12.942  14.878  40.396  1.00  0.00           H  
ATOM   3175  HE3 TRP A 229     -11.541  14.485  35.273  1.00  0.00           H  
ATOM   3176  HZ2 TRP A 229     -10.289  15.530  39.948  1.00  0.00           H  
ATOM   3177  HZ3 TRP A 229      -9.282  15.223  35.827  1.00  0.00           H  
ATOM   3178  HH2 TRP A 229      -8.645  15.743  38.180  1.00  0.00           H  
ATOM   3179  N   PHE A 230     -15.741  15.145  33.863  1.00 13.31           N  
ATOM   3180  CA  PHE A 230     -16.073  15.098  32.461  1.00 13.79           C  
ATOM   3181  C   PHE A 230     -14.911  14.442  31.710  1.00 12.58           C  
ATOM   3182  O   PHE A 230     -13.746  14.735  32.025  1.00 12.02           O  
ATOM   3183  CB  PHE A 230     -16.265  16.532  31.917  1.00 16.77           C  
ATOM   3184  CG  PHE A 230     -16.502  16.628  30.412  1.00 13.73           C  
ATOM   3185  CD1 PHE A 230     -17.786  16.591  29.921  1.00 15.88           C  
ATOM   3186  CD2 PHE A 230     -15.424  16.735  29.540  1.00 13.09           C  
ATOM   3187  CE1 PHE A 230     -17.983  16.656  28.560  1.00 16.26           C  
ATOM   3188  CE2 PHE A 230     -15.643  16.802  28.178  1.00 12.44           C  
ATOM   3189  CZ  PHE A 230     -16.921  16.763  27.694  1.00 12.38           C  
ATOM   3190  H   PHE A 230     -15.091  15.845  34.190  1.00  0.00           H  
ATOM   3191  HA  PHE A 230     -17.009  14.548  32.346  1.00  0.00           H  
ATOM   3192 1HB  PHE A 230     -17.117  16.997  32.411  1.00  0.00           H  
ATOM   3193 2HB  PHE A 230     -15.386  17.131  32.148  1.00  0.00           H  
ATOM   3194  HD1 PHE A 230     -18.620  16.511  30.620  1.00  0.00           H  
ATOM   3195  HD2 PHE A 230     -14.406  16.766  29.929  1.00  0.00           H  
ATOM   3196  HE1 PHE A 230     -18.994  16.627  28.155  1.00  0.00           H  
ATOM   3197  HE2 PHE A 230     -14.802  16.884  27.490  1.00  0.00           H  
ATOM   3198  HZ  PHE A 230     -17.096  16.814  26.622  1.00  0.00           H  
ATOM   3199  N   ILE A 231     -15.192  13.637  30.694  1.00 10.07           N  
ATOM   3200  CA  ILE A 231     -14.111  13.267  29.813  1.00 10.25           C  
ATOM   3201  C   ILE A 231     -14.638  13.119  28.393  1.00  9.65           C  
ATOM   3202  O   ILE A 231     -15.748  12.598  28.187  1.00 10.15           O  
ATOM   3203  CB  ILE A 231     -13.403  11.944  30.323  1.00 10.74           C  
ATOM   3204  CG1 ILE A 231     -12.203  11.660  29.384  1.00 13.12           C  
ATOM   3205  CG2 ILE A 231     -14.320  10.715  30.304  1.00 12.98           C  
ATOM   3206  CD1 ILE A 231     -11.175  10.635  29.935  1.00 14.87           C  
ATOM   3207  H   ILE A 231     -16.118  13.277  30.513  1.00  0.00           H  
ATOM   3208  HA  ILE A 231     -13.378  14.073  29.808  1.00  0.00           H  
ATOM   3209  HB  ILE A 231     -13.066  12.083  31.350  1.00  0.00           H  
ATOM   3210 1HG1 ILE A 231     -12.570  11.283  28.428  1.00  0.00           H  
ATOM   3211 2HG1 ILE A 231     -11.670  12.591  29.183  1.00  0.00           H  
ATOM   3212 1HG2 ILE A 231     -13.770   9.845  30.663  1.00  0.00           H  
ATOM   3213 2HG2 ILE A 231     -15.180  10.893  30.947  1.00  0.00           H  
ATOM   3214 3HG2 ILE A 231     -14.660  10.532  29.285  1.00  0.00           H  
ATOM   3215 1HD1 ILE A 231     -10.371  10.501  29.211  1.00  0.00           H  
ATOM   3216 2HD1 ILE A 231     -10.760  11.006  30.872  1.00  0.00           H  
ATOM   3217 3HD1 ILE A 231     -11.670   9.681  30.107  1.00  0.00           H  
ATOM   3218  N   ALA A 232     -13.903  13.670  27.418  1.00  8.55           N  
ATOM   3219  CA  ALA A 232     -14.218  13.435  26.015  1.00  9.16           C  
ATOM   3220  C   ALA A 232     -12.922  12.900  25.422  1.00  7.88           C  
ATOM   3221  O   ALA A 232     -11.871  13.528  25.569  1.00  9.46           O  
ATOM   3222  CB  ALA A 232     -14.577  14.722  25.324  1.00  8.57           C  
ATOM   3223  H   ALA A 232     -13.117  14.256  27.655  1.00  0.00           H  
ATOM   3224  HA  ALA A 232     -15.074  12.763  25.968  1.00  0.00           H  
ATOM   3225 1HB  ALA A 232     -14.808  14.519  24.277  1.00  0.00           H  
ATOM   3226 2HB  ALA A 232     -15.448  15.164  25.808  1.00  0.00           H  
ATOM   3227 3HB  ALA A 232     -13.738  15.412  25.384  1.00  0.00           H  
ATOM   3228  N   ASP A 233     -12.900  11.765  24.757  1.00  8.59           N  
ATOM   3229  CA  ASP A 233     -11.627  11.177  24.316  1.00  9.20           C  
ATOM   3230  C   ASP A 233     -11.742  10.329  23.035  1.00  8.07           C  
ATOM   3231  O   ASP A 233     -12.823  10.182  22.450  1.00  7.12           O  
ATOM   3232  CB  ASP A 233     -11.042  10.296  25.463  1.00  8.15           C  
ATOM   3233  CG  ASP A 233     -12.001   9.283  26.057  1.00 11.17           C  
ATOM   3234  OD1 ASP A 233     -13.132   9.136  25.600  1.00 10.28           O  
ATOM   3235  OD2 ASP A 233     -11.623   8.607  26.991  1.00 12.90           O1-
ATOM   3236  H   ASP A 233     -13.763  11.285  24.544  1.00  0.00           H  
ATOM   3237  HA  ASP A 233     -10.931  11.988  24.095  1.00  0.00           H  
ATOM   3238 1HB  ASP A 233     -10.175   9.745  25.096  1.00  0.00           H  
ATOM   3239 2HB  ASP A 233     -10.700  10.937  26.277  1.00  0.00           H  
ATOM   3240  N   LYS A 234     -10.643   9.777  22.576  1.00  6.84           N  
ATOM   3241  CA  LYS A 234     -10.673   8.865  21.451  1.00  7.74           C  
ATOM   3242  C   LYS A 234      -9.421   8.027  21.598  1.00  7.61           C  
ATOM   3243  O   LYS A 234      -8.309   8.572  21.649  1.00  7.82           O  
ATOM   3244  CB  LYS A 234     -10.609   9.625  20.096  1.00  8.97           C  
ATOM   3245  CG  LYS A 234     -10.515   8.707  18.878  1.00  7.23           C  
ATOM   3246  CD  LYS A 234     -11.870   8.035  18.700  1.00 12.05           C  
ATOM   3247  CE  LYS A 234     -11.864   6.874  17.712  1.00 12.58           C  
ATOM   3248  NZ  LYS A 234     -11.406   5.671  18.386  1.00 11.86           N1+
ATOM   3249  H   LYS A 234      -9.759   9.989  23.013  1.00  0.00           H  
ATOM   3250  HA  LYS A 234     -11.609   8.307  21.480  1.00  0.00           H  
ATOM   3251 1HB  LYS A 234     -11.496  10.248  19.987  1.00  0.00           H  
ATOM   3252 2HB  LYS A 234      -9.741  10.287  20.091  1.00  0.00           H  
ATOM   3253 1HG  LYS A 234     -10.256   9.296  17.998  1.00  0.00           H  
ATOM   3254 2HG  LYS A 234      -9.733   7.965  19.039  1.00  0.00           H  
ATOM   3255 1HD  LYS A 234     -12.216   7.649  19.661  1.00  0.00           H  
ATOM   3256 2HD  LYS A 234     -12.595   8.767  18.342  1.00  0.00           H  
ATOM   3257 1HE  LYS A 234     -12.870   6.723  17.321  1.00  0.00           H  
ATOM   3258 2HE  LYS A 234     -11.204   7.110  16.878  1.00  0.00           H  
ATOM   3259 1HZ  LYS A 234     -11.399   4.902  17.732  1.00  0.00           H  
ATOM   3260 2HZ  LYS A 234     -10.470   5.819  18.739  1.00  0.00           H  
ATOM   3261 3HZ  LYS A 234     -12.026   5.457  19.153  1.00  0.00           H  
ATOM   3262  N   SER A 235      -9.577   6.727  21.663  1.00  9.29           N  
ATOM   3263  CA  SER A 235      -8.446   5.811  21.705  1.00  9.14           C  
ATOM   3264  C   SER A 235      -8.132   5.221  20.345  1.00  8.91           C  
ATOM   3265  O   SER A 235      -8.822   5.424  19.340  1.00  9.57           O  
ATOM   3266  CB  SER A 235      -8.778   4.688  22.695  1.00 11.43           C  
ATOM   3267  OG  SER A 235      -9.852   3.898  22.207  1.00 10.29           O  
ATOM   3268  H   SER A 235     -10.514   6.352  21.686  1.00  0.00           H  
ATOM   3269  HA  SER A 235      -7.570   6.359  22.050  1.00  0.00           H  
ATOM   3270 1HB  SER A 235      -7.897   4.065  22.845  1.00  0.00           H  
ATOM   3271 2HB  SER A 235      -9.042   5.120  23.659  1.00  0.00           H  
ATOM   3272  HG  SER A 235     -10.097   4.278  21.360  1.00  0.00           H  
ATOM   3273  N   GLY A 236      -6.994   4.558  20.312  1.00 10.31           N  
ATOM   3274  CA  GLY A 236      -6.551   3.873  19.126  1.00  9.67           C  
ATOM   3275  C   GLY A 236      -5.656   2.726  19.539  1.00 12.10           C  
ATOM   3276  O   GLY A 236      -5.039   2.748  20.637  1.00 11.24           O  
ATOM   3277  H   GLY A 236      -6.416   4.531  21.140  1.00  0.00           H  
ATOM   3278 1HA  GLY A 236      -7.418   3.513  18.570  1.00  0.00           H  
ATOM   3279 2HA  GLY A 236      -6.022   4.571  18.478  1.00  0.00           H  
ATOM   3280  N   ARG A 237      -5.587   1.731  18.659  1.00  0.00           N  
ATOM   3281  CA  ARG A 237      -4.701   0.611  18.851  1.00  0.00           C  
ATOM   3282  C   ARG A 237      -4.156   0.217  17.467  1.00  0.00           C  
ATOM   3283  O   ARG A 237      -4.782   0.489  16.427  1.00  0.00           O  
ATOM   3284  CB  ARG A 237      -5.423  -0.559  19.502  1.00  0.00           C  
ATOM   3285  CG  ARG A 237      -6.638  -1.065  18.739  1.00  0.00           C  
ATOM   3286  CD  ARG A 237      -7.261  -2.233  19.411  1.00  0.00           C  
ATOM   3287  NE  ARG A 237      -8.477  -2.661  18.739  1.00  0.00           N  
ATOM   3288  CZ  ARG A 237      -8.515  -3.507  17.690  1.00  0.00           C  
ATOM   3289  NH1 ARG A 237      -7.397  -4.005  17.208  1.00  0.00           N  
ATOM   3290  NH2 ARG A 237      -9.674  -3.834  17.148  1.00  0.00           N1+
ATOM   3291  H   ARG A 237      -6.170   1.760  17.833  1.00  0.00           H  
ATOM   3292  HA  ARG A 237      -3.919   0.915  19.548  1.00  0.00           H  
ATOM   3293 1HB  ARG A 237      -4.734  -1.394  19.615  1.00  0.00           H  
ATOM   3294 2HB  ARG A 237      -5.756  -0.273  20.499  1.00  0.00           H  
ATOM   3295 1HG  ARG A 237      -7.380  -0.271  18.670  1.00  0.00           H  
ATOM   3296 2HG  ARG A 237      -6.336  -1.367  17.734  1.00  0.00           H  
ATOM   3297 1HD  ARG A 237      -6.560  -3.068  19.413  1.00  0.00           H  
ATOM   3298 2HD  ARG A 237      -7.514  -1.970  20.438  1.00  0.00           H  
ATOM   3299  HE  ARG A 237      -9.355  -2.297  19.081  1.00  0.00           H  
ATOM   3300 1HH1 ARG A 237      -6.512  -3.754  17.623  1.00  0.00           H  
ATOM   3301 2HH1 ARG A 237      -7.425  -4.639  16.422  1.00  0.00           H  
ATOM   3302 1HH2 ARG A 237     -10.533  -3.450  17.518  1.00  0.00           H  
ATOM   3303 2HH2 ARG A 237      -9.702  -4.467  16.363  1.00  0.00           H  
ATOM   3304  N   GLY A 238      -2.992  -0.418  17.350  1.00 10.82           N  
ATOM   3305  CA  GLY A 238      -2.545  -0.858  16.048  1.00 11.65           C  
ATOM   3306  C   GLY A 238      -1.540  -1.973  16.237  1.00 13.68           C  
ATOM   3307  O   GLY A 238      -1.384  -2.513  17.338  1.00 14.54           O  
ATOM   3308  H   GLY A 238      -2.412  -0.599  18.156  1.00  0.00           H  
ATOM   3309 1HA  GLY A 238      -3.399  -1.197  15.464  1.00  0.00           H  
ATOM   3310 2HA  GLY A 238      -2.102  -0.019  15.514  1.00  0.00           H  
ATOM   3311  N   GLU A 240      -0.775  -2.299  15.219  1.00 13.67           N  
ATOM   3312  CA  GLU A 240       0.182  -3.388  15.362  1.00 16.65           C  
ATOM   3313  C   GLU A 240       1.474  -2.973  16.051  1.00 16.47           C  
ATOM   3314  O   GLU A 240       1.695  -1.794  16.329  1.00 14.07           O  
ATOM   3315  CB  GLU A 240       0.490  -3.965  13.982  1.00 20.25           C  
ATOM   3316  CG  GLU A 240      -0.823  -4.552  13.516  1.00 27.61           C  
ATOM   3317  CD  GLU A 240      -0.820  -5.336  12.233  1.00 35.19           C  
ATOM   3318  OE1 GLU A 240       0.242  -5.599  11.644  1.00 40.34           O  
ATOM   3319  OE2 GLU A 240      -1.920  -5.704  11.831  1.00 39.48           O1-
ATOM   3320  H   GLU A 240      -0.835  -1.811  14.336  1.00  0.00           H  
ATOM   3321  HA  GLU A 240      -0.267  -4.162  15.986  1.00  0.00           H  
ATOM   3322 1HB  GLU A 240       0.856  -3.172  13.330  1.00  0.00           H  
ATOM   3323 2HB  GLU A 240       1.282  -4.710  14.068  1.00  0.00           H  
ATOM   3324 1HG  GLU A 240      -1.202  -5.225  14.285  1.00  0.00           H  
ATOM   3325 2HG  GLU A 240      -1.546  -3.746  13.390  1.00  0.00           H  
ATOM   3326  N   ARG A 241       2.337  -3.936  16.393  1.00 15.85           N  
ATOM   3327  CA  ARG A 241       3.665  -3.676  16.942  1.00 16.98           C  
ATOM   3328  C   ARG A 241       3.675  -2.833  18.204  1.00 15.09           C  
ATOM   3329  O   ARG A 241       4.485  -1.942  18.432  1.00 17.01           O  
ATOM   3330  CB  ARG A 241       4.552  -3.021  15.881  1.00 19.80           C  
ATOM   3331  CG  ARG A 241       4.635  -3.929  14.658  1.00 23.16           C  
ATOM   3332  CD  ARG A 241       5.557  -3.357  13.619  1.00 26.61           C  
ATOM   3333  NE  ARG A 241       5.354  -4.072  12.372  1.00 30.27           N  
ATOM   3334  CZ  ARG A 241       6.155  -5.074  11.999  1.00 32.42           C  
ATOM   3335  NH1 ARG A 241       7.197  -5.464  12.767  1.00 32.45           N  
ATOM   3336  NH2 ARG A 241       5.882  -5.688  10.833  1.00 35.48           N1+
ATOM   3337  H   ARG A 241       2.040  -4.892  16.255  1.00  0.00           H  
ATOM   3338  HA  ARG A 241       4.110  -4.627  17.239  1.00  0.00           H  
ATOM   3339 1HB  ARG A 241       4.135  -2.053  15.608  1.00  0.00           H  
ATOM   3340 2HB  ARG A 241       5.545  -2.846  16.294  1.00  0.00           H  
ATOM   3341 1HG  ARG A 241       5.011  -4.907  14.957  1.00  0.00           H  
ATOM   3342 2HG  ARG A 241       3.643  -4.039  14.220  1.00  0.00           H  
ATOM   3343 1HD  ARG A 241       5.338  -2.299  13.479  1.00  0.00           H  
ATOM   3344 2HD  ARG A 241       6.591  -3.472  13.948  1.00  0.00           H  
ATOM   3345  HE  ARG A 241       4.582  -3.785  11.785  1.00  0.00           H  
ATOM   3346 1HH1 ARG A 241       7.383  -4.994  13.643  1.00  0.00           H  
ATOM   3347 2HH1 ARG A 241       7.790  -6.225  12.467  1.00  0.00           H  
ATOM   3348 1HH2 ARG A 241       5.095  -5.388  10.276  1.00  0.00           H  
ATOM   3349 2HH2 ARG A 241       6.463  -6.451  10.517  1.00  0.00           H  
ATOM   3350  N   GLY A 242       2.712  -3.151  19.056  1.00 13.14           N  
ATOM   3351  CA  GLY A 242       2.586  -2.539  20.377  1.00 11.34           C  
ATOM   3352  C   GLY A 242       1.944  -1.170  20.346  1.00 11.75           C  
ATOM   3353  O   GLY A 242       1.895  -0.556  21.411  1.00 13.62           O  
ATOM   3354  H   GLY A 242       2.043  -3.850  18.773  1.00  0.00           H  
ATOM   3355 1HA  GLY A 242       1.990  -3.187  21.021  1.00  0.00           H  
ATOM   3356 2HA  GLY A 242       3.570  -2.450  20.832  1.00  0.00           H  
ATOM   3357  N   SER A 243       1.441  -0.652  19.217  1.00 10.69           N  
ATOM   3358  CA  SER A 243       0.846   0.669  19.193  1.00 11.51           C  
ATOM   3359  C   SER A 243      -0.456   0.731  19.994  1.00 11.75           C  
ATOM   3360  O   SER A 243      -1.357  -0.096  19.810  1.00 10.18           O  
ATOM   3361  CB  SER A 243       0.547   1.099  17.761  1.00  9.52           C  
ATOM   3362  OG  SER A 243       1.769   1.174  17.069  1.00 16.35           O  
ATOM   3363  H   SER A 243       1.477  -1.191  18.363  1.00  0.00           H  
ATOM   3364  HA  SER A 243       1.555   1.375  19.626  1.00  0.00           H  
ATOM   3365 1HB  SER A 243      -0.127   0.377  17.297  1.00  0.00           H  
ATOM   3366 2HB  SER A 243       0.038   2.062  17.770  1.00  0.00           H  
ATOM   3367  HG  SER A 243       2.445   0.905  17.695  1.00  0.00           H  
ATOM   3368  N   ARG A 244      -0.532   1.737  20.854  1.00 11.90           N  
ATOM   3369  CA  ARG A 244      -1.676   1.986  21.698  1.00 12.60           C  
ATOM   3370  C   ARG A 244      -1.620   3.479  22.053  1.00 12.05           C  
ATOM   3371  O   ARG A 244      -0.522   4.036  22.286  1.00 13.01           O  
ATOM   3372  CB  ARG A 244      -1.537   1.037  22.902  1.00 12.21           C  
ATOM   3373  CG  ARG A 244      -2.642   1.055  23.951  1.00 15.04           C  
ATOM   3374  CD  ARG A 244      -3.862   0.174  23.799  1.00 20.78           C  
ATOM   3375  NE  ARG A 244      -4.886   0.911  23.143  1.00 21.90           N  
ATOM   3376  CZ  ARG A 244      -6.185   0.674  23.232  1.00 17.86           C  
ATOM   3377  NH1 ARG A 244      -6.790  -0.261  23.947  1.00 17.65           N  
ATOM   3378  NH2 ARG A 244      -6.910   1.350  22.411  1.00 16.79           N1+
ATOM   3379  H   ARG A 244       0.267   2.356  20.912  1.00  0.00           H  
ATOM   3380  HA  ARG A 244      -2.578   1.759  21.131  1.00  0.00           H  
ATOM   3381 1HB  ARG A 244      -1.474   0.010  22.549  1.00  0.00           H  
ATOM   3382 2HB  ARG A 244      -0.613   1.259  23.435  1.00  0.00           H  
ATOM   3383 1HG  ARG A 244      -2.230   0.758  24.917  1.00  0.00           H  
ATOM   3384 2HG  ARG A 244      -3.057   2.060  24.025  1.00  0.00           H  
ATOM   3385 1HD  ARG A 244      -3.607  -0.706  23.209  1.00  0.00           H  
ATOM   3386 2HD  ARG A 244      -4.210  -0.138  24.784  1.00  0.00           H  
ATOM   3387  HE  ARG A 244      -4.606   1.683  22.555  1.00  0.00           H  
ATOM   3388 1HH1 ARG A 244      -6.244  -0.896  24.512  1.00  0.00           H  
ATOM   3389 2HH1 ARG A 244      -7.797  -0.338  23.929  1.00  0.00           H  
ATOM   3390 1HH2 ARG A 244      -6.474   1.998  21.768  1.00  0.00           H  
ATOM   3391 2HH2 ARG A 244      -7.912   1.233  22.407  1.00  0.00           H  
ATOM   3392  N   GLY A 245      -2.742   4.192  22.045  1.00 10.38           N  
ATOM   3393  CA  GLY A 245      -2.712   5.566  22.511  1.00 10.24           C  
ATOM   3394  C   GLY A 245      -4.115   6.097  22.726  1.00  9.62           C  
ATOM   3395  O   GLY A 245      -5.103   5.471  22.332  1.00  7.96           O  
ATOM   3396  H   GLY A 245      -3.617   3.802  21.723  1.00  0.00           H  
ATOM   3397 1HA  GLY A 245      -2.149   5.621  23.444  1.00  0.00           H  
ATOM   3398 2HA  GLY A 245      -2.189   6.186  21.784  1.00  0.00           H  
ATOM   3399  N   ILE A 246      -4.177   7.251  23.373  1.00  8.30           N  
ATOM   3400  CA  ILE A 246      -5.416   7.901  23.702  1.00  7.91           C  
ATOM   3401  C   ILE A 246      -5.208   9.409  23.780  1.00  8.74           C  
ATOM   3402  O   ILE A 246      -4.125   9.896  24.165  1.00  8.52           O  
ATOM   3403  CB  ILE A 246      -5.977   7.308  25.056  1.00  7.29           C  
ATOM   3404  CG1 ILE A 246      -7.354   7.962  25.240  1.00  7.84           C  
ATOM   3405  CG2 ILE A 246      -5.082   7.547  26.283  1.00  6.72           C  
ATOM   3406  CD1 ILE A 246      -8.198   7.265  26.312  1.00 10.23           C  
ATOM   3407  H   ILE A 246      -3.307   7.686  23.643  1.00  0.00           H  
ATOM   3408  HA  ILE A 246      -6.132   7.707  22.903  1.00  0.00           H  
ATOM   3409  HB  ILE A 246      -6.093   6.228  24.959  1.00  0.00           H  
ATOM   3410 1HG1 ILE A 246      -7.227   9.008  25.517  1.00  0.00           H  
ATOM   3411 2HG1 ILE A 246      -7.898   7.939  24.296  1.00  0.00           H  
ATOM   3412 1HG2 ILE A 246      -5.547   7.106  27.164  1.00  0.00           H  
ATOM   3413 2HG2 ILE A 246      -4.108   7.088  26.119  1.00  0.00           H  
ATOM   3414 3HG2 ILE A 246      -4.957   8.619  26.439  1.00  0.00           H  
ATOM   3415 1HD1 ILE A 246      -9.161   7.767  26.401  1.00  0.00           H  
ATOM   3416 2HD1 ILE A 246      -8.355   6.222  26.030  1.00  0.00           H  
ATOM   3417 3HD1 ILE A 246      -7.677   7.306  27.267  1.00  0.00           H  
ATOM   3418  N   ILE A 247      -6.222  10.127  23.277  1.00 10.14           N  
ATOM   3419  CA  ILE A 247      -6.265  11.590  23.406  1.00 10.83           C  
ATOM   3420  C   ILE A 247      -7.479  11.890  24.275  1.00 10.02           C  
ATOM   3421  O   ILE A 247      -8.475  11.146  24.165  1.00  9.20           O  
ATOM   3422  CB  ILE A 247      -6.427  12.338  22.049  1.00 10.65           C  
ATOM   3423  CG1 ILE A 247      -7.698  11.969  21.310  1.00 12.37           C  
ATOM   3424  CG2 ILE A 247      -5.141  12.067  21.274  1.00  9.97           C  
ATOM   3425  CD1 ILE A 247      -7.907  12.834  20.051  1.00 14.44           C  
ATOM   3426  H   ILE A 247      -6.975   9.655  22.797  1.00  0.00           H  
ATOM   3427  HA  ILE A 247      -5.326  11.925  23.845  1.00  0.00           H  
ATOM   3428  HB  ILE A 247      -6.563  13.403  22.234  1.00  0.00           H  
ATOM   3429 1HG1 ILE A 247      -7.659  10.919  21.023  1.00  0.00           H  
ATOM   3430 2HG1 ILE A 247      -8.553  12.093  21.973  1.00  0.00           H  
ATOM   3431 1HG2 ILE A 247      -5.186  12.564  20.305  1.00  0.00           H  
ATOM   3432 2HG2 ILE A 247      -4.289  12.449  21.837  1.00  0.00           H  
ATOM   3433 3HG2 ILE A 247      -5.024  10.992  21.125  1.00  0.00           H  
ATOM   3434 1HD1 ILE A 247      -8.829  12.534  19.553  1.00  0.00           H  
ATOM   3435 2HD1 ILE A 247      -7.971  13.884  20.337  1.00  0.00           H  
ATOM   3436 3HD1 ILE A 247      -7.065  12.693  19.371  1.00  0.00           H  
ATOM   3437  N   ALA A 248      -7.433  12.898  25.161  1.00 10.17           N  
ATOM   3438  CA  ALA A 248      -8.596  13.185  25.984  1.00  9.74           C  
ATOM   3439  C   ALA A 248      -8.679  14.629  26.431  1.00 10.82           C  
ATOM   3440  O   ALA A 248      -7.645  15.246  26.650  1.00 10.00           O  
ATOM   3441  CB  ALA A 248      -8.579  12.309  27.251  1.00 11.30           C  
ATOM   3442  H   ALA A 248      -6.603  13.465  25.268  1.00  0.00           H  
ATOM   3443  HA  ALA A 248      -9.489  12.949  25.403  1.00  0.00           H  
ATOM   3444 1HB  ALA A 248      -9.455  12.532  27.860  1.00  0.00           H  
ATOM   3445 2HB  ALA A 248      -8.592  11.257  26.967  1.00  0.00           H  
ATOM   3446 3HB  ALA A 248      -7.677  12.518  27.824  1.00  0.00           H  
ATOM   3447  N   ALA A 249      -9.869  15.171  26.620  1.00  9.29           N  
ATOM   3448  CA  ALA A 249     -10.051  16.474  27.246  1.00 10.46           C  
ATOM   3449  C   ALA A 249     -10.852  16.060  28.478  1.00 10.35           C  
ATOM   3450  O   ALA A 249     -11.880  15.378  28.371  1.00  9.87           O  
ATOM   3451  CB  ALA A 249     -10.890  17.406  26.337  1.00  8.86           C  
ATOM   3452  H   ALA A 249     -10.681  14.653  26.316  1.00  0.00           H  
ATOM   3453  HA  ALA A 249      -9.067  16.920  27.391  1.00  0.00           H  
ATOM   3454 1HB  ALA A 249     -11.014  18.374  26.824  1.00  0.00           H  
ATOM   3455 2HB  ALA A 249     -10.378  17.542  25.384  1.00  0.00           H  
ATOM   3456 3HB  ALA A 249     -11.867  16.959  26.163  1.00  0.00           H  
ATOM   3457  N   LEU A 250     -10.428  16.395  29.689  1.00 10.60           N  
ATOM   3458  CA  LEU A 250     -11.115  15.935  30.865  1.00  9.31           C  
ATOM   3459  C   LEU A 250     -10.970  17.019  31.922  1.00 10.35           C  
ATOM   3460  O   LEU A 250     -10.096  17.909  31.808  1.00  7.61           O  
ATOM   3461  CB  LEU A 250     -10.478  14.620  31.331  1.00 10.72           C  
ATOM   3462  CG  LEU A 250      -9.065  14.607  31.999  1.00 14.92           C  
ATOM   3463  CD1 LEU A 250      -8.813  13.250  32.610  1.00 15.07           C  
ATOM   3464  CD2 LEU A 250      -7.972  14.903  30.979  1.00 15.67           C  
ATOM   3465  H   LEU A 250      -9.611  16.981  29.795  1.00  0.00           H  
ATOM   3466  HA  LEU A 250     -12.159  15.759  30.609  1.00  0.00           H  
ATOM   3467 1HB  LEU A 250     -11.139  14.156  32.062  1.00  0.00           H  
ATOM   3468 2HB  LEU A 250     -10.392  13.952  30.474  1.00  0.00           H  
ATOM   3469  HG  LEU A 250      -9.023  15.365  32.780  1.00  0.00           H  
ATOM   3470 1HD1 LEU A 250      -7.829  13.238  33.076  1.00  0.00           H  
ATOM   3471 2HD1 LEU A 250      -9.574  13.046  33.365  1.00  0.00           H  
ATOM   3472 3HD1 LEU A 250      -8.857  12.488  31.834  1.00  0.00           H  
ATOM   3473 1HD2 LEU A 250      -6.999  14.887  31.473  1.00  0.00           H  
ATOM   3474 2HD2 LEU A 250      -7.990  14.146  30.194  1.00  0.00           H  
ATOM   3475 3HD2 LEU A 250      -8.140  15.887  30.540  1.00  0.00           H  
ATOM   3476  N   GLY A 251     -11.806  16.958  32.958  1.00 12.07           N  
ATOM   3477  CA  GLY A 251     -11.687  17.904  34.067  1.00 13.39           C  
ATOM   3478  C   GLY A 251     -12.807  17.693  35.085  1.00 15.50           C  
ATOM   3479  O   GLY A 251     -13.769  16.937  34.825  1.00 14.01           O  
ATOM   3480  H   GLY A 251     -12.532  16.257  32.988  1.00  0.00           H  
ATOM   3481 1HA  GLY A 251     -10.718  17.777  34.552  1.00  0.00           H  
ATOM   3482 2HA  GLY A 251     -11.723  18.923  33.683  1.00  0.00           H  
ATOM   3483  N   PRO A 252     -12.702  18.286  36.278  1.00 15.07           N  
ATOM   3484  CA  PRO A 252     -13.665  18.096  37.343  1.00 18.15           C  
ATOM   3485  C   PRO A 252     -14.947  18.865  37.102  1.00 17.89           C  
ATOM   3486  O   PRO A 252     -15.054  19.648  36.164  1.00 16.78           O  
ATOM   3487  CB  PRO A 252     -12.919  18.515  38.599  1.00 16.98           C  
ATOM   3488  CG  PRO A 252     -12.047  19.610  38.073  1.00 18.24           C  
ATOM   3489  CD  PRO A 252     -11.590  19.109  36.708  1.00 15.72           C  
ATOM   3490  HA  PRO A 252     -13.940  17.033  37.398  1.00  0.00           H  
ATOM   3491 1HB  PRO A 252     -13.634  18.841  39.370  1.00  0.00           H  
ATOM   3492 2HB  PRO A 252     -12.367  17.658  39.013  1.00  0.00           H  
ATOM   3493 1HG  PRO A 252     -12.613  20.551  38.012  1.00  0.00           H  
ATOM   3494 2HG  PRO A 252     -11.208  19.789  38.760  1.00  0.00           H  
ATOM   3495 1HD  PRO A 252     -11.438  19.968  36.036  1.00  0.00           H  
ATOM   3496 2HD  PRO A 252     -10.660  18.534  36.821  1.00  0.00           H  
ATOM   3497  N   ASP A 254     -15.962  18.526  37.889  1.00 20.49           N  
ATOM   3498  CA  ASP A 254     -17.214  19.273  37.977  1.00 22.60           C  
ATOM   3499  C   ASP A 254     -17.933  19.445  36.660  1.00 21.45           C  
ATOM   3500  O   ASP A 254     -18.442  20.518  36.331  1.00 21.88           O  
ATOM   3501  CB  ASP A 254     -16.954  20.675  38.604  1.00 26.80           C  
ATOM   3502  CG  ASP A 254     -16.358  20.584  40.013  1.00 33.48           C  
ATOM   3503  OD1 ASP A 254     -16.946  19.903  40.865  1.00 35.60           O  
ATOM   3504  OD2 ASP A 254     -15.283  21.155  40.240  1.00 34.40           O1-
ATOM   3505  H   ASP A 254     -15.841  17.697  38.454  1.00  0.00           H  
ATOM   3506  HA  ASP A 254     -17.902  18.723  38.619  1.00  0.00           H  
ATOM   3507 1HB  ASP A 254     -16.272  21.236  37.967  1.00  0.00           H  
ATOM   3508 2HB  ASP A 254     -17.890  21.231  38.652  1.00  0.00           H  
ATOM   3509  N   GLY A 255     -17.976  18.357  35.904  1.00 18.96           N  
ATOM   3510  CA  GLY A 255     -18.702  18.336  34.658  1.00 17.84           C  
ATOM   3511  C   GLY A 255     -18.126  19.186  33.539  1.00 15.99           C  
ATOM   3512  O   GLY A 255     -18.831  19.345  32.541  1.00 18.49           O  
ATOM   3513  H   GLY A 255     -17.491  17.524  36.206  1.00  0.00           H  
ATOM   3514 1HA  GLY A 255     -18.759  17.313  34.288  1.00  0.00           H  
ATOM   3515 2HA  GLY A 255     -19.723  18.675  34.827  1.00  0.00           H  
ATOM   3516  N   LYS A 256     -16.910  19.735  33.586  1.00 15.56           N  
ATOM   3517  CA  LYS A 256     -16.405  20.585  32.487  1.00 17.10           C  
ATOM   3518  C   LYS A 256     -14.997  20.104  32.110  1.00 14.80           C  
ATOM   3519  O   LYS A 256     -14.250  19.812  33.057  1.00 13.13           O  
ATOM   3520  CB  LYS A 256     -16.148  22.047  32.829  1.00 19.92           C  
ATOM   3521  CG  LYS A 256     -17.267  22.943  33.241  1.00 30.18           C  
ATOM   3522  CD  LYS A 256     -16.911  24.401  32.921  1.00 33.73           C  
ATOM   3523  CE  LYS A 256     -15.747  24.982  33.716  1.00 37.50           C  
ATOM   3524  NZ  LYS A 256     -15.484  26.359  33.303  1.00 39.21           N1+
ATOM   3525  H   LYS A 256     -16.321  19.566  34.388  1.00  0.00           H  
ATOM   3526  HA  LYS A 256     -17.146  20.595  31.687  1.00  0.00           H  
ATOM   3527 1HB  LYS A 256     -15.435  22.109  33.651  1.00  0.00           H  
ATOM   3528 2HB  LYS A 256     -15.702  22.548  31.970  1.00  0.00           H  
ATOM   3529 1HG  LYS A 256     -18.174  22.660  32.708  1.00  0.00           H  
ATOM   3530 2HG  LYS A 256     -17.445  22.835  34.309  1.00  0.00           H  
ATOM   3531 1HD  LYS A 256     -16.647  24.488  31.865  1.00  0.00           H  
ATOM   3532 2HD  LYS A 256     -17.774  25.037  33.115  1.00  0.00           H  
ATOM   3533 1HE  LYS A 256     -15.985  24.958  34.778  1.00  0.00           H  
ATOM   3534 2HE  LYS A 256     -14.855  24.376  33.552  1.00  0.00           H  
ATOM   3535 1HZ  LYS A 256     -14.712  26.729  33.838  1.00  0.00           H  
ATOM   3536 2HZ  LYS A 256     -15.253  26.378  32.320  1.00  0.00           H  
ATOM   3537 3HZ  LYS A 256     -16.308  26.922  33.465  1.00  0.00           H  
ATOM   3538  N   PRO A 257     -14.519  20.038  30.845  1.00 13.77           N  
ATOM   3539  CA  PRO A 257     -13.115  19.711  30.548  1.00 14.25           C  
ATOM   3540  C   PRO A 257     -12.218  20.849  30.942  1.00 12.85           C  
ATOM   3541  O   PRO A 257     -12.679  21.984  30.911  1.00 14.76           O  
ATOM   3542  CB  PRO A 257     -13.047  19.436  29.068  1.00 12.77           C  
ATOM   3543  CG  PRO A 257     -14.122  20.352  28.533  1.00 13.50           C  
ATOM   3544  CD  PRO A 257     -15.241  20.265  29.595  1.00 12.82           C  
ATOM   3545  HA  PRO A 257     -12.829  18.804  31.100  1.00  0.00           H  
ATOM   3546 1HB  PRO A 257     -12.039  19.662  28.688  1.00  0.00           H  
ATOM   3547 2HB  PRO A 257     -13.231  18.370  28.873  1.00  0.00           H  
ATOM   3548 1HG  PRO A 257     -13.727  21.371  28.409  1.00  0.00           H  
ATOM   3549 2HG  PRO A 257     -14.449  20.015  27.539  1.00  0.00           H  
ATOM   3550 1HD  PRO A 257     -15.792  21.217  29.627  1.00  0.00           H  
ATOM   3551 2HD  PRO A 257     -15.917  19.433  29.348  1.00  0.00           H  
ATOM   3552  N   SER A 258     -10.993  20.636  31.376  1.00 10.93           N  
ATOM   3553  CA  SER A 258     -10.165  21.788  31.619  1.00 12.37           C  
ATOM   3554  C   SER A 258      -8.752  21.452  31.150  1.00 12.43           C  
ATOM   3555  O   SER A 258      -7.984  22.401  30.939  1.00 14.70           O  
ATOM   3556  CB  SER A 258     -10.199  22.158  33.116  1.00 11.81           C  
ATOM   3557  OG  SER A 258      -9.632  21.084  33.862  1.00 18.29           O  
ATOM   3558  H   SER A 258     -10.617  19.716  31.545  1.00  0.00           H  
ATOM   3559  HA  SER A 258     -10.558  22.625  31.040  1.00  0.00           H  
ATOM   3560 1HB  SER A 258      -9.640  23.079  33.275  1.00  0.00           H  
ATOM   3561 2HB  SER A 258     -11.228  22.343  33.422  1.00  0.00           H  
ATOM   3562  HG  SER A 258      -9.395  20.413  33.218  1.00  0.00           H  
ATOM   3563  N   ARG A 259      -8.322  20.186  30.959  1.00 11.62           N  
ATOM   3564  CA  ARG A 259      -6.978  19.894  30.522  1.00 10.30           C  
ATOM   3565  C   ARG A 259      -7.090  18.798  29.488  1.00 10.85           C  
ATOM   3566  O   ARG A 259      -8.080  18.061  29.448  1.00  8.93           O  
ATOM   3567  CB  ARG A 259      -6.036  19.343  31.592  1.00 14.37           C  
ATOM   3568  CG  ARG A 259      -6.030  20.255  32.800  1.00 21.09           C  
ATOM   3569  CD  ARG A 259      -4.753  20.614  33.494  1.00 25.87           C  
ATOM   3570  NE  ARG A 259      -4.203  19.609  34.365  1.00 27.98           N  
ATOM   3571  CZ  ARG A 259      -4.015  19.850  35.680  1.00 26.66           C  
ATOM   3572  NH1 ARG A 259      -4.327  20.980  36.308  1.00 26.38           N  
ATOM   3573  NH2 ARG A 259      -3.413  18.924  36.401  1.00 28.21           N1+
ATOM   3574  H   ARG A 259      -8.961  19.423  31.126  1.00  0.00           H  
ATOM   3575  HA  ARG A 259      -6.519  20.818  30.168  1.00  0.00           H  
ATOM   3576 1HB  ARG A 259      -6.360  18.343  31.882  1.00  0.00           H  
ATOM   3577 2HB  ARG A 259      -5.031  19.256  31.185  1.00  0.00           H  
ATOM   3578 1HG  ARG A 259      -6.451  21.223  32.528  1.00  0.00           H  
ATOM   3579 2HG  ARG A 259      -6.631  19.811  33.597  1.00  0.00           H  
ATOM   3580 1HD  ARG A 259      -3.984  20.825  32.751  1.00  0.00           H  
ATOM   3581 2HD  ARG A 259      -4.910  21.498  34.113  1.00  0.00           H  
ATOM   3582  HE  ARG A 259      -3.961  18.716  33.958  1.00  0.00           H  
ATOM   3583 1HH1 ARG A 259      -4.739  21.745  35.793  1.00  0.00           H  
ATOM   3584 2HH1 ARG A 259      -4.151  21.073  37.297  1.00  0.00           H  
ATOM   3585 1HH2 ARG A 259      -3.106  18.066  35.965  1.00  0.00           H  
ATOM   3586 2HH2 ARG A 259      -3.257  19.073  37.388  1.00  0.00           H  
ATOM   3587  N   ILE A 260      -6.118  18.839  28.574  1.00  9.93           N  
ATOM   3588  CA  ILE A 260      -6.008  17.851  27.530  1.00  9.90           C  
ATOM   3589  C   ILE A 260      -4.798  16.946  27.806  1.00  9.96           C  
ATOM   3590  O   ILE A 260      -3.703  17.411  28.102  1.00 11.53           O  
ATOM   3591  CB  ILE A 260      -5.849  18.549  26.184  1.00 11.73           C  
ATOM   3592  CG1 ILE A 260      -7.178  19.286  25.914  1.00 11.06           C  
ATOM   3593  CG2 ILE A 260      -5.478  17.534  25.065  1.00  9.25           C  
ATOM   3594  CD1 ILE A 260      -7.164  20.227  24.710  1.00 14.46           C  
ATOM   3595  H   ILE A 260      -5.439  19.584  28.619  1.00  0.00           H  
ATOM   3596  HA  ILE A 260      -6.923  17.257  27.518  1.00  0.00           H  
ATOM   3597  HB  ILE A 260      -5.060  19.296  26.253  1.00  0.00           H  
ATOM   3598 1HG1 ILE A 260      -7.972  18.557  25.756  1.00  0.00           H  
ATOM   3599 2HG1 ILE A 260      -7.450  19.877  26.789  1.00  0.00           H  
ATOM   3600 1HG2 ILE A 260      -5.370  18.060  24.118  1.00  0.00           H  
ATOM   3601 2HG2 ILE A 260      -4.538  17.045  25.317  1.00  0.00           H  
ATOM   3602 3HG2 ILE A 260      -6.266  16.784  24.979  1.00  0.00           H  
ATOM   3603 1HD1 ILE A 260      -8.142  20.697  24.603  1.00  0.00           H  
ATOM   3604 2HD1 ILE A 260      -6.406  20.997  24.857  1.00  0.00           H  
ATOM   3605 3HD1 ILE A 260      -6.936  19.659  23.808  1.00  0.00           H  
ATOM   3606  N   VAL A 261      -4.950  15.643  27.712  1.00 10.91           N  
ATOM   3607  CA  VAL A 261      -3.898  14.687  27.965  1.00 10.85           C  
ATOM   3608  C   VAL A 261      -3.821  13.896  26.662  1.00 10.53           C  
ATOM   3609  O   VAL A 261      -4.860  13.528  26.082  1.00  9.58           O  
ATOM   3610  CB  VAL A 261      -4.296  13.763  29.133  1.00 11.49           C  
ATOM   3611  CG1 VAL A 261      -3.253  12.683  29.312  1.00 14.14           C  
ATOM   3612  CG2 VAL A 261      -4.293  14.545  30.442  1.00 15.72           C  
ATOM   3613  H   VAL A 261      -5.866  15.310  27.446  1.00  0.00           H  
ATOM   3614  HA  VAL A 261      -2.994  15.231  28.238  1.00  0.00           H  
ATOM   3615  HB  VAL A 261      -5.294  13.369  28.947  1.00  0.00           H  
ATOM   3616 1HG1 VAL A 261      -3.541  12.032  30.139  1.00  0.00           H  
ATOM   3617 2HG1 VAL A 261      -3.180  12.093  28.397  1.00  0.00           H  
ATOM   3618 3HG1 VAL A 261      -2.289  13.140  29.529  1.00  0.00           H  
ATOM   3619 1HG2 VAL A 261      -4.576  13.883  31.262  1.00  0.00           H  
ATOM   3620 2HG2 VAL A 261      -3.296  14.944  30.627  1.00  0.00           H  
ATOM   3621 3HG2 VAL A 261      -5.006  15.366  30.377  1.00  0.00           H  
ATOM   3622  N   VAL A 262      -2.610  13.673  26.197  1.00  7.61           N  
ATOM   3623  CA  VAL A 262      -2.319  12.855  25.027  1.00  9.91           C  
ATOM   3624  C   VAL A 262      -1.295  11.810  25.516  1.00 10.49           C  
ATOM   3625  O   VAL A 262      -0.279  12.176  26.137  1.00  9.67           O  
ATOM   3626  CB  VAL A 262      -1.711  13.727  23.899  1.00 10.54           C  
ATOM   3627  CG1 VAL A 262      -1.341  12.840  22.735  1.00 11.68           C  
ATOM   3628  CG2 VAL A 262      -2.713  14.802  23.435  1.00  8.17           C  
ATOM   3629  H   VAL A 262      -1.848  14.105  26.697  1.00  0.00           H  
ATOM   3630  HA  VAL A 262      -3.253  12.421  24.667  1.00  0.00           H  
ATOM   3631  HB  VAL A 262      -0.813  14.217  24.277  1.00  0.00           H  
ATOM   3632 1HG1 VAL A 262      -0.911  13.446  21.937  1.00  0.00           H  
ATOM   3633 2HG1 VAL A 262      -0.613  12.098  23.059  1.00  0.00           H  
ATOM   3634 3HG1 VAL A 262      -2.235  12.335  22.365  1.00  0.00           H  
ATOM   3635 1HG2 VAL A 262      -2.264  15.401  22.644  1.00  0.00           H  
ATOM   3636 2HG2 VAL A 262      -3.615  14.318  23.056  1.00  0.00           H  
ATOM   3637 3HG2 VAL A 262      -2.972  15.445  24.276  1.00  0.00           H  
ATOM   3638  N   ILE A 263      -1.568  10.517  25.283  1.00 10.55           N  
ATOM   3639  CA  ILE A 263      -0.650   9.437  25.673  1.00 10.67           C  
ATOM   3640  C   ILE A 263      -0.485   8.550  24.447  1.00  9.50           C  
ATOM   3641  O   ILE A 263      -1.490   8.164  23.854  1.00 10.46           O  
ATOM   3642  CB  ILE A 263      -1.174   8.521  26.845  1.00 10.44           C  
ATOM   3643  CG1 ILE A 263      -1.450   9.333  28.103  1.00 12.38           C  
ATOM   3644  CG2 ILE A 263      -0.094   7.508  27.243  1.00 11.75           C  
ATOM   3645  CD1 ILE A 263      -2.230   8.582  29.202  1.00 14.06           C  
ATOM   3646  H   ILE A 263      -2.435  10.282  24.821  1.00  0.00           H  
ATOM   3647  HA  ILE A 263       0.279   9.885  26.021  1.00  0.00           H  
ATOM   3648  HB  ILE A 263      -2.064   7.984  26.515  1.00  0.00           H  
ATOM   3649 1HG1 ILE A 263      -0.507   9.664  28.536  1.00  0.00           H  
ATOM   3650 2HG1 ILE A 263      -2.021  10.225  27.844  1.00  0.00           H  
ATOM   3651 1HG2 ILE A 263      -0.464   6.880  28.053  1.00  0.00           H  
ATOM   3652 2HG2 ILE A 263       0.155   6.887  26.385  1.00  0.00           H  
ATOM   3653 3HG2 ILE A 263       0.798   8.041  27.576  1.00  0.00           H  
ATOM   3654 1HD1 ILE A 263      -2.377   9.242  30.057  1.00  0.00           H  
ATOM   3655 2HD1 ILE A 263      -3.199   8.272  28.812  1.00  0.00           H  
ATOM   3656 3HD1 ILE A 263      -1.665   7.706  29.514  1.00  0.00           H  
ATOM   3657  N   TYR A 264       0.740   8.243  24.027  1.00  8.51           N  
ATOM   3658  CA  TYR A 264       0.988   7.310  22.949  1.00  8.86           C  
ATOM   3659  C   TYR A 264       2.010   6.264  23.371  1.00 10.21           C  
ATOM   3660  O   TYR A 264       2.868   6.588  24.188  1.00 10.53           O  
ATOM   3661  CB  TYR A 264       1.532   8.029  21.744  1.00  8.15           C  
ATOM   3662  CG  TYR A 264       0.513   8.866  20.953  1.00 10.03           C  
ATOM   3663  CD1 TYR A 264      -0.440   8.233  20.164  1.00  9.78           C  
ATOM   3664  CD2 TYR A 264       0.555  10.241  21.012  1.00 10.14           C  
ATOM   3665  CE1 TYR A 264      -1.361   8.969  19.439  1.00  8.80           C  
ATOM   3666  CE2 TYR A 264      -0.355  10.982  20.282  1.00 12.09           C  
ATOM   3667  CZ  TYR A 264      -1.310  10.335  19.512  1.00 10.29           C  
ATOM   3668  OH  TYR A 264      -2.261  11.071  18.850  1.00  7.91           O  
ATOM   3669  H   TYR A 264       1.525   8.684  24.486  1.00  0.00           H  
ATOM   3670  HA  TYR A 264       0.045   6.836  22.678  1.00  0.00           H  
ATOM   3671 1HB  TYR A 264       2.333   8.703  22.052  1.00  0.00           H  
ATOM   3672 2HB  TYR A 264       1.961   7.307  21.051  1.00  0.00           H  
ATOM   3673  HD1 TYR A 264      -0.466   7.144  20.110  1.00  0.00           H  
ATOM   3674  HD2 TYR A 264       1.305  10.738  21.629  1.00  0.00           H  
ATOM   3675  HE1 TYR A 264      -2.103   8.462  18.823  1.00  0.00           H  
ATOM   3676  HE2 TYR A 264      -0.322  12.070  20.313  1.00  0.00           H  
ATOM   3677  HH  TYR A 264      -2.108  12.005  19.007  1.00  0.00           H  
ATOM   3678  N   THR A 265       1.943   5.044  22.881  1.00 11.09           N  
ATOM   3679  CA  THR A 265       2.949   4.004  23.089  1.00 14.19           C  
ATOM   3680  C   THR A 265       3.115   3.293  21.751  1.00 12.47           C  
ATOM   3681  O   THR A 265       2.148   3.065  21.029  1.00 10.83           O  
ATOM   3682  CB  THR A 265       2.661   2.724  23.898  1.00 17.06           C  
ATOM   3683  CG2 THR A 265       3.965   2.187  24.386  1.00 10.61           C  
ATOM   3684  OG1 THR A 265       1.576   2.947  24.783  1.00 21.69           O  
ATOM   3685  H   THR A 265       1.126   4.833  22.326  1.00  0.00           H  
ATOM   3686  HA  THR A 265       3.791   4.441  23.627  1.00  0.00           H  
ATOM   3687  HB  THR A 265       2.163   1.995  23.258  1.00  0.00           H  
ATOM   3688  HG1 THR A 265       1.250   3.843  24.671  1.00  0.00           H  
ATOM   3689 1HG2 THR A 265       3.792   1.278  24.963  1.00  0.00           H  
ATOM   3690 2HG2 THR A 265       4.607   1.960  23.535  1.00  0.00           H  
ATOM   3691 3HG2 THR A 265       4.450   2.930  25.018  1.00  0.00           H  
ATOM   3692  N   THR A 266       4.317   2.809  21.488  1.00 14.16           N  
ATOM   3693  CA  THR A 266       4.572   1.932  20.363  1.00 12.87           C  
ATOM   3694  C   THR A 266       5.867   1.151  20.675  1.00 14.64           C  
ATOM   3695  O   THR A 266       6.778   1.613  21.382  1.00 12.94           O  
ATOM   3696  CB  THR A 266       4.708   2.774  19.067  1.00 12.08           C  
ATOM   3697  CG2 THR A 266       5.871   3.717  19.010  1.00 12.48           C  
ATOM   3698  OG1 THR A 266       4.832   1.810  18.035  1.00 11.26           O  
ATOM   3699  H   THR A 266       5.082   3.061  22.098  1.00  0.00           H  
ATOM   3700  HA  THR A 266       3.728   1.250  20.257  1.00  0.00           H  
ATOM   3701  HB  THR A 266       3.815   3.384  18.934  1.00  0.00           H  
ATOM   3702  HG1 THR A 266       4.827   0.930  18.418  1.00  0.00           H  
ATOM   3703 1HG2 THR A 266       5.863   4.250  18.059  1.00  0.00           H  
ATOM   3704 2HG2 THR A 266       5.798   4.434  19.829  1.00  0.00           H  
ATOM   3705 3HG2 THR A 266       6.801   3.156  19.102  1.00  0.00           H  
ATOM   3706  N   GLY A 267       5.916  -0.055  20.161  1.00 13.33           N  
ATOM   3707  CA  GLY A 267       7.050  -0.905  20.368  1.00 18.25           C  
ATOM   3708  C   GLY A 267       6.824  -1.926  21.462  1.00 21.50           C  
ATOM   3709  O   GLY A 267       7.638  -2.865  21.542  1.00 22.10           O  
ATOM   3710  H   GLY A 267       5.140  -0.396  19.609  1.00  0.00           H  
ATOM   3711 1HA  GLY A 267       7.287  -1.427  19.441  1.00  0.00           H  
ATOM   3712 2HA  GLY A 267       7.916  -0.298  20.624  1.00  0.00           H  
ATOM   3713  N   SER A 268       5.771  -1.872  22.297  1.00 19.82           N  
ATOM   3714  CA  SER A 268       5.658  -2.861  23.351  1.00 18.80           C  
ATOM   3715  C   SER A 268       5.423  -4.280  22.857  1.00 19.06           C  
ATOM   3716  O   SER A 268       4.733  -4.511  21.860  1.00 17.38           O  
ATOM   3717  CB  SER A 268       4.531  -2.468  24.244  1.00 18.36           C  
ATOM   3718  OG  SER A 268       4.252  -3.377  25.296  1.00 18.35           O  
ATOM   3719  H   SER A 268       5.056  -1.162  22.209  1.00  0.00           H  
ATOM   3720  HA  SER A 268       6.590  -2.871  23.919  1.00  0.00           H  
ATOM   3721 1HB  SER A 268       4.749  -1.499  24.696  1.00  0.00           H  
ATOM   3722 2HB  SER A 268       3.622  -2.356  23.656  1.00  0.00           H  
ATOM   3723  HG  SER A 268       4.895  -4.087  25.212  1.00  0.00           H  
ATOM   3724  N   GLN A 269       5.998  -5.265  23.539  1.00 17.74           N  
ATOM   3725  CA  GLN A 269       5.646  -6.659  23.296  1.00 19.78           C  
ATOM   3726  C   GLN A 269       4.637  -7.101  24.352  1.00 19.38           C  
ATOM   3727  O   GLN A 269       4.265  -8.269  24.392  1.00 19.98           O  
ATOM   3728  CB  GLN A 269       6.897  -7.552  23.371  1.00 21.95           C  
ATOM   3729  CG  GLN A 269       7.905  -7.172  22.284  1.00 25.64           C  
ATOM   3730  CD  GLN A 269       9.180  -7.994  22.371  1.00 31.38           C  
ATOM   3731  NE2 GLN A 269      10.321  -7.428  22.749  1.00 31.64           N  
ATOM   3732  OE1 GLN A 269       9.161  -9.196  22.104  1.00 34.45           O  
ATOM   3733  H   GLN A 269       6.692  -5.047  24.237  1.00  0.00           H  
ATOM   3734  HA  GLN A 269       5.220  -6.740  22.296  1.00  0.00           H  
ATOM   3735 1HB  GLN A 269       7.358  -7.449  24.353  1.00  0.00           H  
ATOM   3736 2HB  GLN A 269       6.606  -8.596  23.255  1.00  0.00           H  
ATOM   3737 1HG  GLN A 269       7.453  -7.344  21.307  1.00  0.00           H  
ATOM   3738 2HG  GLN A 269       8.166  -6.121  22.395  1.00  0.00           H  
ATOM   3739 1HE2 GLN A 269      11.156  -7.976  22.805  1.00  0.00           H  
ATOM   3740 2HE2 GLN A 269      10.345  -6.454  22.978  1.00  0.00           H  
ATOM   3741  N   ALA A 270       4.136  -6.230  25.240  1.00 18.46           N  
ATOM   3742  CA  ALA A 270       3.175  -6.630  26.241  1.00 16.94           C  
ATOM   3743  C   ALA A 270       1.776  -6.770  25.656  1.00 15.97           C  
ATOM   3744  O   ALA A 270       1.461  -6.255  24.566  1.00 15.03           O  
ATOM   3745  CB  ALA A 270       3.164  -5.594  27.387  1.00 19.29           C  
ATOM   3746  H   ALA A 270       4.442  -5.266  25.208  1.00  0.00           H  
ATOM   3747  HA  ALA A 270       3.480  -7.599  26.636  1.00  0.00           H  
ATOM   3748 1HB  ALA A 270       2.438  -5.896  28.141  1.00  0.00           H  
ATOM   3749 2HB  ALA A 270       4.155  -5.540  27.837  1.00  0.00           H  
ATOM   3750 3HB  ALA A 270       2.890  -4.616  26.989  1.00  0.00           H  
ATOM   3751  N   THR A 271       0.930  -7.485  26.419  1.00 14.71           N  
ATOM   3752  CA  THR A 271      -0.426  -7.795  25.998  1.00 14.92           C  
ATOM   3753  C   THR A 271      -1.274  -6.531  26.000  1.00 15.71           C  
ATOM   3754  O   THR A 271      -0.919  -5.525  26.641  1.00 13.86           O  
ATOM   3755  CB  THR A 271      -1.081  -8.820  26.944  1.00 16.23           C  
ATOM   3756  CG2 THR A 271      -0.316 -10.130  26.992  1.00 16.25           C  
ATOM   3757  OG1 THR A 271      -1.190  -8.190  28.213  1.00 18.59           O  
ATOM   3758  H   THR A 271       1.255  -7.815  27.316  1.00  0.00           H  
ATOM   3759  HA  THR A 271      -0.387  -8.228  24.999  1.00  0.00           H  
ATOM   3760  HB  THR A 271      -2.096  -9.029  26.603  1.00  0.00           H  
ATOM   3761  HG1 THR A 271      -0.782  -7.321  28.173  1.00  0.00           H  
ATOM   3762 1HG2 THR A 271      -0.818 -10.819  27.672  1.00  0.00           H  
ATOM   3763 2HG2 THR A 271      -0.276 -10.566  25.995  1.00  0.00           H  
ATOM   3764 3HG2 THR A 271       0.698  -9.945  27.348  1.00  0.00           H  
ATOM   3765  N   MET A 272      -2.413  -6.605  25.303  1.00 13.52           N  
ATOM   3766  CA  MET A 272      -3.349  -5.495  25.236  1.00 15.83           C  
ATOM   3767  C   MET A 272      -3.776  -5.060  26.639  1.00 15.91           C  
ATOM   3768  O   MET A 272      -3.784  -3.860  26.909  1.00 15.59           O  
ATOM   3769  CB  MET A 272      -4.600  -5.894  24.439  1.00 18.08           C  
ATOM   3770  CG  MET A 272      -5.520  -4.702  24.172  1.00 20.45           C  
ATOM   3771  SD  MET A 272      -4.755  -3.400  23.157  1.00 26.47           S  
ATOM   3772  CE  MET A 272      -4.761  -4.105  21.539  1.00 23.72           C  
ATOM   3773  H   MET A 272      -2.625  -7.459  24.810  1.00  0.00           H  
ATOM   3774  HA  MET A 272      -2.863  -4.663  24.728  1.00  0.00           H  
ATOM   3775 1HB  MET A 272      -4.301  -6.334  23.489  1.00  0.00           H  
ATOM   3776 2HB  MET A 272      -5.156  -6.656  24.990  1.00  0.00           H  
ATOM   3777 1HG  MET A 272      -6.419  -5.042  23.656  1.00  0.00           H  
ATOM   3778 2HG  MET A 272      -5.820  -4.253  25.119  1.00  0.00           H  
ATOM   3779 1HE  MET A 272      -4.318  -3.401  20.834  1.00  0.00           H  
ATOM   3780 2HE  MET A 272      -4.183  -5.029  21.545  1.00  0.00           H  
ATOM   3781 3HE  MET A 272      -5.787  -4.320  21.241  1.00  0.00           H  
ATOM   3782  N   ASP A 273      -4.028  -5.999  27.566  1.00 15.03           N  
ATOM   3783  CA  ASP A 273      -4.408  -5.673  28.916  1.00 16.07           C  
ATOM   3784  C   ASP A 273      -3.291  -4.944  29.662  1.00 15.55           C  
ATOM   3785  O   ASP A 273      -3.558  -3.975  30.365  1.00 12.12           O  
ATOM   3786  CB  ASP A 273      -4.810  -6.960  29.656  1.00 19.76           C  
ATOM   3787  CG  ASP A 273      -6.141  -7.627  29.251  1.00 24.35           C  
ATOM   3788  OD1 ASP A 273      -6.993  -7.005  28.618  1.00 24.15           O  
ATOM   3789  OD2 ASP A 273      -6.332  -8.799  29.581  1.00 28.06           O1-
ATOM   3790  H   ASP A 273      -3.947  -6.969  27.299  1.00  0.00           H  
ATOM   3791  HA  ASP A 273      -5.262  -4.997  28.881  1.00  0.00           H  
ATOM   3792 1HB  ASP A 273      -4.037  -7.715  29.520  1.00  0.00           H  
ATOM   3793 2HB  ASP A 273      -4.884  -6.755  30.725  1.00  0.00           H  
ATOM   3794  N   GLU A 274      -2.025  -5.304  29.477  1.00 15.31           N  
ATOM   3795  CA  GLU A 274      -0.914  -4.626  30.138  1.00 16.63           C  
ATOM   3796  C   GLU A 274      -0.800  -3.204  29.604  1.00 16.13           C  
ATOM   3797  O   GLU A 274      -0.670  -2.245  30.366  1.00 16.39           O  
ATOM   3798  CB  GLU A 274       0.390  -5.355  29.878  1.00 19.70           C  
ATOM   3799  CG  GLU A 274       0.341  -6.670  30.616  1.00 28.24           C  
ATOM   3800  CD  GLU A 274       1.536  -7.574  30.355  1.00 33.53           C  
ATOM   3801  OE1 GLU A 274       1.716  -8.053  29.238  1.00 35.29           O  
ATOM   3802  OE2 GLU A 274       2.283  -7.816  31.296  1.00 39.41           O1-
ATOM   3803  H   GLU A 274      -1.830  -6.075  28.854  1.00  0.00           H  
ATOM   3804  HA  GLU A 274      -1.103  -4.620  31.211  1.00  0.00           H  
ATOM   3805 1HB  GLU A 274       0.516  -5.508  28.807  1.00  0.00           H  
ATOM   3806 2HB  GLU A 274       1.224  -4.742  30.221  1.00  0.00           H  
ATOM   3807 1HG  GLU A 274       0.291  -6.474  31.685  1.00  0.00           H  
ATOM   3808 2HG  GLU A 274      -0.565  -7.203  30.327  1.00  0.00           H  
ATOM   3809  N   ARG A 275      -0.909  -3.045  28.290  1.00 13.89           N  
ATOM   3810  CA  ARG A 275      -0.839  -1.729  27.673  1.00 14.06           C  
ATOM   3811  C   ARG A 275      -1.976  -0.865  28.154  1.00 12.48           C  
ATOM   3812  O   ARG A 275      -1.749   0.304  28.471  1.00 12.34           O  
ATOM   3813  CB  ARG A 275      -0.892  -1.904  26.166  1.00 14.40           C  
ATOM   3814  CG  ARG A 275       0.535  -2.342  25.769  1.00 19.97           C  
ATOM   3815  CD  ARG A 275       0.526  -3.329  24.619  1.00 18.71           C  
ATOM   3816  NE  ARG A 275      -0.105  -2.668  23.516  1.00 20.63           N  
ATOM   3817  CZ  ARG A 275      -0.612  -3.351  22.510  1.00 18.26           C  
ATOM   3818  NH1 ARG A 275      -0.563  -4.673  22.477  1.00 16.57           N  
ATOM   3819  NH2 ARG A 275      -1.111  -2.654  21.502  1.00 18.43           N1+
ATOM   3820  H   ARG A 275      -1.046  -3.857  27.704  1.00  0.00           H  
ATOM   3821  HA  ARG A 275       0.107  -1.266  27.955  1.00  0.00           H  
ATOM   3822 1HB  ARG A 275      -1.648  -2.647  25.913  1.00  0.00           H  
ATOM   3823 2HB  ARG A 275      -1.190  -0.964  25.701  1.00  0.00           H  
ATOM   3824 1HG  ARG A 275       1.111  -1.467  25.463  1.00  0.00           H  
ATOM   3825 2HG  ARG A 275       1.022  -2.817  26.622  1.00  0.00           H  
ATOM   3826 1HD  ARG A 275       1.551  -3.605  24.371  1.00  0.00           H  
ATOM   3827 2HD  ARG A 275      -0.029  -4.219  24.908  1.00  0.00           H  
ATOM   3828  HE  ARG A 275      -0.148  -1.659  23.534  1.00  0.00           H  
ATOM   3829 1HH1 ARG A 275      -0.129  -5.181  23.235  1.00  0.00           H  
ATOM   3830 2HH1 ARG A 275      -0.959  -5.173  21.695  1.00  0.00           H  
ATOM   3831 1HH2 ARG A 275      -1.091  -1.644  21.526  1.00  0.00           H  
ATOM   3832 2HH2 ARG A 275      -1.511  -3.133  20.708  1.00  0.00           H  
ATOM   3833  N   ASN A 276      -3.183  -1.448  28.276  1.00 11.60           N  
ATOM   3834  CA  ASN A 276      -4.374  -0.715  28.722  1.00 10.07           C  
ATOM   3835  C   ASN A 276      -4.176  -0.218  30.153  1.00 11.53           C  
ATOM   3836  O   ASN A 276      -4.367   0.968  30.442  1.00 11.59           O  
ATOM   3837  CB  ASN A 276      -5.645  -1.575  28.732  1.00  8.97           C  
ATOM   3838  CG  ASN A 276      -6.193  -1.889  27.367  1.00  7.72           C  
ATOM   3839  ND2 ASN A 276      -7.042  -2.885  27.202  1.00  9.73           N  
ATOM   3840  OD1 ASN A 276      -5.826  -1.256  26.394  1.00  9.41           O  
ATOM   3841  H   ASN A 276      -3.264  -2.430  28.051  1.00  0.00           H  
ATOM   3842  HA  ASN A 276      -4.545   0.115  28.036  1.00  0.00           H  
ATOM   3843 1HB  ASN A 276      -5.442  -2.520  29.235  1.00  0.00           H  
ATOM   3844 2HB  ASN A 276      -6.426  -1.064  29.294  1.00  0.00           H  
ATOM   3845 1HD2 ASN A 276      -7.403  -3.089  26.291  1.00  0.00           H  
ATOM   3846 2HD2 ASN A 276      -7.324  -3.436  27.986  1.00  0.00           H  
ATOM   3847  N   ARG A 277      -3.743  -1.121  31.029  1.00 11.09           N  
ATOM   3848  CA  ARG A 277      -3.495  -0.841  32.426  1.00 14.89           C  
ATOM   3849  C   ARG A 277      -2.523   0.310  32.585  1.00 13.47           C  
ATOM   3850  O   ARG A 277      -2.800   1.215  33.378  1.00 14.44           O  
ATOM   3851  CB  ARG A 277      -2.893  -2.039  33.121  1.00 18.84           C  
ATOM   3852  CG  ARG A 277      -3.734  -2.989  33.960  1.00 25.77           C  
ATOM   3853  CD  ARG A 277      -4.384  -4.257  33.350  1.00 34.48           C  
ATOM   3854  NE  ARG A 277      -3.597  -5.431  32.937  1.00 39.59           N  
ATOM   3855  CZ  ARG A 277      -2.998  -6.353  33.728  1.00 42.79           C  
ATOM   3856  NH1 ARG A 277      -3.027  -6.322  35.062  1.00 44.22           N  
ATOM   3857  NH2 ARG A 277      -2.356  -7.379  33.169  1.00 41.64           N1+
ATOM   3858  H   ARG A 277      -3.583  -2.055  30.679  1.00  0.00           H  
ATOM   3859  HA  ARG A 277      -4.445  -0.607  32.906  1.00  0.00           H  
ATOM   3860 1HB  ARG A 277      -2.423  -2.690  32.385  1.00  0.00           H  
ATOM   3861 2HB  ARG A 277      -2.114  -1.707  33.810  1.00  0.00           H  
ATOM   3862 1HG  ARG A 277      -3.129  -3.391  34.772  1.00  0.00           H  
ATOM   3863 2HG  ARG A 277      -4.588  -2.451  34.374  1.00  0.00           H  
ATOM   3864 1HD  ARG A 277      -5.090  -4.683  34.063  1.00  0.00           H  
ATOM   3865 2HD  ARG A 277      -4.911  -3.990  32.434  1.00  0.00           H  
ATOM   3866  HE  ARG A 277      -3.475  -5.591  31.946  1.00  0.00           H  
ATOM   3867 1HH1 ARG A 277      -3.517  -5.580  35.539  1.00  0.00           H  
ATOM   3868 2HH1 ARG A 277      -2.557  -7.042  35.591  1.00  0.00           H  
ATOM   3869 1HH2 ARG A 277      -2.318  -7.466  32.163  1.00  0.00           H  
ATOM   3870 2HH2 ARG A 277      -1.906  -8.071  33.753  1.00  0.00           H  
ATOM   3871  N   GLN A 278      -1.412   0.351  31.843  1.00 11.41           N  
ATOM   3872  CA  GLN A 278      -0.439   1.408  32.041  1.00 10.73           C  
ATOM   3873  C   GLN A 278      -1.014   2.758  31.643  1.00 12.08           C  
ATOM   3874  O   GLN A 278      -0.782   3.775  32.311  1.00 11.88           O  
ATOM   3875  CB  GLN A 278       0.813   1.105  31.240  1.00 13.34           C  
ATOM   3876  CG  GLN A 278       1.573  -0.126  31.747  1.00 14.09           C  
ATOM   3877  CD  GLN A 278       1.902  -0.041  33.228  1.00 19.39           C  
ATOM   3878  NE2 GLN A 278       1.618  -1.064  34.011  1.00 21.42           N  
ATOM   3879  OE1 GLN A 278       2.396   0.958  33.733  1.00 19.44           O  
ATOM   3880  H   GLN A 278      -1.239  -0.352  31.138  1.00  0.00           H  
ATOM   3881  HA  GLN A 278      -0.184   1.447  33.099  1.00  0.00           H  
ATOM   3882 1HB  GLN A 278       0.547   0.942  30.195  1.00  0.00           H  
ATOM   3883 2HB  GLN A 278       1.484   1.964  31.276  1.00  0.00           H  
ATOM   3884 1HG  GLN A 278       0.958  -1.011  31.584  1.00  0.00           H  
ATOM   3885 2HG  GLN A 278       2.509  -0.215  31.194  1.00  0.00           H  
ATOM   3886 1HE2 GLN A 278       1.829  -1.019  34.989  1.00  0.00           H  
ATOM   3887 2HE2 GLN A 278       1.191  -1.884  33.630  1.00  0.00           H  
ATOM   3888  N   ILE A 279      -1.850   2.813  30.616  1.00 11.94           N  
ATOM   3889  CA  ILE A 279      -2.480   4.072  30.290  1.00 11.98           C  
ATOM   3890  C   ILE A 279      -3.431   4.454  31.428  1.00 11.34           C  
ATOM   3891  O   ILE A 279      -3.417   5.605  31.870  1.00 10.14           O  
ATOM   3892  CB  ILE A 279      -3.205   3.918  28.938  1.00 13.89           C  
ATOM   3893  CG1 ILE A 279      -2.127   3.789  27.853  1.00 16.13           C  
ATOM   3894  CG2 ILE A 279      -4.146   5.110  28.647  1.00 14.02           C  
ATOM   3895  CD1 ILE A 279      -2.757   3.395  26.510  1.00 15.67           C  
ATOM   3896  H   ILE A 279      -2.060   1.999  30.055  1.00  0.00           H  
ATOM   3897  HA  ILE A 279      -1.706   4.834  30.205  1.00  0.00           H  
ATOM   3898  HB  ILE A 279      -3.804   3.007  28.950  1.00  0.00           H  
ATOM   3899 1HG1 ILE A 279      -1.597   4.736  27.754  1.00  0.00           H  
ATOM   3900 2HG1 ILE A 279      -1.397   3.037  28.155  1.00  0.00           H  
ATOM   3901 1HG2 ILE A 279      -4.637   4.960  27.685  1.00  0.00           H  
ATOM   3902 2HG2 ILE A 279      -4.898   5.179  29.431  1.00  0.00           H  
ATOM   3903 3HG2 ILE A 279      -3.565   6.032  28.619  1.00  0.00           H  
ATOM   3904 1HD1 ILE A 279      -1.977   3.309  25.753  1.00  0.00           H  
ATOM   3905 2HD1 ILE A 279      -3.271   2.439  26.615  1.00  0.00           H  
ATOM   3906 3HD1 ILE A 279      -3.473   4.159  26.207  1.00  0.00           H  
ATOM   3907  N   ALA A 280      -4.220   3.522  31.957  1.00  8.98           N  
ATOM   3908  CA  ALA A 280      -5.136   3.834  33.020  1.00 10.33           C  
ATOM   3909  C   ALA A 280      -4.305   4.291  34.229  1.00 12.59           C  
ATOM   3910  O   ALA A 280      -4.680   5.259  34.899  1.00 14.19           O  
ATOM   3911  CB  ALA A 280      -5.943   2.581  33.319  1.00  8.66           C  
ATOM   3912  H   ALA A 280      -4.176   2.577  31.606  1.00  0.00           H  
ATOM   3913  HA  ALA A 280      -5.797   4.631  32.675  1.00  0.00           H  
ATOM   3914 1HB  ALA A 280      -6.649   2.786  34.122  1.00  0.00           H  
ATOM   3915 2HB  ALA A 280      -6.489   2.277  32.426  1.00  0.00           H  
ATOM   3916 3HB  ALA A 280      -5.270   1.780  33.621  1.00  0.00           H  
ATOM   3917  N   GLU A 281      -3.159   3.694  34.560  1.00 11.75           N  
ATOM   3918  CA  GLU A 281      -2.359   4.142  35.686  1.00 12.95           C  
ATOM   3919  C   GLU A 281      -1.717   5.521  35.443  1.00 12.53           C  
ATOM   3920  O   GLU A 281      -1.610   6.354  36.391  1.00  9.55           O  
ATOM   3921  CB  GLU A 281      -1.277   3.099  35.979  1.00 16.44           C  
ATOM   3922  CG  GLU A 281      -1.822   1.802  36.597  1.00 18.35           C  
ATOM   3923  CD  GLU A 281      -2.430   1.947  37.997  1.00 22.95           C  
ATOM   3924  OE1 GLU A 281      -2.161   2.959  38.649  1.00 21.65           O  
ATOM   3925  OE2 GLU A 281      -3.150   1.042  38.457  1.00 23.38           O1-
ATOM   3926  H   GLU A 281      -2.840   2.908  34.013  1.00  0.00           H  
ATOM   3927  HA  GLU A 281      -3.010   4.240  36.556  1.00  0.00           H  
ATOM   3928 1HB  GLU A 281      -0.757   2.846  35.054  1.00  0.00           H  
ATOM   3929 2HB  GLU A 281      -0.541   3.521  36.663  1.00  0.00           H  
ATOM   3930 1HG  GLU A 281      -2.594   1.396  35.945  1.00  0.00           H  
ATOM   3931 2HG  GLU A 281      -1.014   1.073  36.655  1.00  0.00           H  
ATOM   3932  N   ILE A 282      -1.326   5.845  34.181  1.00 11.98           N  
ATOM   3933  CA  ILE A 282      -0.894   7.219  33.934  1.00  9.83           C  
ATOM   3934  C   ILE A 282      -2.048   8.138  34.242  1.00 10.69           C  
ATOM   3935  O   ILE A 282      -1.820   9.149  34.917  1.00 13.85           O  
ATOM   3936  CB  ILE A 282      -0.427   7.431  32.494  1.00 10.06           C  
ATOM   3937  CG1 ILE A 282       0.894   6.657  32.333  1.00 10.06           C  
ATOM   3938  CG2 ILE A 282      -0.151   8.944  32.200  1.00 10.41           C  
ATOM   3939  CD1 ILE A 282       1.374   6.443  30.899  1.00 10.21           C  
ATOM   3940  H   ILE A 282      -1.319   5.182  33.418  1.00  0.00           H  
ATOM   3941  HA  ILE A 282      -0.056   7.443  34.593  1.00  0.00           H  
ATOM   3942  HB  ILE A 282      -1.195   7.080  31.806  1.00  0.00           H  
ATOM   3943 1HG1 ILE A 282       1.689   7.181  32.863  1.00  0.00           H  
ATOM   3944 2HG1 ILE A 282       0.796   5.670  32.787  1.00  0.00           H  
ATOM   3945 1HG2 ILE A 282       0.182   9.060  31.169  1.00  0.00           H  
ATOM   3946 2HG2 ILE A 282      -1.063   9.516  32.354  1.00  0.00           H  
ATOM   3947 3HG2 ILE A 282       0.626   9.310  32.874  1.00  0.00           H  
ATOM   3948 1HD1 ILE A 282       2.313   5.887  30.909  1.00  0.00           H  
ATOM   3949 2HD1 ILE A 282       0.623   5.879  30.344  1.00  0.00           H  
ATOM   3950 3HD1 ILE A 282       1.531   7.408  30.420  1.00  0.00           H  
ATOM   3951  N   GLY A 283      -3.279   7.808  33.861  1.00  9.33           N  
ATOM   3952  CA  GLY A 283      -4.467   8.557  34.216  1.00  8.37           C  
ATOM   3953  C   GLY A 283      -4.649   8.685  35.720  1.00 11.63           C  
ATOM   3954  O   GLY A 283      -4.834   9.780  36.251  1.00 10.85           O  
ATOM   3955  H   GLY A 283      -3.371   6.981  33.289  1.00  0.00           H  
ATOM   3956 1HA  GLY A 283      -4.414   9.555  33.780  1.00  0.00           H  
ATOM   3957 2HA  GLY A 283      -5.344   8.069  33.794  1.00  0.00           H  
ATOM   3958  N   ALA A 284      -4.550   7.592  36.453  1.00 11.38           N  
ATOM   3959  CA  ALA A 284      -4.716   7.623  37.895  1.00 11.70           C  
ATOM   3960  C   ALA A 284      -3.670   8.564  38.515  1.00 13.56           C  
ATOM   3961  O   ALA A 284      -4.004   9.336  39.416  1.00 12.99           O  
ATOM   3962  CB  ALA A 284      -4.535   6.215  38.454  1.00  9.24           C  
ATOM   3963  H   ALA A 284      -4.354   6.711  35.998  1.00  0.00           H  
ATOM   3964  HA  ALA A 284      -5.725   7.972  38.113  1.00  0.00           H  
ATOM   3965 1HB  ALA A 284      -4.659   6.232  39.535  1.00  0.00           H  
ATOM   3966 2HB  ALA A 284      -5.281   5.552  38.013  1.00  0.00           H  
ATOM   3967 3HB  ALA A 284      -3.538   5.854  38.208  1.00  0.00           H  
ATOM   3968  N   SER A 285      -2.448   8.624  37.968  1.00 12.04           N  
ATOM   3969  CA  SER A 285      -1.413   9.453  38.535  1.00 14.11           C  
ATOM   3970  C   SER A 285      -1.718  10.911  38.276  1.00 15.39           C  
ATOM   3971  O   SER A 285      -1.695  11.748  39.200  1.00 14.61           O  
ATOM   3972  CB  SER A 285      -0.070   9.082  37.939  1.00 13.54           C  
ATOM   3973  OG  SER A 285       0.914   9.918  38.543  1.00 19.62           O  
ATOM   3974  H   SER A 285      -2.244   8.076  37.145  1.00  0.00           H  
ATOM   3975  HA  SER A 285      -1.383   9.281  39.611  1.00  0.00           H  
ATOM   3976 1HB  SER A 285       0.133   8.029  38.128  1.00  0.00           H  
ATOM   3977 2HB  SER A 285      -0.101   9.221  36.859  1.00  0.00           H  
ATOM   3978  HG  SER A 285       0.440  10.481  39.159  1.00  0.00           H  
ATOM   3979  N   LEU A 286      -2.084  11.210  37.031  1.00 14.71           N  
ATOM   3980  CA  LEU A 286      -2.317  12.600  36.753  1.00 16.63           C  
ATOM   3981  C   LEU A 286      -3.561  13.116  37.500  1.00 15.65           C  
ATOM   3982  O   LEU A 286      -3.619  14.276  37.934  1.00 16.11           O  
ATOM   3983  CB  LEU A 286      -2.399  12.753  35.235  1.00 17.72           C  
ATOM   3984  CG  LEU A 286      -3.530  12.287  34.414  1.00 21.77           C  
ATOM   3985  CD1 LEU A 286      -4.557  13.396  34.297  1.00 20.81           C  
ATOM   3986  CD2 LEU A 286      -3.032  12.048  32.970  1.00 28.45           C  
ATOM   3987  H   LEU A 286      -2.203  10.533  36.290  1.00  0.00           H  
ATOM   3988  HA  LEU A 286      -1.481  13.176  37.143  1.00  0.00           H  
ATOM   3989 1HB  LEU A 286      -2.334  13.812  34.990  1.00  0.00           H  
ATOM   3990 2HB  LEU A 286      -1.543  12.245  34.790  1.00  0.00           H  
ATOM   3991  HG  LEU A 286      -3.922  11.357  34.829  1.00  0.00           H  
ATOM   3992 1HD1 LEU A 286      -5.394  13.053  33.689  1.00  0.00           H  
ATOM   3993 2HD1 LEU A 286      -4.917  13.667  35.289  1.00  0.00           H  
ATOM   3994 3HD1 LEU A 286      -4.099  14.266  33.826  1.00  0.00           H  
ATOM   3995 1HD2 LEU A 286      -3.860  11.702  32.351  1.00  0.00           H  
ATOM   3996 2HD2 LEU A 286      -2.639  12.979  32.561  1.00  0.00           H  
ATOM   3997 3HD2 LEU A 286      -2.245  11.294  32.975  1.00  0.00           H  
ATOM   3998  N   ILE A 287      -4.529  12.255  37.756  1.00 13.95           N  
ATOM   3999  CA  ILE A 287      -5.662  12.701  38.518  1.00 15.44           C  
ATOM   4000  C   ILE A 287      -5.274  12.763  39.966  1.00 14.82           C  
ATOM   4001  O   ILE A 287      -5.607  13.773  40.572  1.00 16.96           O  
ATOM   4002  CB  ILE A 287      -6.827  11.763  38.236  1.00 16.62           C  
ATOM   4003  CG1 ILE A 287      -7.094  11.939  36.729  1.00 18.09           C  
ATOM   4004  CG2 ILE A 287      -8.087  12.082  39.022  1.00 15.73           C  
ATOM   4005  CD1 ILE A 287      -8.027  10.855  36.196  1.00 24.16           C  
ATOM   4006  H   ILE A 287      -4.498  11.298  37.433  1.00  0.00           H  
ATOM   4007  HA  ILE A 287      -5.918  13.710  38.200  1.00  0.00           H  
ATOM   4008  HB  ILE A 287      -6.543  10.742  38.489  1.00  0.00           H  
ATOM   4009 1HG1 ILE A 287      -7.532  12.919  36.550  1.00  0.00           H  
ATOM   4010 2HG1 ILE A 287      -6.147  11.900  36.188  1.00  0.00           H  
ATOM   4011 1HG2 ILE A 287      -8.869  11.369  38.761  1.00  0.00           H  
ATOM   4012 2HG2 ILE A 287      -7.877  12.017  40.089  1.00  0.00           H  
ATOM   4013 3HG2 ILE A 287      -8.422  13.092  38.780  1.00  0.00           H  
ATOM   4014 1HD1 ILE A 287      -8.192  11.009  35.131  1.00  0.00           H  
ATOM   4015 2HD1 ILE A 287      -7.575   9.874  36.357  1.00  0.00           H  
ATOM   4016 3HD1 ILE A 287      -8.978  10.907  36.721  1.00  0.00           H  
ATOM   4017  N   LYS A 288      -4.555  11.806  40.550  1.00 15.72           N  
ATOM   4018  CA  LYS A 288      -4.172  11.882  41.971  1.00 16.98           C  
ATOM   4019  C   LYS A 288      -3.469  13.197  42.281  1.00 18.77           C  
ATOM   4020  O   LYS A 288      -3.702  13.853  43.305  1.00 20.76           O  
ATOM   4021  CB  LYS A 288      -3.258  10.732  42.292  1.00 16.49           C  
ATOM   4022  CG  LYS A 288      -2.764  10.661  43.705  1.00 19.08           C  
ATOM   4023  CD  LYS A 288      -1.960   9.386  43.825  1.00 21.88           C  
ATOM   4024  CE  LYS A 288      -1.530   9.320  45.276  1.00 26.72           C  
ATOM   4025  NZ  LYS A 288      -0.912   8.044  45.569  1.00 34.62           N1+
ATOM   4026  H   LYS A 288      -4.261  11.009  40.004  1.00  0.00           H  
ATOM   4027  HA  LYS A 288      -5.076  11.806  42.576  1.00  0.00           H  
ATOM   4028 1HB  LYS A 288      -3.770   9.792  42.084  1.00  0.00           H  
ATOM   4029 2HB  LYS A 288      -2.379  10.776  41.647  1.00  0.00           H  
ATOM   4030 1HG  LYS A 288      -2.153  11.538  43.921  1.00  0.00           H  
ATOM   4031 2HG  LYS A 288      -3.613  10.657  44.387  1.00  0.00           H  
ATOM   4032 1HD  LYS A 288      -2.582   8.537  43.541  1.00  0.00           H  
ATOM   4033 2HD  LYS A 288      -1.107   9.431  43.147  1.00  0.00           H  
ATOM   4034 1HE  LYS A 288      -0.823  10.122  45.483  1.00  0.00           H  
ATOM   4035 2HE  LYS A 288      -2.400   9.458  45.920  1.00  0.00           H  
ATOM   4036 1HZ  LYS A 288      -0.633   8.020  46.540  1.00  0.00           H  
ATOM   4037 2HZ  LYS A 288      -1.571   7.300  45.390  1.00  0.00           H  
ATOM   4038 3HZ  LYS A 288      -0.099   7.921  44.984  1.00  0.00           H  
ATOM   4039  N   HIS A 289      -2.594  13.631  41.389  1.00 17.87           N  
ATOM   4040  CA  HIS A 289      -1.956  14.920  41.538  1.00 19.76           C  
ATOM   4041  C   HIS A 289      -2.517  16.027  40.668  1.00 21.07           C  
ATOM   4042  O   HIS A 289      -1.735  16.913  40.331  1.00 22.46           O  
ATOM   4043  CB  HIS A 289      -0.467  14.752  41.261  1.00 20.35           C  
ATOM   4044  CG  HIS A 289       0.186  13.865  42.307  1.00 21.04           C  
ATOM   4045  CD2 HIS A 289       0.629  12.614  42.019  1.00 20.79           C  
ATOM   4046  ND1 HIS A 289       0.410  14.109  43.608  1.00 21.89           N  
ATOM   4047  CE1 HIS A 289       0.975  13.048  44.104  1.00 22.85           C  
ATOM   4048  NE2 HIS A 289       1.101  12.162  43.146  1.00 22.48           N  
ATOM   4049  H   HIS A 289      -2.363  13.059  40.590  1.00  0.00           H  
ATOM   4050  HA  HIS A 289      -2.093  15.277  42.559  1.00  0.00           H  
ATOM   4051 1HB  HIS A 289      -0.327  14.312  40.272  1.00  0.00           H  
ATOM   4052 2HB  HIS A 289       0.015  15.727  41.257  1.00  0.00           H  
ATOM   4053  HD2 HIS A 289       0.610  12.083  41.066  1.00  0.00           H  
ATOM   4054  HE1 HIS A 289       1.291  12.919  45.139  1.00  0.00           H  
ATOM   4055  HE2 HIS A 289       1.504  11.241  43.245  1.00  0.00           H  
ATOM   4056  N   TRP A 290      -3.792  16.009  40.282  1.00 20.42           N  
ATOM   4057  CA  TRP A 290      -4.348  17.032  39.420  1.00 22.64           C  
ATOM   4058  C   TRP A 290      -4.078  18.416  39.976  1.00 24.10           C  
ATOM   4059  O   TRP A 290      -3.593  19.273  39.234  1.00 28.07           O  
ATOM   4060  CB  TRP A 290      -5.838  16.813  39.305  1.00 20.57           C  
ATOM   4061  CG  TRP A 290      -6.542  17.678  38.272  1.00 19.94           C  
ATOM   4062  CD1 TRP A 290      -7.125  18.873  38.609  1.00 19.03           C  
ATOM   4063  CD2 TRP A 290      -6.759  17.320  36.972  1.00 18.31           C  
ATOM   4064  CE2 TRP A 290      -7.552  18.370  36.518  1.00 20.15           C  
ATOM   4065  CE3 TRP A 290      -6.429  16.272  36.147  1.00 18.44           C  
ATOM   4066  NE1 TRP A 290      -7.737  19.269  37.518  1.00 20.01           N  
ATOM   4067  CZ2 TRP A 290      -8.030  18.378  35.217  1.00 16.55           C  
ATOM   4068  CZ3 TRP A 290      -6.914  16.282  34.839  1.00 20.23           C  
ATOM   4069  CH2 TRP A 290      -7.708  17.322  34.381  1.00 16.35           C  
ATOM   4070  OXT TRP A 290      -4.338  18.615  41.159  1.00 26.86           O1-
ATOM   4071  H   TRP A 290      -4.386  15.258  40.602  1.00  0.00           H  
ATOM   4072  HA  TRP A 290      -3.891  16.940  38.434  1.00  0.00           H  
ATOM   4073 1HB  TRP A 290      -6.034  15.772  39.049  1.00  0.00           H  
ATOM   4074 2HB  TRP A 290      -6.309  17.006  40.269  1.00  0.00           H  
ATOM   4075  HD1 TRP A 290      -7.059  19.345  39.588  1.00  0.00           H  
ATOM   4076  HE1 TRP A 290      -8.276  20.116  37.420  1.00  0.00           H  
ATOM   4077  HE3 TRP A 290      -5.803  15.453  36.502  1.00  0.00           H  
ATOM   4078  HZ2 TRP A 290      -8.648  19.192  34.832  1.00  0.00           H  
ATOM   4079  HZ3 TRP A 290      -6.655  15.450  34.185  1.00  0.00           H  
ATOM   4080  HH2 TRP A 290      -8.088  17.314  33.360  1.00  0.00           H  
TER    4081      TRP A 290
HETATM 4082  C1  <0>     1     -11.421  -2.101  20.307  1.00  0.00           C  
HETATM 4083  C2  <0>     1     -10.848  -0.918  20.015  1.00  0.00           C  
HETATM 4084  C3  <0>     1     -10.690  -0.327  18.680  1.00  0.00           C  
HETATM 4085  C4  <0>     1     -10.111   0.881  18.465  1.00  0.00           C  
HETATM 4086  C5  <0>     1      -9.672   1.847  19.577  1.00  0.00           C  
HETATM 4087  O6  <0>     1     -10.239   2.962  19.531  1.00  0.00           O  
HETATM 4088  O7  <0>     1      -8.777   1.414  20.333  1.00  0.00           O1-
HETATM 4089  N8  <0>     1      -9.911   1.443  17.222  1.00  0.00           N  
HETATM 4090  C9  <0>     1      -8.059   2.591  15.432  1.00  0.00           C  
HETATM 4091  O10 <0>     1      -7.006   2.670  16.073  1.00  0.00           O  
HETATM 4092  C11 <0>     1      -8.699   1.264  14.977  1.00  0.00           C  
HETATM 4093  N13 <0>     1      -7.673   0.180  14.781  1.00  0.00           N  
HETATM 4094  C14 <0>     1      -7.755  -0.707  13.750  1.00  0.00           C  
HETATM 4095  O15 <0>     1      -8.480  -0.463  12.783  1.00  0.00           O  
HETATM 4096  C16 <0>     1      -7.086  -2.030  13.837  1.00  0.00           C  
HETATM 4097  N17 <0>     1      -5.808  -2.055  14.025  1.00  0.00           N  
HETATM 4098  O18 <0>     1      -5.291  -3.327  13.648  1.00  0.00           O  
HETATM 4099  C19 <0>     1      -4.156  -3.722  14.406  1.00  0.00           C  
HETATM 4100  C20 <0>     1      -4.587  -4.238  15.789  1.00  0.00           C  
HETATM 4101  O21 <0>     1      -5.086  -5.384  15.847  1.00  0.00           O  
HETATM 4102  O22 <0>     1      -4.470  -3.479  16.777  1.00  0.00           O1-
HETATM 4103  C23 <0>     1      -7.937  -3.249  13.635  1.00  0.00           C  
HETATM 4104  C24 <0>     1      -9.023  -3.391  12.756  1.00  0.00           C  
HETATM 4105  S25 <0>     1      -9.597  -5.036  12.800  1.00  0.00           S  
HETATM 4106  C26 <0>     1      -8.448  -5.349  14.046  1.00  0.00           C  
HETATM 4107  N27 <0>     1      -8.392  -6.569  14.658  1.00  0.00           N  
HETATM 4108  N28 <0>     1      -7.670  -4.343  14.331  1.00  0.00           N  
HETATM 4109  C29 <0>     1      -9.931   0.830  15.890  1.00  0.00           C  
HETATM 4110  S31 <0>     1     -10.227  -0.969  16.005  1.00  0.00           S  
HETATM 4111  C32 <0>     1     -11.320  -0.984  17.461  1.00  0.00           C  
HETATM 4112  H12 <0>     1      -9.130   1.505  14.001  1.00  0.00           H  
HETATM 4113  H30 <0>     1     -10.824   1.220  15.399  1.00  0.00           H  
HETATM 4114  H33 <0>     1     -11.844  -2.760  19.566  1.00  0.00           H  
HETATM 4115  H34 <0>     1     -11.479  -2.430  21.334  1.00  0.00           H  
HETATM 4116  H35 <0>     1     -10.475  -0.363  20.865  1.00  0.00           H  
HETATM 4117  H36 <0>     1      -6.997   0.032  15.520  1.00  0.00           H  
HETATM 4118  H37 <0>     1      -3.697  -4.559  13.881  1.00  0.00           H  
HETATM 4119  H38 <0>     1      -3.395  -2.958  14.433  1.00  0.00           H  
HETATM 4120  H39 <0>     1      -9.437  -2.675  12.064  1.00  0.00           H  
HETATM 4121  H40 <0>     1      -8.952  -7.350  14.343  1.00  0.00           H  
HETATM 4122  H41 <0>     1      -7.667  -6.798  15.327  1.00  0.00           H  
HETATM 4123  H42 <0>     1     -11.682  -1.997  17.609  1.00  0.00           H  
HETATM 4124  H43 <0>     1     -12.176  -0.364  17.234  1.00  0.00           H  
HETATM 4125  HN8 <0>     1     -10.108   2.440  17.166  1.00  0.00           H  
HETATM 4126  HC9 <0>     1      -8.591   3.489  15.157  1.00  0.00           H  
CONECT 4082 4083 4114 4115
CONECT 4082 4083
CONECT 4083 4082 4084 4116
CONECT 4083 4082
CONECT 4084 4083 4111 4085
CONECT 4084 4085
CONECT 4085 4084 4086 4089
CONECT 4085 4084
CONECT 4086 4085 4087 4088
CONECT 4086 4087
CONECT 4087 4086
CONECT 4087 4086
CONECT 4088 4086
CONECT 4089 4085 4109 4125
CONECT 4090 4091 4092 4126
CONECT 4090 4091
CONECT 4091 4090
CONECT 4091 4090
CONECT 4092 4090 4112 4093 4109
CONECT 4112 4092
CONECT 4093 4092 4094 4117
CONECT 4094 4093 4095 4096
CONECT 4094 4095
CONECT 4095 4094
CONECT 4095 4094
CONECT 4096 4094 4097 4103
CONECT 4096 4097
CONECT 4097 4096 4098
CONECT 4097 4096
CONECT 4098 4097 4099
CONECT 4099 4098 4100 4118 4119
CONECT 4100 4099 4101 4102
CONECT 4100 4101
CONECT 4101 4100
CONECT 4101 4100
CONECT 4102 4100
CONECT 4103 4096 4108 4104
CONECT 4103 4104
CONECT 4104 4103 4105 4120
CONECT 4104 4103
CONECT 4105 4104 4106
CONECT 4106 4105 4107 4108
CONECT 4106 4108
CONECT 4107 4106 4121 4122
CONECT 4108 4103 4106
CONECT 4108 4106
CONECT 4109 4089 4092 4113 4110
CONECT 4113 4109
CONECT 4110 4109 4111
CONECT 4111 4084 4110 4123 4124
CONECT 4114 4082
CONECT 4115 4082
CONECT 4116 4083
CONECT 4117 4093
CONECT 4118 4099
CONECT 4119 4099
CONECT 4120 4104
CONECT 4121 4107
CONECT 4122 4107
CONECT 4123 4111
CONECT 4124 4111
CONECT    1   11   12   13
CONECT    5   15   16
CONECT   11    1
CONECT   12    1
CONECT   13    1
CONECT   15    5
CONECT   16    5
CONECT   24   28   29
CONECT   25   30   31
CONECT   26   32   33
CONECT   28   24
CONECT   29   24
CONECT   30   25
CONECT   31   25
CONECT   32   26
CONECT   33   26
CONECT   38   45   46
CONECT   39   47   48
CONECT   45   38
CONECT   46   38
CONECT   47   39
CONECT   48   39
CONECT   54   60   61   62
CONECT   60   54
CONECT   61   54
CONECT   62   54
CONECT   67   73   74
CONECT   69   76   77   78
CONECT   70   79   80   81
CONECT   73   67
CONECT   74   67
CONECT   76   69
CONECT   77   69
CONECT   78   69
CONECT   79   70
CONECT   80   70
CONECT   81   70
CONECT   87   92   93   94
CONECT   88   95   96   97
CONECT   92   87
CONECT   93   87
CONECT   94   87
CONECT   95   88
CONECT   96   88
CONECT   97   88
CONECT  102  109  110
CONECT  103  111  112
CONECT  104  113  114
CONECT  105  115  116
CONECT  106  117  118  119
CONECT  109  102
CONECT  110  102
CONECT  111  103
CONECT  112  103
CONECT  113  104
CONECT  114  104
CONECT  115  105
CONECT  116  105
CONECT  117  106
CONECT  118  106
CONECT  119  106
CONECT  125  130  131  132
CONECT  126  133  134  135
CONECT  130  125
CONECT  131  125
CONECT  132  125
CONECT  133  126
CONECT  134  126
CONECT  135  126
CONECT  140  147  148
CONECT  141  149  150
CONECT  142  151  152
CONECT  143  153  154
CONECT  144  155  156  157
CONECT  147  140
CONECT  148  140
CONECT  149  141
CONECT  150  141
CONECT  151  142
CONECT  152  142
CONECT  153  143
CONECT  154  143
CONECT  155  144
CONECT  156  144
CONECT  157  144
CONECT  162  168  169
CONECT  168  162
CONECT  169  162
CONECT  174  177  178  179
CONECT  177  174
CONECT  178  174
CONECT  179  174
CONECT  184  191  192
CONECT  185  193  194
CONECT  191  184
CONECT  192  184
CONECT  193  185
CONECT  194  185
CONECT  199  205  206
CONECT  205  199
CONECT  206  199
CONECT  211  218  219
CONECT  212  220  221
CONECT  214  222  223
CONECT  218  211
CONECT  219  211
CONECT  220  212
CONECT  221  212
CONECT  222  214
CONECT  223  214
CONECT  228  234  235
CONECT  230  237  238  239
CONECT  231  240  241  242
CONECT  234  228
CONECT  235  228
CONECT  237  230
CONECT  238  230
CONECT  239  230
CONECT  240  231
CONECT  241  231
CONECT  242  231
CONECT  244  248  249
CONECT  248  244
CONECT  249  244
CONECT  254  257  258  259
CONECT  257  254
CONECT  258  254
CONECT  259  254
CONECT  264  273  274
CONECT  265  275  276
CONECT  266  277  278
CONECT  269  280  281
CONECT  270  282  283
CONECT  273  264
CONECT  274  264
CONECT  275  265
CONECT  276  265
CONECT  277  266
CONECT  278  266
CONECT  280  269
CONECT  281  269
CONECT  282  270
CONECT  283  270
CONECT  289  294  295  296
CONECT  290  297  298  299
CONECT  294  289
CONECT  295  289
CONECT  296  289
CONECT  297  290
CONECT  298  290
CONECT  299  290
CONECT  301  305  306
CONECT  305  301
CONECT  306  301
CONECT  311  321  322
CONECT  321  311
CONECT  322  311
CONECT  333  339  340
CONECT  334  341  342  343
CONECT  335  344  345  346
CONECT  339  333
CONECT  340  333
CONECT  341  334
CONECT  342  334
CONECT  343  334
CONECT  344  335
CONECT  345  335
CONECT  346  335
CONECT  351  358  359
CONECT  352  360  361
CONECT  358  351
CONECT  359  351
CONECT  360  352
CONECT  361  352
CONECT  366  372  373
CONECT  368  375  376  377
CONECT  369  378  379  380
CONECT  372  366
CONECT  373  366
CONECT  375  368
CONECT  376  368
CONECT  377  368
CONECT  378  369
CONECT  379  369
CONECT  380  369
CONECT  385  391  392
CONECT  391  385
CONECT  392  385
CONECT  397  403  404
CONECT  399  406  407  408
CONECT  400  409  410  411
CONECT  403  397
CONECT  404  397
CONECT  406  399
CONECT  407  399
CONECT  408  399
CONECT  409  400
CONECT  410  400
CONECT  411  400
CONECT  416  422  423
CONECT  418  424  425
CONECT  422  416
CONECT  423  416
CONECT  424  418
CONECT  425  418
CONECT  430  434  435
CONECT  434  430
CONECT  435  430
CONECT  438  442  443
CONECT  442  438
CONECT  443  438
CONECT  448  455  456
CONECT  449  457  458
CONECT  450  459  460
CONECT  451  461  462
CONECT  452  463  464  465
CONECT  455  448
CONECT  456  448
CONECT  457  449
CONECT  458  449
CONECT  459  450
CONECT  460  450
CONECT  461  451
CONECT  462  451
CONECT  463  452
CONECT  464  452
CONECT  465  452
CONECT  471  477  478
CONECT  472  479  480  481
CONECT  473  482  483  484
CONECT  477  471
CONECT  478  471
CONECT  479  472
CONECT  480  472
CONECT  481  472
CONECT  482  473
CONECT  483  473
CONECT  484  473
CONECT  489  495  496
CONECT  491  498  499  500
CONECT  492  501  502  503
CONECT  495  489
CONECT  496  489
CONECT  498  491
CONECT  499  491
CONECT  500  491
CONECT  501  492
CONECT  502  492
CONECT  503  492
CONECT  508  515  516
CONECT  509  517  518
CONECT  515  508
CONECT  516  508
CONECT  517  509
CONECT  518  509
CONECT  523  527  528
CONECT  527  523
CONECT  528  523
CONECT  534  543  544
CONECT  543  534
CONECT  544  534
CONECT  554  563  564
CONECT  555  565  566
CONECT  556  567  568
CONECT  559  570  571
CONECT  560  572  573
CONECT  563  554
CONECT  564  554
CONECT  565  555
CONECT  566  555
CONECT  567  556
CONECT  568  556
CONECT  570  559
CONECT  571  559
CONECT  572  560
CONECT  573  560
CONECT  578  582  583
CONECT  579  584  585
CONECT  580  586  587
CONECT  582  578
CONECT  583  578
CONECT  584  579
CONECT  585  579
CONECT  586  580
CONECT  587  580
CONECT  592  599  600
CONECT  593  601  602
CONECT  599  592
CONECT  600  592
CONECT  601  593
CONECT  602  593
CONECT  607  614  615
CONECT  608  616  617
CONECT  614  607
CONECT  615  607
CONECT  616  608
CONECT  617  608
CONECT  622  631  632
CONECT  623  633  634
CONECT  624  635  636
CONECT  627  638  639
CONECT  628  640  641
CONECT  631  622
CONECT  632  622
CONECT  633  623
CONECT  634  623
CONECT  635  624
CONECT  636  624
CONECT  638  627
CONECT  639  627
CONECT  640  628
CONECT  641  628
CONECT  646  655  656
CONECT  655  646
CONECT  656  646
CONECT  666  670  671
CONECT  667  672  673
CONECT  668  674  675
CONECT  670  666
CONECT  671  666
CONECT  672  667
CONECT  673  667
CONECT  674  668
CONECT  675  668
CONECT  680  686  687
CONECT  681  688  689
CONECT  683  690  691  692
CONECT  686  680
CONECT  687  680
CONECT  688  681
CONECT  689  681
CONECT  690  683
CONECT  691  683
CONECT  692  683
CONECT  697  703  704
CONECT  698  705  706
CONECT  700  707  708  709
CONECT  703  697
CONECT  704  697
CONECT  705  698
CONECT  706  698
CONECT  707  700
CONECT  708  700
CONECT  709  700
CONECT  726  732  733  734
CONECT  732  726
CONECT  733  726
CONECT  734  726
CONECT  739  748  749
CONECT  748  739
CONECT  749  739
CONECT  759  766  767
CONECT  760  768  769
CONECT  761  770  771
CONECT  762  772  773
CONECT  763  774  775  776
CONECT  766  759
CONECT  767  759
CONECT  768  760
CONECT  769  760
CONECT  770  761
CONECT  771  761
CONECT  772  762
CONECT  773  762
CONECT  774  763
CONECT  775  763
CONECT  776  763
CONECT  782  787  788  789
CONECT  783  790  791  792
CONECT  787  782
CONECT  788  782
CONECT  789  782
CONECT  790  783
CONECT  791  783
CONECT  792  783
CONECT  797  803  804
CONECT  799  806  807  808
CONECT  800  809  810  811
CONECT  803  797
CONECT  804  797
CONECT  806  799
CONECT  807  799
CONECT  808  799
CONECT  809  800
CONECT  810  800
CONECT  811  800
CONECT  816  822  823
CONECT  818  825  826  827
CONECT  819  828  829  830
CONECT  822  816
CONECT  823  816
CONECT  825  818
CONECT  826  818
CONECT  827  818
CONECT  828  819
CONECT  829  819
CONECT  830  819
CONECT  835  839  840
CONECT  839  835
CONECT  840  835
CONECT  843  847  848
CONECT  847  843
CONECT  848  843
CONECT  853  856  857  858
CONECT  856  853
CONECT  857  853
CONECT  858  853
CONECT  864  869  870  871
CONECT  865  872  873  874
CONECT  869  864
CONECT  870  864
CONECT  871  864
CONECT  872  865
CONECT  873  865
CONECT  874  865
CONECT  879  885  886
CONECT  881  888  889  890
CONECT  882  891  892  893
CONECT  885  879
CONECT  886  879
CONECT  888  881
CONECT  889  881
CONECT  890  881
CONECT  891  882
CONECT  892  882
CONECT  893  882
CONECT  898  902  903
CONECT  902  898
CONECT  903  898
CONECT  909  918  919
CONECT  910  920  921
CONECT  911  922  923
CONECT  914  925  926
CONECT  915  927  928
CONECT  918  909
CONECT  919  909
CONECT  920  910
CONECT  921  910
CONECT  922  911
CONECT  923  911
CONECT  925  914
CONECT  926  914
CONECT  927  915
CONECT  928  915
CONECT  934  939  940  941
CONECT  935  942  943  944
CONECT  939  934
CONECT  940  934
CONECT  941  934
CONECT  942  935
CONECT  943  935
CONECT  944  935
CONECT  949  955  956
CONECT  955  949
CONECT  956  949
CONECT  961  964  965  966
CONECT  964  961
CONECT  965  961
CONECT  966  961
CONECT  968  972  973
CONECT  972  968
CONECT  973  968
CONECT  978  985  986
CONECT  979  987  988
CONECT  981  989  990
CONECT  985  978
CONECT  986  978
CONECT  987  979
CONECT  988  979
CONECT  989  981
CONECT  990  981
CONECT  995 1002 1003
CONECT  996 1004 1005
CONECT 1002  995
CONECT 1003  995
CONECT 1004  996
CONECT 1005  996
CONECT 1010 1017 1018
CONECT 1011 1019 1020
CONECT 1013 1021 1022
CONECT 1017 1010
CONECT 1018 1010
CONECT 1019 1011
CONECT 1020 1011
CONECT 1021 1013
CONECT 1022 1013
CONECT 1027 1033 1034
CONECT 1029 1036 1037 1038
CONECT 1030 1039 1040 1041
CONECT 1033 1027
CONECT 1034 1027
CONECT 1036 1029
CONECT 1037 1029
CONECT 1038 1029
CONECT 1039 1030
CONECT 1040 1030
CONECT 1041 1030
CONECT 1043 1047 1048
CONECT 1047 1043
CONECT 1048 1043
CONECT 1053 1062 1063
CONECT 1054 1064 1065
CONECT 1055 1066 1067
CONECT 1058 1069 1070
CONECT 1059 1071 1072
CONECT 1062 1053
CONECT 1063 1053
CONECT 1064 1054
CONECT 1065 1054
CONECT 1066 1055
CONECT 1067 1055
CONECT 1069 1058
CONECT 1070 1058
CONECT 1071 1059
CONECT 1072 1059
CONECT 1077 1086 1087
CONECT 1078 1088 1089
CONECT 1079 1090 1091
CONECT 1082 1093 1094
CONECT 1083 1095 1096
CONECT 1086 1077
CONECT 1087 1077
CONECT 1088 1078
CONECT 1089 1078
CONECT 1090 1079
CONECT 1091 1079
CONECT 1093 1082
CONECT 1094 1082
CONECT 1095 1083
CONECT 1096 1083
CONECT 1102 1108 1109
CONECT 1103 1110 1111 1112
CONECT 1104 1113 1114 1115
CONECT 1108 1102
CONECT 1109 1102
CONECT 1110 1103
CONECT 1111 1103
CONECT 1112 1103
CONECT 1113 1104
CONECT 1114 1104
CONECT 1115 1104
CONECT 1120 1128 1129
CONECT 1128 1120
CONECT 1129 1120
CONECT 1137 1147 1148
CONECT 1147 1137
CONECT 1148 1137
CONECT 1158 1162 1163
CONECT 1162 1158
CONECT 1163 1158
CONECT 1169 1176 1177
CONECT 1170 1178 1179
CONECT 1172 1180 1181
CONECT 1176 1169
CONECT 1177 1169
CONECT 1178 1170
CONECT 1179 1170
CONECT 1180 1172
CONECT 1181 1172
CONECT 1186 1192 1193
CONECT 1188 1194 1195
CONECT 1192 1186
CONECT 1193 1186
CONECT 1194 1188
CONECT 1195 1188
CONECT 1200 1206 1207
CONECT 1206 1200
CONECT 1207 1200
CONECT 1212 1218 1219
CONECT 1214 1221 1222 1223
CONECT 1215 1224 1225 1226
CONECT 1218 1212
CONECT 1219 1212
CONECT 1221 1214
CONECT 1222 1214
CONECT 1223 1214
CONECT 1224 1215
CONECT 1225 1215
CONECT 1226 1215
CONECT 1232 1237 1238 1239
CONECT 1233 1240 1241 1242
CONECT 1237 1232
CONECT 1238 1232
CONECT 1239 1232
CONECT 1240 1233
CONECT 1241 1233
CONECT 1242 1233
CONECT 1247 1254 1255
CONECT 1248 1256 1257
CONECT 1254 1247
CONECT 1255 1247
CONECT 1256 1248
CONECT 1257 1248
CONECT 1262 1272 1273
CONECT 1272 1262
CONECT 1273 1262
CONECT 1283 1287 1288
CONECT 1287 1283
CONECT 1288 1283
CONECT 1294 1298 1299
CONECT 1295 1300 1301
CONECT 1296 1302 1303
CONECT 1298 1294
CONECT 1299 1294
CONECT 1300 1295
CONECT 1301 1295
CONECT 1302 1296
CONECT 1303 1296
CONECT 1309 1314 1315 1316
CONECT 1310 1317 1318 1319
CONECT 1314 1309
CONECT 1315 1309
CONECT 1316 1309
CONECT 1317 1310
CONECT 1318 1310
CONECT 1319 1310
CONECT 1325 1331 1332 1333
CONECT 1331 1325
CONECT 1332 1325
CONECT 1333 1325
CONECT 1338 1345 1346
CONECT 1339 1347 1348
CONECT 1345 1338
CONECT 1346 1338
CONECT 1347 1339
CONECT 1348 1339
CONECT 1353 1360 1361
CONECT 1354 1362 1363
CONECT 1355 1364 1365
CONECT 1356 1366 1367
CONECT 1357 1368 1369 1370
CONECT 1360 1353
CONECT 1361 1353
CONECT 1362 1354
CONECT 1363 1354
CONECT 1364 1355
CONECT 1365 1355
CONECT 1366 1356
CONECT 1367 1356
CONECT 1368 1357
CONECT 1369 1357
CONECT 1370 1357
CONECT 1375 1383 1384
CONECT 1383 1375
CONECT 1384 1375
CONECT 1392 1398 1399
CONECT 1394 1401 1402 1403
CONECT 1395 1404 1405 1406
CONECT 1398 1392
CONECT 1399 1392
CONECT 1401 1394
CONECT 1402 1394
CONECT 1403 1394
CONECT 1404 1395
CONECT 1405 1395
CONECT 1406 1395
CONECT 1412 1418 1419 1420
CONECT 1418 1412
CONECT 1419 1412
CONECT 1420 1412
CONECT 1425 1431 1432
CONECT 1431 1425
CONECT 1432 1425
CONECT 1434 1438 1439
CONECT 1438 1434
CONECT 1439 1434
CONECT 1444 1450 1451
CONECT 1445 1452 1453
CONECT 1447 1454 1455 1456
CONECT 1450 1444
CONECT 1451 1444
CONECT 1452 1445
CONECT 1453 1445
CONECT 1454 1447
CONECT 1455 1447
CONECT 1456 1447
CONECT 1462 1468 1469 1470
CONECT 1468 1462
CONECT 1469 1462
CONECT 1470 1462
CONECT 1476 1481 1482 1483
CONECT 1477 1484 1485 1486
CONECT 1481 1476
CONECT 1482 1476
CONECT 1483 1476
CONECT 1484 1477
CONECT 1485 1477
CONECT 1486 1477
CONECT 1491 1500 1501
CONECT 1492 1502 1503
CONECT 1493 1504 1505
CONECT 1496 1507 1508
CONECT 1497 1509 1510
CONECT 1500 1491
CONECT 1501 1491
CONECT 1502 1492
CONECT 1503 1492
CONECT 1504 1493
CONECT 1505 1493
CONECT 1507 1496
CONECT 1508 1496
CONECT 1509 1497
CONECT 1510 1497
CONECT 1515 1522 1523
CONECT 1516 1524 1525
CONECT 1522 1515
CONECT 1523 1515
CONECT 1524 1516
CONECT 1525 1516
CONECT 1530 1536 1537
CONECT 1532 1539 1540 1541
CONECT 1533 1542 1543 1544
CONECT 1536 1530
CONECT 1537 1530
CONECT 1539 1532
CONECT 1540 1532
CONECT 1541 1532
CONECT 1542 1533
CONECT 1543 1533
CONECT 1544 1533
CONECT 1549 1553 1554
CONECT 1553 1549
CONECT 1554 1549
CONECT 1560 1564 1565
CONECT 1564 1560
CONECT 1565 1560
CONECT 1571 1574 1575 1576
CONECT 1574 1571
CONECT 1575 1571
CONECT 1576 1571
CONECT 1581 1584 1585 1586
CONECT 1584 1581
CONECT 1585 1581
CONECT 1586 1581
CONECT 1592 1598 1599
CONECT 1593 1600 1601 1602
CONECT 1594 1603 1604 1605
CONECT 1598 1592
CONECT 1599 1592
CONECT 1600 1593
CONECT 1601 1593
CONECT 1602 1593
CONECT 1603 1594
CONECT 1604 1594
CONECT 1605 1594
CONECT 1611 1617 1618 1619
CONECT 1617 1611
CONECT 1618 1611
CONECT 1619 1611
CONECT 1624 1630 1631
CONECT 1625 1632 1633
CONECT 1627 1634 1635 1636
CONECT 1630 1624
CONECT 1631 1624
CONECT 1632 1625
CONECT 1633 1625
CONECT 1634 1627
CONECT 1635 1627
CONECT 1636 1627
CONECT 1641 1645 1646
CONECT 1645 1641
CONECT 1646 1641
CONECT 1652 1658 1659
CONECT 1658 1652
CONECT 1659 1652
CONECT 1664 1670 1671
CONECT 1666 1672 1673
CONECT 1670 1664
CONECT 1671 1664
CONECT 1672 1666
CONECT 1673 1666
CONECT 1679 1685 1686 1687
CONECT 1685 1679
CONECT 1686 1679
CONECT 1687 1679
CONECT 1692 1695 1696 1697
CONECT 1695 1692
CONECT 1696 1692
CONECT 1697 1692
CONECT 1702 1705 1706 1707
CONECT 1705 1702
CONECT 1706 1702
CONECT 1707 1702
CONECT 1712 1718 1719
CONECT 1714 1720 1721
CONECT 1718 1712
CONECT 1719 1712
CONECT 1720 1714
CONECT 1721 1714
CONECT 1726 1732 1733
CONECT 1728 1735 1736 1737
CONECT 1729 1738 1739 1740
CONECT 1732 1726
CONECT 1733 1726
CONECT 1735 1728
CONECT 1736 1728
CONECT 1737 1728
CONECT 1738 1729
CONECT 1739 1729
CONECT 1740 1729
CONECT 1745 1751 1752
CONECT 1747 1754 1755 1756
CONECT 1748 1757 1758 1759
CONECT 1751 1745
CONECT 1752 1745
CONECT 1754 1747
CONECT 1755 1747
CONECT 1756 1747
CONECT 1757 1748
CONECT 1758 1748
CONECT 1759 1748
CONECT 1764 1770 1771
CONECT 1766 1773 1774 1775
CONECT 1767 1776 1777 1778
CONECT 1770 1764
CONECT 1771 1764
CONECT 1773 1766
CONECT 1774 1766
CONECT 1775 1766
CONECT 1776 1767
CONECT 1777 1767
CONECT 1778 1767
CONECT 1784 1790 1791 1792
CONECT 1790 1784
CONECT 1791 1784
CONECT 1792 1784
CONECT 1798 1804 1805 1806
CONECT 1804 1798
CONECT 1805 1798
CONECT 1806 1798
CONECT 1812 1818 1819
CONECT 1813 1820 1821 1822
CONECT 1814 1823 1824 1825
CONECT 1818 1812
CONECT 1819 1812
CONECT 1820 1813
CONECT 1821 1813
CONECT 1822 1813
CONECT 1823 1814
CONECT 1824 1814
CONECT 1825 1814
CONECT 1827 1831 1832
CONECT 1831 1827
CONECT 1832 1827
CONECT 1834 1838 1839
CONECT 1838 1834
CONECT 1839 1834
CONECT 1844 1848 1849
CONECT 1845 1850 1851
CONECT 1846 1852 1853
CONECT 1848 1844
CONECT 1849 1844
CONECT 1850 1845
CONECT 1851 1845
CONECT 1852 1846
CONECT 1853 1846
CONECT 1858 1865 1866
CONECT 1859 1867 1868
CONECT 1860 1869 1870
CONECT 1861 1871 1872
CONECT 1862 1873 1874 1875
CONECT 1865 1858
CONECT 1866 1858
CONECT 1867 1859
CONECT 1868 1859
CONECT 1869 1860
CONECT 1870 1860
CONECT 1871 1861
CONECT 1872 1861
CONECT 1873 1862
CONECT 1874 1862
CONECT 1875 1862
CONECT 1880 1887 1888
CONECT 1881 1889 1890
CONECT 1887 1880
CONECT 1888 1880
CONECT 1889 1881
CONECT 1890 1881
CONECT 1895 1901 1902
CONECT 1897 1904 1905 1906
CONECT 1898 1907 1908 1909
CONECT 1901 1895
CONECT 1902 1895
CONECT 1904 1897
CONECT 1905 1897
CONECT 1906 1897
CONECT 1907 1898
CONECT 1908 1898
CONECT 1909 1898
CONECT 1915 1921 1922 1923
CONECT 1921 1915
CONECT 1922 1915
CONECT 1923 1915
CONECT 1928 1931 1932 1933
CONECT 1931 1928
CONECT 1932 1928
CONECT 1933 1928
CONECT 1938 1947 1948
CONECT 1947 1938
CONECT 1948 1938
CONECT 1958 1964 1965
CONECT 1960 1967 1968 1969
CONECT 1961 1970 1971 1972
CONECT 1964 1958
CONECT 1965 1958
CONECT 1967 1960
CONECT 1968 1960
CONECT 1969 1960
CONECT 1970 1961
CONECT 1971 1961
CONECT 1972 1961
CONECT 1977 1985 1986
CONECT 1985 1977
CONECT 1986 1977
CONECT 1994 2000 2001
CONECT 1996 2002 2003
CONECT 2000 1994
CONECT 2001 1994
CONECT 2002 1996
CONECT 2003 1996
CONECT 2008 2014 2015
CONECT 2009 2016 2017
CONECT 2011 2018 2019 2020
CONECT 2014 2008
CONECT 2015 2008
CONECT 2016 2009
CONECT 2017 2009
CONECT 2018 2011
CONECT 2019 2011
CONECT 2020 2011
CONECT 2022 2026 2027
CONECT 2026 2022
CONECT 2027 2022
CONECT 2032 2038 2039
CONECT 2038 2032
CONECT 2039 2032
CONECT 2044 2052 2053
CONECT 2052 2044
CONECT 2053 2044
CONECT 2062 2067 2068 2069
CONECT 2063 2070 2071 2072
CONECT 2067 2062
CONECT 2068 2062
CONECT 2069 2062
CONECT 2070 2063
CONECT 2071 2063
CONECT 2072 2063
CONECT 2078 2084 2085 2086
CONECT 2084 2078
CONECT 2085 2078
CONECT 2086 2078
CONECT 2091 2100 2101
CONECT 2092 2102 2103
CONECT 2093 2104 2105
CONECT 2096 2107 2108
CONECT 2097 2109 2110
CONECT 2100 2091
CONECT 2101 2091
CONECT 2102 2092
CONECT 2103 2092
CONECT 2104 2093
CONECT 2105 2093
CONECT 2107 2096
CONECT 2108 2096
CONECT 2109 2097
CONECT 2110 2097
CONECT 2115 2121 2122
CONECT 2117 2124 2125 2126
CONECT 2118 2127 2128 2129
CONECT 2121 2115
CONECT 2122 2115
CONECT 2124 2117
CONECT 2125 2117
CONECT 2126 2117
CONECT 2127 2118
CONECT 2128 2118
CONECT 2129 2118
CONECT 2134 2140 2141
CONECT 2140 2134
CONECT 2141 2134
CONECT 2146 2155 2156
CONECT 2147 2157 2158
CONECT 2148 2159 2160
CONECT 2151 2162 2163
CONECT 2152 2164 2165
CONECT 2155 2146
CONECT 2156 2146
CONECT 2157 2147
CONECT 2158 2147
CONECT 2159 2148
CONECT 2160 2148
CONECT 2162 2151
CONECT 2163 2151
CONECT 2164 2152
CONECT 2165 2152
CONECT 2170 2182 2183
CONECT 2182 2170
CONECT 2183 2170
CONECT 2194 2201 2202
CONECT 2195 2203 2204
CONECT 2201 2194
CONECT 2202 2194
CONECT 2203 2195
CONECT 2204 2195
CONECT 2209 2213 2214
CONECT 2210 2215 2216
CONECT 2211 2217 2218
CONECT 2213 2209
CONECT 2214 2209
CONECT 2215 2210
CONECT 2216 2210
CONECT 2217 2211
CONECT 2218 2211
CONECT 2223 2230 2231
CONECT 2224 2232 2233
CONECT 2230 2223
CONECT 2231 2223
CONECT 2232 2224
CONECT 2233 2224
CONECT 2238 2244 2245
CONECT 2240 2247 2248 2249
CONECT 2241 2250 2251 2252
CONECT 2244 2238
CONECT 2245 2238
CONECT 2247 2240
CONECT 2248 2240
CONECT 2249 2240
CONECT 2250 2241
CONECT 2251 2241
CONECT 2252 2241
CONECT 2257 2263 2264
CONECT 2259 2265 2266
CONECT 2263 2257
CONECT 2264 2257
CONECT 2265 2259
CONECT 2266 2259
CONECT 2271 2278 2279
CONECT 2272 2280 2281
CONECT 2278 2271
CONECT 2279 2271
CONECT 2280 2272
CONECT 2281 2272
CONECT 2286 2289 2290 2291
CONECT 2289 2286
CONECT 2290 2286
CONECT 2291 2286
CONECT 2297 2303 2304
CONECT 2298 2305 2306 2307
CONECT 2299 2308 2309 2310
CONECT 2303 2297
CONECT 2304 2297
CONECT 2305 2298
CONECT 2306 2298
CONECT 2307 2298
CONECT 2308 2299
CONECT 2309 2299
CONECT 2310 2299
CONECT 2315 2319 2320
CONECT 2316 2321 2322
CONECT 2317 2323 2324
CONECT 2319 2315
CONECT 2320 2315
CONECT 2321 2316
CONECT 2322 2316
CONECT 2323 2317
CONECT 2324 2317
CONECT 2329 2335 2336
CONECT 2331 2337 2338
CONECT 2335 2329
CONECT 2336 2329
CONECT 2337 2331
CONECT 2338 2331
CONECT 2343 2349 2350
CONECT 2349 2343
CONECT 2350 2343
CONECT 2355 2362 2363
CONECT 2356 2364 2365
CONECT 2362 2355
CONECT 2363 2355
CONECT 2364 2356
CONECT 2365 2356
CONECT 2370 2379 2380
CONECT 2371 2381 2382
CONECT 2372 2383 2384
CONECT 2375 2386 2387
CONECT 2376 2388 2389
CONECT 2379 2370
CONECT 2380 2370
CONECT 2381 2371
CONECT 2382 2371
CONECT 2383 2372
CONECT 2384 2372
CONECT 2386 2375
CONECT 2387 2375
CONECT 2388 2376
CONECT 2389 2376
CONECT 2394 2400 2401
CONECT 2400 2394
CONECT 2401 2394
CONECT 2407 2413 2414 2415
CONECT 2413 2407
CONECT 2414 2407
CONECT 2415 2407
CONECT 2421 2427 2428 2429
CONECT 2427 2421
CONECT 2428 2421
CONECT 2429 2421
CONECT 2434 2440 2441
CONECT 2435 2442 2443
CONECT 2437 2444 2445 2446
CONECT 2440 2434
CONECT 2441 2434
CONECT 2442 2435
CONECT 2443 2435
CONECT 2444 2437
CONECT 2445 2437
CONECT 2446 2437
CONECT 2451 2455 2456
CONECT 2452 2457 2458
CONECT 2453 2459 2460
CONECT 2455 2451
CONECT 2456 2451
CONECT 2457 2452
CONECT 2458 2452
CONECT 2459 2453
CONECT 2460 2453
CONECT 2465 2468 2469 2470
CONECT 2468 2465
CONECT 2469 2465
CONECT 2470 2465
CONECT 2475 2478 2479 2480
CONECT 2478 2475
CONECT 2479 2475
CONECT 2480 2475
CONECT 2485 2491 2492
CONECT 2486 2493 2494
CONECT 2488 2495 2496 2497
CONECT 2491 2485
CONECT 2492 2485
CONECT 2493 2486
CONECT 2494 2486
CONECT 2495 2488
CONECT 2496 2488
CONECT 2497 2488
CONECT 2502 2505 2506 2507
CONECT 2505 2502
CONECT 2506 2502
CONECT 2507 2502
CONECT 2513 2519 2520 2521
CONECT 2519 2513
CONECT 2520 2513
CONECT 2521 2513
CONECT 2527 2533 2534 2535
CONECT 2533 2527
CONECT 2534 2527
CONECT 2535 2527
CONECT 2540 2546 2547
CONECT 2542 2549 2550 2551
CONECT 2543 2552 2553 2554
CONECT 2546 2540
CONECT 2547 2540
CONECT 2549 2542
CONECT 2550 2542
CONECT 2551 2542
CONECT 2552 2543
CONECT 2553 2543
CONECT 2554 2543
CONECT 2559 2568 2569
CONECT 2560 2570 2571
CONECT 2561 2572 2573
CONECT 2564 2575 2576
CONECT 2565 2577 2578
CONECT 2568 2559
CONECT 2569 2559
CONECT 2570 2560
CONECT 2571 2560
CONECT 2572 2561
CONECT 2573 2561
CONECT 2575 2564
CONECT 2576 2564
CONECT 2577 2565
CONECT 2578 2565
CONECT 2583 2590 2591
CONECT 2584 2592 2593
CONECT 2585 2594 2595
CONECT 2586 2596 2597
CONECT 2587 2598 2599 2600
CONECT 2590 2583
CONECT 2591 2583
CONECT 2592 2584
CONECT 2593 2584
CONECT 2594 2585
CONECT 2595 2585
CONECT 2596 2586
CONECT 2597 2586
CONECT 2598 2587
CONECT 2599 2587
CONECT 2600 2587
CONECT 2605 2611 2612
CONECT 2607 2614 2615 2616
CONECT 2608 2617 2618 2619
CONECT 2611 2605
CONECT 2612 2605
CONECT 2614 2607
CONECT 2615 2607
CONECT 2616 2607
CONECT 2617 2608
CONECT 2618 2608
CONECT 2619 2608
CONECT 2624 2630 2631
CONECT 2626 2633 2634 2635
CONECT 2627 2636 2637 2638
CONECT 2630 2624
CONECT 2631 2624
CONECT 2633 2626
CONECT 2634 2626
CONECT 2635 2626
CONECT 2636 2627
CONECT 2637 2627
CONECT 2638 2627
CONECT 2644 2650 2651 2652
CONECT 2650 2644
CONECT 2651 2644
CONECT 2652 2644
CONECT 2654 2658 2659
CONECT 2658 2654
CONECT 2659 2654
CONECT 2664 2671 2672
CONECT 2665 2673 2674
CONECT 2671 2664
CONECT 2672 2664
CONECT 2673 2665
CONECT 2674 2665
CONECT 2679 2685 2686
CONECT 2681 2688 2689 2690
CONECT 2682 2691 2692 2693
CONECT 2685 2679
CONECT 2686 2679
CONECT 2688 2681
CONECT 2689 2681
CONECT 2690 2681
CONECT 2691 2682
CONECT 2692 2682
CONECT 2693 2682
CONECT 2698 2704 2705
CONECT 2700 2707 2708 2709
CONECT 2701 2710 2711 2712
CONECT 2704 2698
CONECT 2705 2698
CONECT 2707 2700
CONECT 2708 2700
CONECT 2709 2700
CONECT 2710 2701
CONECT 2711 2701
CONECT 2712 2701
CONECT 2718 2724 2725 2726
CONECT 2724 2718
CONECT 2725 2718
CONECT 2726 2718
CONECT 2731 2737 2738
CONECT 2733 2740 2741 2742
CONECT 2734 2743 2744 2745
CONECT 2737 2731
CONECT 2738 2731
CONECT 2740 2733
CONECT 2741 2733
CONECT 2742 2733
CONECT 2743 2734
CONECT 2744 2734
CONECT 2745 2734
CONECT 2750 2753 2754 2755
CONECT 2753 2750
CONECT 2754 2750
CONECT 2755 2750
CONECT 2760 2764 2765
CONECT 2764 2760
CONECT 2765 2760
CONECT 2771 2780 2781
CONECT 2772 2782 2783
CONECT 2773 2784 2785
CONECT 2776 2787 2788
CONECT 2777 2789 2790
CONECT 2780 2771
CONECT 2781 2771
CONECT 2782 2772
CONECT 2783 2772
CONECT 2784 2773
CONECT 2785 2773
CONECT 2787 2776
CONECT 2788 2776
CONECT 2789 2777
CONECT 2790 2777
CONECT 2795 2802 2803
CONECT 2796 2804 2805
CONECT 2798 2806 2807
CONECT 2802 2795
CONECT 2803 2795
CONECT 2804 2796
CONECT 2805 2796
CONECT 2806 2798
CONECT 2807 2798
CONECT 2812 2819 2820
CONECT 2813 2821 2822
CONECT 2815 2823 2824
CONECT 2819 2812
CONECT 2820 2812
CONECT 2821 2813
CONECT 2822 2813
CONECT 2823 2815
CONECT 2824 2815
CONECT 2829 2835 2836
CONECT 2831 2838 2839 2840
CONECT 2832 2841 2842 2843
CONECT 2835 2829
CONECT 2836 2829
CONECT 2838 2831
CONECT 2839 2831
CONECT 2840 2831
CONECT 2841 2832
CONECT 2842 2832
CONECT 2843 2832
CONECT 2849 2855 2856
CONECT 2850 2857 2858 2859
CONECT 2851 2860 2861 2862
CONECT 2855 2849
CONECT 2856 2849
CONECT 2857 2850
CONECT 2858 2850
CONECT 2859 2850
CONECT 2860 2851
CONECT 2861 2851
CONECT 2862 2851
CONECT 2867 2873 2874
CONECT 2873 2867
CONECT 2874 2867
CONECT 2879 2891 2892
CONECT 2891 2879
CONECT 2892 2879
CONECT 2903 2909 2910
CONECT 2904 2911 2912
CONECT 2906 2913 2914 2915
CONECT 2909 2903
CONECT 2910 2903
CONECT 2911 2904
CONECT 2912 2904
CONECT 2913 2906
CONECT 2914 2906
CONECT 2915 2906
CONECT 2920 2927 2928
CONECT 2921 2929 2930
CONECT 2927 2920
CONECT 2928 2920
CONECT 2929 2921
CONECT 2930 2921
CONECT 2935 2938 2939 2940
CONECT 2938 2935
CONECT 2939 2935
CONECT 2940 2935
CONECT 2945 2951 2952
CONECT 2951 2945
CONECT 2952 2945
CONECT 2957 2964 2965
CONECT 2958 2966 2967
CONECT 2959 2968 2969
CONECT 2960 2970 2971
CONECT 2961 2972 2973 2974
CONECT 2964 2957
CONECT 2965 2957
CONECT 2966 2958
CONECT 2967 2958
CONECT 2968 2959
CONECT 2969 2959
CONECT 2970 2960
CONECT 2971 2960
CONECT 2972 2961
CONECT 2973 2961
CONECT 2974 2961
CONECT 2980 2985 2986 2987
CONECT 2981 2988 2989 2990
CONECT 2985 2980
CONECT 2986 2980
CONECT 2987 2980
CONECT 2988 2981
CONECT 2989 2981
CONECT 2990 2981
CONECT 2995 2998 2999 3000
CONECT 2998 2995
CONECT 2999 2995
CONECT 3000 2995
CONECT 3002 3006 3007
CONECT 3006 3002
CONECT 3007 3002
CONECT 3012 3016 3017
CONECT 3013 3018 3019
CONECT 3014 3020 3021
CONECT 3016 3012
CONECT 3017 3012
CONECT 3018 3013
CONECT 3019 3013
CONECT 3020 3014
CONECT 3021 3014
CONECT 3026 3032 3033
CONECT 3028 3035 3036 3037
CONECT 3029 3038 3039 3040
CONECT 3032 3026
CONECT 3033 3026
CONECT 3035 3028
CONECT 3036 3028
CONECT 3037 3028
CONECT 3038 3029
CONECT 3039 3029
CONECT 3040 3029
CONECT 3045 3051 3052
CONECT 3047 3054 3055 3056
CONECT 3048 3057 3058 3059
CONECT 3051 3045
CONECT 3052 3045
CONECT 3054 3047
CONECT 3055 3047
CONECT 3056 3047
CONECT 3057 3048
CONECT 3058 3048
CONECT 3059 3048
CONECT 3064 3073 3074
CONECT 3065 3075 3076
CONECT 3066 3077 3078
CONECT 3069 3080 3081
CONECT 3070 3082 3083
CONECT 3073 3064
CONECT 3074 3064
CONECT 3075 3065
CONECT 3076 3065
CONECT 3077 3066
CONECT 3078 3066
CONECT 3080 3069
CONECT 3081 3069
CONECT 3082 3070
CONECT 3083 3070
CONECT 3088 3092 3093
CONECT 3092 3088
CONECT 3093 3088
CONECT 3099 3102 3103 3104
CONECT 3102 3099
CONECT 3103 3099
CONECT 3104 3099
CONECT 3109 3115 3116
CONECT 3111 3118 3119 3120
CONECT 3112 3121 3122 3123
CONECT 3115 3109
CONECT 3116 3109
CONECT 3118 3111
CONECT 3119 3111
CONECT 3120 3111
CONECT 3121 3112
CONECT 3122 3112
CONECT 3123 3112
CONECT 3128 3132 3133
CONECT 3129 3134 3135
CONECT 3130 3136 3137
CONECT 3132 3128
CONECT 3133 3128
CONECT 3134 3129
CONECT 3135 3129
CONECT 3136 3130
CONECT 3137 3130
CONECT 3142 3145 3146 3147
CONECT 3145 3142
CONECT 3146 3142
CONECT 3147 3142
CONECT 3149 3153 3154
CONECT 3153 3149
CONECT 3154 3149
CONECT 3159 3171 3172
CONECT 3171 3159
CONECT 3172 3159
CONECT 3183 3192 3193
CONECT 3192 3183
CONECT 3193 3183
CONECT 3204 3210 3211
CONECT 3205 3212 3213 3214
CONECT 3206 3215 3216 3217
CONECT 3210 3204
CONECT 3211 3204
CONECT 3212 3205
CONECT 3213 3205
CONECT 3214 3205
CONECT 3215 3206
CONECT 3216 3206
CONECT 3217 3206
CONECT 3222 3225 3226 3227
CONECT 3225 3222
CONECT 3226 3222
CONECT 3227 3222
CONECT 3232 3238 3239
CONECT 3238 3232
CONECT 3239 3232
CONECT 3244 3251 3252
CONECT 3245 3253 3254
CONECT 3246 3255 3256
CONECT 3247 3257 3258
CONECT 3248 3259 3260 3261
CONECT 3251 3244
CONECT 3252 3244
CONECT 3253 3245
CONECT 3254 3245
CONECT 3255 3246
CONECT 3256 3246
CONECT 3257 3247
CONECT 3258 3247
CONECT 3259 3248
CONECT 3260 3248
CONECT 3261 3248
CONECT 3266 3270 3271
CONECT 3270 3266
CONECT 3271 3266
CONECT 3274 3278 3279
CONECT 3278 3274
CONECT 3279 3274
CONECT 3284 3293 3294
CONECT 3285 3295 3296
CONECT 3286 3297 3298
CONECT 3289 3300 3301
CONECT 3290 3302 3303
CONECT 3293 3284
CONECT 3294 3284
CONECT 3295 3285
CONECT 3296 3285
CONECT 3297 3286
CONECT 3298 3286
CONECT 3300 3289
CONECT 3301 3289
CONECT 3302 3290
CONECT 3303 3290
CONECT 3305 3309 3310
CONECT 3309 3305
CONECT 3310 3305
CONECT 3315 3322 3323
CONECT 3316 3324 3325
CONECT 3322 3315
CONECT 3323 3315
CONECT 3324 3316
CONECT 3325 3316
CONECT 3330 3339 3340
CONECT 3331 3341 3342
CONECT 3332 3343 3344
CONECT 3335 3346 3347
CONECT 3336 3348 3349
CONECT 3339 3330
CONECT 3340 3330
CONECT 3341 3331
CONECT 3342 3331
CONECT 3343 3332
CONECT 3344 3332
CONECT 3346 3335
CONECT 3347 3335
CONECT 3348 3336
CONECT 3349 3336
CONECT 3351 3355 3356
CONECT 3355 3351
CONECT 3356 3351
CONECT 3361 3365 3366
CONECT 3365 3361
CONECT 3366 3361
CONECT 3372 3381 3382
CONECT 3373 3383 3384
CONECT 3374 3385 3386
CONECT 3377 3388 3389
CONECT 3378 3390 3391
CONECT 3381 3372
CONECT 3382 3372
CONECT 3383 3373
CONECT 3384 3373
CONECT 3385 3374
CONECT 3386 3374
CONECT 3388 3377
CONECT 3389 3377
CONECT 3390 3378
CONECT 3391 3378
CONECT 3393 3397 3398
CONECT 3397 3393
CONECT 3398 3393
CONECT 3404 3410 3411
CONECT 3405 3412 3413 3414
CONECT 3406 3415 3416 3417
CONECT 3410 3404
CONECT 3411 3404
CONECT 3412 3405
CONECT 3413 3405
CONECT 3414 3405
CONECT 3415 3406
CONECT 3416 3406
CONECT 3417 3406
CONECT 3423 3429 3430
CONECT 3424 3431 3432 3433
CONECT 3425 3434 3435 3436
CONECT 3429 3423
CONECT 3430 3423
CONECT 3431 3424
CONECT 3432 3424
CONECT 3433 3424
CONECT 3434 3425
CONECT 3435 3425
CONECT 3436 3425
CONECT 3441 3444 3445 3446
CONECT 3444 3441
CONECT 3445 3441
CONECT 3446 3441
CONECT 3451 3454 3455 3456
CONECT 3454 3451
CONECT 3455 3451
CONECT 3456 3451
CONECT 3461 3467 3468
CONECT 3463 3470 3471 3472
CONECT 3464 3473 3474 3475
CONECT 3467 3461
CONECT 3468 3461
CONECT 3470 3463
CONECT 3471 3463
CONECT 3472 3463
CONECT 3473 3464
CONECT 3474 3464
CONECT 3475 3464
CONECT 3477 3481 3482
CONECT 3481 3477
CONECT 3482 3477
CONECT 3487 3491 3492
CONECT 3488 3493 3494
CONECT 3489 3495 3496
CONECT 3491 3487
CONECT 3492 3487
CONECT 3493 3488
CONECT 3494 3488
CONECT 3495 3489
CONECT 3496 3489
CONECT 3501 3507 3508
CONECT 3507 3501
CONECT 3508 3501
CONECT 3510 3514 3515
CONECT 3514 3510
CONECT 3515 3510
CONECT 3520 3527 3528
CONECT 3521 3529 3530
CONECT 3522 3531 3532
CONECT 3523 3533 3534
CONECT 3524 3535 3536 3537
CONECT 3527 3520
CONECT 3528 3520
CONECT 3529 3521
CONECT 3530 3521
CONECT 3531 3522
CONECT 3532 3522
CONECT 3533 3523
CONECT 3534 3523
CONECT 3535 3524
CONECT 3536 3524
CONECT 3537 3524
CONECT 3542 3546 3547
CONECT 3543 3548 3549
CONECT 3544 3550 3551
CONECT 3546 3542
CONECT 3547 3542
CONECT 3548 3543
CONECT 3549 3543
CONECT 3550 3544
CONECT 3551 3544
CONECT 3556 3560 3561
CONECT 3560 3556
CONECT 3561 3556
CONECT 3567 3576 3577
CONECT 3568 3578 3579
CONECT 3569 3580 3581
CONECT 3572 3583 3584
CONECT 3573 3585 3586
CONECT 3576 3567
CONECT 3577 3567
CONECT 3578 3568
CONECT 3579 3568
CONECT 3580 3569
CONECT 3581 3569
CONECT 3583 3572
CONECT 3584 3572
CONECT 3585 3573
CONECT 3586 3573
CONECT 3592 3598 3599
CONECT 3593 3600 3601 3602
CONECT 3594 3603 3604 3605
CONECT 3598 3592
CONECT 3599 3592
CONECT 3600 3593
CONECT 3601 3593
CONECT 3602 3593
CONECT 3603 3594
CONECT 3604 3594
CONECT 3605 3594
CONECT 3611 3616 3617 3618
CONECT 3612 3619 3620 3621
CONECT 3616 3611
CONECT 3617 3611
CONECT 3618 3611
CONECT 3619 3612
CONECT 3620 3612
CONECT 3621 3612
CONECT 3627 3632 3633 3634
CONECT 3628 3635 3636 3637
CONECT 3632 3627
CONECT 3633 3627
CONECT 3634 3627
CONECT 3635 3628
CONECT 3636 3628
CONECT 3637 3628
CONECT 3643 3649 3650
CONECT 3644 3651 3652 3653
CONECT 3645 3654 3655 3656
CONECT 3649 3643
CONECT 3650 3643
CONECT 3651 3644
CONECT 3652 3644
CONECT 3653 3644
CONECT 3654 3645
CONECT 3655 3645
CONECT 3656 3645
CONECT 3661 3671 3672
CONECT 3671 3661
CONECT 3672 3661
CONECT 3683 3689 3690 3691
CONECT 3689 3683
CONECT 3690 3683
CONECT 3691 3683
CONECT 3697 3703 3704 3705
CONECT 3703 3697
CONECT 3704 3697
CONECT 3705 3697
CONECT 3707 3711 3712
CONECT 3711 3707
CONECT 3712 3707
CONECT 3717 3721 3722
CONECT 3721 3717
CONECT 3722 3717
CONECT 3728 3735 3736
CONECT 3729 3737 3738
CONECT 3731 3739 3740
CONECT 3735 3728
CONECT 3736 3728
CONECT 3737 3729
CONECT 3738 3729
CONECT 3739 3731
CONECT 3740 3731
CONECT 3745 3748 3749 3750
CONECT 3748 3745
CONECT 3749 3745
CONECT 3750 3745
CONECT 3756 3762 3763 3764
CONECT 3762 3756
CONECT 3763 3756
CONECT 3764 3756
CONECT 3769 3775 3776
CONECT 3770 3777 3778
CONECT 3772 3779 3780 3781
CONECT 3775 3769
CONECT 3776 3769
CONECT 3777 3770
CONECT 3778 3770
CONECT 3779 3772
CONECT 3780 3772
CONECT 3781 3772
CONECT 3786 3792 3793
CONECT 3792 3786
CONECT 3793 3786
CONECT 3798 3805 3806
CONECT 3799 3807 3808
CONECT 3805 3798
CONECT 3806 3798
CONECT 3807 3799
CONECT 3808 3799
CONECT 3813 3822 3823
CONECT 3814 3824 3825
CONECT 3815 3826 3827
CONECT 3818 3829 3830
CONECT 3819 3831 3832
CONECT 3822 3813
CONECT 3823 3813
CONECT 3824 3814
CONECT 3825 3814
CONECT 3826 3815
CONECT 3827 3815
CONECT 3829 3818
CONECT 3830 3818
CONECT 3831 3819
CONECT 3832 3819
CONECT 3837 3843 3844
CONECT 3839 3845 3846
CONECT 3843 3837
CONECT 3844 3837
CONECT 3845 3839
CONECT 3846 3839
CONECT 3851 3860 3861
CONECT 3852 3862 3863
CONECT 3853 3864 3865
CONECT 3856 3867 3868
CONECT 3857 3869 3870
CONECT 3860 3851
CONECT 3861 3851
CONECT 3862 3852
CONECT 3863 3852
CONECT 3864 3853
CONECT 3865 3853
CONECT 3867 3856
CONECT 3868 3856
CONECT 3869 3857
CONECT 3870 3857
CONECT 3875 3882 3883
CONECT 3876 3884 3885
CONECT 3878 3886 3887
CONECT 3882 3875
CONECT 3883 3875
CONECT 3884 3876
CONECT 3885 3876
CONECT 3886 3878
CONECT 3887 3878
CONECT 3893 3899 3900
CONECT 3894 3901 3902 3903
CONECT 3895 3904 3905 3906
CONECT 3899 3893
CONECT 3900 3893
CONECT 3901 3894
CONECT 3902 3894
CONECT 3903 3894
CONECT 3904 3895
CONECT 3905 3895
CONECT 3906 3895
CONECT 3911 3914 3915 3916
CONECT 3914 3911
CONECT 3915 3911
CONECT 3916 3911
CONECT 3921 3928 3929
CONECT 3922 3930 3931
CONECT 3928 3921
CONECT 3929 3921
CONECT 3930 3922
CONECT 3931 3922
CONECT 3937 3943 3944
CONECT 3938 3945 3946 3947
CONECT 3939 3948 3949 3950
CONECT 3943 3937
CONECT 3944 3937
CONECT 3945 3938
CONECT 3946 3938
CONECT 3947 3938
CONECT 3948 3939
CONECT 3949 3939
CONECT 3950 3939
CONECT 3952 3956 3957
CONECT 3956 3952
CONECT 3957 3952
CONECT 3962 3965 3966 3967
CONECT 3965 3962
CONECT 3966 3962
CONECT 3967 3962
CONECT 3972 3976 3977
CONECT 3976 3972
CONECT 3977 3972
CONECT 3983 3989 3990
CONECT 3985 3992 3993 3994
CONECT 3986 3995 3996 3997
CONECT 3989 3983
CONECT 3990 3983
CONECT 3992 3985
CONECT 3993 3985
CONECT 3994 3985
CONECT 3995 3986
CONECT 3996 3986
CONECT 3997 3986
CONECT 4003 4009 4010
CONECT 4004 4011 4012 4013
CONECT 4005 4014 4015 4016
CONECT 4009 4003
CONECT 4010 4003
CONECT 4011 4004
CONECT 4012 4004
CONECT 4013 4004
CONECT 4014 4005
CONECT 4015 4005
CONECT 4016 4005
CONECT 4021 4028 4029
CONECT 4022 4030 4031
CONECT 4023 4032 4033
CONECT 4024 4034 4035
CONECT 4025 4036 4037 4038
CONECT 4028 4021
CONECT 4029 4021
CONECT 4030 4022
CONECT 4031 4022
CONECT 4032 4023
CONECT 4033 4023
CONECT 4034 4024
CONECT 4035 4024
CONECT 4036 4025
CONECT 4037 4025
CONECT 4038 4025
CONECT 4043 4051 4052
CONECT 4051 4043
CONECT 4052 4043
CONECT 4060 4073 4074
CONECT 4073 4060
CONECT 4074 4060
CONECT 4125 4089
CONECT 4126 4090
END   
