# Supplementary material for: Covalent docking and molecular dynamics simulations reveal the specificity-shifting mutations Ala237Arg and Ala237Lys in TEM beta-lactamase
Source: PLoS Comput Biol. 2022 Jun 27;18(6):e1009944. doi: 10.1371/journal.pcbi.1009944 (PMC9269908; doi:10.1371/journal.pcbi.1009944)
Supplement: S1 Supporting Folder — (ZIP) [file pcbi.1009944.s009.zip › tem_wildtype_cef_complex.pdb]

TITLE     Cefixime
REMARK   4      COMPLIES WITH FORMAT V. 3.0, 1-DEC-2006
REMARK 888
REMARK 888 WRITTEN BY MAESTRO (A PRODUCT OF SCHRODINGER, LLC)
ATOM      1  N   HIS A  26       2.312  17.212  37.243  1.00 21.34           N1+
ATOM      2  CA  HIS A  26       3.036  17.101  38.495  1.00 19.44           C  
ATOM      3  C   HIS A  26       4.256  16.229  38.148  1.00 18.82           C  
ATOM      4  O   HIS A  26       4.060  15.292  37.396  1.00 17.28           O  
ATOM      5  CB  HIS A  26       2.133  16.413  39.542  1.00 21.61           C  
ATOM      6  CG  HIS A  26       2.761  16.302  40.926  1.00 25.11           C  
ATOM      7  CD2 HIS A  26       2.481  17.195  41.942  1.00 26.58           C  
ATOM      8  ND1 HIS A  26       3.721  15.480  41.374  1.00 23.90           N  
ATOM      9  CE1 HIS A  26       4.052  15.861  42.594  1.00 28.18           C  
ATOM     10  NE2 HIS A  26       3.300  16.892  42.922  1.00 29.43           N  
ATOM     11 1H   HIS A  26       1.493  17.770  37.379  1.00  0.00           H  
ATOM     12 2H   HIS A  26       2.897  17.643  36.556  1.00  0.00           H  
ATOM     13 3H   HIS A  26       2.044  16.300  36.930  1.00  0.00           H  
ATOM     14  HA  HIS A  26       3.297  18.096  38.854  1.00  0.00           H  
ATOM     15 1HB  HIS A  26       1.200  16.968  39.637  1.00  0.00           H  
ATOM     16 2HB  HIS A  26       1.883  15.408  39.202  1.00  0.00           H  
ATOM     17  HD2 HIS A  26       1.748  18.001  41.937  1.00  0.00           H  
ATOM     18  HE1 HIS A  26       4.815  15.401  43.221  1.00  0.00           H  
ATOM     19  HE2 HIS A  26       3.332  17.392  43.800  1.00  0.00           H  
ATOM     20  N   PRO A  27       5.497  16.370  38.610  1.00 17.94           N  
ATOM     21  CA  PRO A  27       6.602  15.484  38.235  1.00 17.20           C  
ATOM     22  C   PRO A  27       6.368  13.993  38.517  1.00 15.69           C  
ATOM     23  O   PRO A  27       7.014  13.126  37.922  1.00 16.21           O  
ATOM     24  CB  PRO A  27       7.796  16.042  38.996  1.00 18.69           C  
ATOM     25  CG  PRO A  27       7.491  17.489  39.295  1.00 19.31           C  
ATOM     26  CD  PRO A  27       5.995  17.512  39.507  1.00 18.60           C  
ATOM     27  HA  PRO A  27       6.769  15.552  37.151  1.00  0.00           H  
ATOM     28 1HB  PRO A  27       7.957  15.464  39.917  1.00  0.00           H  
ATOM     29 2HB  PRO A  27       8.708  15.938  38.389  1.00  0.00           H  
ATOM     30 1HG  PRO A  27       8.052  17.819  40.182  1.00  0.00           H  
ATOM     31 2HG  PRO A  27       7.814  18.126  38.459  1.00  0.00           H  
ATOM     32 1HD  PRO A  27       5.770  17.316  40.564  1.00  0.00           H  
ATOM     33 2HD  PRO A  27       5.596  18.491  39.200  1.00  0.00           H  
ATOM     34  N   GLU A  28       5.469  13.630  39.464  1.00 16.90           N  
ATOM     35  CA  GLU A  28       5.182  12.226  39.755  1.00 15.65           C  
ATOM     36  C   GLU A  28       4.520  11.514  38.585  1.00 15.78           C  
ATOM     37  O   GLU A  28       4.614  10.288  38.466  1.00 13.08           O  
ATOM     38  CB  GLU A  28       4.250  12.053  40.919  1.00 20.07           C  
ATOM     39  CG  GLU A  28       4.804  12.302  42.327  1.00 27.34           C  
ATOM     40  CD  GLU A  28       5.908  11.370  42.842  1.00 31.84           C  
ATOM     41  OE1 GLU A  28       5.937  10.174  42.508  1.00 32.96           O  
ATOM     42  OE2 GLU A  28       6.749  11.867  43.598  1.00 36.97           O1-
ATOM     43  H   GLU A  28       4.985  14.350  39.982  1.00  0.00           H  
ATOM     44  HA  GLU A  28       6.118  11.728  40.010  1.00  0.00           H  
ATOM     45 1HB  GLU A  28       3.399  12.728  40.807  1.00  0.00           H  
ATOM     46 2HB  GLU A  28       3.859  11.035  40.925  1.00  0.00           H  
ATOM     47 1HG  GLU A  28       5.213  13.312  42.372  1.00  0.00           H  
ATOM     48 2HG  GLU A  28       3.987  12.240  43.044  1.00  0.00           H  
ATOM     49  N   THR A  29       3.786  12.207  37.711  1.00 12.68           N  
ATOM     50  CA  THR A  29       3.218  11.510  36.568  1.00 14.00           C  
ATOM     51  C   THR A  29       4.354  11.070  35.640  1.00 12.28           C  
ATOM     52  O   THR A  29       4.364   9.953  35.117  1.00 10.29           O  
ATOM     53  CB  THR A  29       2.243  12.463  35.856  1.00 16.12           C  
ATOM     54  CG2 THR A  29       1.622  11.891  34.599  1.00 16.17           C  
ATOM     55  OG1 THR A  29       1.250  12.767  36.850  1.00 17.43           O  
ATOM     56  H   THR A  29       3.613  13.196  37.818  1.00  0.00           H  
ATOM     57  HA  THR A  29       2.678  10.635  36.930  1.00  0.00           H  
ATOM     58  HB  THR A  29       2.767  13.374  35.571  1.00  0.00           H  
ATOM     59  HG1 THR A  29       1.462  12.304  37.664  1.00  0.00           H  
ATOM     60 1HG2 THR A  29       0.949  12.626  34.159  1.00  0.00           H  
ATOM     61 2HG2 THR A  29       2.407  11.645  33.885  1.00  0.00           H  
ATOM     62 3HG2 THR A  29       1.063  10.990  34.847  1.00  0.00           H  
ATOM     63  N   LEU A  30       5.362  11.917  35.447  1.00  9.02           N  
ATOM     64  CA  LEU A  30       6.429  11.569  34.544  1.00 12.94           C  
ATOM     65  C   LEU A  30       7.198  10.395  35.098  1.00 12.60           C  
ATOM     66  O   LEU A  30       7.710   9.600  34.325  1.00 13.35           O  
ATOM     67  CB  LEU A  30       7.317  12.794  34.346  1.00 14.76           C  
ATOM     68  CG  LEU A  30       6.962  13.718  33.180  1.00 21.23           C  
ATOM     69  CD1 LEU A  30       5.478  13.822  32.945  1.00 19.71           C  
ATOM     70  CD2 LEU A  30       7.628  15.047  33.473  1.00 21.06           C  
ATOM     71  H   LEU A  30       5.392  12.807  35.924  1.00  0.00           H  
ATOM     72  HA  LEU A  30       5.993  11.275  33.590  1.00  0.00           H  
ATOM     73 1HB  LEU A  30       7.287  13.395  35.253  1.00  0.00           H  
ATOM     74 2HB  LEU A  30       8.342  12.459  34.191  1.00  0.00           H  
ATOM     75  HG  LEU A  30       7.335  13.289  32.250  1.00  0.00           H  
ATOM     76 1HD1 LEU A  30       5.288  14.491  32.104  1.00  0.00           H  
ATOM     77 2HD1 LEU A  30       5.075  12.833  32.719  1.00  0.00           H  
ATOM     78 3HD1 LEU A  30       4.994  14.216  33.838  1.00  0.00           H  
ATOM     79 1HD2 LEU A  30       7.408  15.749  32.670  1.00  0.00           H  
ATOM     80 2HD2 LEU A  30       7.249  15.443  34.415  1.00  0.00           H  
ATOM     81 3HD2 LEU A  30       8.707  14.906  33.546  1.00  0.00           H  
ATOM     82  N   VAL A  31       7.260  10.258  36.430  1.00 11.41           N  
ATOM     83  CA  VAL A  31       7.850   9.075  37.035  1.00 11.52           C  
ATOM     84  C   VAL A  31       6.984   7.876  36.618  1.00 11.00           C  
ATOM     85  O   VAL A  31       7.520   6.852  36.210  1.00 10.09           O  
ATOM     86  CB  VAL A  31       7.851   9.249  38.588  1.00 11.87           C  
ATOM     87  CG1 VAL A  31       8.271   7.946  39.251  1.00  9.99           C  
ATOM     88  CG2 VAL A  31       8.736  10.462  38.960  1.00 13.64           C  
ATOM     89  H   VAL A  31       6.891  10.985  37.025  1.00  0.00           H  
ATOM     90  HA  VAL A  31       8.876   8.979  36.681  1.00  0.00           H  
ATOM     91  HB  VAL A  31       6.828   9.417  38.927  1.00  0.00           H  
ATOM     92 1HG1 VAL A  31       8.270   8.072  40.335  1.00  0.00           H  
ATOM     93 2HG1 VAL A  31       7.571   7.156  38.979  1.00  0.00           H  
ATOM     94 3HG1 VAL A  31       9.273   7.675  38.920  1.00  0.00           H  
ATOM     95 1HG2 VAL A  31       8.742  10.590  40.043  1.00  0.00           H  
ATOM     96 2HG2 VAL A  31       9.755  10.291  38.611  1.00  0.00           H  
ATOM     97 3HG2 VAL A  31       8.337  11.361  38.492  1.00  0.00           H  
ATOM     98  N   LYS A  32       5.642   7.944  36.690  1.00 10.23           N  
ATOM     99  CA  LYS A  32       4.841   6.826  36.202  1.00 12.97           C  
ATOM    100  C   LYS A  32       4.976   6.598  34.696  1.00 11.40           C  
ATOM    101  O   LYS A  32       5.068   5.453  34.261  1.00 11.71           O  
ATOM    102  CB  LYS A  32       3.365   7.041  36.612  1.00 11.94           C  
ATOM    103  CG  LYS A  32       2.469   5.878  36.137  1.00 13.75           C  
ATOM    104  CD  LYS A  32       2.840   4.501  36.669  1.00 14.10           C  
ATOM    105  CE  LYS A  32       2.482   3.405  35.659  1.00 12.51           C  
ATOM    106  NZ  LYS A  32       2.861   2.104  36.175  1.00 11.41           N1+
ATOM    107  H   LYS A  32       5.175   8.753  37.074  1.00  0.00           H  
ATOM    108  HA  LYS A  32       5.213   5.908  36.662  1.00  0.00           H  
ATOM    109 1HB  LYS A  32       3.296   7.130  37.697  1.00  0.00           H  
ATOM    110 2HB  LYS A  32       3.000   7.974  36.184  1.00  0.00           H  
ATOM    111 1HG  LYS A  32       1.438   6.064  36.440  1.00  0.00           H  
ATOM    112 2HG  LYS A  32       2.503   5.813  35.049  1.00  0.00           H  
ATOM    113 1HD  LYS A  32       3.911   4.464  36.871  1.00  0.00           H  
ATOM    114 2HD  LYS A  32       2.306   4.314  37.600  1.00  0.00           H  
ATOM    115 1HE  LYS A  32       1.411   3.425  35.466  1.00  0.00           H  
ATOM    116 2HE  LYS A  32       3.003   3.593  34.720  1.00  0.00           H  
ATOM    117 1HZ  LYS A  32       2.620   1.391  35.501  1.00  0.00           H  
ATOM    118 2HZ  LYS A  32       3.857   2.084  36.344  1.00  0.00           H  
ATOM    119 3HZ  LYS A  32       2.368   1.928  37.039  1.00  0.00           H  
ATOM    120  N   VAL A  33       5.086   7.634  33.868  1.00 11.42           N  
ATOM    121  CA  VAL A  33       5.257   7.467  32.437  1.00 13.62           C  
ATOM    122  C   VAL A  33       6.569   6.729  32.157  1.00 13.59           C  
ATOM    123  O   VAL A  33       6.598   5.775  31.371  1.00 12.33           O  
ATOM    124  CB  VAL A  33       5.241   8.868  31.745  1.00 14.81           C  
ATOM    125  CG1 VAL A  33       5.598   8.722  30.255  1.00 13.87           C  
ATOM    126  CG2 VAL A  33       3.824   9.489  31.839  1.00 15.32           C  
ATOM    127  H   VAL A  33       5.048   8.567  34.254  1.00  0.00           H  
ATOM    128  HA  VAL A  33       4.426   6.871  32.056  1.00  0.00           H  
ATOM    129  HB  VAL A  33       5.959   9.518  32.246  1.00  0.00           H  
ATOM    130 1HG1 VAL A  33       5.585   9.703  29.779  1.00  0.00           H  
ATOM    131 2HG1 VAL A  33       6.592   8.285  30.158  1.00  0.00           H  
ATOM    132 3HG1 VAL A  33       4.868   8.075  29.768  1.00  0.00           H  
ATOM    133 1HG2 VAL A  33       3.821  10.466  31.355  1.00  0.00           H  
ATOM    134 2HG2 VAL A  33       3.106   8.835  31.342  1.00  0.00           H  
ATOM    135 3HG2 VAL A  33       3.546   9.602  32.887  1.00  0.00           H  
ATOM    136  N   LYS A  34       7.673   7.087  32.835  1.00 14.46           N  
ATOM    137  CA  LYS A  34       8.900   6.347  32.627  1.00 15.39           C  
ATOM    138  C   LYS A  34       8.707   4.900  33.084  1.00 15.37           C  
ATOM    139  O   LYS A  34       9.110   3.937  32.410  1.00 14.69           O  
ATOM    140  CB  LYS A  34      10.029   7.032  33.405  1.00 18.01           C  
ATOM    141  CG  LYS A  34      11.455   6.555  33.055  1.00 21.95           C  
ATOM    142  CD  LYS A  34      11.939   5.436  33.996  1.00 22.01           C  
ATOM    143  CE  LYS A  34      13.362   5.020  33.636  1.00 24.24           C  
ATOM    144  NZ  LYS A  34      13.804   3.939  34.513  1.00 24.66           N1+
ATOM    145  H   LYS A  34       7.669   7.861  33.485  1.00  0.00           H  
ATOM    146  HA  LYS A  34       9.135   6.358  31.562  1.00  0.00           H  
ATOM    147 1HB  LYS A  34       9.993   8.107  33.228  1.00  0.00           H  
ATOM    148 2HB  LYS A  34       9.885   6.871  34.474  1.00  0.00           H  
ATOM    149 1HG  LYS A  34      11.472   6.180  32.031  1.00  0.00           H  
ATOM    150 2HG  LYS A  34      12.147   7.393  33.127  1.00  0.00           H  
ATOM    151 1HD  LYS A  34      11.912   5.791  35.026  1.00  0.00           H  
ATOM    152 2HD  LYS A  34      11.277   4.575  33.910  1.00  0.00           H  
ATOM    153 1HE  LYS A  34      13.392   4.689  32.599  1.00  0.00           H  
ATOM    154 2HE  LYS A  34      14.030   5.875  33.741  1.00  0.00           H  
ATOM    155 1HZ  LYS A  34      14.746   3.670  34.268  1.00  0.00           H  
ATOM    156 2HZ  LYS A  34      13.782   4.255  35.473  1.00  0.00           H  
ATOM    157 3HZ  LYS A  34      13.188   3.144  34.406  1.00  0.00           H  
ATOM    158  N   ASP A  35       8.041   4.705  34.215  1.00 16.40           N  
ATOM    159  CA  ASP A  35       7.794   3.368  34.717  1.00 16.63           C  
ATOM    160  C   ASP A  35       6.999   2.587  33.687  1.00 15.25           C  
ATOM    161  O   ASP A  35       7.348   1.435  33.410  1.00 13.93           O  
ATOM    162  CB  ASP A  35       7.050   3.437  36.048  1.00 16.78           C  
ATOM    163  CG  ASP A  35       6.867   2.049  36.677  1.00 22.20           C  
ATOM    164  OD1 ASP A  35       7.850   1.374  36.987  1.00 23.40           O  
ATOM    165  OD2 ASP A  35       5.722   1.627  36.848  1.00 26.83           O1-
ATOM    166  H   ASP A  35       7.699   5.498  34.738  1.00  0.00           H  
ATOM    167  HA  ASP A  35       8.754   2.874  34.875  1.00  0.00           H  
ATOM    168 1HB  ASP A  35       7.601   4.073  36.741  1.00  0.00           H  
ATOM    169 2HB  ASP A  35       6.071   3.892  35.894  1.00  0.00           H  
ATOM    170  N   ALA A  36       6.021   3.194  33.017  1.00 14.29           N  
ATOM    171  CA  ALA A  36       5.275   2.516  31.948  1.00 13.45           C  
ATOM    172  C   ALA A  36       6.229   2.126  30.817  1.00 13.94           C  
ATOM    173  O   ALA A  36       6.087   1.024  30.257  1.00 13.27           O  
ATOM    174  CB  ALA A  36       4.146   3.438  31.379  1.00 10.16           C  
ATOM    175  H   ALA A  36       5.786   4.149  33.250  1.00  0.00           H  
ATOM    176  HA  ALA A  36       4.815   1.623  32.371  1.00  0.00           H  
ATOM    177 1HB  ALA A  36       3.610   2.911  30.589  1.00  0.00           H  
ATOM    178 2HB  ALA A  36       3.451   3.698  32.177  1.00  0.00           H  
ATOM    179 3HB  ALA A  36       4.588   4.346  30.973  1.00  0.00           H  
ATOM    180  N   GLU A  37       7.244   2.950  30.484  1.00 14.29           N  
ATOM    181  CA  GLU A  37       8.162   2.621  29.408  1.00 14.83           C  
ATOM    182  C   GLU A  37       8.969   1.398  29.755  1.00 18.17           C  
ATOM    183  O   GLU A  37       9.165   0.525  28.904  1.00 17.39           O  
ATOM    184  CB  GLU A  37       9.191   3.645  29.143  1.00 15.67           C  
ATOM    185  CG  GLU A  37       8.640   4.864  28.539  1.00 20.38           C  
ATOM    186  CD  GLU A  37       9.688   5.795  27.945  1.00 21.06           C  
ATOM    187  OE1 GLU A  37      10.834   5.830  28.389  1.00 21.29           O  
ATOM    188  OE2 GLU A  37       9.324   6.511  27.021  1.00 19.78           O1-
ATOM    189  H   GLU A  37       7.370   3.813  30.991  1.00  0.00           H  
ATOM    190  HA  GLU A  37       7.591   2.508  28.487  1.00  0.00           H  
ATOM    191 1HB  GLU A  37       9.688   3.911  30.076  1.00  0.00           H  
ATOM    192 2HB  GLU A  37       9.948   3.234  28.476  1.00  0.00           H  
ATOM    193 1HG  GLU A  37       7.948   4.583  27.746  1.00  0.00           H  
ATOM    194 2HG  GLU A  37       8.079   5.411  29.296  1.00  0.00           H  
ATOM    195  N   ASP A  38       9.408   1.324  31.025  1.00 20.76           N  
ATOM    196  CA  ASP A  38      10.161   0.195  31.530  1.00 21.67           C  
ATOM    197  C   ASP A  38       9.309  -1.046  31.618  1.00 21.47           C  
ATOM    198  O   ASP A  38       9.751  -2.099  31.184  1.00 22.29           O  
ATOM    199  CB  ASP A  38      10.702   0.432  32.934  1.00 24.16           C  
ATOM    200  CG  ASP A  38      11.876   1.380  33.064  1.00 27.34           C  
ATOM    201  OD1 ASP A  38      12.511   1.741  32.063  1.00 30.05           O  
ATOM    202  OD2 ASP A  38      12.156   1.761  34.201  1.00 29.51           O1-
ATOM    203  H   ASP A  38       9.199   2.094  31.644  1.00  0.00           H  
ATOM    204  HA  ASP A  38      11.016   0.026  30.873  1.00  0.00           H  
ATOM    205 1HB  ASP A  38       9.908   0.832  33.566  1.00  0.00           H  
ATOM    206 2HB  ASP A  38      11.019  -0.518  33.367  1.00  0.00           H  
ATOM    207  N   GLN A  39       8.079  -0.990  32.120  1.00 21.69           N  
ATOM    208  CA  GLN A  39       7.259  -2.188  32.233  1.00 22.13           C  
ATOM    209  C   GLN A  39       6.822  -2.658  30.858  1.00 21.51           C  
ATOM    210  O   GLN A  39       6.688  -3.862  30.621  1.00 22.66           O  
ATOM    211  CB  GLN A  39       6.003  -1.939  33.075  1.00 26.80           C  
ATOM    212  CG  GLN A  39       6.264  -1.703  34.562  1.00 32.78           C  
ATOM    213  CD  GLN A  39       5.014  -1.834  35.412  1.00 39.21           C  
ATOM    214  NE2 GLN A  39       4.827  -1.010  36.426  1.00 41.32           N  
ATOM    215  OE1 GLN A  39       4.142  -2.693  35.199  1.00 43.62           O  
ATOM    216  H   GLN A  39       7.702  -0.106  32.430  1.00  0.00           H  
ATOM    217  HA  GLN A  39       7.847  -2.964  32.724  1.00  0.00           H  
ATOM    218 1HB  GLN A  39       5.472  -1.069  32.691  1.00  0.00           H  
ATOM    219 2HB  GLN A  39       5.333  -2.796  32.990  1.00  0.00           H  
ATOM    220 1HG  GLN A  39       6.989  -2.438  34.914  1.00  0.00           H  
ATOM    221 2HG  GLN A  39       6.659  -0.696  34.695  1.00  0.00           H  
ATOM    222 1HE2 GLN A  39       4.004  -1.090  36.990  1.00  0.00           H  
ATOM    223 2HE2 GLN A  39       5.507  -0.306  36.630  1.00  0.00           H  
ATOM    224  N   LEU A  40       6.623  -1.758  29.897  1.00 18.98           N  
ATOM    225  CA  LEU A  40       6.162  -2.208  28.595  1.00 18.97           C  
ATOM    226  C   LEU A  40       7.302  -2.474  27.648  1.00 17.86           C  
ATOM    227  O   LEU A  40       7.090  -3.047  26.584  1.00 16.53           O  
ATOM    228  CB  LEU A  40       5.244  -1.178  27.942  1.00 18.36           C  
ATOM    229  CG  LEU A  40       3.936  -0.821  28.665  1.00 19.42           C  
ATOM    230  CD1 LEU A  40       3.211   0.301  27.921  1.00 16.33           C  
ATOM    231  CD2 LEU A  40       3.100  -2.076  28.789  1.00 17.86           C  
ATOM    232  H   LEU A  40       6.784  -0.773  30.049  1.00  0.00           H  
ATOM    233  HA  LEU A  40       5.599  -3.130  28.727  1.00  0.00           H  
ATOM    234 1HB  LEU A  40       5.796  -0.248  27.821  1.00  0.00           H  
ATOM    235 2HB  LEU A  40       4.963  -1.541  26.953  1.00  0.00           H  
ATOM    236  HG  LEU A  40       4.164  -0.425  29.655  1.00  0.00           H  
ATOM    237 1HD1 LEU A  40       2.286   0.546  28.444  1.00  0.00           H  
ATOM    238 2HD1 LEU A  40       3.849   1.184  27.884  1.00  0.00           H  
ATOM    239 3HD1 LEU A  40       2.980  -0.024  26.908  1.00  0.00           H  
ATOM    240 1HD2 LEU A  40       2.165  -1.840  29.302  1.00  0.00           H  
ATOM    241 2HD2 LEU A  40       2.880  -2.466  27.795  1.00  0.00           H  
ATOM    242 3HD2 LEU A  40       3.648  -2.824  29.360  1.00  0.00           H  
ATOM    243  N   GLY A  41       8.509  -2.040  27.984  1.00 19.27           N  
ATOM    244  CA  GLY A  41       9.640  -2.137  27.084  1.00 19.88           C  
ATOM    245  C   GLY A  41       9.407  -1.298  25.826  1.00 19.81           C  
ATOM    246  O   GLY A  41       9.684  -1.768  24.723  1.00 20.56           O  
ATOM    247  H   GLY A  41       8.641  -1.627  28.897  1.00  0.00           H  
ATOM    248 1HA  GLY A  41      10.541  -1.799  27.594  1.00  0.00           H  
ATOM    249 2HA  GLY A  41       9.798  -3.180  26.811  1.00  0.00           H  
ATOM    250  N   ALA A  42       8.905  -0.074  25.958  1.00 17.24           N  
ATOM    251  CA  ALA A  42       8.454   0.722  24.825  1.00 18.44           C  
ATOM    252  C   ALA A  42       8.504   2.200  25.188  1.00 16.97           C  
ATOM    253  O   ALA A  42       8.604   2.534  26.382  1.00 17.88           O  
ATOM    254  CB  ALA A  42       7.017   0.402  24.472  1.00 20.06           C  
ATOM    255  H   ALA A  42       8.839   0.312  26.890  1.00  0.00           H  
ATOM    256  HA  ALA A  42       9.084   0.480  23.969  1.00  0.00           H  
ATOM    257 1HB  ALA A  42       6.709   1.012  23.622  1.00  0.00           H  
ATOM    258 2HB  ALA A  42       6.934  -0.652  24.211  1.00  0.00           H  
ATOM    259 3HB  ALA A  42       6.377   0.617  25.325  1.00  0.00           H  
ATOM    260  N   ARG A  43       8.484   3.055  24.163  1.00 14.85           N  
ATOM    261  CA  ARG A  43       8.417   4.499  24.279  1.00 13.82           C  
ATOM    262  C   ARG A  43       6.995   4.915  24.643  1.00 14.87           C  
ATOM    263  O   ARG A  43       6.053   4.461  23.977  1.00 13.28           O  
ATOM    264  CB  ARG A  43       8.719   5.211  22.968  1.00 14.98           C  
ATOM    265  CG  ARG A  43      10.138   5.026  22.458  1.00 17.27           C  
ATOM    266  CD  ARG A  43      10.336   5.819  21.168  1.00 17.15           C  
ATOM    267  NE  ARG A  43       9.450   5.459  20.060  1.00 18.69           N  
ATOM    268  CZ  ARG A  43       8.908   6.365  19.246  1.00 15.90           C  
ATOM    269  NH1 ARG A  43       9.111   7.656  19.391  1.00 16.11           N  
ATOM    270  NH2 ARG A  43       8.207   5.952  18.198  1.00 21.62           N1+
ATOM    271  H   ARG A  43       8.521   2.636  23.244  1.00  0.00           H  
ATOM    272  HA  ARG A  43       9.161   4.822  25.007  1.00  0.00           H  
ATOM    273 1HB  ARG A  43       8.040   4.855  22.195  1.00  0.00           H  
ATOM    274 2HB  ARG A  43       8.547   6.282  23.088  1.00  0.00           H  
ATOM    275 1HG  ARG A  43      10.844   5.381  23.209  1.00  0.00           H  
ATOM    276 2HG  ARG A  43      10.317   3.969  22.261  1.00  0.00           H  
ATOM    277 1HD  ARG A  43      10.166   6.879  21.361  1.00  0.00           H  
ATOM    278 2HD  ARG A  43      11.353   5.675  20.805  1.00  0.00           H  
ATOM    279  HE  ARG A  43       9.251   4.478  19.918  1.00  0.00           H  
ATOM    280 1HH1 ARG A  43       9.697   7.995  20.141  1.00  0.00           H  
ATOM    281 2HH1 ARG A  43       8.681   8.310  18.752  1.00  0.00           H  
ATOM    282 1HH2 ARG A  43       8.092   4.963  18.025  1.00  0.00           H  
ATOM    283 2HH2 ARG A  43       7.790   6.625  17.573  1.00  0.00           H  
ATOM    284  N   VAL A  44       6.789   5.804  25.623  1.00 13.93           N  
ATOM    285  CA  VAL A  44       5.472   6.309  25.979  1.00 12.86           C  
ATOM    286  C   VAL A  44       5.689   7.805  25.881  1.00 13.59           C  
ATOM    287  O   VAL A  44       6.700   8.331  26.377  1.00 15.23           O  
ATOM    288  CB  VAL A  44       5.080   5.916  27.417  1.00 11.88           C  
ATOM    289  CG1 VAL A  44       3.729   6.528  27.769  1.00 13.22           C  
ATOM    290  CG2 VAL A  44       4.991   4.389  27.550  1.00 11.51           C  
ATOM    291  H   VAL A  44       7.597   6.132  26.133  1.00  0.00           H  
ATOM    292  HA  VAL A  44       4.738   5.876  25.297  1.00  0.00           H  
ATOM    293  HB  VAL A  44       5.837   6.293  28.106  1.00  0.00           H  
ATOM    294 1HG1 VAL A  44       3.458   6.247  28.786  1.00  0.00           H  
ATOM    295 2HG1 VAL A  44       3.792   7.614  27.696  1.00  0.00           H  
ATOM    296 3HG1 VAL A  44       2.974   6.161  27.077  1.00  0.00           H  
ATOM    297 1HG2 VAL A  44       4.715   4.128  28.571  1.00  0.00           H  
ATOM    298 2HG2 VAL A  44       4.238   4.008  26.861  1.00  0.00           H  
ATOM    299 3HG2 VAL A  44       5.958   3.946  27.311  1.00  0.00           H  
ATOM    300  N   GLY A  45       4.811   8.485  25.156  1.00 12.25           N  
ATOM    301  CA  GLY A  45       4.870   9.933  25.046  1.00  9.81           C  
ATOM    302  C   GLY A  45       3.747  10.443  25.936  1.00 12.16           C  
ATOM    303  O   GLY A  45       2.665   9.845  26.028  1.00 11.11           O  
ATOM    304  H   GLY A  45       4.082   7.984  24.669  1.00  0.00           H  
ATOM    305 1HA  GLY A  45       5.852  10.282  25.364  1.00  0.00           H  
ATOM    306 2HA  GLY A  45       4.748  10.222  24.003  1.00  0.00           H  
ATOM    307  N   TYR A  46       3.930  11.595  26.559  1.00 12.49           N  
ATOM    308  CA  TYR A  46       2.900  12.173  27.384  1.00 11.05           C  
ATOM    309  C   TYR A  46       2.976  13.669  27.229  1.00 11.27           C  
ATOM    310  O   TYR A  46       4.075  14.246  27.151  1.00 10.06           O  
ATOM    311  CB  TYR A  46       3.160  11.743  28.847  1.00 12.59           C  
ATOM    312  CG  TYR A  46       2.256  12.383  29.861  1.00 11.87           C  
ATOM    313  CD1 TYR A  46       1.033  11.784  30.050  1.00 14.31           C  
ATOM    314  CD2 TYR A  46       2.629  13.535  30.554  1.00 14.05           C  
ATOM    315  CE1 TYR A  46       0.155  12.350  30.937  1.00 15.89           C  
ATOM    316  CE2 TYR A  46       1.755  14.110  31.457  1.00 13.40           C  
ATOM    317  CZ  TYR A  46       0.518  13.494  31.624  1.00 16.42           C  
ATOM    318  OH  TYR A  46      -0.434  14.021  32.465  1.00 19.55           O  
ATOM    319  H   TYR A  46       4.811  12.082  26.457  1.00  0.00           H  
ATOM    320  HA  TYR A  46       1.934  11.788  27.051  1.00  0.00           H  
ATOM    321 1HB  TYR A  46       3.044  10.662  28.934  1.00  0.00           H  
ATOM    322 2HB  TYR A  46       4.187  11.985  29.119  1.00  0.00           H  
ATOM    323  HD1 TYR A  46       0.778  10.878  29.501  1.00  0.00           H  
ATOM    324  HD2 TYR A  46       3.609  13.981  30.382  1.00  0.00           H  
ATOM    325  HE1 TYR A  46      -0.821  11.893  31.103  1.00  0.00           H  
ATOM    326  HE2 TYR A  46       2.048  15.008  32.003  1.00  0.00           H  
ATOM    327  HH  TYR A  46      -0.121  14.859  32.817  1.00  0.00           H  
ATOM    328  N   ILE A  47       1.793  14.298  27.171  1.00 12.97           N  
ATOM    329  CA  ILE A  47       1.722  15.720  27.433  1.00 12.68           C  
ATOM    330  C   ILE A  47       0.363  16.043  28.036  1.00 13.23           C  
ATOM    331  O   ILE A  47      -0.679  15.435  27.739  1.00 10.82           O  
ATOM    332  CB  ILE A  47       2.049  16.486  26.080  1.00 15.78           C  
ATOM    333  CG1 ILE A  47       2.112  17.964  26.355  1.00 17.79           C  
ATOM    334  CG2 ILE A  47       1.017  16.252  25.026  1.00 15.86           C  
ATOM    335  CD1 ILE A  47       2.810  18.616  25.159  1.00 18.20           C  
ATOM    336  H   ILE A  47       0.946  13.798  26.946  1.00  0.00           H  
ATOM    337  HA  ILE A  47       2.467  15.970  28.189  1.00  0.00           H  
ATOM    338  HB  ILE A  47       3.009  16.144  25.692  1.00  0.00           H  
ATOM    339 1HG1 ILE A  47       1.104  18.353  26.492  1.00  0.00           H  
ATOM    340 2HG1 ILE A  47       2.660  18.139  27.282  1.00  0.00           H  
ATOM    341 1HG2 ILE A  47       1.291  16.801  24.124  1.00  0.00           H  
ATOM    342 2HG2 ILE A  47       0.961  15.189  24.801  1.00  0.00           H  
ATOM    343 3HG2 ILE A  47       0.048  16.601  25.381  1.00  0.00           H  
ATOM    344 1HD1 ILE A  47       2.878  19.692  25.319  1.00  0.00           H  
ATOM    345 2HD1 ILE A  47       3.814  18.202  25.052  1.00  0.00           H  
ATOM    346 3HD1 ILE A  47       2.238  18.420  24.252  1.00  0.00           H  
ATOM    347  N   GLU A  48       0.398  17.011  28.944  1.00 12.38           N  
ATOM    348  CA  GLU A  48      -0.807  17.525  29.574  1.00 13.17           C  
ATOM    349  C   GLU A  48      -0.826  18.994  29.167  1.00 13.26           C  
ATOM    350  O   GLU A  48       0.096  19.751  29.510  1.00 13.44           O  
ATOM    351  CB  GLU A  48      -0.592  17.299  31.032  1.00 15.03           C  
ATOM    352  CG  GLU A  48      -1.758  17.574  31.886  1.00 19.24           C  
ATOM    353  CD  GLU A  48      -1.487  17.233  33.332  1.00 21.47           C  
ATOM    354  OE1 GLU A  48      -0.604  16.410  33.643  1.00 25.56           O  
ATOM    355  OE2 GLU A  48      -2.218  17.791  34.137  1.00 25.33           O1-
ATOM    356  H   GLU A  48       1.293  17.401  29.203  1.00  0.00           H  
ATOM    357  HA  GLU A  48      -1.660  16.956  29.204  1.00  0.00           H  
ATOM    358 1HB  GLU A  48      -0.301  16.261  31.201  1.00  0.00           H  
ATOM    359 2HB  GLU A  48       0.225  17.929  31.382  1.00  0.00           H  
ATOM    360 1HG  GLU A  48      -2.014  18.631  31.805  1.00  0.00           H  
ATOM    361 2HG  GLU A  48      -2.606  16.995  31.524  1.00  0.00           H  
ATOM    362  N   LEU A  49      -1.815  19.438  28.439  1.00 13.56           N  
ATOM    363  CA  LEU A  49      -1.889  20.800  27.959  1.00 15.92           C  
ATOM    364  C   LEU A  49      -3.054  21.484  28.658  1.00 15.38           C  
ATOM    365  O   LEU A  49      -4.104  20.875  28.887  1.00 13.78           O  
ATOM    366  CB  LEU A  49      -2.116  20.754  26.459  1.00 16.76           C  
ATOM    367  CG  LEU A  49      -2.059  22.009  25.618  1.00 21.26           C  
ATOM    368  CD1 LEU A  49      -0.593  22.416  25.388  1.00 23.66           C  
ATOM    369  CD2 LEU A  49      -2.699  21.735  24.266  1.00 24.15           C  
ATOM    370  H   LEU A  49      -2.557  18.793  28.208  1.00  0.00           H  
ATOM    371  HA  LEU A  49      -0.943  21.295  28.176  1.00  0.00           H  
ATOM    372 1HB  LEU A  49      -1.374  20.091  26.017  1.00  0.00           H  
ATOM    373 2HB  LEU A  49      -3.106  20.338  26.270  1.00  0.00           H  
ATOM    374  HG  LEU A  49      -2.599  22.810  26.122  1.00  0.00           H  
ATOM    375 1HD1 LEU A  49      -0.559  23.321  24.781  1.00  0.00           H  
ATOM    376 2HD1 LEU A  49      -0.113  22.606  26.348  1.00  0.00           H  
ATOM    377 3HD1 LEU A  49      -0.069  21.612  24.872  1.00  0.00           H  
ATOM    378 1HD2 LEU A  49      -2.661  22.638  23.655  1.00  0.00           H  
ATOM    379 2HD2 LEU A  49      -2.158  20.933  23.762  1.00  0.00           H  
ATOM    380 3HD2 LEU A  49      -3.738  21.437  24.408  1.00  0.00           H  
ATOM    381  N   ASP A  50      -2.875  22.763  29.002  1.00 16.02           N  
ATOM    382  CA  ASP A  50      -3.925  23.563  29.600  1.00 16.10           C  
ATOM    383  C   ASP A  50      -4.953  23.893  28.526  1.00 13.48           C  
ATOM    384  O   ASP A  50      -4.601  24.440  27.471  1.00 14.44           O  
ATOM    385  CB  ASP A  50      -3.307  24.834  30.184  1.00 17.93           C  
ATOM    386  CG  ASP A  50      -4.376  25.573  30.985  1.00 21.39           C  
ATOM    387  OD1 ASP A  50      -4.707  25.141  32.091  1.00 24.10           O  
ATOM    388  OD2 ASP A  50      -4.932  26.536  30.469  1.00 21.57           O1-
ATOM    389  H   ASP A  50      -1.970  23.180  28.838  1.00  0.00           H  
ATOM    390  HA  ASP A  50      -4.388  22.986  30.400  1.00  0.00           H  
ATOM    391 1HB  ASP A  50      -2.461  24.570  30.819  1.00  0.00           H  
ATOM    392 2HB  ASP A  50      -2.927  25.460  29.376  1.00  0.00           H  
ATOM    393  N   LEU A  51      -6.223  23.608  28.794  1.00 13.63           N  
ATOM    394  CA  LEU A  51      -7.239  23.907  27.801  1.00 16.17           C  
ATOM    395  C   LEU A  51      -7.394  25.405  27.519  1.00 17.43           C  
ATOM    396  O   LEU A  51      -7.589  25.830  26.382  1.00 15.96           O  
ATOM    397  CB  LEU A  51      -8.579  23.294  28.258  1.00 16.83           C  
ATOM    398  CG  LEU A  51      -9.784  23.377  27.330  1.00 17.63           C  
ATOM    399  CD1 LEU A  51      -9.521  22.650  26.028  1.00 18.69           C  
ATOM    400  CD2 LEU A  51     -10.961  22.727  28.006  1.00 19.54           C  
ATOM    401  H   LEU A  51      -6.500  23.187  29.670  1.00  0.00           H  
ATOM    402  HA  LEU A  51      -6.941  23.460  26.854  1.00  0.00           H  
ATOM    403 1HB  LEU A  51      -8.426  22.235  28.454  1.00  0.00           H  
ATOM    404 2HB  LEU A  51      -8.883  23.775  29.186  1.00  0.00           H  
ATOM    405  HG  LEU A  51     -10.010  24.423  27.119  1.00  0.00           H  
ATOM    406 1HD1 LEU A  51     -10.398  22.724  25.385  1.00  0.00           H  
ATOM    407 2HD1 LEU A  51      -8.664  23.099  25.526  1.00  0.00           H  
ATOM    408 3HD1 LEU A  51      -9.311  21.599  26.234  1.00  0.00           H  
ATOM    409 1HD2 LEU A  51     -11.833  22.781  27.353  1.00  0.00           H  
ATOM    410 2HD2 LEU A  51     -10.730  21.682  28.218  1.00  0.00           H  
ATOM    411 3HD2 LEU A  51     -11.177  23.246  28.941  1.00  0.00           H  
ATOM    412  N   ASN A  51A     -7.284  26.215  28.554  1.00 18.86           N  
ATOM    413  CA  ASN A  51A     -7.580  27.633  28.466  1.00 20.58           C  
ATOM    414  C   ASN A  51A     -6.501  28.425  27.769  1.00 20.06           C  
ATOM    415  O   ASN A  51A     -6.758  29.138  26.808  1.00 21.22           O  
ATOM    416  CB  ASN A  51A     -7.789  28.176  29.888  1.00 24.91           C  
ATOM    417  CG  ASN A  51A     -8.170  29.656  29.939  1.00 30.29           C  
ATOM    418  ND2 ASN A  51A     -9.345  30.015  29.451  1.00 31.18           N  
ATOM    419  OD1 ASN A  51A     -7.423  30.505  30.443  1.00 33.91           O  
ATOM    420  H   ASN A  51A     -6.982  25.828  29.436  1.00  0.00           H  
ATOM    421  HA  ASN A  51A     -8.496  27.761  27.888  1.00  0.00           H  
ATOM    422 1HB  ASN A  51A     -8.577  27.606  30.383  1.00  0.00           H  
ATOM    423 2HB  ASN A  51A     -6.875  28.042  30.467  1.00  0.00           H  
ATOM    424 1HD2 ASN A  51A     -9.621  30.975  29.470  1.00  0.00           H  
ATOM    425 2HD2 ASN A  51A     -9.956  29.326  29.062  1.00  0.00           H  
ATOM    426  N   SER A  52      -5.268  28.288  28.230  1.00 19.09           N  
ATOM    427  CA  SER A  52      -4.190  29.088  27.706  1.00 17.79           C  
ATOM    428  C   SER A  52      -3.366  28.432  26.611  1.00 18.29           C  
ATOM    429  O   SER A  52      -2.633  29.146  25.900  1.00 18.06           O  
ATOM    430  CB  SER A  52      -3.298  29.468  28.881  1.00 18.35           C  
ATOM    431  OG  SER A  52      -2.579  28.373  29.475  1.00 19.09           O  
ATOM    432  H   SER A  52      -5.073  27.616  28.958  1.00  0.00           H  
ATOM    433  HA  SER A  52      -4.613  29.984  27.250  1.00  0.00           H  
ATOM    434 1HB  SER A  52      -2.566  30.207  28.558  1.00  0.00           H  
ATOM    435 2HB  SER A  52      -3.902  29.927  29.663  1.00  0.00           H  
ATOM    436  HG  SER A  52      -2.880  27.582  29.021  1.00  0.00           H  
ATOM    437  N   GLY A  53      -3.386  27.089  26.507  1.00 15.81           N  
ATOM    438  CA  GLY A  53      -2.535  26.390  25.556  1.00 16.27           C  
ATOM    439  C   GLY A  53      -1.131  26.119  26.090  1.00 16.10           C  
ATOM    440  O   GLY A  53      -0.312  25.463  25.437  1.00 17.33           O  
ATOM    441  H   GLY A  53      -4.003  26.554  27.101  1.00  0.00           H  
ATOM    442 1HA  GLY A  53      -2.994  25.439  25.287  1.00  0.00           H  
ATOM    443 2HA  GLY A  53      -2.454  26.976  24.642  1.00  0.00           H  
ATOM    444  N   LYS A  54      -0.873  26.554  27.329  1.00 16.89           N  
ATOM    445  CA  LYS A  54       0.361  26.308  28.045  1.00 16.34           C  
ATOM    446  C   LYS A  54       0.599  24.817  28.270  1.00 15.21           C  
ATOM    447  O   LYS A  54      -0.298  24.119  28.722  1.00 13.62           O  
ATOM    448  CB  LYS A  54       0.288  27.054  29.376  1.00 19.97           C  
ATOM    449  CG  LYS A  54       1.515  26.920  30.306  1.00 25.44           C  
ATOM    450  CD  LYS A  54       1.595  27.928  31.466  1.00 32.27           C  
ATOM    451  CE  LYS A  54       0.516  27.875  32.594  1.00 38.32           C  
ATOM    452  NZ  LYS A  54      -0.824  28.339  32.217  1.00 42.44           N1+
ATOM    453  H   LYS A  54      -1.602  27.089  27.778  1.00  0.00           H  
ATOM    454  HA  LYS A  54       1.189  26.692  27.449  1.00  0.00           H  
ATOM    455 1HB  LYS A  54       0.146  28.118  29.188  1.00  0.00           H  
ATOM    456 2HB  LYS A  54      -0.577  26.704  29.940  1.00  0.00           H  
ATOM    457 1HG  LYS A  54       1.523  25.927  30.757  1.00  0.00           H  
ATOM    458 2HG  LYS A  54       2.428  27.042  29.724  1.00  0.00           H  
ATOM    459 1HD  LYS A  54       2.548  27.813  31.983  1.00  0.00           H  
ATOM    460 2HD  LYS A  54       1.537  28.943  31.070  1.00  0.00           H  
ATOM    461 1HE  LYS A  54       0.405  26.850  32.944  1.00  0.00           H  
ATOM    462 2HE  LYS A  54       0.835  28.492  33.434  1.00  0.00           H  
ATOM    463 1HZ  LYS A  54      -1.442  28.265  33.012  1.00  0.00           H  
ATOM    464 2HZ  LYS A  54      -0.775  29.303  31.917  1.00  0.00           H  
ATOM    465 3HZ  LYS A  54      -1.178  27.769  31.461  1.00  0.00           H  
ATOM    466  N   ILE A  55       1.799  24.323  27.999  1.00 13.20           N  
ATOM    467  CA  ILE A  55       2.160  22.946  28.243  1.00 13.87           C  
ATOM    468  C   ILE A  55       2.492  22.874  29.719  1.00 14.78           C  
ATOM    469  O   ILE A  55       3.337  23.612  30.220  1.00 16.17           O  
ATOM    470  CB  ILE A  55       3.373  22.569  27.382  1.00 15.52           C  
ATOM    471  CG1 ILE A  55       3.012  22.674  25.908  1.00 16.29           C  
ATOM    472  CG2 ILE A  55       3.819  21.155  27.749  1.00 15.35           C  
ATOM    473  CD1 ILE A  55       4.252  22.547  24.996  1.00 20.78           C  
ATOM    474  H   ILE A  55       2.486  24.949  27.604  1.00  0.00           H  
ATOM    475  HA  ILE A  55       1.318  22.314  27.966  1.00  0.00           H  
ATOM    476  HB  ILE A  55       4.183  23.271  27.571  1.00  0.00           H  
ATOM    477 1HG1 ILE A  55       2.297  21.893  25.650  1.00  0.00           H  
ATOM    478 2HG1 ILE A  55       2.530  23.633  25.718  1.00  0.00           H  
ATOM    479 1HG2 ILE A  55       4.679  20.878  27.141  1.00  0.00           H  
ATOM    480 2HG2 ILE A  55       4.091  21.121  28.802  1.00  0.00           H  
ATOM    481 3HG2 ILE A  55       3.003  20.457  27.563  1.00  0.00           H  
ATOM    482 1HD1 ILE A  55       3.946  22.628  23.952  1.00  0.00           H  
ATOM    483 2HD1 ILE A  55       4.960  23.342  25.229  1.00  0.00           H  
ATOM    484 3HD1 ILE A  55       4.724  21.578  25.159  1.00  0.00           H  
ATOM    485  N   LEU A  56       1.820  22.011  30.455  1.00 15.11           N  
ATOM    486  CA  LEU A  56       2.023  21.951  31.886  1.00 13.67           C  
ATOM    487  C   LEU A  56       3.014  20.887  32.266  1.00 14.11           C  
ATOM    488  O   LEU A  56       3.807  21.043  33.208  1.00 14.29           O  
ATOM    489  CB  LEU A  56       0.674  21.685  32.568  1.00 13.99           C  
ATOM    490  CG  LEU A  56      -0.430  22.714  32.332  1.00 14.13           C  
ATOM    491  CD1 LEU A  56      -1.687  22.232  33.006  1.00 14.08           C  
ATOM    492  CD2 LEU A  56      -0.022  24.064  32.872  1.00 14.57           C  
ATOM    493  H   LEU A  56       1.154  21.384  30.027  1.00  0.00           H  
ATOM    494  HA  LEU A  56       2.416  22.910  32.221  1.00  0.00           H  
ATOM    495 1HB  LEU A  56       0.296  20.724  32.227  1.00  0.00           H  
ATOM    496 2HB  LEU A  56       0.835  21.628  33.645  1.00  0.00           H  
ATOM    497  HG  LEU A  56      -0.621  22.803  31.263  1.00  0.00           H  
ATOM    498 1HD1 LEU A  56      -2.486  22.956  32.847  1.00  0.00           H  
ATOM    499 2HD1 LEU A  56      -1.980  21.270  32.585  1.00  0.00           H  
ATOM    500 3HD1 LEU A  56      -1.507  22.121  34.075  1.00  0.00           H  
ATOM    501 1HD2 LEU A  56      -0.821  24.785  32.693  1.00  0.00           H  
ATOM    502 2HD2 LEU A  56       0.165  23.988  33.942  1.00  0.00           H  
ATOM    503 3HD2 LEU A  56       0.885  24.398  32.367  1.00  0.00           H  
ATOM    504  N   GLU A  58       2.953  19.769  31.548  1.00 13.75           N  
ATOM    505  CA  GLU A  58       3.809  18.642  31.861  1.00 14.47           C  
ATOM    506  C   GLU A  58       4.039  17.879  30.578  1.00 14.75           C  
ATOM    507  O   GLU A  58       3.089  17.791  29.767  1.00 14.83           O  
ATOM    508  CB  GLU A  58       3.083  17.793  32.896  1.00 17.38           C  
ATOM    509  CG  GLU A  58       3.945  16.922  33.754  1.00 21.77           C  
ATOM    510  CD  GLU A  58       4.814  17.756  34.687  1.00 21.58           C  
ATOM    511  OE1 GLU A  58       4.362  18.147  35.748  1.00 23.20           O  
ATOM    512  OE2 GLU A  58       5.939  18.045  34.326  1.00 27.53           O1-
ATOM    513  H   GLU A  58       2.305  19.696  30.776  1.00  0.00           H  
ATOM    514  HA  GLU A  58       4.744  19.023  32.276  1.00  0.00           H  
ATOM    515 1HB  GLU A  58       2.520  18.442  33.568  1.00  0.00           H  
ATOM    516 2HB  GLU A  58       2.370  17.139  32.395  1.00  0.00           H  
ATOM    517 1HG  GLU A  58       3.306  16.261  34.338  1.00  0.00           H  
ATOM    518 2HG  GLU A  58       4.570  16.304  33.111  1.00  0.00           H  
ATOM    519  N   SER A  59       5.225  17.302  30.368  1.00 13.26           N  
ATOM    520  CA  SER A  59       5.451  16.594  29.115  1.00 15.46           C  
ATOM    521  C   SER A  59       6.500  15.482  29.258  1.00 14.70           C  
ATOM    522  O   SER A  59       7.304  15.468  30.212  1.00 13.91           O  
ATOM    523  CB  SER A  59       5.873  17.630  28.052  1.00 16.87           C  
ATOM    524  OG  SER A  59       7.144  18.240  28.313  1.00 18.60           O  
ATOM    525  H   SER A  59       5.969  17.342  31.050  1.00  0.00           H  
ATOM    526  HA  SER A  59       4.517  16.114  28.815  1.00  0.00           H  
ATOM    527 1HB  SER A  59       5.920  17.149  27.075  1.00  0.00           H  
ATOM    528 2HB  SER A  59       5.123  18.417  27.993  1.00  0.00           H  
ATOM    529  HG  SER A  59       7.462  17.848  29.129  1.00  0.00           H  
ATOM    530  N   PHE A  60       6.507  14.496  28.378  1.00 11.06           N  
ATOM    531  CA  PHE A  60       7.566  13.507  28.392  1.00 12.92           C  
ATOM    532  C   PHE A  60       7.620  13.121  26.932  1.00 13.38           C  
ATOM    533  O   PHE A  60       6.595  12.758  26.372  1.00 14.97           O  
ATOM    534  CB  PHE A  60       7.147  12.364  29.277  1.00 14.03           C  
ATOM    535  CG  PHE A  60       8.219  11.323  29.571  1.00 17.55           C  
ATOM    536  CD1 PHE A  60       8.299  10.173  28.813  1.00 16.61           C  
ATOM    537  CD2 PHE A  60       9.094  11.522  30.622  1.00 19.67           C  
ATOM    538  CE1 PHE A  60       9.249   9.222  29.102  1.00 17.87           C  
ATOM    539  CE2 PHE A  60      10.048  10.559  30.905  1.00 19.94           C  
ATOM    540  CZ  PHE A  60      10.124   9.413  30.145  1.00 20.21           C  
ATOM    541  H   PHE A  60       5.773  14.420  27.688  1.00  0.00           H  
ATOM    542  HA  PHE A  60       8.467  13.969  28.797  1.00  0.00           H  
ATOM    543 1HB  PHE A  60       6.807  12.751  30.236  1.00  0.00           H  
ATOM    544 2HB  PHE A  60       6.310  11.837  28.819  1.00  0.00           H  
ATOM    545  HD1 PHE A  60       7.603  10.030  27.987  1.00  0.00           H  
ATOM    546  HD2 PHE A  60       9.039  12.429  31.228  1.00  0.00           H  
ATOM    547  HE1 PHE A  60       9.310   8.314  28.503  1.00  0.00           H  
ATOM    548  HE2 PHE A  60      10.742  10.709  31.733  1.00  0.00           H  
ATOM    549  HZ  PHE A  60      10.876   8.658  30.371  1.00  0.00           H  
ATOM    550  N   ARG A  61       8.774  13.276  26.286  1.00 13.14           N  
ATOM    551  CA  ARG A  61       9.000  13.024  24.867  1.00 12.35           C  
ATOM    552  C   ARG A  61       7.977  13.774  24.032  1.00 13.41           C  
ATOM    553  O   ARG A  61       7.339  13.185  23.148  1.00 13.56           O  
ATOM    554  CB  ARG A  61       8.907  11.520  24.534  1.00 13.74           C  
ATOM    555  CG  ARG A  61       9.909  10.707  25.317  1.00 15.65           C  
ATOM    556  CD  ARG A  61       9.968   9.268  24.843  1.00 16.66           C  
ATOM    557  NE  ARG A  61      10.754   8.509  25.805  1.00 17.77           N  
ATOM    558  CZ  ARG A  61      12.095   8.468  25.788  1.00 20.60           C  
ATOM    559  NH1 ARG A  61      12.819   9.138  24.879  1.00 19.77           N  
ATOM    560  NH2 ARG A  61      12.711   7.699  26.688  1.00 20.28           N1+
ATOM    561  H   ARG A  61       9.541  13.598  26.856  1.00  0.00           H  
ATOM    562  HA  ARG A  61      10.003  13.365  24.612  1.00  0.00           H  
ATOM    563 1HB  ARG A  61       7.903  11.160  24.753  1.00  0.00           H  
ATOM    564 2HB  ARG A  61       9.082  11.374  23.467  1.00  0.00           H  
ATOM    565 1HG  ARG A  61      10.901  11.144  25.202  1.00  0.00           H  
ATOM    566 2HG  ARG A  61       9.632  10.708  26.372  1.00  0.00           H  
ATOM    567 1HD  ARG A  61       8.959   8.864  24.781  1.00  0.00           H  
ATOM    568 2HD  ARG A  61      10.436   9.228  23.861  1.00  0.00           H  
ATOM    569  HE  ARG A  61      10.256   7.991  26.516  1.00  0.00           H  
ATOM    570 1HH1 ARG A  61      12.356   9.696  24.175  1.00  0.00           H  
ATOM    571 2HH1 ARG A  61      13.827   9.085  24.897  1.00  0.00           H  
ATOM    572 1HH2 ARG A  61      12.168   7.170  27.357  1.00  0.00           H  
ATOM    573 2HH2 ARG A  61      13.719   7.647  26.702  1.00  0.00           H  
ATOM    574  N   PRO A  62       7.755  15.085  24.227  1.00 14.12           N  
ATOM    575  CA  PRO A  62       6.668  15.787  23.549  1.00 13.13           C  
ATOM    576  C   PRO A  62       6.797  15.862  22.030  1.00 13.78           C  
ATOM    577  O   PRO A  62       5.822  16.105  21.303  1.00 12.12           O  
ATOM    578  CB  PRO A  62       6.664  17.151  24.221  1.00 13.60           C  
ATOM    579  CG  PRO A  62       8.075  17.300  24.752  1.00 11.90           C  
ATOM    580  CD  PRO A  62       8.375  15.907  25.245  1.00 11.58           C  
ATOM    581  HA  PRO A  62       5.723  15.255  23.736  1.00  0.00           H  
ATOM    582 1HB  PRO A  62       6.394  17.929  23.490  1.00  0.00           H  
ATOM    583 2HB  PRO A  62       5.901  17.179  25.014  1.00  0.00           H  
ATOM    584 1HG  PRO A  62       8.748  17.641  23.951  1.00  0.00           H  
ATOM    585 2HG  PRO A  62       8.106  18.066  25.540  1.00  0.00           H  
ATOM    586 1HD  PRO A  62       9.462  15.757  25.284  1.00  0.00           H  
ATOM    587 2HD  PRO A  62       7.927  15.768  26.241  1.00  0.00           H  
ATOM    588  N   GLU A  63       8.023  15.708  21.537  1.00 13.95           N  
ATOM    589  CA  GLU A  63       8.272  15.891  20.135  1.00 17.16           C  
ATOM    590  C   GLU A  63       8.919  14.684  19.494  1.00 15.69           C  
ATOM    591  O   GLU A  63       9.769  14.787  18.604  1.00 17.05           O  
ATOM    592  CB  GLU A  63       9.131  17.154  19.941  1.00 22.78           C  
ATOM    593  CG  GLU A  63       8.419  18.415  20.443  1.00 28.16           C  
ATOM    594  CD  GLU A  63       9.187  19.709  20.229  1.00 35.02           C  
ATOM    595  OE1 GLU A  63      10.422  19.746  20.317  1.00 38.71           O  
ATOM    596  OE2 GLU A  63       8.515  20.709  19.982  1.00 40.71           O1-
ATOM    597  H   GLU A  63       8.791  15.462  22.145  1.00  0.00           H  
ATOM    598  HA  GLU A  63       7.317  16.023  19.627  1.00  0.00           H  
ATOM    599 1HB  GLU A  63      10.073  17.038  20.476  1.00  0.00           H  
ATOM    600 2HB  GLU A  63       9.367  17.274  18.884  1.00  0.00           H  
ATOM    601 1HG  GLU A  63       7.461  18.508  19.932  1.00  0.00           H  
ATOM    602 2HG  GLU A  63       8.223  18.310  21.510  1.00  0.00           H  
ATOM    603  N   GLU A  64       8.497  13.505  19.929  1.00 14.78           N  
ATOM    604  CA  GLU A  64       8.882  12.292  19.225  1.00 13.44           C  
ATOM    605  C   GLU A  64       7.634  11.778  18.486  1.00 13.68           C  
ATOM    606  O   GLU A  64       6.512  11.930  18.973  1.00 12.70           O  
ATOM    607  CB  GLU A  64       9.349  11.258  20.221  1.00 14.70           C  
ATOM    608  CG  GLU A  64      10.653  11.642  20.932  1.00 13.30           C  
ATOM    609  CD  GLU A  64      11.307  10.507  21.718  1.00 15.52           C  
ATOM    610  OE1 GLU A  64      10.985   9.351  21.470  1.00 16.45           O  
ATOM    611  OE2 GLU A  64      12.155  10.759  22.579  1.00 16.90           O1-
ATOM    612  H   GLU A  64       7.907  13.433  20.746  1.00  0.00           H  
ATOM    613  HA  GLU A  64       9.701  12.532  18.546  1.00  0.00           H  
ATOM    614 1HB  GLU A  64       8.579  11.106  20.976  1.00  0.00           H  
ATOM    615 2HB  GLU A  64       9.502  10.307  19.713  1.00  0.00           H  
ATOM    616 1HG  GLU A  64      11.370  11.993  20.190  1.00  0.00           H  
ATOM    617 2HG  GLU A  64      10.453  12.463  21.619  1.00  0.00           H  
ATOM    618  N   ARG A  65       7.764  11.176  17.310  1.00 11.80           N  
ATOM    619  CA  ARG A  65       6.624  10.728  16.536  1.00 11.78           C  
ATOM    620  C   ARG A  65       6.121   9.357  17.000  1.00 12.02           C  
ATOM    621  O   ARG A  65       6.877   8.430  17.359  1.00 11.37           O  
ATOM    622  CB  ARG A  65       6.991  10.657  15.052  1.00 12.14           C  
ATOM    623  CG  ARG A  65       7.158  12.063  14.467  1.00 10.63           C  
ATOM    624  CD  ARG A  65       7.475  12.025  12.997  1.00 13.47           C  
ATOM    625  NE  ARG A  65       7.549  13.354  12.431  1.00 16.78           N  
ATOM    626  CZ  ARG A  65       6.473  13.993  11.961  1.00 19.96           C  
ATOM    627  NH1 ARG A  65       5.239  13.497  11.973  1.00 16.61           N  
ATOM    628  NH2 ARG A  65       6.638  15.192  11.421  1.00 23.57           N1+
ATOM    629  H   ARG A  65       8.695  11.023  16.947  1.00  0.00           H  
ATOM    630  HA  ARG A  65       5.817  11.449  16.665  1.00  0.00           H  
ATOM    631 1HB  ARG A  65       7.916  10.096  14.931  1.00  0.00           H  
ATOM    632 2HB  ARG A  65       6.211  10.122  14.510  1.00  0.00           H  
ATOM    633 1HG  ARG A  65       6.233  12.625  14.602  1.00  0.00           H  
ATOM    634 2HG  ARG A  65       7.971  12.575  14.979  1.00  0.00           H  
ATOM    635 1HD  ARG A  65       8.436  11.535  12.845  1.00  0.00           H  
ATOM    636 2HD  ARG A  65       6.699  11.472  12.471  1.00  0.00           H  
ATOM    637  HE  ARG A  65       8.455  13.800  12.398  1.00  0.00           H  
ATOM    638 1HH1 ARG A  65       5.067  12.577  12.355  1.00  0.00           H  
ATOM    639 2HH1 ARG A  65       4.474  14.038  11.600  1.00  0.00           H  
ATOM    640 1HH2 ARG A  65       7.561  15.601  11.371  1.00  0.00           H  
ATOM    641 2HH2 ARG A  65       5.843  15.696  11.059  1.00  0.00           H  
ATOM    642  N   PHE A  66       4.796   9.275  17.012  1.00 10.30           N  
ATOM    643  CA  PHE A  66       4.062   8.080  17.326  1.00  9.45           C  
ATOM    644  C   PHE A  66       2.945   7.940  16.307  1.00  9.45           C  
ATOM    645  O   PHE A  66       2.465   8.964  15.789  1.00  7.89           O  
ATOM    646  CB  PHE A  66       3.417   8.155  18.695  1.00 10.23           C  
ATOM    647  CG  PHE A  66       4.430   8.141  19.835  1.00 10.74           C  
ATOM    648  CD1 PHE A  66       5.029   9.329  20.240  1.00 10.22           C  
ATOM    649  CD2 PHE A  66       4.741   6.936  20.460  1.00 11.22           C  
ATOM    650  CE1 PHE A  66       5.949   9.299  21.286  1.00 10.80           C  
ATOM    651  CE2 PHE A  66       5.658   6.920  21.504  1.00 11.11           C  
ATOM    652  CZ  PHE A  66       6.258   8.100  21.909  1.00 11.12           C  
ATOM    653  H   PHE A  66       4.290  10.118  16.781  1.00  0.00           H  
ATOM    654  HA  PHE A  66       4.754   7.237  17.326  1.00  0.00           H  
ATOM    655 1HB  PHE A  66       2.825   9.065  18.769  1.00  0.00           H  
ATOM    656 2HB  PHE A  66       2.739   7.312  18.825  1.00  0.00           H  
ATOM    657  HD1 PHE A  66       4.766  10.257  19.733  1.00  0.00           H  
ATOM    658  HD2 PHE A  66       4.267   6.009  20.137  1.00  0.00           H  
ATOM    659  HE1 PHE A  66       6.428  10.220  21.617  1.00  0.00           H  
ATOM    660  HE2 PHE A  66       5.908   5.983  22.003  1.00  0.00           H  
ATOM    661  HZ  PHE A  66       6.978   8.080  22.725  1.00  0.00           H  
ATOM    662  N   PRO A  67       2.469   6.726  15.960  1.00 10.77           N  
ATOM    663  CA  PRO A  67       1.369   6.555  15.026  1.00 12.76           C  
ATOM    664  C   PRO A  67       0.087   7.186  15.556  1.00 12.79           C  
ATOM    665  O   PRO A  67      -0.181   7.152  16.762  1.00 11.51           O  
ATOM    666  CB  PRO A  67       1.270   5.046  14.814  1.00 12.91           C  
ATOM    667  CG  PRO A  67       1.904   4.404  16.011  1.00 14.50           C  
ATOM    668  CD  PRO A  67       2.998   5.374  16.410  1.00 12.12           C  
ATOM    669  HA  PRO A  67       1.617   7.055  14.078  1.00  0.00           H  
ATOM    670 1HB  PRO A  67       0.217   4.749  14.704  1.00  0.00           H  
ATOM    671 2HB  PRO A  67       1.783   4.762  13.882  1.00  0.00           H  
ATOM    672 1HG  PRO A  67       1.156   4.254  16.802  1.00  0.00           H  
ATOM    673 2HG  PRO A  67       2.292   3.408  15.748  1.00  0.00           H  
ATOM    674 1HD  PRO A  67       3.141   5.337  17.501  1.00  0.00           H  
ATOM    675 2HD  PRO A  67       3.931   5.113  15.886  1.00  0.00           H  
ATOM    676  N   MET A  68      -0.685   7.780  14.659  1.00 10.92           N  
ATOM    677  CA  MET A  68      -1.953   8.347  15.054  1.00 11.15           C  
ATOM    678  C   MET A  68      -3.004   7.286  15.375  1.00  9.33           C  
ATOM    679  O   MET A  68      -3.825   7.428  16.279  1.00  9.57           O  
ATOM    680  CB  MET A  68      -2.496   9.228  13.940  1.00 13.17           C  
ATOM    681  CG  MET A  68      -1.812  10.506  13.723  1.00 13.07           C  
ATOM    682  SD  MET A  68      -2.772  11.515  12.570  1.00 16.00           S  
ATOM    683  CE  MET A  68      -2.322  10.662  11.084  1.00 12.30           C  
ATOM    684  H   MET A  68      -0.396   7.842  13.694  1.00  0.00           H  
ATOM    685  HA  MET A  68      -1.798   8.958  15.942  1.00  0.00           H  
ATOM    686 1HB  MET A  68      -2.455   8.687  12.995  1.00  0.00           H  
ATOM    687 2HB  MET A  68      -3.542   9.464  14.138  1.00  0.00           H  
ATOM    688 1HG  MET A  68      -1.702  11.026  14.672  1.00  0.00           H  
ATOM    689 2HG  MET A  68      -0.817  10.322  13.317  1.00  0.00           H  
ATOM    690 1HE  MET A  68      -2.815  11.131  10.232  1.00  0.00           H  
ATOM    691 2HE  MET A  68      -1.240  10.711  10.951  1.00  0.00           H  
ATOM    692 3HE  MET A  68      -2.632   9.619  11.154  1.00  0.00           H  
ATOM    693  N   MET A  69      -3.021   6.204  14.609  1.00  8.97           N  
ATOM    694  CA  MET A  69      -4.038   5.162  14.633  1.00 10.29           C  
ATOM    695  C   MET A  69      -5.379   5.890  14.485  1.00  8.67           C  
ATOM    696  O   MET A  69      -5.444   6.931  13.801  1.00  8.25           O  
ATOM    697  CB  MET A  69      -3.980   4.336  15.979  1.00 12.27           C  
ATOM    698  CG  MET A  69      -2.630   3.596  16.220  1.00 15.88           C  
ATOM    699  SD  MET A  69      -2.334   3.161  17.952  1.00 10.93           S  
ATOM    700  CE  MET A  69      -1.995   4.738  18.640  1.00 13.88           C  
ATOM    701  H   MET A  69      -2.247   6.122  13.965  1.00  0.00           H  
ATOM    702  HA  MET A  69      -3.853   4.479  13.804  1.00  0.00           H  
ATOM    703 1HB  MET A  69      -4.152   5.002  16.823  1.00  0.00           H  
ATOM    704 2HB  MET A  69      -4.777   3.590  15.984  1.00  0.00           H  
ATOM    705 1HG  MET A  69      -2.609   2.676  15.636  1.00  0.00           H  
ATOM    706 2HG  MET A  69      -1.806   4.227  15.889  1.00  0.00           H  
ATOM    707 1HE  MET A  69      -1.792   4.634  19.707  1.00  0.00           H  
ATOM    708 2HE  MET A  69      -1.125   5.171  18.144  1.00  0.00           H  
ATOM    709 3HE  MET A  69      -2.856   5.390  18.496  1.00  0.00           H  
ATOM    710  N   SER A  70      -6.408   5.415  15.182  1.00  8.19           N  
ATOM    711  CA  SER A  70      -7.764   5.935  15.175  1.00 10.18           C  
ATOM    712  C   SER A  70      -7.947   7.377  15.753  1.00  9.72           C  
ATOM    713  O   SER A  70      -9.066   7.877  15.634  1.00 11.13           O  
ATOM    714  CB  SER A  70      -8.738   4.914  15.830  1.00  0.00           C  
ATOM    715  OG  SER A  70      -8.806   3.613  15.199  1.00  0.00           O  
ATOM    716  H   SER A  70      -6.280   4.542  15.682  1.00  0.00           H  
ATOM    717  HA  SER A  70      -8.053   6.015  14.125  1.00  0.00           H  
ATOM    718  HB2 SER A  70      -8.493   4.797  16.886  1.00  0.00           H  
ATOM    719  HB3 SER A  70      -9.749   5.321  15.818  1.00  0.00           H  
ATOM    720  HG  SER A  70      -9.430   3.059  15.673  1.00  0.00           H  
ATOM    721  N   THR A  71      -6.921   8.068  16.320  1.00  9.27           N  
ATOM    722  CA  THR A  71      -7.093   9.375  16.933  1.00  8.94           C  
ATOM    723  C   THR A  71      -7.251  10.415  15.823  1.00  9.43           C  
ATOM    724  O   THR A  71      -7.896  11.451  16.022  1.00  9.78           O  
ATOM    725  CB  THR A  71      -5.879   9.731  17.852  1.00  6.44           C  
ATOM    726  CG2 THR A  71      -5.754   8.716  18.974  1.00  5.36           C  
ATOM    727  OG1 THR A  71      -4.679   9.770  17.084  1.00  8.15           O  
ATOM    728  H   THR A  71      -6.027   7.601  16.400  1.00  0.00           H  
ATOM    729  HA  THR A  71      -7.993   9.353  17.547  1.00  0.00           H  
ATOM    730  HB  THR A  71      -6.024  10.723  18.278  1.00  0.00           H  
ATOM    731  HG1 THR A  71      -4.877   9.540  16.173  1.00  0.00           H  
ATOM    732 1HG2 THR A  71      -4.905   8.974  19.606  1.00  0.00           H  
ATOM    733 2HG2 THR A  71      -6.667   8.717  19.570  1.00  0.00           H  
ATOM    734 3HG2 THR A  71      -5.600   7.723  18.550  1.00  0.00           H  
ATOM    735  N   PHE A  72      -6.792  10.115  14.594  1.00  7.94           N  
ATOM    736  CA  PHE A  72      -7.017  11.017  13.486  1.00  7.01           C  
ATOM    737  C   PHE A  72      -8.518  11.139  13.226  1.00  5.38           C  
ATOM    738  O   PHE A  72      -8.925  12.126  12.595  1.00  8.24           O  
ATOM    739  CB  PHE A  72      -6.316  10.517  12.186  1.00  5.71           C  
ATOM    740  CG  PHE A  72      -7.109   9.641  11.211  1.00  6.66           C  
ATOM    741  CD1 PHE A  72      -7.833  10.242  10.185  1.00  7.95           C  
ATOM    742  CD2 PHE A  72      -7.166   8.270  11.380  1.00  7.83           C  
ATOM    743  CE1 PHE A  72      -8.627   9.471   9.339  1.00  8.48           C  
ATOM    744  CE2 PHE A  72      -7.957   7.504  10.533  1.00  9.25           C  
ATOM    745  CZ  PHE A  72      -8.690   8.103   9.516  1.00  8.44           C  
ATOM    746  H   PHE A  72      -6.286   9.256  14.433  1.00  0.00           H  
ATOM    747  HA  PHE A  72      -6.602  11.992  13.743  1.00  0.00           H  
ATOM    748 1HB  PHE A  72      -5.982  11.374  11.602  1.00  0.00           H  
ATOM    749 2HB  PHE A  72      -5.434   9.936  12.450  1.00  0.00           H  
ATOM    750  HD1 PHE A  72      -7.772  11.322  10.049  1.00  0.00           H  
ATOM    751  HD2 PHE A  72      -6.595   7.792  12.175  1.00  0.00           H  
ATOM    752  HE1 PHE A  72      -9.195   9.948   8.541  1.00  0.00           H  
ATOM    753  HE2 PHE A  72      -8.002   6.423  10.672  1.00  0.00           H  
ATOM    754  HZ  PHE A  72      -9.315   7.496   8.863  1.00  0.00           H  
ATOM    755  N   LYS A  73      -9.379  10.208  13.645  1.00  6.78           N  
ATOM    756  CA  LYS A  73     -10.799  10.339  13.283  1.00  8.49           C  
ATOM    757  C   LYS A  73     -11.435  11.537  13.964  1.00  9.78           C  
ATOM    758  O   LYS A  73     -12.384  12.095  13.399  1.00 11.97           O  
ATOM    759  CB  LYS A  73     -11.615   9.067  13.609  1.00  7.80           C  
ATOM    760  CG  LYS A  73     -11.103   7.854  12.788  1.00  7.21           C  
ATOM    761  CD  LYS A  73     -11.640   6.541  13.288  1.00  7.51           C  
ATOM    762  CE  LYS A  73     -10.937   5.492  12.439  1.00 15.36           C  
ATOM    763  NZ  LYS A  73     -11.092   4.111  12.888  1.00 14.44           N1+
ATOM    764  H   LYS A  73      -9.083   9.420  14.203  1.00  0.00           H  
ATOM    765  HA  LYS A  73     -10.868  10.508  12.209  1.00  0.00           H  
ATOM    766 1HB  LYS A  73     -11.539   8.846  14.674  1.00  0.00           H  
ATOM    767 2HB  LYS A  73     -12.667   9.243  13.386  1.00  0.00           H  
ATOM    768 1HG  LYS A  73     -11.402   7.968  11.745  1.00  0.00           H  
ATOM    769 2HG  LYS A  73     -10.015   7.817  12.835  1.00  0.00           H  
ATOM    770 1HD  LYS A  73     -11.414   6.436  14.351  1.00  0.00           H  
ATOM    771 2HD  LYS A  73     -12.722   6.519  13.162  1.00  0.00           H  
ATOM    772 1HE  LYS A  73     -11.315   5.537  11.419  1.00  0.00           H  
ATOM    773 2HE  LYS A  73      -9.867   5.699  12.416  1.00  0.00           H  
ATOM    774 1HZ  LYS A  73     -10.591   3.494  12.263  1.00  0.00           H  
ATOM    775 2HZ  LYS A  73     -10.720   4.017  13.823  1.00  0.00           H  
ATOM    776 3HZ  LYS A  73     -12.071   3.865  12.890  1.00  0.00           H  
ATOM    777  N   VAL A  74     -10.874  12.046  15.070  1.00  7.65           N  
ATOM    778  CA  VAL A  74     -11.404  13.263  15.675  1.00  9.74           C  
ATOM    779  C   VAL A  74     -11.104  14.456  14.767  1.00 10.61           C  
ATOM    780  O   VAL A  74     -11.946  15.306  14.463  1.00 11.43           O  
ATOM    781  CB  VAL A  74     -10.761  13.444  17.095  1.00 10.75           C  
ATOM    782  CG1 VAL A  74     -11.082  14.788  17.747  1.00  9.39           C  
ATOM    783  CG2 VAL A  74     -11.286  12.292  17.931  1.00  7.88           C  
ATOM    784  H   VAL A  74     -10.079  11.592  15.496  1.00  0.00           H  
ATOM    785  HA  VAL A  74     -12.485  13.157  15.776  1.00  0.00           H  
ATOM    786  HB  VAL A  74      -9.676  13.408  16.999  1.00  0.00           H  
ATOM    787 1HG1 VAL A  74     -10.604  14.842  18.726  1.00  0.00           H  
ATOM    788 2HG1 VAL A  74     -10.710  15.596  17.117  1.00  0.00           H  
ATOM    789 3HG1 VAL A  74     -12.161  14.886  17.866  1.00  0.00           H  
ATOM    790 1HG2 VAL A  74     -10.876  12.356  18.939  1.00  0.00           H  
ATOM    791 2HG2 VAL A  74     -12.375  12.343  17.980  1.00  0.00           H  
ATOM    792 3HG2 VAL A  74     -10.988  11.347  17.478  1.00  0.00           H  
ATOM    793  N   LEU A  75      -9.844  14.533  14.333  1.00 11.25           N  
ATOM    794  CA  LEU A  75      -9.379  15.589  13.438  1.00 11.59           C  
ATOM    795  C   LEU A  75     -10.138  15.575  12.123  1.00  9.57           C  
ATOM    796  O   LEU A  75     -10.418  16.613  11.546  1.00  9.33           O  
ATOM    797  CB  LEU A  75      -7.883  15.388  13.187  1.00 11.77           C  
ATOM    798  CG  LEU A  75      -6.843  15.989  14.089  1.00 15.59           C  
ATOM    799  CD1 LEU A  75      -7.157  15.836  15.562  1.00 13.94           C  
ATOM    800  CD2 LEU A  75      -5.547  15.378  13.624  1.00 15.67           C  
ATOM    801  H   LEU A  75      -9.191  13.828  14.642  1.00  0.00           H  
ATOM    802  HA  LEU A  75      -9.542  16.552  13.924  1.00  0.00           H  
ATOM    803 1HB  LEU A  75      -7.670  14.319  13.201  1.00  0.00           H  
ATOM    804 2HB  LEU A  75      -7.642  15.772  12.196  1.00  0.00           H  
ATOM    805  HG  LEU A  75      -6.846  17.073  13.975  1.00  0.00           H  
ATOM    806 1HD1 LEU A  75      -6.361  16.295  16.152  1.00  0.00           H  
ATOM    807 2HD1 LEU A  75      -8.102  16.329  15.786  1.00  0.00           H  
ATOM    808 3HD1 LEU A  75      -7.229  14.780  15.811  1.00  0.00           H  
ATOM    809 1HD2 LEU A  75      -4.726  15.764  14.229  1.00  0.00           H  
ATOM    810 2HD2 LEU A  75      -5.597  14.295  13.729  1.00  0.00           H  
ATOM    811 3HD2 LEU A  75      -5.379  15.636  12.578  1.00  0.00           H  
ATOM    812  N   LEU A  76     -10.424  14.367  11.657  1.00 10.06           N  
ATOM    813  CA  LEU A  76     -11.162  14.135  10.425  1.00 11.54           C  
ATOM    814  C   LEU A  76     -12.550  14.775  10.492  1.00 10.51           C  
ATOM    815  O   LEU A  76     -12.924  15.530   9.583  1.00  8.97           O  
ATOM    816  CB  LEU A  76     -11.351  12.645  10.190  1.00 11.29           C  
ATOM    817  CG  LEU A  76     -12.224  12.143   9.025  1.00 11.88           C  
ATOM    818  CD1 LEU A  76     -11.669  12.635   7.673  1.00  9.65           C  
ATOM    819  CD2 LEU A  76     -12.296  10.631   9.132  1.00 10.01           C  
ATOM    820  H   LEU A  76     -10.109  13.575  12.197  1.00  0.00           H  
ATOM    821  HA  LEU A  76     -10.587  14.547   9.596  1.00  0.00           H  
ATOM    822 1HB  LEU A  76     -10.374  12.191  10.027  1.00  0.00           H  
ATOM    823 2HB  LEU A  76     -11.789  12.204  11.084  1.00  0.00           H  
ATOM    824  HG  LEU A  76     -13.221  12.578   9.105  1.00  0.00           H  
ATOM    825 1HD1 LEU A  76     -12.301  12.269   6.865  1.00  0.00           H  
ATOM    826 2HD1 LEU A  76     -11.657  13.725   7.659  1.00  0.00           H  
ATOM    827 3HD1 LEU A  76     -10.654  12.259   7.538  1.00  0.00           H  
ATOM    828 1HD2 LEU A  76     -12.911  10.239   8.320  1.00  0.00           H  
ATOM    829 2HD2 LEU A  76     -11.292  10.215   9.060  1.00  0.00           H  
ATOM    830 3HD2 LEU A  76     -12.737  10.355  10.087  1.00  0.00           H  
ATOM    831  N   CYS A  77     -13.355  14.486  11.511  1.00  9.11           N  
ATOM    832  CA  CYS A  77     -14.658  15.145  11.578  1.00  9.38           C  
ATOM    833  C   CYS A  77     -14.563  16.638  11.888  1.00 11.22           C  
ATOM    834  O   CYS A  77     -15.466  17.403  11.502  1.00  8.98           O  
ATOM    835  CB  CYS A  77     -15.500  14.387  12.585  1.00 11.57           C  
ATOM    836  SG  CYS A  77     -15.994  12.793  11.844  1.00 14.36           S  
ATOM    837  H   CYS A  77     -13.098  13.830  12.235  1.00  0.00           H  
ATOM    838  HA  CYS A  77     -15.121  15.097  10.591  1.00  0.00           H  
ATOM    839 1HB  CYS A  77     -14.922  14.231  13.497  1.00  0.00           H  
ATOM    840 2HB  CYS A  77     -16.374  14.982  12.850  1.00  0.00           H  
ATOM    841  HG  CYS A  77     -16.667  12.341  12.899  1.00  0.00           H  
ATOM    842  N   GLY A  78     -13.449  17.092  12.499  1.00 10.31           N  
ATOM    843  CA  GLY A  78     -13.139  18.506  12.652  1.00 10.86           C  
ATOM    844  C   GLY A  78     -13.029  19.155  11.266  1.00 13.28           C  
ATOM    845  O   GLY A  78     -13.596  20.228  11.017  1.00 13.86           O  
ATOM    846  H   GLY A  78     -12.804  16.405  12.863  1.00  0.00           H  
ATOM    847 1HA  GLY A  78     -13.920  18.989  13.241  1.00  0.00           H  
ATOM    848 2HA  GLY A  78     -12.206  18.618  13.203  1.00  0.00           H  
ATOM    849  N   ALA A  79     -12.340  18.506  10.308  1.00 12.26           N  
ATOM    850  CA  ALA A  79     -12.243  18.973   8.937  1.00 12.53           C  
ATOM    851  C   ALA A  79     -13.627  18.986   8.324  1.00 14.11           C  
ATOM    852  O   ALA A  79     -14.000  19.928   7.620  1.00 15.51           O  
ATOM    853  CB  ALA A  79     -11.390  18.060   8.059  1.00  9.75           C  
ATOM    854  H   ALA A  79     -11.872  17.650  10.571  1.00  0.00           H  
ATOM    855  HA  ALA A  79     -11.772  19.957   8.949  1.00  0.00           H  
ATOM    856 1HB  ALA A  79     -11.355  18.460   7.046  1.00  0.00           H  
ATOM    857 2HB  ALA A  79     -10.380  18.004   8.464  1.00  0.00           H  
ATOM    858 3HB  ALA A  79     -11.829  17.062   8.039  1.00  0.00           H  
ATOM    859  N   VAL A  80     -14.429  17.972   8.569  1.00 13.75           N  
ATOM    860  CA  VAL A  80     -15.776  17.949   8.030  1.00 14.35           C  
ATOM    861  C   VAL A  80     -16.592  19.156   8.543  1.00 15.67           C  
ATOM    862  O   VAL A  80     -17.224  19.905   7.791  1.00 14.83           O  
ATOM    863  CB  VAL A  80     -16.438  16.586   8.429  1.00 12.81           C  
ATOM    864  CG1 VAL A  80     -17.926  16.596   8.084  1.00 12.48           C  
ATOM    865  CG2 VAL A  80     -15.735  15.430   7.688  1.00 10.62           C  
ATOM    866  H   VAL A  80     -14.113  17.200   9.137  1.00  0.00           H  
ATOM    867  HA  VAL A  80     -15.715  18.024   6.944  1.00  0.00           H  
ATOM    868  HB  VAL A  80     -16.339  16.446   9.506  1.00  0.00           H  
ATOM    869 1HG1 VAL A  80     -18.372  15.641   8.368  1.00  0.00           H  
ATOM    870 2HG1 VAL A  80     -18.420  17.402   8.624  1.00  0.00           H  
ATOM    871 3HG1 VAL A  80     -18.049  16.747   7.011  1.00  0.00           H  
ATOM    872 1HG2 VAL A  80     -16.196  14.484   7.968  1.00  0.00           H  
ATOM    873 2HG2 VAL A  80     -15.831  15.576   6.613  1.00  0.00           H  
ATOM    874 3HG2 VAL A  80     -14.679  15.412   7.960  1.00  0.00           H  
ATOM    875  N   LEU A  81     -16.567  19.388   9.846  1.00 15.20           N  
ATOM    876  CA  LEU A  81     -17.301  20.458  10.447  1.00 16.63           C  
ATOM    877  C   LEU A  81     -16.764  21.790   9.948  1.00 17.35           C  
ATOM    878  O   LEU A  81     -17.609  22.681   9.720  1.00 18.13           O  
ATOM    879  CB  LEU A  81     -17.204  20.326  11.994  1.00 15.64           C  
ATOM    880  CG  LEU A  81     -17.919  19.130  12.668  1.00 14.83           C  
ATOM    881  CD1 LEU A  81     -17.490  19.082  14.126  1.00 13.27           C  
ATOM    882  CD2 LEU A  81     -19.437  19.271  12.608  1.00 13.85           C  
ATOM    883  H   LEU A  81     -16.008  18.784  10.433  1.00  0.00           H  
ATOM    884  HA  LEU A  81     -18.342  20.378  10.141  1.00  0.00           H  
ATOM    885 1HB  LEU A  81     -16.154  20.255  12.271  1.00  0.00           H  
ATOM    886 2HB  LEU A  81     -17.618  21.227  12.446  1.00  0.00           H  
ATOM    887  HG  LEU A  81     -17.640  18.207  12.159  1.00  0.00           H  
ATOM    888 1HD1 LEU A  81     -17.980  18.246  14.622  1.00  0.00           H  
ATOM    889 2HD1 LEU A  81     -16.409  18.953  14.183  1.00  0.00           H  
ATOM    890 3HD1 LEU A  81     -17.771  20.012  14.618  1.00  0.00           H  
ATOM    891 1HD2 LEU A  81     -19.902  18.411  13.091  1.00  0.00           H  
ATOM    892 2HD2 LEU A  81     -19.738  20.184  13.123  1.00  0.00           H  
ATOM    893 3HD2 LEU A  81     -19.757  19.319  11.567  1.00  0.00           H  
ATOM    894  N   SER A  82     -15.458  21.987   9.717  1.00 15.02           N  
ATOM    895  CA  SER A  82     -15.067  23.276   9.203  1.00 17.79           C  
ATOM    896  C   SER A  82     -15.636  23.492   7.801  1.00 17.83           C  
ATOM    897  O   SER A  82     -16.046  24.602   7.446  1.00 21.37           O  
ATOM    898  CB  SER A  82     -13.560  23.410   9.192  1.00 18.64           C  
ATOM    899  OG  SER A  82     -12.934  22.571   8.249  1.00 28.14           O  
ATOM    900  H   SER A  82     -14.749  21.287   9.881  1.00  0.00           H  
ATOM    901  HA  SER A  82     -15.479  24.048   9.855  1.00  0.00           H  
ATOM    902 1HB  SER A  82     -13.288  24.441   8.972  1.00  0.00           H  
ATOM    903 2HB  SER A  82     -13.166  23.172  10.181  1.00  0.00           H  
ATOM    904  HG  SER A  82     -13.638  22.066   7.835  1.00  0.00           H  
ATOM    905  N   ARG A  83     -15.793  22.462   6.983  1.00 18.93           N  
ATOM    906  CA  ARG A  83     -16.402  22.607   5.662  1.00 18.64           C  
ATOM    907  C   ARG A  83     -17.878  22.943   5.797  1.00 19.00           C  
ATOM    908  O   ARG A  83     -18.388  23.764   5.018  1.00 19.70           O  
ATOM    909  CB  ARG A  83     -16.259  21.338   4.880  1.00 20.49           C  
ATOM    910  CG  ARG A  83     -14.795  21.178   4.511  1.00 25.45           C  
ATOM    911  CD  ARG A  83     -14.585  19.832   3.861  1.00 30.80           C  
ATOM    912  NE  ARG A  83     -15.215  19.793   2.556  1.00 36.00           N  
ATOM    913  CZ  ARG A  83     -16.077  18.846   2.196  1.00 39.37           C  
ATOM    914  NH1 ARG A  83     -16.437  17.844   3.022  1.00 40.52           N  
ATOM    915  NH2 ARG A  83     -16.579  18.934   0.966  1.00 39.42           N1+
ATOM    916  H   ARG A  83     -15.481  21.550   7.284  1.00  0.00           H  
ATOM    917  HA  ARG A  83     -15.886  23.406   5.130  1.00  0.00           H  
ATOM    918 1HB  ARG A  83     -16.608  20.499   5.481  1.00  0.00           H  
ATOM    919 2HB  ARG A  83     -16.888  21.385   3.991  1.00  0.00           H  
ATOM    920 1HG  ARG A  83     -14.508  21.968   3.816  1.00  0.00           H  
ATOM    921 2HG  ARG A  83     -14.183  21.248   5.411  1.00  0.00           H  
ATOM    922 1HD  ARG A  83     -13.518  19.647   3.744  1.00  0.00           H  
ATOM    923 2HD  ARG A  83     -15.021  19.053   4.486  1.00  0.00           H  
ATOM    924  HE  ARG A  83     -14.978  20.525   1.899  1.00  0.00           H  
ATOM    925 1HH1 ARG A  83     -16.048  17.793   3.953  1.00  0.00           H  
ATOM    926 2HH1 ARG A  83     -17.094  17.145   2.710  1.00  0.00           H  
ATOM    927 1HH2 ARG A  83     -16.300  19.694   0.360  1.00  0.00           H  
ATOM    928 2HH2 ARG A  83     -17.238  18.244   0.639  1.00  0.00           H  
ATOM    929  N   VAL A  84     -18.579  22.360   6.768  1.00 17.17           N  
ATOM    930  CA  VAL A  84     -20.002  22.639   6.995  1.00 18.49           C  
ATOM    931  C   VAL A  84     -20.128  24.108   7.420  1.00 20.39           C  
ATOM    932  O   VAL A  84     -20.923  24.849   6.835  1.00 22.01           O  
ATOM    933  CB  VAL A  84     -20.581  21.680   8.102  1.00 14.67           C  
ATOM    934  CG1 VAL A  84     -21.989  22.061   8.511  1.00 15.35           C  
ATOM    935  CG2 VAL A  84     -20.598  20.254   7.547  1.00 12.45           C  
ATOM    936  H   VAL A  84     -18.105  21.701   7.367  1.00  0.00           H  
ATOM    937  HA  VAL A  84     -20.541  22.462   6.062  1.00  0.00           H  
ATOM    938  HB  VAL A  84     -19.944  21.734   8.985  1.00  0.00           H  
ATOM    939 1HG1 VAL A  84     -22.345  21.370   9.277  1.00  0.00           H  
ATOM    940 2HG1 VAL A  84     -21.993  23.074   8.909  1.00  0.00           H  
ATOM    941 3HG1 VAL A  84     -22.647  22.008   7.644  1.00  0.00           H  
ATOM    942 1HG2 VAL A  84     -20.995  19.575   8.302  1.00  0.00           H  
ATOM    943 2HG2 VAL A  84     -21.226  20.216   6.657  1.00  0.00           H  
ATOM    944 3HG2 VAL A  84     -19.582  19.952   7.287  1.00  0.00           H  
ATOM    945  N   ASP A  85     -19.321  24.586   8.359  1.00 18.32           N  
ATOM    946  CA  ASP A  85     -19.340  25.975   8.758  1.00 19.24           C  
ATOM    947  C   ASP A  85     -19.035  26.917   7.612  1.00 20.43           C  
ATOM    948  O   ASP A  85     -19.610  28.007   7.526  1.00 20.82           O  
ATOM    949  CB  ASP A  85     -18.327  26.229   9.863  1.00 16.39           C  
ATOM    950  CG  ASP A  85     -18.697  25.693  11.244  1.00 17.58           C  
ATOM    951  OD1 ASP A  85     -19.831  25.288  11.495  1.00 15.71           O  
ATOM    952  OD2 ASP A  85     -17.822  25.705  12.099  1.00 16.82           O1-
ATOM    953  H   ASP A  85     -18.673  23.954   8.808  1.00  0.00           H  
ATOM    954  HA  ASP A  85     -20.335  26.212   9.137  1.00  0.00           H  
ATOM    955 1HB  ASP A  85     -17.371  25.779   9.590  1.00  0.00           H  
ATOM    956 2HB  ASP A  85     -18.166  27.302   9.968  1.00  0.00           H  
ATOM    957  N   ALA A  86     -18.144  26.502   6.720  1.00 19.87           N  
ATOM    958  CA  ALA A  86     -17.816  27.292   5.541  1.00 23.25           C  
ATOM    959  C   ALA A  86     -18.833  27.199   4.369  1.00 25.35           C  
ATOM    960  O   ALA A  86     -18.650  27.828   3.323  1.00 27.30           O  
ATOM    961  CB  ALA A  86     -16.433  26.859   5.063  1.00 20.24           C  
ATOM    962  H   ALA A  86     -17.682  25.616   6.861  1.00  0.00           H  
ATOM    963  HA  ALA A  86     -17.801  28.343   5.830  1.00  0.00           H  
ATOM    964 1HB  ALA A  86     -16.157  27.433   4.178  1.00  0.00           H  
ATOM    965 2HB  ALA A  86     -15.703  27.036   5.852  1.00  0.00           H  
ATOM    966 3HB  ALA A  86     -16.449  25.798   4.816  1.00  0.00           H  
ATOM    967  N   GLY A  87     -19.907  26.406   4.475  1.00 25.81           N  
ATOM    968  CA  GLY A  87     -20.899  26.280   3.437  1.00 26.59           C  
ATOM    969  C   GLY A  87     -20.487  25.324   2.322  1.00 29.16           C  
ATOM    970  O   GLY A  87     -21.149  25.320   1.278  1.00 31.56           O  
ATOM    971  H   GLY A  87     -20.016  25.876   5.327  1.00  0.00           H  
ATOM    972 1HA  GLY A  87     -21.835  25.928   3.870  1.00  0.00           H  
ATOM    973 2HA  GLY A  87     -21.097  27.259   3.001  1.00  0.00           H  
ATOM    974  N   GLN A  88     -19.426  24.512   2.473  1.00 28.00           N  
ATOM    975  CA  GLN A  88     -18.926  23.589   1.455  1.00 27.21           C  
ATOM    976  C   GLN A  88     -19.453  22.165   1.675  1.00 26.39           C  
ATOM    977  O   GLN A  88     -19.200  21.254   0.883  1.00 26.22           O  
ATOM    978  CB  GLN A  88     -17.404  23.499   1.481  1.00 30.68           C  
ATOM    979  CG  GLN A  88     -16.595  24.740   1.107  1.00 36.28           C  
ATOM    980  CD  GLN A  88     -15.083  24.561   1.317  1.00 38.56           C  
ATOM    981  NE2 GLN A  88     -14.506  24.643   2.509  1.00 41.34           N  
ATOM    982  OE1 GLN A  88     -14.325  24.330   0.390  1.00 41.70           O  
ATOM    983  H   GLN A  88     -18.954  24.562   3.366  1.00  0.00           H  
ATOM    984  HA  GLN A  88     -19.227  23.959   0.475  1.00  0.00           H  
ATOM    985 1HB  GLN A  88     -17.074  23.223   2.482  1.00  0.00           H  
ATOM    986 2HB  GLN A  88     -17.075  22.715   0.800  1.00  0.00           H  
ATOM    987 1HG  GLN A  88     -16.763  24.966   0.053  1.00  0.00           H  
ATOM    988 2HG  GLN A  88     -16.925  25.575   1.726  1.00  0.00           H  
ATOM    989 1HE2 GLN A  88     -13.517  24.519   2.595  1.00  0.00           H  
ATOM    990 2HE2 GLN A  88     -15.059  24.829   3.320  1.00  0.00           H  
ATOM    991  N   GLU A  89     -20.145  21.880   2.782  1.00 24.67           N  
ATOM    992  CA  GLU A  89     -20.566  20.527   3.088  1.00 22.06           C  
ATOM    993  C   GLU A  89     -21.805  20.664   3.937  1.00 20.36           C  
ATOM    994  O   GLU A  89     -22.075  21.764   4.404  1.00 20.51           O  
ATOM    995  CB  GLU A  89     -19.438  19.812   3.846  1.00 21.01           C  
ATOM    996  CG  GLU A  89     -19.712  18.374   4.270  1.00 23.46           C  
ATOM    997  CD  GLU A  89     -20.123  17.428   3.142  1.00 25.15           C  
ATOM    998  OE1 GLU A  89     -19.258  16.749   2.585  1.00 24.05           O  
ATOM    999  OE2 GLU A  89     -21.311  17.354   2.830  1.00 25.47           O1-
ATOM   1000  H   GLU A  89     -20.383  22.626   3.422  1.00  0.00           H  
ATOM   1001  HA  GLU A  89     -20.759  20.005   2.150  1.00  0.00           H  
ATOM   1002 1HB  GLU A  89     -18.541  19.793   3.229  1.00  0.00           H  
ATOM   1003 2HB  GLU A  89     -19.201  20.368   4.753  1.00  0.00           H  
ATOM   1004 1HG  GLU A  89     -18.813  17.966   4.733  1.00  0.00           H  
ATOM   1005 2HG  GLU A  89     -20.505  18.371   5.017  1.00  0.00           H  
ATOM   1006  N   GLN A  90     -22.600  19.617   4.112  1.00 19.90           N  
ATOM   1007  CA  GLN A  90     -23.755  19.622   4.995  1.00 23.69           C  
ATOM   1008  C   GLN A  90     -23.735  18.341   5.819  1.00 21.06           C  
ATOM   1009  O   GLN A  90     -23.637  17.223   5.316  1.00 17.30           O  
ATOM   1010  CB  GLN A  90     -25.086  19.725   4.181  1.00 27.07           C  
ATOM   1011  CG  GLN A  90     -25.260  21.134   3.536  1.00 36.00           C  
ATOM   1012  CD  GLN A  90     -25.985  22.249   4.344  1.00 42.32           C  
ATOM   1013  NE2 GLN A  90     -26.658  23.195   3.689  1.00 41.74           N  
ATOM   1014  OE1 GLN A  90     -25.943  22.317   5.588  1.00 45.52           O  
ATOM   1015  H   GLN A  90     -22.379  18.777   3.598  1.00  0.00           H  
ATOM   1016  HA  GLN A  90     -23.685  20.489   5.651  1.00  0.00           H  
ATOM   1017 1HB  GLN A  90     -25.095  18.967   3.398  1.00  0.00           H  
ATOM   1018 2HB  GLN A  90     -25.932  19.524   4.841  1.00  0.00           H  
ATOM   1019 1HG  GLN A  90     -24.274  21.544   3.314  1.00  0.00           H  
ATOM   1020 2HG  GLN A  90     -25.838  21.033   2.618  1.00  0.00           H  
ATOM   1021 1HE2 GLN A  90     -27.128  23.918   4.198  1.00  0.00           H  
ATOM   1022 2HE2 GLN A  90     -26.693  23.184   2.690  1.00  0.00           H  
ATOM   1023  N   LEU A  91     -23.843  18.524   7.116  1.00 19.60           N  
ATOM   1024  CA  LEU A  91     -23.780  17.425   8.048  1.00 20.41           C  
ATOM   1025  C   LEU A  91     -24.887  16.371   7.845  1.00 19.79           C  
ATOM   1026  O   LEU A  91     -24.720  15.175   8.152  1.00 16.77           O  
ATOM   1027  CB  LEU A  91     -23.783  18.106   9.426  1.00 22.07           C  
ATOM   1028  CG  LEU A  91     -23.028  17.525  10.631  1.00 23.60           C  
ATOM   1029  CD1 LEU A  91     -21.566  17.190  10.354  1.00 21.42           C  
ATOM   1030  CD2 LEU A  91     -23.110  18.580  11.707  1.00 24.33           C  
ATOM   1031  H   LEU A  91     -23.972  19.460   7.469  1.00  0.00           H  
ATOM   1032  HA  LEU A  91     -22.854  16.876   7.872  1.00  0.00           H  
ATOM   1033 1HB  LEU A  91     -23.380  19.112   9.318  1.00  0.00           H  
ATOM   1034 2HB  LEU A  91     -24.814  18.187   9.771  1.00  0.00           H  
ATOM   1035  HG  LEU A  91     -23.504  16.598  10.947  1.00  0.00           H  
ATOM   1036 1HD1 LEU A  91     -21.109  16.786  11.257  1.00  0.00           H  
ATOM   1037 2HD1 LEU A  91     -21.507  16.450   9.556  1.00  0.00           H  
ATOM   1038 3HD1 LEU A  91     -21.037  18.093  10.051  1.00  0.00           H  
ATOM   1039 1HD2 LEU A  91     -22.589  18.230  12.599  1.00  0.00           H  
ATOM   1040 2HD2 LEU A  91     -22.642  19.499  11.353  1.00  0.00           H  
ATOM   1041 3HD2 LEU A  91     -24.154  18.773  11.949  1.00  0.00           H  
ATOM   1042  N   GLY A  92     -26.021  16.810   7.284  1.00 18.86           N  
ATOM   1043  CA  GLY A  92     -27.117  15.930   7.014  1.00 17.76           C  
ATOM   1044  C   GLY A  92     -26.990  15.264   5.668  1.00 18.67           C  
ATOM   1045  O   GLY A  92     -27.855  14.459   5.357  1.00 20.13           O  
ATOM   1046  H   GLY A  92     -26.104  17.788   7.044  1.00  0.00           H  
ATOM   1047 1HA  GLY A  92     -27.170  15.166   7.789  1.00  0.00           H  
ATOM   1048 2HA  GLY A  92     -28.051  16.490   7.051  1.00  0.00           H  
ATOM   1049  N   ARG A  93     -25.983  15.492   4.838  1.00 19.77           N  
ATOM   1050  CA  ARG A  93     -25.919  14.883   3.511  1.00 20.74           C  
ATOM   1051  C   ARG A  93     -25.778  13.367   3.644  1.00 21.96           C  
ATOM   1052  O   ARG A  93     -25.058  12.875   4.519  1.00 20.32           O  
ATOM   1053  CB  ARG A  93     -24.734  15.457   2.743  1.00 21.96           C  
ATOM   1054  CG  ARG A  93     -24.680  14.916   1.336  1.00 21.87           C  
ATOM   1055  CD  ARG A  93     -23.681  15.691   0.526  1.00 24.29           C  
ATOM   1056  NE  ARG A  93     -22.314  15.448   0.935  1.00 24.20           N  
ATOM   1057  CZ  ARG A  93     -21.613  14.392   0.525  1.00 26.63           C  
ATOM   1058  NH1 ARG A  93     -22.125  13.469  -0.290  1.00 27.89           N  
ATOM   1059  NH2 ARG A  93     -20.353  14.281   0.908  1.00 25.73           N1+
ATOM   1060  H   ARG A  93     -25.239  16.107   5.135  1.00  0.00           H  
ATOM   1061  HA  ARG A  93     -26.840  15.120   2.977  1.00  0.00           H  
ATOM   1062 1HB  ARG A  93     -24.813  16.543   2.711  1.00  0.00           H  
ATOM   1063 2HB  ARG A  93     -23.808  15.209   3.262  1.00  0.00           H  
ATOM   1064 1HG  ARG A  93     -24.385  13.867   1.361  1.00  0.00           H  
ATOM   1065 2HG  ARG A  93     -25.664  15.008   0.873  1.00  0.00           H  
ATOM   1066 1HD  ARG A  93     -23.768  15.409  -0.523  1.00  0.00           H  
ATOM   1067 2HD  ARG A  93     -23.874  16.756   0.633  1.00  0.00           H  
ATOM   1068  HE  ARG A  93     -21.885  16.117   1.559  1.00  0.00           H  
ATOM   1069 1HH1 ARG A  93     -23.075  13.556  -0.621  1.00  0.00           H  
ATOM   1070 2HH1 ARG A  93     -21.561  12.682  -0.580  1.00  0.00           H  
ATOM   1071 1HH2 ARG A  93     -19.939  14.989   1.499  1.00  0.00           H  
ATOM   1072 2HH2 ARG A  93     -19.803  13.489   0.609  1.00  0.00           H  
ATOM   1073  N   ARG A  94     -26.518  12.623   2.821  1.00 22.09           N  
ATOM   1074  CA  ARG A  94     -26.484  11.173   2.862  1.00 21.27           C  
ATOM   1075  C   ARG A  94     -25.437  10.684   1.891  1.00 22.52           C  
ATOM   1076  O   ARG A  94     -25.341  11.113   0.722  1.00 24.42           O  
ATOM   1077  CB  ARG A  94     -27.844  10.634   2.484  1.00 22.48           C  
ATOM   1078  CG  ARG A  94     -27.972   9.118   2.615  1.00 25.20           C  
ATOM   1079  CD  ARG A  94     -29.430   8.713   2.428  1.00 26.44           C  
ATOM   1080  NE  ARG A  94     -30.197   9.220   3.553  1.00 30.29           N  
ATOM   1081  CZ  ARG A  94     -30.357   8.535   4.692  1.00 30.20           C  
ATOM   1082  NH1 ARG A  94     -29.834   7.313   4.863  1.00 30.69           N  
ATOM   1083  NH2 ARG A  94     -30.982   9.138   5.708  1.00 29.77           N1+
ATOM   1084  H   ARG A  94     -27.119  13.083   2.151  1.00  0.00           H  
ATOM   1085  HA  ARG A  94     -26.244  10.860   3.879  1.00  0.00           H  
ATOM   1086 1HB  ARG A  94     -28.604  11.093   3.114  1.00  0.00           H  
ATOM   1087 2HB  ARG A  94     -28.069  10.905   1.452  1.00  0.00           H  
ATOM   1088 1HG  ARG A  94     -27.362   8.633   1.853  1.00  0.00           H  
ATOM   1089 2HG  ARG A  94     -27.634   8.809   3.604  1.00  0.00           H  
ATOM   1090 1HD  ARG A  94     -29.810   9.138   1.499  1.00  0.00           H  
ATOM   1091 2HD  ARG A  94     -29.503   7.628   2.388  1.00  0.00           H  
ATOM   1092  HE  ARG A  94     -30.624  10.131   3.458  1.00  0.00           H  
ATOM   1093 1HH1 ARG A  94     -29.301   6.883   4.120  1.00  0.00           H  
ATOM   1094 2HH1 ARG A  94     -29.973   6.821   5.734  1.00  0.00           H  
ATOM   1095 1HH2 ARG A  94     -31.319  10.086   5.603  1.00  0.00           H  
ATOM   1096 2HH2 ARG A  94     -31.118   8.648   6.579  1.00  0.00           H  
ATOM   1097  N   ILE A  95     -24.615   9.781   2.405  1.00 20.91           N  
ATOM   1098  CA  ILE A  95     -23.591   9.140   1.623  1.00 19.11           C  
ATOM   1099  C   ILE A  95     -24.057   7.709   1.382  1.00 19.58           C  
ATOM   1100  O   ILE A  95     -24.492   6.970   2.269  1.00 17.14           O  
ATOM   1101  CB  ILE A  95     -22.270   9.250   2.416  1.00 18.42           C  
ATOM   1102  CG1 ILE A  95     -21.896  10.733   2.451  1.00 20.85           C  
ATOM   1103  CG2 ILE A  95     -21.150   8.375   1.794  1.00 17.32           C  
ATOM   1104  CD1 ILE A  95     -20.678  11.126   3.311  1.00 24.26           C  
ATOM   1105  H   ILE A  95     -24.714   9.537   3.380  1.00  0.00           H  
ATOM   1106  HA  ILE A  95     -23.503   9.665   0.672  1.00  0.00           H  
ATOM   1107  HB  ILE A  95     -22.433   8.918   3.441  1.00  0.00           H  
ATOM   1108 1HG1 ILE A  95     -21.686  11.078   1.439  1.00  0.00           H  
ATOM   1109 2HG1 ILE A  95     -22.739  11.313   2.826  1.00  0.00           H  
ATOM   1110 1HG2 ILE A  95     -20.237   8.481   2.381  1.00  0.00           H  
ATOM   1111 2HG2 ILE A  95     -21.461   7.331   1.795  1.00  0.00           H  
ATOM   1112 3HG2 ILE A  95     -20.960   8.698   0.771  1.00  0.00           H  
ATOM   1113 1HD1 ILE A  95     -20.522  12.204   3.251  1.00  0.00           H  
ATOM   1114 2HD1 ILE A  95     -20.860  10.844   4.349  1.00  0.00           H  
ATOM   1115 3HD1 ILE A  95     -19.792  10.610   2.945  1.00  0.00           H  
ATOM   1116  N   HIS A  96     -24.032   7.309   0.135  1.00 18.35           N  
ATOM   1117  CA  HIS A  96     -24.413   5.940  -0.153  1.00 21.50           C  
ATOM   1118  C   HIS A  96     -23.076   5.223  -0.301  1.00 22.35           C  
ATOM   1119  O   HIS A  96     -22.071   5.849  -0.647  1.00 25.89           O  
ATOM   1120  CB  HIS A  96     -25.216   5.891  -1.442  1.00 24.40           C  
ATOM   1121  CG  HIS A  96     -26.550   6.596  -1.296  1.00 26.15           C  
ATOM   1122  CD2 HIS A  96     -26.803   7.882  -1.722  1.00 27.37           C  
ATOM   1123  ND1 HIS A  96     -27.657   6.128  -0.715  1.00 29.51           N  
ATOM   1124  CE1 HIS A  96     -28.575   7.071  -0.767  1.00 27.05           C  
ATOM   1125  NE2 HIS A  96     -28.044   8.114  -1.373  1.00 28.93           N  
ATOM   1126  H   HIS A  96     -23.760   7.914  -0.627  1.00  0.00           H  
ATOM   1127  HA  HIS A  96     -25.033   5.558   0.656  1.00  0.00           H  
ATOM   1128 1HB  HIS A  96     -24.646   6.362  -2.244  1.00  0.00           H  
ATOM   1129 2HB  HIS A  96     -25.386   4.854  -1.726  1.00  0.00           H  
ATOM   1130  HD2 HIS A  96     -26.135   8.572  -2.238  1.00  0.00           H  
ATOM   1131  HE1 HIS A  96     -29.589   6.995  -0.374  1.00  0.00           H  
ATOM   1132  HE2 HIS A  96     -28.511   8.991  -1.557  1.00  0.00           H  
ATOM   1133  N   TYR A  97     -22.970   3.951  -0.020  1.00 19.07           N  
ATOM   1134  CA  TYR A  97     -21.747   3.213  -0.167  1.00 16.04           C  
ATOM   1135  C   TYR A  97     -22.207   1.782  -0.312  1.00 15.86           C  
ATOM   1136  O   TYR A  97     -23.385   1.505  -0.123  1.00 17.29           O  
ATOM   1137  CB  TYR A  97     -20.861   3.441   1.092  1.00 13.08           C  
ATOM   1138  CG  TYR A  97     -21.511   3.194   2.456  1.00 11.41           C  
ATOM   1139  CD1 TYR A  97     -22.241   4.186   3.105  1.00  9.89           C  
ATOM   1140  CD2 TYR A  97     -21.372   1.946   3.013  1.00 13.02           C  
ATOM   1141  CE1 TYR A  97     -22.834   3.930   4.310  1.00 11.73           C  
ATOM   1142  CE2 TYR A  97     -21.980   1.669   4.212  1.00 13.52           C  
ATOM   1143  CZ  TYR A  97     -22.698   2.665   4.847  1.00 13.69           C  
ATOM   1144  OH  TYR A  97     -23.270   2.357   6.068  1.00 15.54           O  
ATOM   1145  H   TYR A  97     -23.794   3.473   0.317  1.00  0.00           H  
ATOM   1146  HA  TYR A  97     -21.223   3.585  -1.049  1.00  0.00           H  
ATOM   1147 1HB  TYR A  97     -19.986   2.791   1.046  1.00  0.00           H  
ATOM   1148 2HB  TYR A  97     -20.502   4.471   1.103  1.00  0.00           H  
ATOM   1149  HD1 TYR A  97     -22.345   5.171   2.650  1.00  0.00           H  
ATOM   1150  HD2 TYR A  97     -20.783   1.183   2.503  1.00  0.00           H  
ATOM   1151  HE1 TYR A  97     -23.406   4.712   4.813  1.00  0.00           H  
ATOM   1152  HE2 TYR A  97     -21.892   0.675   4.651  1.00  0.00           H  
ATOM   1153  HH  TYR A  97     -23.087   1.439   6.285  1.00  0.00           H  
ATOM   1154  N   SER A  98     -21.397   0.795  -0.567  1.00 16.44           N  
ATOM   1155  CA  SER A  98     -21.917  -0.527  -0.801  1.00 19.75           C  
ATOM   1156  C   SER A  98     -20.960  -1.463  -0.111  1.00 21.53           C  
ATOM   1157  O   SER A  98     -19.935  -1.021   0.420  1.00 20.96           O  
ATOM   1158  CB  SER A  98     -21.968  -0.793  -2.323  1.00 20.35           C  
ATOM   1159  OG  SER A  98     -20.666  -0.847  -2.838  1.00 16.91           O  
ATOM   1160  H   SER A  98     -20.399   0.946  -0.605  1.00  0.00           H  
ATOM   1161  HA  SER A  98     -22.927  -0.579  -0.393  1.00  0.00           H  
ATOM   1162 1HB  SER A  98     -22.489  -1.730  -2.511  1.00  0.00           H  
ATOM   1163 2HB  SER A  98     -22.534  -0.001  -2.812  1.00  0.00           H  
ATOM   1164  HG  SER A  98     -20.081  -0.662  -2.099  1.00  0.00           H  
ATOM   1165  N   GLN A  99     -21.254  -2.767  -0.164  1.00 23.64           N  
ATOM   1166  CA  GLN A  99     -20.491  -3.788   0.541  1.00 24.82           C  
ATOM   1167  C   GLN A  99     -19.040  -3.779   0.111  1.00 22.70           C  
ATOM   1168  O   GLN A  99     -18.149  -4.025   0.902  1.00 22.35           O  
ATOM   1169  CB  GLN A  99     -21.094  -5.128   0.248  1.00 30.57           C  
ATOM   1170  CG  GLN A  99     -20.739  -6.215   1.238  1.00 38.50           C  
ATOM   1171  CD  GLN A  99     -21.586  -7.440   0.928  1.00 44.16           C  
ATOM   1172  NE2 GLN A  99     -20.955  -8.510   0.468  1.00 46.45           N  
ATOM   1173  OE1 GLN A  99     -22.816  -7.429   1.048  1.00 45.79           O  
ATOM   1174  H   GLN A  99     -22.046  -3.044  -0.725  1.00  0.00           H  
ATOM   1175  HA  GLN A  99     -20.553  -3.587   1.611  1.00  0.00           H  
ATOM   1176 1HB  GLN A  99     -22.181  -5.041   0.228  1.00  0.00           H  
ATOM   1177 2HB  GLN A  99     -20.774  -5.463  -0.739  1.00  0.00           H  
ATOM   1178 1HG  GLN A  99     -19.680  -6.452   1.138  1.00  0.00           H  
ATOM   1179 2HG  GLN A  99     -20.949  -5.857   2.247  1.00  0.00           H  
ATOM   1180 1HE2 GLN A  99     -21.469  -9.339   0.250  1.00  0.00           H  
ATOM   1181 2HE2 GLN A  99     -19.963  -8.488   0.339  1.00  0.00           H  
ATOM   1182  N   ASN A 100     -18.757  -3.419  -1.131  1.00 21.23           N  
ATOM   1183  CA  ASN A 100     -17.401  -3.380  -1.650  1.00 22.94           C  
ATOM   1184  C   ASN A 100     -16.542  -2.333  -0.935  1.00 21.67           C  
ATOM   1185  O   ASN A 100     -15.320  -2.308  -1.090  1.00 21.94           O  
ATOM   1186  CB  ASN A 100     -17.409  -3.044  -3.143  1.00 24.67           C  
ATOM   1187  CG  ASN A 100     -17.968  -4.147  -4.024  1.00 30.67           C  
ATOM   1188  ND2 ASN A 100     -17.500  -5.379  -3.870  1.00 31.58           N  
ATOM   1189  OD1 ASN A 100     -18.852  -3.931  -4.865  1.00 32.42           O  
ATOM   1190  H   ASN A 100     -19.523  -3.161  -1.737  1.00  0.00           H  
ATOM   1191  HA  ASN A 100     -16.950  -4.365  -1.516  1.00  0.00           H  
ATOM   1192 1HB  ASN A 100     -18.004  -2.145  -3.311  1.00  0.00           H  
ATOM   1193 2HB  ASN A 100     -16.393  -2.829  -3.474  1.00  0.00           H  
ATOM   1194 1HD2 ASN A 100     -17.851  -6.123  -4.438  1.00  0.00           H  
ATOM   1195 2HD2 ASN A 100     -16.794  -5.563  -3.186  1.00  0.00           H  
ATOM   1196  N   ASP A 101     -17.147  -1.419  -0.188  1.00 19.06           N  
ATOM   1197  CA  ASP A 101     -16.408  -0.385   0.512  1.00 18.30           C  
ATOM   1198  C   ASP A 101     -15.946  -0.764   1.891  1.00 18.03           C  
ATOM   1199  O   ASP A 101     -15.077  -0.080   2.426  1.00 16.82           O  
ATOM   1200  CB  ASP A 101     -17.233   0.869   0.691  1.00 18.85           C  
ATOM   1201  CG  ASP A 101     -17.518   1.533  -0.635  1.00 22.11           C  
ATOM   1202  OD1 ASP A 101     -16.566   2.027  -1.262  1.00 20.49           O  
ATOM   1203  OD2 ASP A 101     -18.691   1.512  -1.025  1.00 19.55           O1-
ATOM   1204  H   ASP A 101     -18.152  -1.445  -0.106  1.00  0.00           H  
ATOM   1205  HA  ASP A 101     -15.526  -0.129  -0.079  1.00  0.00           H  
ATOM   1206 1HB  ASP A 101     -18.175   0.618   1.180  1.00  0.00           H  
ATOM   1207 2HB  ASP A 101     -16.703   1.566   1.339  1.00  0.00           H  
ATOM   1208  N   LEU A 102     -16.550  -1.793   2.484  1.00 15.73           N  
ATOM   1209  CA  LEU A 102     -16.326  -2.140   3.863  1.00 16.09           C  
ATOM   1210  C   LEU A 102     -14.924  -2.637   4.099  1.00 18.36           C  
ATOM   1211  O   LEU A 102     -14.357  -3.393   3.295  1.00 18.60           O  
ATOM   1212  CB  LEU A 102     -17.380  -3.176   4.225  1.00 15.72           C  
ATOM   1213  CG  LEU A 102     -18.767  -2.822   4.857  1.00 20.69           C  
ATOM   1214  CD1 LEU A 102     -19.424  -1.592   4.275  1.00 17.64           C  
ATOM   1215  CD2 LEU A 102     -19.684  -3.998   4.638  1.00 17.76           C  
ATOM   1216  H   LEU A 102     -17.190  -2.348   1.935  1.00  0.00           H  
ATOM   1217  HA  LEU A 102     -16.448  -1.242   4.469  1.00  0.00           H  
ATOM   1218 1HB  LEU A 102     -17.648  -3.728   3.326  1.00  0.00           H  
ATOM   1219 2HB  LEU A 102     -16.949  -3.875   4.941  1.00  0.00           H  
ATOM   1220  HG  LEU A 102     -18.641  -2.631   5.923  1.00  0.00           H  
ATOM   1221 1HD1 LEU A 102     -20.379  -1.422   4.772  1.00  0.00           H  
ATOM   1222 2HD1 LEU A 102     -18.778  -0.728   4.426  1.00  0.00           H  
ATOM   1223 3HD1 LEU A 102     -19.591  -1.739   3.209  1.00  0.00           H  
ATOM   1224 1HD2 LEU A 102     -20.662  -3.782   5.070  1.00  0.00           H  
ATOM   1225 2HD2 LEU A 102     -19.793  -4.181   3.569  1.00  0.00           H  
ATOM   1226 3HD2 LEU A 102     -19.265  -4.881   5.117  1.00  0.00           H  
ATOM   1227  N   VAL A 103     -14.279  -2.150   5.155  1.00 16.98           N  
ATOM   1228  CA  VAL A 103     -12.976  -2.696   5.511  1.00 17.19           C  
ATOM   1229  C   VAL A 103     -13.088  -3.356   6.890  1.00 18.14           C  
ATOM   1230  O   VAL A 103     -14.155  -3.323   7.513  1.00 17.83           O  
ATOM   1231  CB  VAL A 103     -11.889  -1.581   5.512  1.00 17.63           C  
ATOM   1232  CG1 VAL A 103     -11.837  -0.934   4.116  1.00 15.10           C  
ATOM   1233  CG2 VAL A 103     -12.184  -0.544   6.588  1.00 13.70           C  
ATOM   1234  H   VAL A 103     -14.674  -1.410   5.718  1.00  0.00           H  
ATOM   1235  HA  VAL A 103     -12.701  -3.447   4.770  1.00  0.00           H  
ATOM   1236  HB  VAL A 103     -10.917  -2.035   5.709  1.00  0.00           H  
ATOM   1237 1HG1 VAL A 103     -11.077  -0.152   4.105  1.00  0.00           H  
ATOM   1238 2HG1 VAL A 103     -11.588  -1.691   3.373  1.00  0.00           H  
ATOM   1239 3HG1 VAL A 103     -12.808  -0.499   3.882  1.00  0.00           H  
ATOM   1240 1HG2 VAL A 103     -11.413   0.225   6.574  1.00  0.00           H  
ATOM   1241 2HG2 VAL A 103     -13.157  -0.090   6.396  1.00  0.00           H  
ATOM   1242 3HG2 VAL A 103     -12.197  -1.028   7.566  1.00  0.00           H  
ATOM   1243  N   GLU A 104     -12.038  -4.008   7.396  1.00 17.27           N  
ATOM   1244  CA  GLU A 104     -12.054  -4.651   8.710  1.00 21.09           C  
ATOM   1245  C   GLU A 104     -12.440  -3.683   9.819  1.00 18.69           C  
ATOM   1246  O   GLU A 104     -12.048  -2.527   9.777  1.00 20.37           O  
ATOM   1247  CB  GLU A 104     -10.674  -5.255   9.019  1.00 24.28           C  
ATOM   1248  CG  GLU A 104      -9.503  -4.263   9.056  1.00 33.83           C  
ATOM   1249  CD  GLU A 104      -8.119  -4.908   9.189  1.00 39.91           C  
ATOM   1250  OE1 GLU A 104      -7.671  -5.584   8.254  1.00 42.50           O  
ATOM   1251  OE2 GLU A 104      -7.474  -4.716  10.225  1.00 43.84           O1-
ATOM   1252  H   GLU A 104     -11.198  -4.055   6.835  1.00  0.00           H  
ATOM   1253  HA  GLU A 104     -12.795  -5.451   8.696  1.00  0.00           H  
ATOM   1254 1HB  GLU A 104     -10.703  -5.753   9.989  1.00  0.00           H  
ATOM   1255 2HB  GLU A 104     -10.431  -6.009   8.270  1.00  0.00           H  
ATOM   1256 1HG  GLU A 104      -9.511  -3.674   8.140  1.00  0.00           H  
ATOM   1257 2HG  GLU A 104      -9.644  -3.582   9.894  1.00  0.00           H  
ATOM   1258  N   TYR A 105     -13.213  -4.157  10.781  1.00 17.97           N  
ATOM   1259  CA  TYR A 105     -13.698  -3.430  11.941  1.00 18.47           C  
ATOM   1260  C   TYR A 105     -14.459  -2.168  11.532  1.00 19.58           C  
ATOM   1261  O   TYR A 105     -14.091  -1.011  11.737  1.00 18.88           O  
ATOM   1262  CB  TYR A 105     -12.534  -3.050  12.908  1.00 21.54           C  
ATOM   1263  CG  TYR A 105     -13.144  -2.488  14.183  1.00 26.90           C  
ATOM   1264  CD1 TYR A 105     -13.737  -3.343  15.094  1.00 28.51           C  
ATOM   1265  CD2 TYR A 105     -13.191  -1.122  14.386  1.00 27.82           C  
ATOM   1266  CE1 TYR A 105     -14.393  -2.835  16.194  1.00 28.51           C  
ATOM   1267  CE2 TYR A 105     -13.844  -0.612  15.480  1.00 28.56           C  
ATOM   1268  CZ  TYR A 105     -14.446  -1.474  16.370  1.00 30.59           C  
ATOM   1269  OH  TYR A 105     -15.134  -0.960  17.453  1.00 32.16           O  
ATOM   1270  H   TYR A 105     -13.474  -5.125  10.664  1.00  0.00           H  
ATOM   1271  HA  TYR A 105     -14.395  -4.068  12.485  1.00  0.00           H  
ATOM   1272 1HB  TYR A 105     -11.930  -3.935  13.116  1.00  0.00           H  
ATOM   1273 2HB  TYR A 105     -11.886  -2.319  12.426  1.00  0.00           H  
ATOM   1274  HD1 TYR A 105     -13.684  -4.422  14.943  1.00  0.00           H  
ATOM   1275  HD2 TYR A 105     -12.711  -0.449  13.675  1.00  0.00           H  
ATOM   1276  HE1 TYR A 105     -14.858  -3.512  16.910  1.00  0.00           H  
ATOM   1277  HE2 TYR A 105     -13.885   0.465  15.637  1.00  0.00           H  
ATOM   1278  HH  TYR A 105     -15.107   0.000  17.420  1.00  0.00           H  
ATOM   1279  N   SER A 106     -15.615  -2.455  10.945  1.00 18.38           N  
ATOM   1280  CA  SER A 106     -16.567  -1.443  10.570  1.00 20.00           C  
ATOM   1281  C   SER A 106     -17.953  -1.859  11.069  1.00 21.78           C  
ATOM   1282  O   SER A 106     -18.899  -1.940  10.270  1.00 21.74           O  
ATOM   1283  CB  SER A 106     -16.520  -1.274   9.033  1.00 19.30           C  
ATOM   1284  OG  SER A 106     -15.218  -0.784   8.707  1.00 22.15           O  
ATOM   1285  H   SER A 106     -15.829  -3.424  10.758  1.00  0.00           H  
ATOM   1286  HA  SER A 106     -16.283  -0.505  11.052  1.00  0.00           H  
ATOM   1287 1HB  SER A 106     -16.720  -2.232   8.556  1.00  0.00           H  
ATOM   1288 2HB  SER A 106     -17.300  -0.582   8.719  1.00  0.00           H  
ATOM   1289  HG  SER A 106     -14.741  -0.729   9.538  1.00  0.00           H  
ATOM   1290  N   PRO A 107     -18.159  -2.073  12.390  1.00 22.01           N  
ATOM   1291  CA  PRO A 107     -19.373  -2.682  12.926  1.00 21.23           C  
ATOM   1292  C   PRO A 107     -20.656  -1.886  12.697  1.00 21.03           C  
ATOM   1293  O   PRO A 107     -21.771  -2.389  12.804  1.00 22.11           O  
ATOM   1294  CB  PRO A 107     -19.064  -2.885  14.401  1.00 21.71           C  
ATOM   1295  CG  PRO A 107     -17.929  -1.927  14.671  1.00 24.49           C  
ATOM   1296  CD  PRO A 107     -17.123  -2.046  13.391  1.00 22.37           C  
ATOM   1297  HA  PRO A 107     -19.543  -3.648  12.430  1.00  0.00           H  
ATOM   1298 1HB  PRO A 107     -19.957  -2.673  15.006  1.00  0.00           H  
ATOM   1299 2HB  PRO A 107     -18.792  -3.935  14.586  1.00  0.00           H  
ATOM   1300 1HG  PRO A 107     -18.322  -0.918  14.861  1.00  0.00           H  
ATOM   1301 2HG  PRO A 107     -17.383  -2.232  15.575  1.00  0.00           H  
ATOM   1302 1HD  PRO A 107     -16.475  -1.165  13.282  1.00  0.00           H  
ATOM   1303 2HD  PRO A 107     -16.523  -2.968  13.419  1.00  0.00           H  
ATOM   1304  N   VAL A 108     -20.525  -0.605  12.399  1.00 19.82           N  
ATOM   1305  CA  VAL A 108     -21.682   0.247  12.202  1.00 18.51           C  
ATOM   1306  C   VAL A 108     -22.013   0.383  10.726  1.00 19.60           C  
ATOM   1307  O   VAL A 108     -23.197   0.168  10.411  1.00 19.90           O  
ATOM   1308  CB  VAL A 108     -21.459   1.678  12.783  1.00 18.27           C  
ATOM   1309  CG1 VAL A 108     -22.667   2.482  12.411  1.00 16.57           C  
ATOM   1310  CG2 VAL A 108     -21.245   1.681  14.307  1.00 15.58           C  
ATOM   1311  H   VAL A 108     -19.601  -0.207  12.305  1.00  0.00           H  
ATOM   1312  HA  VAL A 108     -22.530  -0.198  12.723  1.00  0.00           H  
ATOM   1313  HB  VAL A 108     -20.575   2.115  12.318  1.00  0.00           H  
ATOM   1314 1HG1 VAL A 108     -22.560   3.497  12.794  1.00  0.00           H  
ATOM   1315 2HG1 VAL A 108     -22.761   2.512  11.325  1.00  0.00           H  
ATOM   1316 3HG1 VAL A 108     -23.556   2.022  12.841  1.00  0.00           H  
ATOM   1317 1HG2 VAL A 108     -21.094   2.703  14.652  1.00  0.00           H  
ATOM   1318 2HG2 VAL A 108     -22.120   1.257  14.799  1.00  0.00           H  
ATOM   1319 3HG2 VAL A 108     -20.367   1.083  14.553  1.00  0.00           H  
ATOM   1320  N   THR A 109     -21.069   0.711   9.809  1.00 17.77           N  
ATOM   1321  CA  THR A 109     -21.457   0.947   8.427  1.00 16.85           C  
ATOM   1322  C   THR A 109     -22.033  -0.284   7.727  1.00 19.68           C  
ATOM   1323  O   THR A 109     -22.946  -0.184   6.872  1.00 17.44           O  
ATOM   1324  CB  THR A 109     -20.245   1.524   7.657  1.00 14.80           C  
ATOM   1325  CG2 THR A 109     -19.887   2.917   8.213  1.00 14.36           C  
ATOM   1326  OG1 THR A 109     -19.134   0.657   7.780  1.00 13.05           O  
ATOM   1327  H   THR A 109     -20.096   0.796  10.069  1.00  0.00           H  
ATOM   1328  HA  THR A 109     -22.271   1.672   8.414  1.00  0.00           H  
ATOM   1329  HB  THR A 109     -20.491   1.605   6.599  1.00  0.00           H  
ATOM   1330  HG1 THR A 109     -19.371  -0.091   8.333  1.00  0.00           H  
ATOM   1331 1HG2 THR A 109     -19.034   3.319   7.667  1.00  0.00           H  
ATOM   1332 2HG2 THR A 109     -20.739   3.586   8.096  1.00  0.00           H  
ATOM   1333 3HG2 THR A 109     -19.635   2.834   9.269  1.00  0.00           H  
ATOM   1334  N   GLU A 110     -21.576  -1.469   8.154  1.00 19.76           N  
ATOM   1335  CA  GLU A 110     -22.059  -2.710   7.539  1.00 24.72           C  
ATOM   1336  C   GLU A 110     -23.556  -2.893   7.771  1.00 25.47           C  
ATOM   1337  O   GLU A 110     -24.227  -3.589   6.997  1.00 28.24           O  
ATOM   1338  CB  GLU A 110     -21.312  -3.927   8.110  1.00 26.81           C  
ATOM   1339  CG  GLU A 110     -21.690  -4.197   9.571  1.00 30.94           C  
ATOM   1340  CD  GLU A 110     -20.929  -5.269  10.329  1.00 35.69           C  
ATOM   1341  OE1 GLU A 110     -19.898  -5.738   9.835  1.00 35.52           O  
ATOM   1342  OE2 GLU A 110     -21.387  -5.604  11.437  1.00 37.94           O1-
ATOM   1343  H   GLU A 110     -20.899  -1.522   8.901  1.00  0.00           H  
ATOM   1344  HA  GLU A 110     -21.870  -2.660   6.465  1.00  0.00           H  
ATOM   1345 1HB  GLU A 110     -21.544  -4.809   7.513  1.00  0.00           H  
ATOM   1346 2HB  GLU A 110     -20.238  -3.761   8.044  1.00  0.00           H  
ATOM   1347 1HG  GLU A 110     -21.561  -3.278  10.144  1.00  0.00           H  
ATOM   1348 2HG  GLU A 110     -22.741  -4.477   9.617  1.00  0.00           H  
ATOM   1349  N   LYS A 111     -24.100  -2.190   8.773  1.00 23.76           N  
ATOM   1350  CA  LYS A 111     -25.506  -2.283   9.123  1.00 25.29           C  
ATOM   1351  C   LYS A 111     -26.421  -1.340   8.350  1.00 24.95           C  
ATOM   1352  O   LYS A 111     -27.648  -1.349   8.544  1.00 24.01           O  
ATOM   1353  CB  LYS A 111     -25.676  -1.984  10.583  1.00 28.62           C  
ATOM   1354  CG  LYS A 111     -25.053  -2.961  11.584  1.00 34.38           C  
ATOM   1355  CD  LYS A 111     -25.301  -2.344  12.986  1.00 39.46           C  
ATOM   1356  CE  LYS A 111     -26.796  -2.139  13.337  1.00 41.75           C  
ATOM   1357  NZ  LYS A 111     -26.954  -1.442  14.601  1.00 43.47           N1+
ATOM   1358  H   LYS A 111     -23.503  -1.571   9.303  1.00  0.00           H  
ATOM   1359  HA  LYS A 111     -25.844  -3.301   8.924  1.00  0.00           H  
ATOM   1360 1HB  LYS A 111     -25.248  -1.006  10.806  1.00  0.00           H  
ATOM   1361 2HB  LYS A 111     -26.738  -1.939  10.825  1.00  0.00           H  
ATOM   1362 1HG  LYS A 111     -25.526  -3.937  11.483  1.00  0.00           H  
ATOM   1363 2HG  LYS A 111     -23.989  -3.068  11.372  1.00  0.00           H  
ATOM   1364 1HD  LYS A 111     -24.870  -2.993  13.751  1.00  0.00           H  
ATOM   1365 2HD  LYS A 111     -24.815  -1.370  13.046  1.00  0.00           H  
ATOM   1366 1HE  LYS A 111     -27.279  -1.563  12.549  1.00  0.00           H  
ATOM   1367 2HE  LYS A 111     -27.291  -3.109  13.403  1.00  0.00           H  
ATOM   1368 1HZ  LYS A 111     -27.937  -1.324  14.802  1.00  0.00           H  
ATOM   1369 2HZ  LYS A 111     -26.521  -1.980  15.340  1.00  0.00           H  
ATOM   1370 3HZ  LYS A 111     -26.512  -0.535  14.544  1.00  0.00           H  
ATOM   1371  N   HIS A 112     -25.874  -0.439   7.522  1.00 23.68           N  
ATOM   1372  CA  HIS A 112     -26.708   0.532   6.833  1.00 22.81           C  
ATOM   1373  C   HIS A 112     -26.463   0.529   5.349  1.00 21.72           C  
ATOM   1374  O   HIS A 112     -26.694   1.524   4.655  1.00 22.39           O  
ATOM   1375  CB  HIS A 112     -26.460   1.934   7.373  1.00 23.34           C  
ATOM   1376  CG  HIS A 112     -26.856   2.050   8.830  1.00 24.84           C  
ATOM   1377  CD2 HIS A 112     -28.119   2.303   9.297  1.00 25.34           C  
ATOM   1378  ND1 HIS A 112     -26.080   1.817   9.886  1.00 26.42           N  
ATOM   1379  CE1 HIS A 112     -26.816   1.895  10.966  1.00 24.56           C  
ATOM   1380  NE2 HIS A 112     -28.036   2.182  10.604  1.00 25.54           N  
ATOM   1381  H   HIS A 112     -24.875  -0.426   7.368  1.00  0.00           H  
ATOM   1382  HA  HIS A 112     -27.759   0.289   6.995  1.00  0.00           H  
ATOM   1383 1HB  HIS A 112     -25.405   2.184   7.264  1.00  0.00           H  
ATOM   1384 2HB  HIS A 112     -27.029   2.656   6.786  1.00  0.00           H  
ATOM   1385  HD2 HIS A 112     -29.016   2.539   8.725  1.00  0.00           H  
ATOM   1386  HE1 HIS A 112     -26.465   1.746  11.987  1.00  0.00           H  
ATOM   1387  HE2 HIS A 112     -28.824   2.301  11.225  1.00  0.00           H  
ATOM   1388  N   LEU A 113     -26.052  -0.624   4.838  1.00 21.22           N  
ATOM   1389  CA  LEU A 113     -25.769  -0.741   3.421  1.00 23.07           C  
ATOM   1390  C   LEU A 113     -26.976  -0.396   2.559  1.00 23.45           C  
ATOM   1391  O   LEU A 113     -26.822   0.292   1.539  1.00 22.71           O  
ATOM   1392  CB  LEU A 113     -25.300  -2.166   3.070  1.00 21.89           C  
ATOM   1393  CG  LEU A 113     -23.907  -2.570   3.570  1.00 23.39           C  
ATOM   1394  CD1 LEU A 113     -23.623  -4.044   3.317  1.00 24.93           C  
ATOM   1395  CD2 LEU A 113     -22.875  -1.768   2.811  1.00 23.40           C  
ATOM   1396  H   LEU A 113     -25.931  -1.433   5.431  1.00  0.00           H  
ATOM   1397  HA  LEU A 113     -24.970  -0.043   3.168  1.00  0.00           H  
ATOM   1398 1HB  LEU A 113     -26.012  -2.878   3.485  1.00  0.00           H  
ATOM   1399 2HB  LEU A 113     -25.299  -2.275   1.986  1.00  0.00           H  
ATOM   1400  HG  LEU A 113     -23.828  -2.361   4.638  1.00  0.00           H  
ATOM   1401 1HD1 LEU A 113     -22.628  -4.293   3.684  1.00  0.00           H  
ATOM   1402 2HD1 LEU A 113     -24.365  -4.652   3.837  1.00  0.00           H  
ATOM   1403 3HD1 LEU A 113     -23.675  -4.245   2.247  1.00  0.00           H  
ATOM   1404 1HD2 LEU A 113     -21.877  -2.042   3.153  1.00  0.00           H  
ATOM   1405 2HD2 LEU A 113     -22.963  -1.980   1.745  1.00  0.00           H  
ATOM   1406 3HD2 LEU A 113     -23.040  -0.705   2.985  1.00  0.00           H  
ATOM   1407  N   THR A 114     -28.175  -0.768   3.012  1.00 22.88           N  
ATOM   1408  CA  THR A 114     -29.348  -0.486   2.208  1.00 23.33           C  
ATOM   1409  C   THR A 114     -29.651   0.993   2.135  1.00 22.88           C  
ATOM   1410  O   THR A 114     -29.929   1.487   1.032  1.00 23.08           O  
ATOM   1411  CB  THR A 114     -30.565  -1.241   2.774  1.00 24.99           C  
ATOM   1412  CG2 THR A 114     -31.855  -0.830   2.048  1.00 24.34           C  
ATOM   1413  OG1 THR A 114     -30.292  -2.653   2.646  1.00 25.69           O  
ATOM   1414  H   THR A 114     -28.288  -1.239   3.898  1.00  0.00           H  
ATOM   1415  HA  THR A 114     -29.161  -0.830   1.190  1.00  0.00           H  
ATOM   1416  HB  THR A 114     -30.671  -1.018   3.835  1.00  0.00           H  
ATOM   1417  HG1 THR A 114     -29.434  -2.776   2.233  1.00  0.00           H  
ATOM   1418 1HG2 THR A 114     -32.699  -1.378   2.467  1.00  0.00           H  
ATOM   1419 2HG2 THR A 114     -32.020   0.240   2.173  1.00  0.00           H  
ATOM   1420 3HG2 THR A 114     -31.765  -1.061   0.986  1.00  0.00           H  
ATOM   1421  N   ASP A 115     -29.571   1.724   3.258  1.00 21.84           N  
ATOM   1422  CA  ASP A 115     -30.001   3.106   3.259  1.00 20.42           C  
ATOM   1423  C   ASP A 115     -28.953   4.171   3.274  1.00 20.50           C  
ATOM   1424  O   ASP A 115     -29.252   5.342   2.995  1.00 22.31           O  
ATOM   1425  CB  ASP A 115     -30.944   3.330   4.419  1.00 22.22           C  
ATOM   1426  CG  ASP A 115     -32.188   2.468   4.231  1.00 25.36           C  
ATOM   1427  OD1 ASP A 115     -32.796   2.564   3.160  1.00 25.52           O  
ATOM   1428  OD2 ASP A 115     -32.519   1.689   5.128  1.00 24.98           O1-
ATOM   1429  H   ASP A 115     -29.212   1.319   4.111  1.00  0.00           H  
ATOM   1430  HA  ASP A 115     -30.524   3.307   2.324  1.00  0.00           H  
ATOM   1431 1HB  ASP A 115     -30.440   3.076   5.351  1.00  0.00           H  
ATOM   1432 2HB  ASP A 115     -31.214   4.384   4.470  1.00  0.00           H  
ATOM   1433  N   GLY A 116     -27.712   3.768   3.503  1.00 19.57           N  
ATOM   1434  CA  GLY A 116     -26.649   4.746   3.572  1.00 18.93           C  
ATOM   1435  C   GLY A 116     -26.669   5.428   4.914  1.00 17.72           C  
ATOM   1436  O   GLY A 116     -27.473   5.086   5.780  1.00 20.10           O  
ATOM   1437  H   GLY A 116     -27.490   2.790   3.630  1.00  0.00           H  
ATOM   1438 1HA  GLY A 116     -25.690   4.254   3.410  1.00  0.00           H  
ATOM   1439 2HA  GLY A 116     -26.775   5.476   2.774  1.00  0.00           H  
ATOM   1440  N   MET A 117     -25.823   6.411   5.136  1.00 18.56           N  
ATOM   1441  CA  MET A 117     -25.712   7.088   6.426  1.00 17.01           C  
ATOM   1442  C   MET A 117     -25.429   8.548   6.181  1.00 16.07           C  
ATOM   1443  O   MET A 117     -24.814   8.903   5.178  1.00 16.46           O  
ATOM   1444  CB  MET A 117     -24.562   6.531   7.238  1.00 16.03           C  
ATOM   1445  CG  MET A 117     -24.846   5.163   7.754  1.00 17.34           C  
ATOM   1446  SD  MET A 117     -23.482   4.389   8.623  1.00 19.32           S  
ATOM   1447  CE  MET A 117     -23.554   5.371  10.090  1.00 17.12           C  
ATOM   1448  H   MET A 117     -25.226   6.700   4.375  1.00  0.00           H  
ATOM   1449  HA  MET A 117     -26.636   6.925   6.983  1.00  0.00           H  
ATOM   1450 1HB  MET A 117     -23.664   6.497   6.621  1.00  0.00           H  
ATOM   1451 2HB  MET A 117     -24.355   7.193   8.081  1.00  0.00           H  
ATOM   1452 1HG  MET A 117     -25.690   5.203   8.441  1.00  0.00           H  
ATOM   1453 2HG  MET A 117     -25.114   4.510   6.922  1.00  0.00           H  
ATOM   1454 1HE  MET A 117     -22.775   5.049  10.782  1.00  0.00           H  
ATOM   1455 2HE  MET A 117     -23.401   6.421   9.832  1.00  0.00           H  
ATOM   1456 3HE  MET A 117     -24.530   5.250  10.560  1.00  0.00           H  
ATOM   1457  N   THR A 118     -25.816   9.432   7.062  1.00 15.18           N  
ATOM   1458  CA  THR A 118     -25.518  10.833   6.847  1.00 15.60           C  
ATOM   1459  C   THR A 118     -24.076  11.075   7.291  1.00 16.11           C  
ATOM   1460  O   THR A 118     -23.499  10.215   7.981  1.00 14.83           O  
ATOM   1461  CB  THR A 118     -26.507  11.715   7.664  1.00 16.90           C  
ATOM   1462  CG2 THR A 118     -27.976  11.459   7.301  1.00 15.53           C  
ATOM   1463  OG1 THR A 118     -26.272  11.430   9.048  1.00 16.97           O  
ATOM   1464  H   THR A 118     -26.320   9.159   7.894  1.00  0.00           H  
ATOM   1465  HA  THR A 118     -25.642  11.052   5.786  1.00  0.00           H  
ATOM   1466  HB  THR A 118     -26.294  12.768   7.478  1.00  0.00           H  
ATOM   1467  HG1 THR A 118     -25.593  10.754   9.125  1.00  0.00           H  
ATOM   1468 1HG2 THR A 118     -28.617  12.104   7.902  1.00  0.00           H  
ATOM   1469 2HG2 THR A 118     -28.133  11.675   6.243  1.00  0.00           H  
ATOM   1470 3HG2 THR A 118     -28.224  10.417   7.499  1.00  0.00           H  
ATOM   1471  N   VAL A 119     -23.494  12.229   6.942  1.00 15.14           N  
ATOM   1472  CA  VAL A 119     -22.158  12.610   7.420  1.00 15.31           C  
ATOM   1473  C   VAL A 119     -22.124  12.629   8.951  1.00 14.90           C  
ATOM   1474  O   VAL A 119     -21.229  12.054   9.580  1.00 14.68           O  
ATOM   1475  CB  VAL A 119     -21.783  13.991   6.840  1.00 13.81           C  
ATOM   1476  CG1 VAL A 119     -20.536  14.536   7.476  1.00 11.01           C  
ATOM   1477  CG2 VAL A 119     -21.462  13.828   5.344  1.00 15.90           C  
ATOM   1478  H   VAL A 119     -23.994  12.857   6.326  1.00  0.00           H  
ATOM   1479  HA  VAL A 119     -21.441  11.867   7.071  1.00  0.00           H  
ATOM   1480  HB  VAL A 119     -22.624  14.671   6.971  1.00  0.00           H  
ATOM   1481 1HG1 VAL A 119     -20.303  15.510   7.043  1.00  0.00           H  
ATOM   1482 2HG1 VAL A 119     -20.693  14.645   8.550  1.00  0.00           H  
ATOM   1483 3HG1 VAL A 119     -19.707  13.852   7.297  1.00  0.00           H  
ATOM   1484 1HG2 VAL A 119     -21.195  14.796   4.920  1.00  0.00           H  
ATOM   1485 2HG2 VAL A 119     -20.628  13.136   5.223  1.00  0.00           H  
ATOM   1486 3HG2 VAL A 119     -22.337  13.433   4.825  1.00  0.00           H  
ATOM   1487  N   ARG A 120     -23.154  13.214   9.550  1.00 13.67           N  
ATOM   1488  CA  ARG A 120     -23.330  13.245  10.989  1.00 16.31           C  
ATOM   1489  C   ARG A 120     -23.235  11.834  11.528  1.00 15.00           C  
ATOM   1490  O   ARG A 120     -22.451  11.592  12.446  1.00 17.74           O  
ATOM   1491  CB  ARG A 120     -24.700  13.823  11.343  1.00 16.59           C  
ATOM   1492  CG  ARG A 120     -25.008  13.949  12.830  1.00 24.31           C  
ATOM   1493  CD  ARG A 120     -26.463  14.385  13.079  1.00 30.29           C  
ATOM   1494  NE  ARG A 120     -26.778  15.631  12.390  1.00 34.55           N  
ATOM   1495  CZ  ARG A 120     -26.500  16.840  12.889  1.00 39.36           C  
ATOM   1496  NH1 ARG A 120     -25.917  17.009  14.096  1.00 41.20           N  
ATOM   1497  NH2 ARG A 120     -26.834  17.902  12.150  1.00 39.02           N1+
ATOM   1498  H   ARG A 120     -23.844  13.655   8.960  1.00  0.00           H  
ATOM   1499  HA  ARG A 120     -22.558  13.887  11.417  1.00  0.00           H  
ATOM   1500 1HB  ARG A 120     -24.797  14.818  10.912  1.00  0.00           H  
ATOM   1501 2HB  ARG A 120     -25.480  13.199  10.906  1.00  0.00           H  
ATOM   1502 1HG  ARG A 120     -24.851  12.986  13.317  1.00  0.00           H  
ATOM   1503 2HG  ARG A 120     -24.347  14.693  13.277  1.00  0.00           H  
ATOM   1504 1HD  ARG A 120     -27.139  13.611  12.716  1.00  0.00           H  
ATOM   1505 2HD  ARG A 120     -26.619  14.534  14.146  1.00  0.00           H  
ATOM   1506  HE  ARG A 120     -27.232  15.567  11.487  1.00  0.00           H  
ATOM   1507 1HH1 ARG A 120     -25.676  16.203  14.657  1.00  0.00           H  
ATOM   1508 2HH1 ARG A 120     -25.724  17.939  14.437  1.00  0.00           H  
ATOM   1509 1HH2 ARG A 120     -27.279  17.772  11.252  1.00  0.00           H  
ATOM   1510 2HH2 ARG A 120     -26.642  18.833  12.489  1.00  0.00           H  
ATOM   1511  N   GLU A 121     -23.995  10.876  10.995  1.00 15.10           N  
ATOM   1512  CA  GLU A 121     -23.932   9.530  11.526  1.00 14.48           C  
ATOM   1513  C   GLU A 121     -22.567   8.864  11.356  1.00 11.94           C  
ATOM   1514  O   GLU A 121     -22.096   8.101  12.209  1.00  9.92           O  
ATOM   1515  CB  GLU A 121     -24.954   8.652  10.855  1.00 17.55           C  
ATOM   1516  CG  GLU A 121     -26.357   9.076  11.223  1.00 23.48           C  
ATOM   1517  CD  GLU A 121     -27.337   8.268  10.418  1.00 25.94           C  
ATOM   1518  OE1 GLU A 121     -27.787   7.234  10.885  1.00 34.60           O  
ATOM   1519  OE2 GLU A 121     -27.624   8.643   9.303  1.00 28.53           O1-
ATOM   1520  H   GLU A 121     -24.618  11.071  10.223  1.00  0.00           H  
ATOM   1521  HA  GLU A 121     -24.152   9.568  12.594  1.00  0.00           H  
ATOM   1522 1HB  GLU A 121     -24.827   8.707   9.774  1.00  0.00           H  
ATOM   1523 2HB  GLU A 121     -24.796   7.616  11.150  1.00  0.00           H  
ATOM   1524 1HG  GLU A 121     -26.505   8.916  12.289  1.00  0.00           H  
ATOM   1525 2HG  GLU A 121     -26.467  10.142  11.024  1.00  0.00           H  
ATOM   1526  N   LEU A 122     -21.916   9.117  10.225  1.00 11.96           N  
ATOM   1527  CA  LEU A 122     -20.632   8.487   9.963  1.00 10.49           C  
ATOM   1528  C   LEU A 122     -19.583   9.039  10.919  1.00  8.99           C  
ATOM   1529  O   LEU A 122     -18.756   8.282  11.413  1.00  8.91           O  
ATOM   1530  CB  LEU A 122     -20.269   8.735   8.515  1.00  8.38           C  
ATOM   1531  CG  LEU A 122     -21.140   7.950   7.519  1.00  7.93           C  
ATOM   1532  CD1 LEU A 122     -20.892   8.454   6.147  1.00  8.54           C  
ATOM   1533  CD2 LEU A 122     -20.865   6.476   7.610  1.00  6.80           C  
ATOM   1534  H   LEU A 122     -22.306   9.746   9.537  1.00  0.00           H  
ATOM   1535  HA  LEU A 122     -20.728   7.416  10.140  1.00  0.00           H  
ATOM   1536 1HB  LEU A 122     -20.372   9.800   8.307  1.00  0.00           H  
ATOM   1537 2HB  LEU A 122     -19.226   8.456   8.364  1.00  0.00           H  
ATOM   1538  HG  LEU A 122     -22.194   8.125   7.742  1.00  0.00           H  
ATOM   1539 1HD1 LEU A 122     -21.509   7.899   5.438  1.00  0.00           H  
ATOM   1540 2HD1 LEU A 122     -21.146   9.512   6.096  1.00  0.00           H  
ATOM   1541 3HD1 LEU A 122     -19.841   8.318   5.895  1.00  0.00           H  
ATOM   1542 1HD2 LEU A 122     -21.494   5.944   6.896  1.00  0.00           H  
ATOM   1543 2HD2 LEU A 122     -19.816   6.288   7.380  1.00  0.00           H  
ATOM   1544 3HD2 LEU A 122     -21.084   6.127   8.619  1.00  0.00           H  
ATOM   1545  N   CYS A 123     -19.601  10.328  11.246  1.00 10.29           N  
ATOM   1546  CA  CYS A 123     -18.704  10.863  12.249  1.00 10.24           C  
ATOM   1547  C   CYS A 123     -19.047  10.240  13.581  1.00 10.72           C  
ATOM   1548  O   CYS A 123     -18.109   9.885  14.302  1.00 11.26           O  
ATOM   1549  CB  CYS A 123     -18.835  12.361  12.337  1.00 10.31           C  
ATOM   1550  SG  CYS A 123     -17.945  13.121  10.956  1.00 14.11           S  
ATOM   1551  H   CYS A 123     -20.253  10.949  10.788  1.00  0.00           H  
ATOM   1552  HA  CYS A 123     -17.680  10.621  11.961  1.00  0.00           H  
ATOM   1553 1HB  CYS A 123     -19.889  12.635  12.312  1.00  0.00           H  
ATOM   1554 2HB  CYS A 123     -18.429  12.705  13.289  1.00  0.00           H  
ATOM   1555  HG  CYS A 123     -18.222  14.383  11.281  1.00  0.00           H  
ATOM   1556  N   SER A 124     -20.307  10.019  13.972  1.00 10.62           N  
ATOM   1557  CA  SER A 124     -20.571   9.309  15.219  1.00 12.49           C  
ATOM   1558  C   SER A 124     -19.921   7.926  15.206  1.00 14.10           C  
ATOM   1559  O   SER A 124     -19.145   7.578  16.102  1.00 13.77           O  
ATOM   1560  CB  SER A 124     -22.063   9.171  15.422  1.00 13.49           C  
ATOM   1561  OG  SER A 124     -22.354   8.456  16.621  1.00 13.35           O  
ATOM   1562  H   SER A 124     -21.087  10.339  13.413  1.00  0.00           H  
ATOM   1563  HA  SER A 124     -20.151   9.890  16.042  1.00  0.00           H  
ATOM   1564 1HB  SER A 124     -22.517  10.160  15.468  1.00  0.00           H  
ATOM   1565 2HB  SER A 124     -22.500   8.651  14.571  1.00  0.00           H  
ATOM   1566  HG  SER A 124     -21.505   8.230  17.008  1.00  0.00           H  
ATOM   1567  N   ALA A 125     -20.134   7.127  14.149  1.00 13.67           N  
ATOM   1568  CA  ALA A 125     -19.535   5.808  14.074  1.00 11.83           C  
ATOM   1569  C   ALA A 125     -18.028   5.888  14.053  1.00 10.80           C  
ATOM   1570  O   ALA A 125     -17.364   5.085  14.706  1.00 11.50           O  
ATOM   1571  CB  ALA A 125     -19.993   5.095  12.813  1.00 11.01           C  
ATOM   1572  H   ALA A 125     -20.721   7.444  13.390  1.00  0.00           H  
ATOM   1573  HA  ALA A 125     -19.862   5.238  14.944  1.00  0.00           H  
ATOM   1574 1HB  ALA A 125     -19.537   4.107  12.767  1.00  0.00           H  
ATOM   1575 2HB  ALA A 125     -21.078   4.994  12.827  1.00  0.00           H  
ATOM   1576 3HB  ALA A 125     -19.694   5.674  11.940  1.00  0.00           H  
ATOM   1577  N   ALA A 126     -17.467   6.842  13.325  1.00  9.87           N  
ATOM   1578  CA  ALA A 126     -16.030   6.973  13.208  1.00 11.48           C  
ATOM   1579  C   ALA A 126     -15.413   7.273  14.566  1.00 10.66           C  
ATOM   1580  O   ALA A 126     -14.344   6.763  14.876  1.00  9.16           O  
ATOM   1581  CB  ALA A 126     -15.692   8.107  12.223  1.00 11.44           C  
ATOM   1582  H   ALA A 126     -18.063   7.496  12.839  1.00  0.00           H  
ATOM   1583  HA  ALA A 126     -15.635   6.033  12.824  1.00  0.00           H  
ATOM   1584 1HB  ALA A 126     -14.610   8.204  12.136  1.00  0.00           H  
ATOM   1585 2HB  ALA A 126     -16.115   7.876  11.245  1.00  0.00           H  
ATOM   1586 3HB  ALA A 126     -16.113   9.043  12.588  1.00  0.00           H  
ATOM   1587  N   ILE A 127     -16.091   8.061  15.406  1.00 10.50           N  
ATOM   1588  CA  ILE A 127     -15.545   8.404  16.712  1.00 11.57           C  
ATOM   1589  C   ILE A 127     -15.889   7.436  17.846  1.00 12.29           C  
ATOM   1590  O   ILE A 127     -14.982   6.873  18.463  1.00 11.33           O  
ATOM   1591  CB  ILE A 127     -15.982   9.830  17.014  1.00 12.23           C  
ATOM   1592  CG1 ILE A 127     -15.366  10.765  15.927  1.00 11.79           C  
ATOM   1593  CG2 ILE A 127     -15.496  10.234  18.416  1.00 14.28           C  
ATOM   1594  CD1 ILE A 127     -15.896  12.193  15.917  1.00 11.12           C  
ATOM   1595  H   ILE A 127     -16.993   8.426  15.139  1.00  0.00           H  
ATOM   1596  HA  ILE A 127     -14.458   8.344  16.658  1.00  0.00           H  
ATOM   1597  HB  ILE A 127     -17.070   9.892  16.975  1.00  0.00           H  
ATOM   1598 1HG1 ILE A 127     -14.287  10.820  16.064  1.00  0.00           H  
ATOM   1599 2HG1 ILE A 127     -15.548  10.344  14.938  1.00  0.00           H  
ATOM   1600 1HG2 ILE A 127     -15.809  11.255  18.630  1.00  0.00           H  
ATOM   1601 2HG2 ILE A 127     -15.924   9.560  19.158  1.00  0.00           H  
ATOM   1602 3HG2 ILE A 127     -14.408  10.172  18.456  1.00  0.00           H  
ATOM   1603 1HD1 ILE A 127     -15.404  12.759  15.125  1.00  0.00           H  
ATOM   1604 2HD1 ILE A 127     -16.972  12.180  15.738  1.00  0.00           H  
ATOM   1605 3HD1 ILE A 127     -15.693  12.663  16.878  1.00  0.00           H  
ATOM   1606  N   THR A 128     -17.182   7.210  18.078  1.00 11.23           N  
ATOM   1607  CA  THR A 128     -17.725   6.477  19.213  1.00 14.05           C  
ATOM   1608  C   THR A 128     -17.477   4.973  19.189  1.00 13.68           C  
ATOM   1609  O   THR A 128     -17.289   4.355  20.240  1.00 14.68           O  
ATOM   1610  CB  THR A 128     -19.206   6.861  19.194  1.00 15.32           C  
ATOM   1611  CG2 THR A 128     -20.066   6.110  20.136  1.00 22.82           C  
ATOM   1612  OG1 THR A 128     -19.191   8.286  19.314  1.00 22.60           O  
ATOM   1613  H   THR A 128     -17.816   7.591  17.390  1.00  0.00           H  
ATOM   1614  HA  THR A 128     -17.224   6.820  20.118  1.00  0.00           H  
ATOM   1615  HB  THR A 128     -19.611   6.693  18.196  1.00  0.00           H  
ATOM   1616  HG1 THR A 128     -18.285   8.591  19.393  1.00  0.00           H  
ATOM   1617 1HG2 THR A 128     -21.096   6.458  20.044  1.00  0.00           H  
ATOM   1618 2HG2 THR A 128     -20.021   5.046  19.903  1.00  0.00           H  
ATOM   1619 3HG2 THR A 128     -19.719   6.274  21.155  1.00  0.00           H  
ATOM   1620  N   MET A 129     -17.488   4.396  17.983  1.00 14.52           N  
ATOM   1621  CA  MET A 129     -17.189   3.011  17.801  1.00 14.81           C  
ATOM   1622  C   MET A 129     -15.882   2.801  17.079  1.00 15.60           C  
ATOM   1623  O   MET A 129     -15.478   1.655  16.914  1.00 15.91           O  
ATOM   1624  CB  MET A 129     -18.309   2.350  17.019  1.00 15.39           C  
ATOM   1625  CG  MET A 129     -19.590   2.047  17.784  1.00 21.13           C  
ATOM   1626  SD  MET A 129     -19.513   0.962  19.241  1.00 25.68           S  
ATOM   1627  CE  MET A 129     -19.012  -0.598  18.568  1.00 27.92           C  
ATOM   1628  H   MET A 129     -17.715   4.961  17.177  1.00  0.00           H  
ATOM   1629  HA  MET A 129     -17.113   2.542  18.783  1.00  0.00           H  
ATOM   1630 1HB  MET A 129     -18.589   2.982  16.179  1.00  0.00           H  
ATOM   1631 2HB  MET A 129     -17.957   1.401  16.613  1.00  0.00           H  
ATOM   1632 1HG  MET A 129     -20.024   2.979  18.147  1.00  0.00           H  
ATOM   1633 2HG  MET A 129     -20.310   1.575  17.116  1.00  0.00           H  
ATOM   1634 1HE  MET A 129     -18.934  -1.332  19.371  1.00  0.00           H  
ATOM   1635 2HE  MET A 129     -19.751  -0.933  17.838  1.00  0.00           H  
ATOM   1636 3HE  MET A 129     -18.043  -0.489  18.080  1.00  0.00           H  
ATOM   1637  N   SER A 130     -15.189   3.858  16.637  1.00 14.72           N  
ATOM   1638  CA  SER A 130     -13.954   3.753  15.884  1.00 13.68           C  
ATOM   1639  C   SER A 130     -14.115   2.987  14.570  1.00 13.72           C  
ATOM   1640  O   SER A 130     -13.229   2.259  14.128  1.00 13.63           O  
ATOM   1641  CB  SER A 130     -12.934   3.095  16.784  1.00 14.88           C  
ATOM   1642  OG  SER A 130     -11.686   3.607  16.464  1.00 16.49           O  
ATOM   1643  H   SER A 130     -15.559   4.774  16.849  1.00  0.00           H  
ATOM   1644  HA  SER A 130     -13.626   4.758  15.616  1.00  0.00           H  
ATOM   1645 1HB  SER A 130     -13.185   3.294  17.826  1.00  0.00           H  
ATOM   1646 2HB  SER A 130     -12.964   2.017  16.640  1.00  0.00           H  
ATOM   1647  HG  SER A 130     -11.831   4.227  15.746  1.00  0.00           H  
ATOM   1648  N   ASP A 131     -15.281   3.138  13.933  1.00 13.26           N  
ATOM   1649  CA  ASP A 131     -15.589   2.435  12.699  1.00 11.97           C  
ATOM   1650  C   ASP A 131     -14.627   2.894  11.597  1.00 10.70           C  
ATOM   1651  O   ASP A 131     -14.551   4.077  11.210  1.00 10.71           O  
ATOM   1652  CB  ASP A 131     -17.047   2.740  12.342  1.00 11.30           C  
ATOM   1653  CG  ASP A 131     -17.560   2.006  11.111  1.00 13.34           C  
ATOM   1654  OD1 ASP A 131     -17.036   2.217  10.011  1.00 12.22           O  
ATOM   1655  OD2 ASP A 131     -18.481   1.206  11.253  1.00 12.05           O1-
ATOM   1656  H   ASP A 131     -15.970   3.763  14.327  1.00  0.00           H  
ATOM   1657  HA  ASP A 131     -15.461   1.366  12.870  1.00  0.00           H  
ATOM   1658 1HB  ASP A 131     -17.690   2.475  13.183  1.00  0.00           H  
ATOM   1659 2HB  ASP A 131     -17.163   3.810  12.167  1.00  0.00           H  
ATOM   1660  N   ASN A 132     -13.938   1.925  11.023  1.00 11.14           N  
ATOM   1661  CA  ASN A 132     -12.972   2.238   9.990  1.00 10.52           C  
ATOM   1662  C   ASN A 132     -13.536   2.694   8.669  1.00 10.92           C  
ATOM   1663  O   ASN A 132     -13.020   3.660   8.074  1.00 10.28           O  
ATOM   1664  CB  ASN A 132     -12.069   1.056   9.732  1.00 10.59           C  
ATOM   1665  CG  ASN A 132     -11.056   0.877  10.844  1.00 13.70           C  
ATOM   1666  ND2 ASN A 132     -10.546  -0.328  11.025  1.00 11.88           N  
ATOM   1667  OD1 ASN A 132     -10.685   1.813  11.548  1.00 13.96           O  
ATOM   1668  H   ASN A 132     -14.074   0.961  11.294  1.00  0.00           H  
ATOM   1669  HA  ASN A 132     -12.360   3.075  10.331  1.00  0.00           H  
ATOM   1670 1HB  ASN A 132     -12.671   0.152   9.641  1.00  0.00           H  
ATOM   1671 2HB  ASN A 132     -11.545   1.199   8.787  1.00  0.00           H  
ATOM   1672 1HD2 ASN A 132      -9.874  -0.484  11.751  1.00  0.00           H  
ATOM   1673 2HD2 ASN A 132     -10.831  -1.085  10.437  1.00  0.00           H  
ATOM   1674  N   THR A 133     -14.561   2.002   8.151  1.00 10.46           N  
ATOM   1675  CA  THR A 133     -15.158   2.395   6.865  1.00 10.92           C  
ATOM   1676  C   THR A 133     -15.749   3.804   6.930  1.00 10.89           C  
ATOM   1677  O   THR A 133     -15.546   4.602   6.019  1.00 10.03           O  
ATOM   1678  CB  THR A 133     -16.277   1.412   6.437  1.00 13.47           C  
ATOM   1679  CG2 THR A 133     -16.811   1.718   5.054  1.00 14.94           C  
ATOM   1680  OG1 THR A 133     -15.727   0.104   6.361  1.00 13.20           O  
ATOM   1681  H   THR A 133     -14.933   1.202   8.642  1.00  0.00           H  
ATOM   1682  HA  THR A 133     -14.379   2.376   6.102  1.00  0.00           H  
ATOM   1683  HB  THR A 133     -17.105   1.474   7.144  1.00  0.00           H  
ATOM   1684  HG1 THR A 133     -14.813   0.125   6.651  1.00  0.00           H  
ATOM   1685 1HG2 THR A 133     -17.593   1.002   4.801  1.00  0.00           H  
ATOM   1686 2HG2 THR A 133     -17.222   2.727   5.038  1.00  0.00           H  
ATOM   1687 3HG2 THR A 133     -16.003   1.644   4.328  1.00  0.00           H  
ATOM   1688  N   ALA A 134     -16.417   4.185   8.023  1.00 10.46           N  
ATOM   1689  CA  ALA A 134     -16.994   5.508   8.159  1.00 10.15           C  
ATOM   1690  C   ALA A 134     -15.899   6.537   8.025  1.00 10.03           C  
ATOM   1691  O   ALA A 134     -16.078   7.485   7.273  1.00 10.95           O  
ATOM   1692  CB  ALA A 134     -17.663   5.684   9.529  1.00 10.21           C  
ATOM   1693  H   ALA A 134     -16.520   3.522   8.779  1.00  0.00           H  
ATOM   1694  HA  ALA A 134     -17.753   5.629   7.386  1.00  0.00           H  
ATOM   1695 1HB  ALA A 134     -18.088   6.685   9.602  1.00  0.00           H  
ATOM   1696 2HB  ALA A 134     -18.457   4.945   9.644  1.00  0.00           H  
ATOM   1697 3HB  ALA A 134     -16.924   5.545  10.315  1.00  0.00           H  
ATOM   1698  N   ALA A 135     -14.735   6.315   8.652  1.00  9.41           N  
ATOM   1699  CA  ALA A 135     -13.642   7.252   8.551  1.00 10.71           C  
ATOM   1700  C   ALA A 135     -13.152   7.352   7.109  1.00 11.25           C  
ATOM   1701  O   ALA A 135     -12.960   8.452   6.617  1.00 10.41           O  
ATOM   1702  CB  ALA A 135     -12.461   6.819   9.412  1.00 12.22           C  
ATOM   1703  H   ALA A 135     -14.616   5.479   9.204  1.00  0.00           H  
ATOM   1704  HA  ALA A 135     -13.993   8.220   8.909  1.00  0.00           H  
ATOM   1705 1HB  ALA A 135     -11.655   7.545   9.314  1.00  0.00           H  
ATOM   1706 2HB  ALA A 135     -12.773   6.759  10.454  1.00  0.00           H  
ATOM   1707 3HB  ALA A 135     -12.111   5.841   9.081  1.00  0.00           H  
ATOM   1708  N   ASN A 136     -13.012   6.236   6.391  1.00 10.32           N  
ATOM   1709  CA  ASN A 136     -12.553   6.268   5.009  1.00 13.03           C  
ATOM   1710  C   ASN A 136     -13.527   6.995   4.113  1.00 13.62           C  
ATOM   1711  O   ASN A 136     -13.099   7.774   3.255  1.00 13.64           O  
ATOM   1712  CB  ASN A 136     -12.357   4.867   4.437  1.00 11.14           C  
ATOM   1713  CG  ASN A 136     -11.090   4.215   4.948  1.00 14.37           C  
ATOM   1714  ND2 ASN A 136     -10.889   2.928   4.709  1.00 11.08           N  
ATOM   1715  OD1 ASN A 136     -10.240   4.869   5.564  1.00 13.75           O  
ATOM   1716  H   ASN A 136     -13.229   5.347   6.818  1.00  0.00           H  
ATOM   1717  HA  ASN A 136     -11.590   6.780   4.976  1.00  0.00           H  
ATOM   1718 1HB  ASN A 136     -13.211   4.241   4.702  1.00  0.00           H  
ATOM   1719 2HB  ASN A 136     -12.316   4.919   3.349  1.00  0.00           H  
ATOM   1720 1HD2 ASN A 136     -10.057   2.481   5.041  1.00  0.00           H  
ATOM   1721 2HD2 ASN A 136     -11.569   2.404   4.198  1.00  0.00           H  
ATOM   1722  N   LEU A 137     -14.830   6.784   4.345  1.00 11.48           N  
ATOM   1723  CA  LEU A 137     -15.858   7.522   3.627  1.00 12.12           C  
ATOM   1724  C   LEU A 137     -15.688   8.995   3.896  1.00 12.87           C  
ATOM   1725  O   LEU A 137     -15.651   9.823   2.976  1.00 12.02           O  
ATOM   1726  CB  LEU A 137     -17.253   7.094   4.079  1.00 11.13           C  
ATOM   1727  CG  LEU A 137     -18.068   5.930   3.433  1.00 15.66           C  
ATOM   1728  CD1 LEU A 137     -17.225   4.815   2.972  1.00 12.99           C  
ATOM   1729  CD2 LEU A 137     -19.053   5.406   4.453  1.00 13.58           C  
ATOM   1730  H   LEU A 137     -15.105   6.098   5.033  1.00  0.00           H  
ATOM   1731  HA  LEU A 137     -15.761   7.308   2.564  1.00  0.00           H  
ATOM   1732 1HB  LEU A 137     -17.207   6.808   5.129  1.00  0.00           H  
ATOM   1733 2HB  LEU A 137     -17.925   7.948   3.987  1.00  0.00           H  
ATOM   1734  HG  LEU A 137     -18.604   6.304   2.558  1.00  0.00           H  
ATOM   1735 1HD1 LEU A 137     -17.855   4.040   2.532  1.00  0.00           H  
ATOM   1736 2HD1 LEU A 137     -16.520   5.176   2.222  1.00  0.00           H  
ATOM   1737 3HD1 LEU A 137     -16.677   4.400   3.816  1.00  0.00           H  
ATOM   1738 1HD2 LEU A 137     -19.631   4.592   4.016  1.00  0.00           H  
ATOM   1739 2HD2 LEU A 137     -18.511   5.038   5.325  1.00  0.00           H  
ATOM   1740 3HD2 LEU A 137     -19.726   6.208   4.756  1.00  0.00           H  
ATOM   1741  N   LEU A 138     -15.549   9.359   5.166  1.00 13.62           N  
ATOM   1742  CA  LEU A 138     -15.367  10.760   5.485  1.00 13.30           C  
ATOM   1743  C   LEU A 138     -14.111  11.294   4.794  1.00 13.45           C  
ATOM   1744  O   LEU A 138     -14.099  12.435   4.326  1.00 12.89           O  
ATOM   1745  CB  LEU A 138     -15.291  10.847   6.989  1.00 15.06           C  
ATOM   1746  CG  LEU A 138     -16.467  11.139   7.939  1.00 17.46           C  
ATOM   1747  CD1 LEU A 138     -17.826  10.762   7.428  1.00 13.77           C  
ATOM   1748  CD2 LEU A 138     -16.005  10.506   9.222  1.00 15.28           C  
ATOM   1749  H   LEU A 138     -15.569   8.681   5.915  1.00  0.00           H  
ATOM   1750  HA  LEU A 138     -16.226  11.314   5.112  1.00  0.00           H  
ATOM   1751 1HB  LEU A 138     -14.917   9.901   7.373  1.00  0.00           H  
ATOM   1752 2HB  LEU A 138     -14.582  11.631   7.255  1.00  0.00           H  
ATOM   1753  HG  LEU A 138     -16.608  12.217   8.024  1.00  0.00           H  
ATOM   1754 1HD1 LEU A 138     -18.578  11.011   8.177  1.00  0.00           H  
ATOM   1755 2HD1 LEU A 138     -18.034  11.310   6.509  1.00  0.00           H  
ATOM   1756 3HD1 LEU A 138     -17.855   9.691   7.227  1.00  0.00           H  
ATOM   1757 1HD2 LEU A 138     -16.766  10.647   9.991  1.00  0.00           H  
ATOM   1758 2HD2 LEU A 138     -15.843   9.440   9.064  1.00  0.00           H  
ATOM   1759 3HD2 LEU A 138     -15.073  10.971   9.543  1.00  0.00           H  
ATOM   1760  N   LEU A 139     -13.028  10.516   4.678  1.00 14.07           N  
ATOM   1761  CA  LEU A 139     -11.845  10.944   3.931  1.00 13.87           C  
ATOM   1762  C   LEU A 139     -12.181  11.150   2.466  1.00 13.51           C  
ATOM   1763  O   LEU A 139     -11.764  12.164   1.890  1.00 12.78           O  
ATOM   1764  CB  LEU A 139     -10.727   9.920   3.996  1.00 13.02           C  
ATOM   1765  CG  LEU A 139      -9.978   9.808   5.305  1.00 15.18           C  
ATOM   1766  CD1 LEU A 139      -9.071   8.597   5.238  1.00 16.33           C  
ATOM   1767  CD2 LEU A 139      -9.140  11.068   5.556  1.00 14.14           C  
ATOM   1768  H   LEU A 139     -13.028   9.608   5.119  1.00  0.00           H  
ATOM   1769  HA  LEU A 139     -11.476  11.870   4.369  1.00  0.00           H  
ATOM   1770 1HB  LEU A 139     -11.142   8.937   3.779  1.00  0.00           H  
ATOM   1771 2HB  LEU A 139      -9.992  10.159   3.228  1.00  0.00           H  
ATOM   1772  HG  LEU A 139     -10.689   9.687   6.122  1.00  0.00           H  
ATOM   1773 1HD1 LEU A 139      -8.523   8.499   6.175  1.00  0.00           H  
ATOM   1774 2HD1 LEU A 139      -9.671   7.701   5.075  1.00  0.00           H  
ATOM   1775 3HD1 LEU A 139      -8.366   8.717   4.415  1.00  0.00           H  
ATOM   1776 1HD2 LEU A 139      -8.609  10.969   6.502  1.00  0.00           H  
ATOM   1777 2HD2 LEU A 139      -8.420  11.192   4.746  1.00  0.00           H  
ATOM   1778 3HD2 LEU A 139      -9.795  11.937   5.595  1.00  0.00           H  
ATOM   1779  N   THR A 140     -12.951  10.247   1.854  1.00 14.17           N  
ATOM   1780  CA  THR A 140     -13.411  10.478   0.484  1.00 16.14           C  
ATOM   1781  C   THR A 140     -14.156  11.804   0.357  1.00 16.03           C  
ATOM   1782  O   THR A 140     -13.793  12.574  -0.537  1.00 16.94           O  
ATOM   1783  CB  THR A 140     -14.276   9.279   0.068  1.00 17.29           C  
ATOM   1784  CG2 THR A 140     -14.919   9.378  -1.301  1.00 17.49           C  
ATOM   1785  OG1 THR A 140     -13.358   8.188   0.110  1.00 17.26           O  
ATOM   1786  H   THR A 140     -13.222   9.397   2.328  1.00  0.00           H  
ATOM   1787  HA  THR A 140     -12.540  10.550  -0.167  1.00  0.00           H  
ATOM   1788  HB  THR A 140     -15.087   9.151   0.783  1.00  0.00           H  
ATOM   1789  HG1 THR A 140     -12.496   8.506   0.389  1.00  0.00           H  
ATOM   1790 1HG2 THR A 140     -15.507   8.480  -1.494  1.00  0.00           H  
ATOM   1791 2HG2 THR A 140     -15.570  10.252  -1.336  1.00  0.00           H  
ATOM   1792 3HG2 THR A 140     -14.146   9.475  -2.062  1.00  0.00           H  
ATOM   1793  N   THR A 141     -15.065  12.140   1.286  1.00 16.13           N  
ATOM   1794  CA  THR A 141     -15.795  13.405   1.353  1.00 17.76           C  
ATOM   1795  C   THR A 141     -14.899  14.655   1.452  1.00 17.88           C  
ATOM   1796  O   THR A 141     -15.230  15.763   1.046  1.00 18.72           O  
ATOM   1797  CB  THR A 141     -16.749  13.194   2.583  1.00 19.05           C  
ATOM   1798  CG2 THR A 141     -17.447  14.396   3.061  1.00 20.60           C  
ATOM   1799  OG1 THR A 141     -17.677  12.187   2.194  1.00 25.27           O  
ATOM   1800  H   THR A 141     -15.238  11.434   1.987  1.00  0.00           H  
ATOM   1801  HA  THR A 141     -16.347  13.537   0.423  1.00  0.00           H  
ATOM   1802  HB  THR A 141     -16.174  12.812   3.428  1.00  0.00           H  
ATOM   1803  HG1 THR A 141     -17.468  11.886   1.305  1.00  0.00           H  
ATOM   1804 1HG2 THR A 141     -18.077  14.137   3.911  1.00  0.00           H  
ATOM   1805 2HG2 THR A 141     -16.716  15.144   3.366  1.00  0.00           H  
ATOM   1806 3HG2 THR A 141     -18.067  14.798   2.260  1.00  0.00           H  
ATOM   1807  N   ILE A 142     -13.727  14.461   2.030  1.00 16.87           N  
ATOM   1808  CA  ILE A 142     -12.683  15.442   2.129  1.00 16.87           C  
ATOM   1809  C   ILE A 142     -11.771  15.479   0.919  1.00 16.36           C  
ATOM   1810  O   ILE A 142     -11.220  16.538   0.617  1.00 18.18           O  
ATOM   1811  CB  ILE A 142     -11.996  15.074   3.505  1.00 20.70           C  
ATOM   1812  CG1 ILE A 142     -12.450  16.136   4.402  1.00 21.13           C  
ATOM   1813  CG2 ILE A 142     -10.489  14.991   3.585  1.00 20.55           C  
ATOM   1814  CD1 ILE A 142     -13.910  15.867   4.631  1.00 25.32           C  
ATOM   1815  H   ILE A 142     -13.577  13.543   2.425  1.00  0.00           H  
ATOM   1816  HA  ILE A 142     -13.138  16.432   2.145  1.00  0.00           H  
ATOM   1817  HB  ILE A 142     -12.336  14.090   3.830  1.00  0.00           H  
ATOM   1818 1HG1 ILE A 142     -11.870  16.109   5.324  1.00  0.00           H  
ATOM   1819 2HG1 ILE A 142     -12.275  17.106   3.935  1.00  0.00           H  
ATOM   1820 1HG2 ILE A 142     -10.191  14.728   4.600  1.00  0.00           H  
ATOM   1821 2HG2 ILE A 142     -10.130  14.230   2.894  1.00  0.00           H  
ATOM   1822 3HG2 ILE A 142     -10.057  15.956   3.318  1.00  0.00           H  
ATOM   1823 1HD1 ILE A 142     -14.321  16.628   5.296  1.00  0.00           H  
ATOM   1824 2HD1 ILE A 142     -14.439  15.893   3.678  1.00  0.00           H  
ATOM   1825 3HD1 ILE A 142     -14.030  14.885   5.086  1.00  0.00           H  
ATOM   1826  N   GLY A 143     -11.531  14.394   0.201  1.00 14.54           N  
ATOM   1827  CA  GLY A 143     -10.480  14.460  -0.784  1.00 14.81           C  
ATOM   1828  C   GLY A 143      -9.313  13.572  -0.419  1.00 14.50           C  
ATOM   1829  O   GLY A 143      -8.234  13.677  -0.999  1.00 15.29           O  
ATOM   1830  H   GLY A 143     -12.048  13.533   0.312  1.00  0.00           H  
ATOM   1831 1HA  GLY A 143     -10.871  14.161  -1.756  1.00  0.00           H  
ATOM   1832 2HA  GLY A 143     -10.135  15.489  -0.880  1.00  0.00           H  
ATOM   1833  N   GLY A 144      -9.499  12.692   0.549  1.00 11.14           N  
ATOM   1834  CA  GLY A 144      -8.462  11.779   0.963  1.00 14.13           C  
ATOM   1835  C   GLY A 144      -7.568  12.272   2.094  1.00 11.71           C  
ATOM   1836  O   GLY A 144      -7.648  13.429   2.502  1.00 12.35           O  
ATOM   1837  H   GLY A 144     -10.396  12.659   1.012  1.00  0.00           H  
ATOM   1838 1HA  GLY A 144      -8.911  10.840   1.287  1.00  0.00           H  
ATOM   1839 2HA  GLY A 144      -7.817  11.551   0.113  1.00  0.00           H  
ATOM   1840  N   PRO A 145      -6.642  11.428   2.561  1.00 13.61           N  
ATOM   1841  CA  PRO A 145      -5.660  11.759   3.592  1.00 13.86           C  
ATOM   1842  C   PRO A 145      -4.901  13.057   3.291  1.00 16.02           C  
ATOM   1843  O   PRO A 145      -4.631  13.870   4.196  1.00 15.19           O  
ATOM   1844  CB  PRO A 145      -4.764  10.529   3.648  1.00 13.31           C  
ATOM   1845  CG  PRO A 145      -5.688   9.401   3.302  1.00 14.79           C  
ATOM   1846  CD  PRO A 145      -6.510  10.013   2.182  1.00 12.31           C  
ATOM   1847  HA  PRO A 145      -6.177  11.904   4.552  1.00  0.00           H  
ATOM   1848 1HB  PRO A 145      -3.932  10.638   2.936  1.00  0.00           H  
ATOM   1849 2HB  PRO A 145      -4.320  10.432   4.648  1.00  0.00           H  
ATOM   1850 1HG  PRO A 145      -5.109   8.515   2.999  1.00  0.00           H  
ATOM   1851 2HG  PRO A 145      -6.276   9.109   4.183  1.00  0.00           H  
ATOM   1852 1HD  PRO A 145      -5.974   9.903   1.228  1.00  0.00           H  
ATOM   1853 2HD  PRO A 145      -7.492   9.520   2.134  1.00  0.00           H  
ATOM   1854  N   LYS A 146      -4.629  13.338   2.017  1.00 15.66           N  
ATOM   1855  CA  LYS A 146      -3.874  14.525   1.679  1.00 18.01           C  
ATOM   1856  C   LYS A 146      -4.629  15.772   2.065  1.00 17.70           C  
ATOM   1857  O   LYS A 146      -4.032  16.717   2.587  1.00 17.67           O  
ATOM   1858  CB  LYS A 146      -3.584  14.602   0.205  1.00 19.39           C  
ATOM   1859  CG  LYS A 146      -2.542  13.607  -0.230  1.00 27.31           C  
ATOM   1860  CD  LYS A 146      -2.162  13.937  -1.688  1.00 33.58           C  
ATOM   1861  CE  LYS A 146      -1.376  15.269  -1.777  1.00 38.32           C  
ATOM   1862  NZ  LYS A 146      -1.128  15.734  -3.141  1.00 40.70           N1+
ATOM   1863  H   LYS A 146      -4.944  12.728   1.276  1.00  0.00           H  
ATOM   1864  HA  LYS A 146      -2.922  14.491   2.208  1.00  0.00           H  
ATOM   1865 1HB  LYS A 146      -4.500  14.422  -0.358  1.00  0.00           H  
ATOM   1866 2HB  LYS A 146      -3.240  15.606  -0.046  1.00  0.00           H  
ATOM   1867 1HG  LYS A 146      -1.672  13.681   0.423  1.00  0.00           H  
ATOM   1868 2HG  LYS A 146      -2.947  12.599  -0.154  1.00  0.00           H  
ATOM   1869 1HD  LYS A 146      -1.547  13.132  -2.095  1.00  0.00           H  
ATOM   1870 2HD  LYS A 146      -3.067  14.018  -2.290  1.00  0.00           H  
ATOM   1871 1HE  LYS A 146      -1.929  16.050  -1.259  1.00  0.00           H  
ATOM   1872 2HE  LYS A 146      -0.409  15.154  -1.290  1.00  0.00           H  
ATOM   1873 1HZ  LYS A 146      -0.613  16.603  -3.112  1.00  0.00           H  
ATOM   1874 2HZ  LYS A 146      -0.589  15.040  -3.642  1.00  0.00           H  
ATOM   1875 3HZ  LYS A 146      -2.009  15.881  -3.614  1.00  0.00           H  
ATOM   1876  N   GLU A 147      -5.948  15.787   1.859  1.00 17.38           N  
ATOM   1877  CA  GLU A 147      -6.703  16.989   2.125  1.00 16.89           C  
ATOM   1878  C   GLU A 147      -6.951  17.203   3.593  1.00 13.58           C  
ATOM   1879  O   GLU A 147      -7.012  18.371   3.991  1.00 14.26           O  
ATOM   1880  CB  GLU A 147      -8.008  16.947   1.383  1.00 19.64           C  
ATOM   1881  CG  GLU A 147      -7.724  17.086  -0.115  1.00 26.91           C  
ATOM   1882  CD  GLU A 147      -6.984  18.370  -0.536  1.00 30.00           C  
ATOM   1883  OE1 GLU A 147      -7.405  19.487  -0.177  1.00 28.41           O  
ATOM   1884  OE2 GLU A 147      -5.971  18.222  -1.223  1.00 31.42           O1-
ATOM   1885  H   GLU A 147      -6.431  14.968   1.517  1.00  0.00           H  
ATOM   1886  HA  GLU A 147      -6.125  17.845   1.775  1.00  0.00           H  
ATOM   1887 1HB  GLU A 147      -8.518  16.006   1.597  1.00  0.00           H  
ATOM   1888 2HB  GLU A 147      -8.652  17.755   1.733  1.00  0.00           H  
ATOM   1889 1HG  GLU A 147      -7.120  16.240  -0.440  1.00  0.00           H  
ATOM   1890 2HG  GLU A 147      -8.668  17.052  -0.659  1.00  0.00           H  
ATOM   1891  N   LEU A 148      -7.092  16.160   4.420  1.00 12.39           N  
ATOM   1892  CA  LEU A 148      -7.228  16.352   5.863  1.00 10.88           C  
ATOM   1893  C   LEU A 148      -5.877  16.902   6.347  1.00 12.35           C  
ATOM   1894  O   LEU A 148      -5.884  17.817   7.179  1.00 10.87           O  
ATOM   1895  CB  LEU A 148      -7.431  15.073   6.684  1.00 12.25           C  
ATOM   1896  CG  LEU A 148      -8.000  15.101   8.132  1.00 15.10           C  
ATOM   1897  CD1 LEU A 148      -8.113  13.651   8.631  1.00 14.08           C  
ATOM   1898  CD2 LEU A 148      -7.172  15.968   9.050  1.00 15.04           C  
ATOM   1899  H   LEU A 148      -7.104  15.223   4.046  1.00  0.00           H  
ATOM   1900  HA  LEU A 148      -8.104  16.973   6.049  1.00  0.00           H  
ATOM   1901 1HB  LEU A 148      -8.110  14.416   6.142  1.00  0.00           H  
ATOM   1902 2HB  LEU A 148      -6.471  14.568   6.784  1.00  0.00           H  
ATOM   1903  HG  LEU A 148      -9.016  15.496   8.114  1.00  0.00           H  
ATOM   1904 1HD1 LEU A 148      -8.512  13.648   9.646  1.00  0.00           H  
ATOM   1905 2HD1 LEU A 148      -8.783  13.092   7.977  1.00  0.00           H  
ATOM   1906 3HD1 LEU A 148      -7.127  13.188   8.627  1.00  0.00           H  
ATOM   1907 1HD2 LEU A 148      -7.607  15.957  10.050  1.00  0.00           H  
ATOM   1908 2HD2 LEU A 148      -6.153  15.582   9.094  1.00  0.00           H  
ATOM   1909 3HD2 LEU A 148      -7.157  16.989   8.671  1.00  0.00           H  
ATOM   1910  N   THR A 149      -4.718  16.385   5.876  1.00 10.85           N  
ATOM   1911  CA  THR A 149      -3.420  16.958   6.228  1.00 12.10           C  
ATOM   1912  C   THR A 149      -3.345  18.411   5.753  1.00 13.30           C  
ATOM   1913  O   THR A 149      -2.866  19.262   6.510  1.00 14.25           O  
ATOM   1914  CB  THR A 149      -2.271  16.129   5.611  1.00 11.47           C  
ATOM   1915  CG2 THR A 149      -0.916  16.633   6.012  1.00  9.73           C  
ATOM   1916  OG1 THR A 149      -2.387  14.797   6.104  1.00 12.38           O  
ATOM   1917  H   THR A 149      -4.752  15.581   5.267  1.00  0.00           H  
ATOM   1918  HA  THR A 149      -3.315  16.941   7.313  1.00  0.00           H  
ATOM   1919  HB  THR A 149      -2.339  16.167   4.524  1.00  0.00           H  
ATOM   1920  HG1 THR A 149      -3.165  14.730   6.662  1.00  0.00           H  
ATOM   1921 1HG2 THR A 149      -0.147  16.014   5.549  1.00  0.00           H  
ATOM   1922 2HG2 THR A 149      -0.799  17.665   5.680  1.00  0.00           H  
ATOM   1923 3HG2 THR A 149      -0.817  16.586   7.094  1.00  0.00           H  
ATOM   1924  N   ALA A 150      -3.861  18.775   4.581  1.00 12.35           N  
ATOM   1925  CA  ALA A 150      -3.870  20.157   4.140  1.00 12.61           C  
ATOM   1926  C   ALA A 150      -4.621  21.048   5.127  1.00 13.60           C  
ATOM   1927  O   ALA A 150      -4.127  22.137   5.481  1.00 11.96           O  
ATOM   1928  CB  ALA A 150      -4.543  20.253   2.775  1.00 14.10           C  
ATOM   1929  H   ALA A 150      -4.258  18.065   3.982  1.00  0.00           H  
ATOM   1930  HA  ALA A 150      -2.836  20.493   4.056  1.00  0.00           H  
ATOM   1931 1HB  ALA A 150      -4.549  21.292   2.445  1.00  0.00           H  
ATOM   1932 2HB  ALA A 150      -3.992  19.646   2.054  1.00  0.00           H  
ATOM   1933 3HB  ALA A 150      -5.566  19.889   2.848  1.00  0.00           H  
ATOM   1934  N   PHE A 151      -5.763  20.539   5.646  1.00 13.68           N  
ATOM   1935  CA  PHE A 151      -6.536  21.219   6.690  1.00 13.03           C  
ATOM   1936  C   PHE A 151      -5.669  21.487   7.925  1.00 13.50           C  
ATOM   1937  O   PHE A 151      -5.611  22.607   8.443  1.00 13.24           O  
ATOM   1938  CB  PHE A 151      -7.725  20.350   7.056  1.00 15.90           C  
ATOM   1939  CG  PHE A 151      -8.515  20.815   8.274  1.00 18.53           C  
ATOM   1940  CD1 PHE A 151      -9.361  21.907   8.170  1.00 19.88           C  
ATOM   1941  CD2 PHE A 151      -8.376  20.142   9.491  1.00 20.70           C  
ATOM   1942  CE1 PHE A 151     -10.064  22.330   9.287  1.00 20.69           C  
ATOM   1943  CE2 PHE A 151      -9.082  20.569  10.600  1.00 20.53           C  
ATOM   1944  CZ  PHE A 151      -9.923  21.662  10.495  1.00 21.78           C  
ATOM   1945  H   PHE A 151      -6.088  19.651   5.291  1.00  0.00           H  
ATOM   1946  HA  PHE A 151      -6.890  22.173   6.294  1.00  0.00           H  
ATOM   1947 1HB  PHE A 151      -8.416  20.306   6.215  1.00  0.00           H  
ATOM   1948 2HB  PHE A 151      -7.386  19.333   7.254  1.00  0.00           H  
ATOM   1949  HD1 PHE A 151      -9.459  22.417   7.212  1.00  0.00           H  
ATOM   1950  HD2 PHE A 151      -7.710  19.281   9.567  1.00  0.00           H  
ATOM   1951  HE1 PHE A 151     -10.733  23.188   9.218  1.00  0.00           H  
ATOM   1952  HE2 PHE A 151      -8.978  20.052  11.554  1.00  0.00           H  
ATOM   1953  HZ  PHE A 151     -10.476  21.999  11.371  1.00  0.00           H  
ATOM   1954  N   LEU A 152      -4.969  20.469   8.414  1.00 12.98           N  
ATOM   1955  CA  LEU A 152      -4.053  20.610   9.536  1.00 14.33           C  
ATOM   1956  C   LEU A 152      -3.050  21.720   9.297  1.00 13.06           C  
ATOM   1957  O   LEU A 152      -2.784  22.563  10.177  1.00 11.65           O  
ATOM   1958  CB  LEU A 152      -3.324  19.288   9.759  1.00 14.43           C  
ATOM   1959  CG  LEU A 152      -3.907  18.303  10.812  1.00 18.59           C  
ATOM   1960  CD1 LEU A 152      -5.411  18.347  10.885  1.00 18.80           C  
ATOM   1961  CD2 LEU A 152      -3.408  16.888  10.476  1.00 18.45           C  
ATOM   1962  H   LEU A 152      -5.085  19.562   7.985  1.00  0.00           H  
ATOM   1963  HA  LEU A 152      -4.630  20.856  10.425  1.00  0.00           H  
ATOM   1964 1HB  LEU A 152      -3.292  18.746   8.814  1.00  0.00           H  
ATOM   1965 2HB  LEU A 152      -2.302  19.502  10.068  1.00  0.00           H  
ATOM   1966  HG  LEU A 152      -3.569  18.592  11.809  1.00  0.00           H  
ATOM   1967 1HD1 LEU A 152      -5.759  17.639  11.636  1.00  0.00           H  
ATOM   1968 2HD1 LEU A 152      -5.733  19.352  11.156  1.00  0.00           H  
ATOM   1969 3HD1 LEU A 152      -5.828  18.081   9.914  1.00  0.00           H  
ATOM   1970 1HD2 LEU A 152      -3.805  16.179  11.204  1.00  0.00           H  
ATOM   1971 2HD2 LEU A 152      -3.747  16.609   9.477  1.00  0.00           H  
ATOM   1972 3HD2 LEU A 152      -2.319  16.869  10.507  1.00  0.00           H  
ATOM   1973  N   HIS A 153      -2.532  21.763   8.059  1.00 12.54           N  
ATOM   1974  CA  HIS A 153      -1.556  22.762   7.712  1.00 13.39           C  
ATOM   1975  C   HIS A 153      -2.151  24.131   7.903  1.00 14.94           C  
ATOM   1976  O   HIS A 153      -1.522  24.957   8.571  1.00 15.36           O  
ATOM   1977  CB  HIS A 153      -1.138  22.625   6.293  1.00 14.96           C  
ATOM   1978  CG  HIS A 153       0.053  23.502   5.940  1.00 18.57           C  
ATOM   1979  CD2 HIS A 153      -0.020  24.732   5.329  1.00 19.49           C  
ATOM   1980  ND1 HIS A 153       1.341  23.188   6.084  1.00 21.18           N  
ATOM   1981  CE1 HIS A 153       2.043  24.177   5.568  1.00 21.89           C  
ATOM   1982  NE2 HIS A 153       1.220  25.100   5.116  1.00 21.07           N  
ATOM   1983  H   HIS A 153      -2.822  21.094   7.358  1.00  0.00           H  
ATOM   1984  HA  HIS A 153      -0.671  22.637   8.336  1.00  0.00           H  
ATOM   1985 1HB  HIS A 153      -0.880  21.585   6.088  1.00  0.00           H  
ATOM   1986 2HB  HIS A 153      -1.971  22.889   5.641  1.00  0.00           H  
ATOM   1987  HD2 HIS A 153      -0.916  25.294   5.062  1.00  0.00           H  
ATOM   1988  HE1 HIS A 153       3.130  24.230   5.519  1.00  0.00           H  
ATOM   1989  HE2 HIS A 153       1.492  25.966   4.671  1.00  0.00           H  
ATOM   1990  N   ASN A 154      -3.353  24.373   7.392  1.00 14.83           N  
ATOM   1991  CA  ASN A 154      -3.936  25.691   7.487  1.00 17.65           C  
ATOM   1992  C   ASN A 154      -4.223  26.068   8.876  1.00 17.17           C  
ATOM   1993  O   ASN A 154      -4.266  27.265   9.139  1.00 18.62           O  
ATOM   1994  CB  ASN A 154      -5.225  25.819   6.739  1.00 22.22           C  
ATOM   1995  CG  ASN A 154      -4.878  26.006   5.287  1.00 28.45           C  
ATOM   1996  ND2 ASN A 154      -5.173  27.138   4.666  1.00 32.76           N  
ATOM   1997  OD1 ASN A 154      -4.303  25.128   4.649  1.00 32.14           O  
ATOM   1998  H   ASN A 154      -3.870  23.637   6.932  1.00  0.00           H  
ATOM   1999  HA  ASN A 154      -3.238  26.410   7.056  1.00  0.00           H  
ATOM   2000 1HB  ASN A 154      -5.827  24.924   6.896  1.00  0.00           H  
ATOM   2001 2HB  ASN A 154      -5.790  26.666   7.129  1.00  0.00           H  
ATOM   2002 1HD2 ASN A 154      -4.939  27.253   3.701  1.00  0.00           H  
ATOM   2003 2HD2 ASN A 154      -5.627  27.876   5.163  1.00  0.00           H  
ATOM   2004  N   MET A 155      -4.397  25.127   9.798  1.00 14.71           N  
ATOM   2005  CA  MET A 155      -4.642  25.543  11.170  1.00 15.36           C  
ATOM   2006  C   MET A 155      -3.345  25.578  12.003  1.00 14.66           C  
ATOM   2007  O   MET A 155      -3.357  25.725  13.229  1.00 15.69           O  
ATOM   2008  CB  MET A 155      -5.691  24.625  11.790  1.00 13.74           C  
ATOM   2009  CG  MET A 155      -5.244  23.228  12.094  1.00 16.42           C  
ATOM   2010  SD  MET A 155      -6.694  22.364  12.738  1.00 21.44           S  
ATOM   2011  CE  MET A 155      -6.508  23.039  14.353  1.00 15.53           C  
ATOM   2012  H   MET A 155      -4.365  24.141   9.582  1.00  0.00           H  
ATOM   2013  HA  MET A 155      -5.018  26.567  11.159  1.00  0.00           H  
ATOM   2014 1HB  MET A 155      -6.045  25.055  12.725  1.00  0.00           H  
ATOM   2015 2HB  MET A 155      -6.547  24.546  11.119  1.00  0.00           H  
ATOM   2016 1HG  MET A 155      -4.867  22.760  11.186  1.00  0.00           H  
ATOM   2017 2HG  MET A 155      -4.435  23.255  12.825  1.00  0.00           H  
ATOM   2018 1HE  MET A 155      -7.303  22.663  14.997  1.00  0.00           H  
ATOM   2019 2HE  MET A 155      -5.539  22.747  14.760  1.00  0.00           H  
ATOM   2020 3HE  MET A 155      -6.567  24.126  14.300  1.00  0.00           H  
ATOM   2021  N   GLY A 156      -2.182  25.465  11.352  1.00 14.24           N  
ATOM   2022  CA  GLY A 156      -0.937  25.620  12.055  1.00 11.54           C  
ATOM   2023  C   GLY A 156      -0.317  24.313  12.469  1.00 12.49           C  
ATOM   2024  O   GLY A 156       0.728  24.311  13.131  1.00 13.27           O  
ATOM   2025  H   GLY A 156      -2.167  25.270  10.362  1.00  0.00           H  
ATOM   2026 1HA  GLY A 156      -0.227  26.156  11.424  1.00  0.00           H  
ATOM   2027 2HA  GLY A 156      -1.096  26.224  12.947  1.00  0.00           H  
ATOM   2028  N   ASP A 157      -0.868  23.164  12.069  1.00 12.36           N  
ATOM   2029  CA  ASP A 157      -0.239  21.922  12.463  1.00 12.05           C  
ATOM   2030  C   ASP A 157       0.663  21.568  11.295  1.00 12.93           C  
ATOM   2031  O   ASP A 157       0.177  21.189  10.231  1.00 11.40           O  
ATOM   2032  CB  ASP A 157      -1.309  20.840  12.707  1.00 10.56           C  
ATOM   2033  CG  ASP A 157      -0.728  19.477  13.076  1.00  9.20           C  
ATOM   2034  OD1 ASP A 157       0.445  19.218  12.835  1.00  8.53           O  
ATOM   2035  OD2 ASP A 157      -1.439  18.654  13.643  1.00  7.22           O1-
ATOM   2036  H   ASP A 157      -1.705  23.134  11.504  1.00  0.00           H  
ATOM   2037  HA  ASP A 157       0.307  22.092  13.391  1.00  0.00           H  
ATOM   2038 1HB  ASP A 157      -1.972  21.156  13.513  1.00  0.00           H  
ATOM   2039 2HB  ASP A 157      -1.917  20.720  11.810  1.00  0.00           H  
ATOM   2040  N   HIS A 158       1.992  21.737  11.418  1.00 12.71           N  
ATOM   2041  CA  HIS A 158       2.905  21.408  10.341  1.00 12.42           C  
ATOM   2042  C   HIS A 158       3.645  20.121  10.687  1.00 13.89           C  
ATOM   2043  O   HIS A 158       4.702  19.826  10.116  1.00 15.76           O  
ATOM   2044  CB  HIS A 158       3.925  22.524  10.145  1.00 11.54           C  
ATOM   2045  CG  HIS A 158       3.331  23.844   9.698  1.00 11.35           C  
ATOM   2046  CD2 HIS A 158       4.044  24.998   9.494  1.00  9.42           C  
ATOM   2047  ND1 HIS A 158       2.059  24.100   9.430  1.00 14.96           N  
ATOM   2048  CE1 HIS A 158       1.966  25.359   9.071  1.00 12.11           C  
ATOM   2049  NE2 HIS A 158       3.166  25.875   9.116  1.00 11.48           N  
ATOM   2050  H   HIS A 158       2.364  22.104  12.284  1.00  0.00           H  
ATOM   2051  HA  HIS A 158       2.346  21.293   9.413  1.00  0.00           H  
ATOM   2052 1HB  HIS A 158       4.460  22.699  11.079  1.00  0.00           H  
ATOM   2053 2HB  HIS A 158       4.659  22.219   9.399  1.00  0.00           H  
ATOM   2054  HD2 HIS A 158       5.116  25.166   9.615  1.00  0.00           H  
ATOM   2055  HE1 HIS A 158       1.049  25.875   8.787  1.00  0.00           H  
ATOM   2056  HE2 HIS A 158       3.410  26.827   8.892  1.00  0.00           H  
ATOM   2057  N   VAL A 159       3.116  19.287  11.571  1.00 12.70           N  
ATOM   2058  CA  VAL A 159       3.824  18.081  11.999  1.00 11.77           C  
ATOM   2059  C   VAL A 159       3.014  16.857  11.603  1.00 11.45           C  
ATOM   2060  O   VAL A 159       3.549  15.926  10.994  1.00 10.57           O  
ATOM   2061  CB  VAL A 159       4.036  18.104  13.554  1.00 12.06           C  
ATOM   2062  CG1 VAL A 159       4.703  16.827  14.049  1.00 10.71           C  
ATOM   2063  CG2 VAL A 159       4.904  19.318  13.908  1.00 11.65           C  
ATOM   2064  H   VAL A 159       2.205  19.487  11.958  1.00  0.00           H  
ATOM   2065  HA  VAL A 159       4.799  18.058  11.510  1.00  0.00           H  
ATOM   2066  HB  VAL A 159       3.066  18.179  14.044  1.00  0.00           H  
ATOM   2067 1HG1 VAL A 159       4.834  16.881  15.131  1.00  0.00           H  
ATOM   2068 2HG1 VAL A 159       4.075  15.971  13.803  1.00  0.00           H  
ATOM   2069 3HG1 VAL A 159       5.676  16.716  13.573  1.00  0.00           H  
ATOM   2070 1HG2 VAL A 159       5.061  19.350  14.987  1.00  0.00           H  
ATOM   2071 2HG2 VAL A 159       5.866  19.238  13.403  1.00  0.00           H  
ATOM   2072 3HG2 VAL A 159       4.401  20.231  13.588  1.00  0.00           H  
ATOM   2073  N   THR A 160       1.737  16.798  12.014  1.00  9.91           N  
ATOM   2074  CA  THR A 160       0.935  15.601  11.828  1.00 11.41           C  
ATOM   2075  C   THR A 160       0.702  15.330  10.340  1.00 10.55           C  
ATOM   2076  O   THR A 160       0.421  16.266   9.565  1.00 10.75           O  
ATOM   2077  CB  THR A 160      -0.415  15.804  12.553  1.00 11.76           C  
ATOM   2078  CG2 THR A 160      -1.374  14.645  12.335  1.00  9.99           C  
ATOM   2079  OG1 THR A 160      -0.104  15.980  13.940  1.00 11.85           O  
ATOM   2080  H   THR A 160       1.323  17.603  12.463  1.00  0.00           H  
ATOM   2081  HA  THR A 160       1.466  14.757  12.270  1.00  0.00           H  
ATOM   2082  HB  THR A 160      -0.892  16.712  12.186  1.00  0.00           H  
ATOM   2083  HG1 THR A 160       0.849  15.960  14.058  1.00  0.00           H  
ATOM   2084 1HG2 THR A 160      -2.305  14.839  12.867  1.00  0.00           H  
ATOM   2085 2HG2 THR A 160      -1.579  14.537  11.271  1.00  0.00           H  
ATOM   2086 3HG2 THR A 160      -0.927  13.726  12.713  1.00  0.00           H  
ATOM   2087  N   ARG A 161       0.804  14.077   9.926  1.00  9.57           N  
ATOM   2088  CA  ARG A 161       0.563  13.759   8.530  1.00  9.90           C  
ATOM   2089  C   ARG A 161      -0.204  12.455   8.426  1.00  8.65           C  
ATOM   2090  O   ARG A 161       0.106  11.512   9.157  1.00 12.05           O  
ATOM   2091  CB  ARG A 161       1.891  13.650   7.787  1.00  8.60           C  
ATOM   2092  CG  ARG A 161       2.871  12.712   8.434  1.00 10.68           C  
ATOM   2093  CD  ARG A 161       4.235  12.867   7.768  1.00 10.20           C  
ATOM   2094  NE  ARG A 161       4.124  12.331   6.428  1.00 14.16           N  
ATOM   2095  CZ  ARG A 161       5.135  12.357   5.571  1.00 19.60           C  
ATOM   2096  NH1 ARG A 161       6.298  12.890   5.919  1.00 19.74           N  
ATOM   2097  NH2 ARG A 161       5.005  11.803   4.371  1.00 18.96           N1+
ATOM   2098  H   ARG A 161       1.048  13.333  10.564  1.00  0.00           H  
ATOM   2099  HA  ARG A 161      -0.024  14.565   8.089  1.00  0.00           H  
ATOM   2100 1HB  ARG A 161       1.712  13.306   6.770  1.00  0.00           H  
ATOM   2101 2HB  ARG A 161       2.354  14.635   7.723  1.00  0.00           H  
ATOM   2102 1HG  ARG A 161       2.954  12.947   9.496  1.00  0.00           H  
ATOM   2103 2HG  ARG A 161       2.522  11.685   8.316  1.00  0.00           H  
ATOM   2104 1HD  ARG A 161       4.506  13.922   7.736  1.00  0.00           H  
ATOM   2105 2HD  ARG A 161       4.983  12.319   8.337  1.00  0.00           H  
ATOM   2106  HE  ARG A 161       3.237  11.929   6.155  1.00  0.00           H  
ATOM   2107 1HH1 ARG A 161       6.419  13.281   6.843  1.00  0.00           H  
ATOM   2108 2HH1 ARG A 161       7.064  12.905   5.261  1.00  0.00           H  
ATOM   2109 1HH2 ARG A 161       4.134  11.361   4.110  1.00  0.00           H  
ATOM   2110 2HH2 ARG A 161       5.776  11.824   3.719  1.00  0.00           H  
ATOM   2111  N   LEU A 162      -1.225  12.391   7.587  1.00  7.83           N  
ATOM   2112  CA  LEU A 162      -2.059  11.218   7.419  1.00 10.20           C  
ATOM   2113  C   LEU A 162      -1.851  10.840   5.967  1.00  9.38           C  
ATOM   2114  O   LEU A 162      -2.340  11.505   5.058  1.00 11.71           O  
ATOM   2115  CB  LEU A 162      -3.538  11.480   7.582  1.00 11.88           C  
ATOM   2116  CG  LEU A 162      -4.565  10.382   7.955  1.00 18.19           C  
ATOM   2117  CD1 LEU A 162      -5.881  10.777   7.342  1.00 18.27           C  
ATOM   2118  CD2 LEU A 162      -4.144   8.991   7.557  1.00 13.12           C  
ATOM   2119  H   LEU A 162      -1.419  13.215   7.037  1.00  0.00           H  
ATOM   2120  HA  LEU A 162      -1.784  10.486   8.180  1.00  0.00           H  
ATOM   2121 1HB  LEU A 162      -3.674  12.230   8.358  1.00  0.00           H  
ATOM   2122 2HB  LEU A 162      -3.924  11.881   6.645  1.00  0.00           H  
ATOM   2123  HG  LEU A 162      -4.714  10.378   9.035  1.00  0.00           H  
ATOM   2124 1HD1 LEU A 162      -6.634  10.026   7.585  1.00  0.00           H  
ATOM   2125 2HD1 LEU A 162      -6.193  11.742   7.739  1.00  0.00           H  
ATOM   2126 3HD1 LEU A 162      -5.773  10.846   6.262  1.00  0.00           H  
ATOM   2127 1HD2 LEU A 162      -4.915   8.279   7.852  1.00  0.00           H  
ATOM   2128 2HD2 LEU A 162      -4.006   8.948   6.476  1.00  0.00           H  
ATOM   2129 3HD2 LEU A 162      -3.207   8.739   8.053  1.00  0.00           H  
ATOM   2130  N   ASP A 163      -1.108   9.780   5.782  1.00  8.42           N  
ATOM   2131  CA  ASP A 163      -0.610   9.339   4.484  1.00 10.80           C  
ATOM   2132  C   ASP A 163      -1.454   8.241   3.880  1.00 13.10           C  
ATOM   2133  O   ASP A 163      -1.635   8.243   2.670  1.00 13.56           O  
ATOM   2134  CB  ASP A 163       0.785   8.804   4.613  1.00 12.44           C  
ATOM   2135  CG  ASP A 163       1.755   9.924   4.950  1.00 15.05           C  
ATOM   2136  OD1 ASP A 163       1.970  10.178   6.130  1.00 14.96           O  
ATOM   2137  OD2 ASP A 163       2.249  10.582   4.046  1.00 16.74           O1-
ATOM   2138  H   ASP A 163      -0.875   9.244   6.605  1.00  0.00           H  
ATOM   2139  HA  ASP A 163      -0.594  10.196   3.810  1.00  0.00           H  
ATOM   2140 1HB  ASP A 163       0.812   8.044   5.393  1.00  0.00           H  
ATOM   2141 2HB  ASP A 163       1.080   8.328   3.679  1.00  0.00           H  
ATOM   2142  N   ARG A 164      -2.056   7.351   4.689  1.00 11.96           N  
ATOM   2143  CA  ARG A 164      -2.759   6.192   4.164  1.00 13.82           C  
ATOM   2144  C   ARG A 164      -4.143   6.110   4.751  1.00 13.55           C  
ATOM   2145  O   ARG A 164      -4.508   6.927   5.600  1.00 14.89           O  
ATOM   2146  CB  ARG A 164      -2.002   4.916   4.497  1.00 11.44           C  
ATOM   2147  CG  ARG A 164      -0.814   4.769   3.595  1.00 12.70           C  
ATOM   2148  CD  ARG A 164       0.284   4.231   4.466  1.00 16.81           C  
ATOM   2149  NE  ARG A 164       0.311   2.817   4.475  1.00 16.68           N  
ATOM   2150  CZ  ARG A 164       0.890   2.034   5.394  1.00 17.11           C  
ATOM   2151  NH1 ARG A 164       1.527   2.406   6.493  1.00 13.86           N  
ATOM   2152  NH2 ARG A 164       0.948   0.752   5.081  1.00 13.10           N1+
ATOM   2153  H   ARG A 164      -2.019   7.493   5.688  1.00  0.00           H  
ATOM   2154  HA  ARG A 164      -2.821   6.287   3.079  1.00  0.00           H  
ATOM   2155 1HB  ARG A 164      -1.679   4.946   5.538  1.00  0.00           H  
ATOM   2156 2HB  ARG A 164      -2.665   4.058   4.385  1.00  0.00           H  
ATOM   2157 1HG  ARG A 164      -1.056   4.082   2.784  1.00  0.00           H  
ATOM   2158 2HG  ARG A 164      -0.552   5.743   3.178  1.00  0.00           H  
ATOM   2159 1HD  ARG A 164       1.247   4.585   4.099  1.00  0.00           H  
ATOM   2160 2HD  ARG A 164       0.138   4.573   5.489  1.00  0.00           H  
ATOM   2161  HE  ARG A 164      -0.151   2.334   3.715  1.00  0.00           H  
ATOM   2162 1HH1 ARG A 164       1.617   3.386   6.717  1.00  0.00           H  
ATOM   2163 2HH1 ARG A 164       1.922   1.708   7.107  1.00  0.00           H  
ATOM   2164 1HH2 ARG A 164       0.569   0.428   4.202  1.00  0.00           H  
ATOM   2165 2HH2 ARG A 164       1.369   0.095   5.721  1.00  0.00           H  
ATOM   2166  N   TRP A 165      -4.881   5.096   4.350  1.00 12.38           N  
ATOM   2167  CA  TRP A 165      -6.269   4.935   4.734  1.00 12.09           C  
ATOM   2168  C   TRP A 165      -6.321   3.865   5.810  1.00 12.73           C  
ATOM   2169  O   TRP A 165      -5.325   3.195   6.138  1.00 11.65           O  
ATOM   2170  CB  TRP A 165      -7.072   4.496   3.502  1.00 13.46           C  
ATOM   2171  CG  TRP A 165      -7.032   5.496   2.335  1.00 13.55           C  
ATOM   2172  CD1 TRP A 165      -5.904   5.744   1.581  1.00 14.33           C  
ATOM   2173  CD2 TRP A 165      -8.086   6.239   1.919  1.00 13.25           C  
ATOM   2174  CE2 TRP A 165      -7.540   6.961   0.862  1.00 15.05           C  
ATOM   2175  CE3 TRP A 165      -9.390   6.380   2.290  1.00 12.65           C  
ATOM   2176  NE1 TRP A 165      -6.247   6.646   0.696  1.00 13.63           N  
ATOM   2177  CZ2 TRP A 165      -8.297   7.856   0.132  1.00 14.59           C  
ATOM   2178  CZ3 TRP A 165     -10.146   7.270   1.566  1.00 11.99           C  
ATOM   2179  CH2 TRP A 165      -9.613   7.992   0.510  1.00 14.04           C  
ATOM   2180  H   TRP A 165      -4.453   4.405   3.749  1.00  0.00           H  
ATOM   2181  HA  TRP A 165      -6.643   5.894   5.089  1.00  0.00           H  
ATOM   2182 1HB  TRP A 165      -6.690   3.542   3.139  1.00  0.00           H  
ATOM   2183 2HB  TRP A 165      -8.114   4.346   3.781  1.00  0.00           H  
ATOM   2184  HD1 TRP A 165      -4.939   5.263   1.727  1.00  0.00           H  
ATOM   2185  HE1 TRP A 165      -5.637   7.043  -0.003  1.00  0.00           H  
ATOM   2186  HE3 TRP A 165      -9.829   5.821   3.116  1.00  0.00           H  
ATOM   2187  HZ2 TRP A 165      -7.880   8.423  -0.700  1.00  0.00           H  
ATOM   2188  HZ3 TRP A 165     -11.192   7.391   1.855  1.00  0.00           H  
ATOM   2189  HH2 TRP A 165     -10.257   8.686  -0.033  1.00  0.00           H  
ATOM   2190  N   GLU A 166      -7.500   3.642   6.401  1.00 12.44           N  
ATOM   2191  CA  GLU A 166      -7.711   2.503   7.279  1.00 13.07           C  
ATOM   2192  C   GLU A 166      -7.916   1.276   6.400  1.00 14.17           C  
ATOM   2193  O   GLU A 166      -8.613   1.376   5.377  1.00 16.05           O  
ATOM   2194  CB  GLU A 166      -8.969   2.685   8.152  1.00 14.16           C  
ATOM   2195  CG  GLU A 166      -8.854   3.741   9.227  1.00 11.69           C  
ATOM   2196  CD  GLU A 166      -8.049   3.310  10.450  1.00 15.55           C  
ATOM   2197  OE1 GLU A 166      -7.603   2.165  10.595  1.00 13.91           O  
ATOM   2198  OE2 GLU A 166      -7.895   4.144  11.319  1.00 14.34           O1-
ATOM   2199  H   GLU A 166      -8.263   4.283   6.235  1.00  0.00           H  
ATOM   2200  HA  GLU A 166      -6.849   2.411   7.941  1.00  0.00           H  
ATOM   2201 1HB  GLU A 166      -9.815   2.952   7.519  1.00  0.00           H  
ATOM   2202 2HB  GLU A 166      -9.210   1.743   8.643  1.00  0.00           H  
ATOM   2203 1HG  GLU A 166      -8.380   4.625   8.805  1.00  0.00           H  
ATOM   2204 2HG  GLU A 166      -9.855   4.019   9.555  1.00  0.00           H  
ATOM   2205  N   PRO A 167      -7.388   0.093   6.708  1.00 14.21           N  
ATOM   2206  CA  PRO A 167      -6.648  -0.211   7.912  1.00 14.28           C  
ATOM   2207  C   PRO A 167      -5.131  -0.041   7.833  1.00 15.47           C  
ATOM   2208  O   PRO A 167      -4.443  -0.121   8.864  1.00 14.70           O  
ATOM   2209  CB  PRO A 167      -7.108  -1.616   8.188  1.00 15.15           C  
ATOM   2210  CG  PRO A 167      -6.980  -2.184   6.805  1.00 15.49           C  
ATOM   2211  CD  PRO A 167      -7.620  -1.112   5.981  1.00 12.50           C  
ATOM   2212  HA  PRO A 167      -6.953   0.482   8.711  1.00  0.00           H  
ATOM   2213 1HB  PRO A 167      -6.463  -2.082   8.947  1.00  0.00           H  
ATOM   2214 2HB  PRO A 167      -8.129  -1.605   8.598  1.00  0.00           H  
ATOM   2215 1HG  PRO A 167      -5.921  -2.363   6.564  1.00  0.00           H  
ATOM   2216 2HG  PRO A 167      -7.489  -3.158   6.746  1.00  0.00           H  
ATOM   2217 1HD  PRO A 167      -7.132  -1.063   4.998  1.00  0.00           H  
ATOM   2218 2HD  PRO A 167      -8.693  -1.324   5.871  1.00  0.00           H  
ATOM   2219  N   GLU A 168      -4.617   0.277   6.662  1.00 12.52           N  
ATOM   2220  CA  GLU A 168      -3.190   0.244   6.422  1.00 15.25           C  
ATOM   2221  C   GLU A 168      -2.332   1.101   7.345  1.00 14.42           C  
ATOM   2222  O   GLU A 168      -1.213   0.723   7.706  1.00 12.67           O  
ATOM   2223  CB  GLU A 168      -2.904   0.687   5.004  1.00 18.27           C  
ATOM   2224  CG  GLU A 168      -3.169  -0.351   3.948  1.00 28.73           C  
ATOM   2225  CD  GLU A 168      -4.625  -0.507   3.549  1.00 34.27           C  
ATOM   2226  OE1 GLU A 168      -5.271   0.511   3.300  1.00 38.93           O  
ATOM   2227  OE2 GLU A 168      -5.106  -1.646   3.494  1.00 39.57           O1-
ATOM   2228  H   GLU A 168      -5.237   0.549   5.913  1.00  0.00           H  
ATOM   2229  HA  GLU A 168      -2.840  -0.779   6.554  1.00  0.00           H  
ATOM   2230 1HB  GLU A 168      -3.513   1.561   4.766  1.00  0.00           H  
ATOM   2231 2HB  GLU A 168      -1.859   0.984   4.918  1.00  0.00           H  
ATOM   2232 1HG  GLU A 168      -2.605  -0.094   3.052  1.00  0.00           H  
ATOM   2233 2HG  GLU A 168      -2.811  -1.316   4.304  1.00  0.00           H  
ATOM   2234  N   LEU A 169      -2.887   2.256   7.752  1.00 12.02           N  
ATOM   2235  CA  LEU A 169      -2.171   3.181   8.614  1.00 12.32           C  
ATOM   2236  C   LEU A 169      -1.811   2.601   9.965  1.00 12.15           C  
ATOM   2237  O   LEU A 169      -1.009   3.202  10.669  1.00 14.51           O  
ATOM   2238  CB  LEU A 169      -3.019   4.491   8.785  1.00 12.27           C  
ATOM   2239  CG  LEU A 169      -4.425   4.449   9.435  1.00 11.49           C  
ATOM   2240  CD1 LEU A 169      -4.324   4.597  10.952  1.00 13.08           C  
ATOM   2241  CD2 LEU A 169      -5.260   5.603   8.903  1.00 11.00           C  
ATOM   2242  H   LEU A 169      -3.823   2.488   7.452  1.00  0.00           H  
ATOM   2243  HA  LEU A 169      -1.219   3.428   8.141  1.00  0.00           H  
ATOM   2244 1HB  LEU A 169      -2.451   5.195   9.391  1.00  0.00           H  
ATOM   2245 2HB  LEU A 169      -3.176   4.934   7.803  1.00  0.00           H  
ATOM   2246  HG  LEU A 169      -4.911   3.505   9.189  1.00  0.00           H  
ATOM   2247 1HD1 LEU A 169      -5.322   4.566  11.389  1.00  0.00           H  
ATOM   2248 2HD1 LEU A 169      -3.726   3.783  11.359  1.00  0.00           H  
ATOM   2249 3HD1 LEU A 169      -3.852   5.550  11.195  1.00  0.00           H  
ATOM   2250 1HD2 LEU A 169      -6.252   5.576   9.358  1.00  0.00           H  
ATOM   2251 2HD2 LEU A 169      -4.774   6.548   9.149  1.00  0.00           H  
ATOM   2252 3HD2 LEU A 169      -5.355   5.516   7.820  1.00  0.00           H  
ATOM   2253  N   ASN A 170      -2.353   1.455  10.362  1.00 12.24           N  
ATOM   2254  CA  ASN A 170      -2.105   0.854  11.668  1.00 14.01           C  
ATOM   2255  C   ASN A 170      -0.937  -0.133  11.706  1.00 16.17           C  
ATOM   2256  O   ASN A 170      -0.661  -0.821  12.700  1.00 15.46           O  
ATOM   2257  CB  ASN A 170      -3.340   0.110  12.105  1.00 12.24           C  
ATOM   2258  CG  ASN A 170      -4.460   1.066  12.411  1.00 15.99           C  
ATOM   2259  ND2 ASN A 170      -5.630   0.839  11.816  1.00 11.99           N  
ATOM   2260  OD1 ASN A 170      -4.262   2.039  13.145  1.00 13.53           O  
ATOM   2261  H   ASN A 170      -2.967   0.985   9.711  1.00  0.00           H  
ATOM   2262  HA  ASN A 170      -1.892   1.651  12.382  1.00  0.00           H  
ATOM   2263 1HB  ASN A 170      -3.648  -0.580  11.318  1.00  0.00           H  
ATOM   2264 2HB  ASN A 170      -3.113  -0.485  12.990  1.00  0.00           H  
ATOM   2265 1HD2 ASN A 170      -6.404   1.447  11.988  1.00  0.00           H  
ATOM   2266 2HD2 ASN A 170      -5.733   0.060  11.198  1.00  0.00           H  
ATOM   2267  N   GLU A 171      -0.277  -0.295  10.556  1.00 18.71           N  
ATOM   2268  CA  GLU A 171       0.886  -1.167  10.424  1.00 20.58           C  
ATOM   2269  C   GLU A 171       2.070  -0.803  11.318  1.00 18.79           C  
ATOM   2270  O   GLU A 171       2.834  -1.684  11.720  1.00 22.07           O  
ATOM   2271  CB  GLU A 171       1.239  -1.121   8.963  1.00 20.89           C  
ATOM   2272  CG  GLU A 171       2.001  -2.280   8.436  1.00 26.30           C  
ATOM   2273  CD  GLU A 171       2.134  -2.213   6.915  1.00 26.68           C  
ATOM   2274  OE1 GLU A 171       2.805  -1.335   6.403  1.00 27.35           O  
ATOM   2275  OE2 GLU A 171       1.540  -3.036   6.233  1.00 30.01           O1-
ATOM   2276  H   GLU A 171      -0.607   0.212   9.746  1.00  0.00           H  
ATOM   2277  HA  GLU A 171       0.600  -2.173  10.730  1.00  0.00           H  
ATOM   2278 1HB  GLU A 171       0.327  -1.046   8.370  1.00  0.00           H  
ATOM   2279 2HB  GLU A 171       1.834  -0.231   8.761  1.00  0.00           H  
ATOM   2280 1HG  GLU A 171       2.992  -2.287   8.890  1.00  0.00           H  
ATOM   2281 2HG  GLU A 171       1.493  -3.199   8.726  1.00  0.00           H  
ATOM   2282  N   ALA A 172       2.251   0.488  11.609  1.00 17.15           N  
ATOM   2283  CA  ALA A 172       3.184   0.979  12.612  1.00 14.10           C  
ATOM   2284  C   ALA A 172       4.582   0.405  12.486  1.00 14.62           C  
ATOM   2285  O   ALA A 172       5.230   0.003  13.463  1.00 13.45           O  
ATOM   2286  CB  ALA A 172       2.676   0.668  14.016  1.00 12.12           C  
ATOM   2287  H   ALA A 172       1.695   1.149  11.089  1.00  0.00           H  
ATOM   2288  HA  ALA A 172       3.264   2.060  12.497  1.00  0.00           H  
ATOM   2289 1HB  ALA A 172       3.387   1.045  14.752  1.00  0.00           H  
ATOM   2290 2HB  ALA A 172       1.709   1.149  14.168  1.00  0.00           H  
ATOM   2291 3HB  ALA A 172       2.568  -0.408  14.133  1.00  0.00           H  
ATOM   2292  N   ILE A 173       5.096   0.386  11.274  1.00 13.88           N  
ATOM   2293  CA  ILE A 173       6.416  -0.167  11.166  1.00 17.32           C  
ATOM   2294  C   ILE A 173       7.436   0.820  11.720  1.00 17.75           C  
ATOM   2295  O   ILE A 173       7.189   2.044  11.822  1.00 16.81           O  
ATOM   2296  CB  ILE A 173       6.660  -0.623   9.674  1.00 20.87           C  
ATOM   2297  CG1 ILE A 173       6.572   0.351   8.523  1.00 25.78           C  
ATOM   2298  CG2 ILE A 173       5.407  -1.459   9.422  1.00 24.33           C  
ATOM   2299  CD1 ILE A 173       6.964  -0.234   7.118  1.00 25.81           C  
ATOM   2300  H   ILE A 173       4.635   0.724  10.442  1.00  0.00           H  
ATOM   2301  HA  ILE A 173       6.483  -1.033  11.823  1.00  0.00           H  
ATOM   2302  HB  ILE A 173       7.586  -1.196   9.616  1.00  0.00           H  
ATOM   2303 1HG1 ILE A 173       5.555   0.731   8.447  1.00  0.00           H  
ATOM   2304 2HG1 ILE A 173       7.226   1.202   8.715  1.00  0.00           H  
ATOM   2305 1HG2 ILE A 173       5.429  -1.853   8.407  1.00  0.00           H  
ATOM   2306 2HG2 ILE A 173       5.373  -2.286  10.131  1.00  0.00           H  
ATOM   2307 3HG2 ILE A 173       4.521  -0.835   9.550  1.00  0.00           H  
ATOM   2308 1HD1 ILE A 173       6.869   0.543   6.360  1.00  0.00           H  
ATOM   2309 2HD1 ILE A 173       7.996  -0.588   7.147  1.00  0.00           H  
ATOM   2310 3HD1 ILE A 173       6.303  -1.063   6.873  1.00  0.00           H  
ATOM   2311  N   PRO A 174       8.552   0.275  12.277  1.00 19.61           N  
ATOM   2312  CA  PRO A 174       9.601   1.049  12.954  1.00 18.97           C  
ATOM   2313  C   PRO A 174      10.072   2.242  12.144  1.00 18.30           C  
ATOM   2314  O   PRO A 174      10.242   2.124  10.937  1.00 19.10           O  
ATOM   2315  CB  PRO A 174      10.711   0.046  13.203  1.00 17.90           C  
ATOM   2316  CG  PRO A 174       9.994  -1.262  13.372  1.00 16.67           C  
ATOM   2317  CD  PRO A 174       8.934  -1.174  12.286  1.00 17.51           C  
ATOM   2318  HA  PRO A 174       9.209   1.431  13.909  1.00  0.00           H  
ATOM   2319 1HB  PRO A 174      11.412   0.044  12.355  1.00  0.00           H  
ATOM   2320 2HB  PRO A 174      11.287   0.337  14.093  1.00  0.00           H  
ATOM   2321 1HG  PRO A 174      10.694  -2.099  13.244  1.00  0.00           H  
ATOM   2322 2HG  PRO A 174       9.583  -1.341  14.390  1.00  0.00           H  
ATOM   2323 1HD  PRO A 174       9.367  -1.480  11.324  1.00  0.00           H  
ATOM   2324 2HD  PRO A 174       8.083  -1.818  12.552  1.00  0.00           H  
ATOM   2325  N   ASN A 175      10.249   3.423  12.712  1.00 20.12           N  
ATOM   2326  CA  ASN A 175      10.843   4.588  12.041  1.00 22.08           C  
ATOM   2327  C   ASN A 175      10.116   5.087  10.823  1.00 19.85           C  
ATOM   2328  O   ASN A 175      10.653   5.873  10.025  1.00 21.91           O  
ATOM   2329  CB  ASN A 175      12.296   4.373  11.548  1.00 24.56           C  
ATOM   2330  CG  ASN A 175      13.146   3.929  12.697  1.00 30.21           C  
ATOM   2331  ND2 ASN A 175      13.735   2.747  12.557  1.00 31.52           N  
ATOM   2332  OD1 ASN A 175      13.209   4.582  13.745  1.00 31.17           O  
ATOM   2333  H   ASN A 175       9.947   3.509  13.671  1.00  0.00           H  
ATOM   2334  HA  ASN A 175      10.873   5.417  12.748  1.00  0.00           H  
ATOM   2335 1HB  ASN A 175      12.304   3.625  10.753  1.00  0.00           H  
ATOM   2336 2HB  ASN A 175      12.678   5.302  11.124  1.00  0.00           H  
ATOM   2337 1HD2 ASN A 175      14.317   2.389  13.288  1.00  0.00           H  
ATOM   2338 2HD2 ASN A 175      13.597   2.215  11.722  1.00  0.00           H  
ATOM   2339  N   ASP A 176       8.887   4.644  10.619  1.00 18.17           N  
ATOM   2340  CA  ASP A 176       8.103   5.186   9.543  1.00 14.34           C  
ATOM   2341  C   ASP A 176       7.406   6.443  10.066  1.00 13.89           C  
ATOM   2342  O   ASP A 176       6.638   6.355  11.017  1.00 13.65           O  
ATOM   2343  CB  ASP A 176       7.107   4.112   9.119  1.00 16.42           C  
ATOM   2344  CG  ASP A 176       6.297   4.444   7.869  1.00 18.16           C  
ATOM   2345  OD1 ASP A 176       6.385   5.569   7.399  1.00 15.75           O  
ATOM   2346  OD2 ASP A 176       5.584   3.575   7.359  1.00 17.61           O1-
ATOM   2347  H   ASP A 176       8.484   3.928  11.206  1.00  0.00           H  
ATOM   2348  HA  ASP A 176       8.771   5.428   8.716  1.00  0.00           H  
ATOM   2349 1HB  ASP A 176       7.639   3.179   8.928  1.00  0.00           H  
ATOM   2350 2HB  ASP A 176       6.403   3.928   9.929  1.00  0.00           H  
ATOM   2351  N   GLU A 177       7.635   7.603   9.468  1.00 13.11           N  
ATOM   2352  CA  GLU A 177       6.999   8.849   9.880  1.00 15.15           C  
ATOM   2353  C   GLU A 177       5.609   9.018   9.298  1.00 14.01           C  
ATOM   2354  O   GLU A 177       4.884   9.948   9.673  1.00 14.29           O  
ATOM   2355  CB  GLU A 177       7.782  10.085   9.451  1.00 18.69           C  
ATOM   2356  CG  GLU A 177       9.147  10.092  10.099  1.00 27.76           C  
ATOM   2357  CD  GLU A 177       9.990  11.337   9.854  1.00 34.96           C  
ATOM   2358  OE1 GLU A 177      10.014  11.863   8.733  1.00 36.79           O  
ATOM   2359  OE2 GLU A 177      10.649  11.768  10.806  1.00 39.96           O1-
ATOM   2360  H   GLU A 177       8.282   7.613   8.693  1.00  0.00           H  
ATOM   2361  HA  GLU A 177       6.937   8.864  10.969  1.00  0.00           H  
ATOM   2362 1HB  GLU A 177       7.884  10.093   8.366  1.00  0.00           H  
ATOM   2363 2HB  GLU A 177       7.231  10.983   9.733  1.00  0.00           H  
ATOM   2364 1HG  GLU A 177       9.024   9.988  11.178  1.00  0.00           H  
ATOM   2365 2HG  GLU A 177       9.711   9.233   9.740  1.00  0.00           H  
ATOM   2366  N   ARG A 178       5.183   8.145   8.381  1.00 12.98           N  
ATOM   2367  CA  ARG A 178       3.883   8.294   7.755  1.00 11.20           C  
ATOM   2368  C   ARG A 178       2.806   7.978   8.762  1.00 10.31           C  
ATOM   2369  O   ARG A 178       3.054   7.129   9.607  1.00 11.54           O  
ATOM   2370  CB  ARG A 178       3.723   7.349   6.569  1.00  8.85           C  
ATOM   2371  CG  ARG A 178       4.638   7.711   5.419  1.00 11.69           C  
ATOM   2372  CD  ARG A 178       4.528   6.692   4.276  1.00 12.44           C  
ATOM   2373  NE  ARG A 178       4.914   5.366   4.739  1.00 12.45           N  
ATOM   2374  CZ  ARG A 178       4.811   4.280   3.995  1.00 14.73           C  
ATOM   2375  NH1 ARG A 178       4.336   4.369   2.758  1.00 15.78           N  
ATOM   2376  NH2 ARG A 178       5.168   3.103   4.493  1.00 14.51           N1+
ATOM   2377  H   ARG A 178       5.771   7.368   8.117  1.00  0.00           H  
ATOM   2378  HA  ARG A 178       3.791   9.318   7.389  1.00  0.00           H  
ATOM   2379 1HB  ARG A 178       3.936   6.331   6.885  1.00  0.00           H  
ATOM   2380 2HB  ARG A 178       2.690   7.376   6.222  1.00  0.00           H  
ATOM   2381 1HG  ARG A 178       4.368   8.695   5.033  1.00  0.00           H  
ATOM   2382 2HG  ARG A 178       5.671   7.729   5.768  1.00  0.00           H  
ATOM   2383 1HD  ARG A 178       3.501   6.658   3.917  1.00  0.00           H  
ATOM   2384 2HD  ARG A 178       5.187   6.988   3.461  1.00  0.00           H  
ATOM   2385  HE  ARG A 178       5.276   5.284   5.679  1.00  0.00           H  
ATOM   2386 1HH1 ARG A 178       4.054   5.266   2.388  1.00  0.00           H  
ATOM   2387 2HH1 ARG A 178       4.258   3.540   2.187  1.00  0.00           H  
ATOM   2388 1HH2 ARG A 178       5.516   3.038   5.439  1.00  0.00           H  
ATOM   2389 2HH2 ARG A 178       5.090   2.271   3.926  1.00  0.00           H  
ATOM   2390  N   ASP A 179       1.687   8.701   8.727  1.00  8.79           N  
ATOM   2391  CA  ASP A 179       0.537   8.508   9.601  1.00  7.90           C  
ATOM   2392  C   ASP A 179       0.902   8.669  11.065  1.00  9.36           C  
ATOM   2393  O   ASP A 179       0.369   7.926  11.918  1.00 10.95           O  
ATOM   2394  CB  ASP A 179      -0.064   7.114   9.393  1.00  8.68           C  
ATOM   2395  CG  ASP A 179      -0.458   6.853   7.950  1.00 11.54           C  
ATOM   2396  OD1 ASP A 179      -1.268   7.587   7.396  1.00 10.52           O  
ATOM   2397  OD2 ASP A 179       0.077   5.915   7.379  1.00 10.19           O1-
ATOM   2398  H   ASP A 179       1.658   9.434   8.031  1.00  0.00           H  
ATOM   2399  HA  ASP A 179      -0.217   9.255   9.350  1.00  0.00           H  
ATOM   2400 1HB  ASP A 179       0.658   6.357   9.701  1.00  0.00           H  
ATOM   2401 2HB  ASP A 179      -0.945   7.001  10.024  1.00  0.00           H  
ATOM   2402  N   THR A 180       1.831   9.606  11.365  1.00  9.14           N  
ATOM   2403  CA  THR A 180       2.237   9.851  12.729  1.00  8.23           C  
ATOM   2404  C   THR A 180       1.895  11.281  13.117  1.00  8.01           C  
ATOM   2405  O   THR A 180       1.559  12.122  12.269  1.00  7.50           O  
ATOM   2406  CB  THR A 180       3.773   9.630  12.929  1.00 10.73           C  
ATOM   2407  CG2 THR A 180       4.216   8.220  12.610  1.00  8.79           C  
ATOM   2408  OG1 THR A 180       4.452  10.570  12.105  1.00 13.10           O  
ATOM   2409  H   THR A 180       2.250  10.146  10.622  1.00  0.00           H  
ATOM   2410  HA  THR A 180       1.708   9.152  13.377  1.00  0.00           H  
ATOM   2411  HB  THR A 180       4.038   9.836  13.966  1.00  0.00           H  
ATOM   2412  HG1 THR A 180       3.809  11.070  11.596  1.00  0.00           H  
ATOM   2413 1HG2 THR A 180       5.291   8.132  12.770  1.00  0.00           H  
ATOM   2414 2HG2 THR A 180       3.694   7.518  13.260  1.00  0.00           H  
ATOM   2415 3HG2 THR A 180       3.984   7.993  11.571  1.00  0.00           H  
ATOM   2416  N   THR A 181       1.996  11.503  14.430  1.00  7.61           N  
ATOM   2417  CA  THR A 181       1.855  12.802  15.037  1.00  7.03           C  
ATOM   2418  C   THR A 181       2.878  12.775  16.164  1.00  7.60           C  
ATOM   2419  O   THR A 181       3.584  11.779  16.367  1.00  9.23           O  
ATOM   2420  CB  THR A 181       0.428  12.974  15.601  1.00  6.87           C  
ATOM   2421  CG2 THR A 181       0.086  12.120  16.817  1.00  5.36           C  
ATOM   2422  OG1 THR A 181       0.364  14.351  15.935  1.00  6.98           O  
ATOM   2423  H   THR A 181       2.181  10.703  15.016  1.00  0.00           H  
ATOM   2424  HA  THR A 181       2.024  13.562  14.273  1.00  0.00           H  
ATOM   2425  HB  THR A 181      -0.300  12.723  14.832  1.00  0.00           H  
ATOM   2426  HG1 THR A 181       1.204  14.768  15.734  1.00  0.00           H  
ATOM   2427 1HG2 THR A 181      -0.938  12.322  17.127  1.00  0.00           H  
ATOM   2428 2HG2 THR A 181       0.186  11.066  16.559  1.00  0.00           H  
ATOM   2429 3HG2 THR A 181       0.767  12.359  17.634  1.00  0.00           H  
ATOM   2430  N   MET A 182       2.982  13.868  16.891  1.00  6.30           N  
ATOM   2431  CA  MET A 182       3.817  13.966  18.059  1.00  8.92           C  
ATOM   2432  C   MET A 182       2.847  14.335  19.178  1.00  7.91           C  
ATOM   2433  O   MET A 182       1.844  15.004  18.867  1.00  7.47           O  
ATOM   2434  CB  MET A 182       4.835  15.065  17.872  1.00 10.12           C  
ATOM   2435  CG  MET A 182       5.877  14.742  16.819  1.00 10.94           C  
ATOM   2436  SD  MET A 182       6.914  16.222  16.806  1.00 16.97           S  
ATOM   2437  CE  MET A 182       8.053  15.702  15.552  1.00 13.48           C  
ATOM   2438  H   MET A 182       2.442  14.671  16.602  1.00  0.00           H  
ATOM   2439  HA  MET A 182       4.338  13.019  18.192  1.00  0.00           H  
ATOM   2440 1HB  MET A 182       4.327  15.986  17.585  1.00  0.00           H  
ATOM   2441 2HB  MET A 182       5.346  15.253  18.818  1.00  0.00           H  
ATOM   2442 1HG  MET A 182       6.418  13.841  17.107  1.00  0.00           H  
ATOM   2443 2HG  MET A 182       5.384  14.555  15.865  1.00  0.00           H  
ATOM   2444 1HE  MET A 182       8.793  16.487  15.387  1.00  0.00           H  
ATOM   2445 2HE  MET A 182       8.557  14.791  15.875  1.00  0.00           H  
ATOM   2446 3HE  MET A 182       7.512  15.511  14.625  1.00  0.00           H  
ATOM   2447  N   PRO A 183       3.052  13.984  20.461  1.00  8.91           N  
ATOM   2448  CA  PRO A 183       2.169  14.390  21.545  1.00  9.43           C  
ATOM   2449  C   PRO A 183       1.852  15.899  21.516  1.00 11.02           C  
ATOM   2450  O   PRO A 183       0.663  16.287  21.534  1.00  8.81           O  
ATOM   2451  CB  PRO A 183       2.905  13.897  22.805  1.00  8.08           C  
ATOM   2452  CG  PRO A 183       3.650  12.658  22.344  1.00  8.35           C  
ATOM   2453  CD  PRO A 183       4.153  13.142  20.973  1.00  7.67           C  
ATOM   2454  HA  PRO A 183       1.201  13.879  21.432  1.00  0.00           H  
ATOM   2455 1HB  PRO A 183       3.578  14.682  23.180  1.00  0.00           H  
ATOM   2456 2HB  PRO A 183       2.182  13.685  23.606  1.00  0.00           H  
ATOM   2457 1HG  PRO A 183       4.444  12.403  23.062  1.00  0.00           H  
ATOM   2458 2HG  PRO A 183       2.967  11.797  22.307  1.00  0.00           H  
ATOM   2459 1HD  PRO A 183       5.078  13.723  21.105  1.00  0.00           H  
ATOM   2460 2HD  PRO A 183       4.328  12.275  20.320  1.00  0.00           H  
ATOM   2461  N   ALA A 184       2.894  16.760  21.376  1.00 10.36           N  
ATOM   2462  CA  ALA A 184       2.675  18.199  21.343  1.00 12.20           C  
ATOM   2463  C   ALA A 184       1.848  18.576  20.116  1.00 13.33           C  
ATOM   2464  O   ALA A 184       0.883  19.330  20.250  1.00 13.13           O  
ATOM   2465  CB  ALA A 184       3.992  18.968  21.283  1.00 11.80           C  
ATOM   2466  H   ALA A 184       3.836  16.405  21.294  1.00  0.00           H  
ATOM   2467  HA  ALA A 184       2.155  18.482  22.258  1.00  0.00           H  
ATOM   2468 1HB  ALA A 184       3.787  20.038  21.259  1.00  0.00           H  
ATOM   2469 2HB  ALA A 184       4.591  18.732  22.161  1.00  0.00           H  
ATOM   2470 3HB  ALA A 184       4.536  18.683  20.384  1.00  0.00           H  
ATOM   2471  N   ALA A 185       2.117  18.012  18.929  1.00 12.36           N  
ATOM   2472  CA  ALA A 185       1.382  18.406  17.739  1.00 11.98           C  
ATOM   2473  C   ALA A 185      -0.090  18.042  17.910  1.00  9.62           C  
ATOM   2474  O   ALA A 185      -0.942  18.902  17.697  1.00  8.86           O  
ATOM   2475  CB  ALA A 185       1.914  17.699  16.485  1.00  9.41           C  
ATOM   2476  H   ALA A 185       2.836  17.306  18.851  1.00  0.00           H  
ATOM   2477  HA  ALA A 185       1.506  19.480  17.604  1.00  0.00           H  
ATOM   2478 1HB  ALA A 185       1.340  18.020  15.616  1.00  0.00           H  
ATOM   2479 2HB  ALA A 185       2.963  17.955  16.340  1.00  0.00           H  
ATOM   2480 3HB  ALA A 185       1.816  16.623  16.607  1.00  0.00           H  
ATOM   2481  N   MET A 186      -0.445  16.837  18.342  1.00  8.12           N  
ATOM   2482  CA  MET A 186      -1.840  16.475  18.513  1.00  8.32           C  
ATOM   2483  C   MET A 186      -2.518  17.298  19.614  1.00  9.74           C  
ATOM   2484  O   MET A 186      -3.665  17.717  19.425  1.00 11.30           O  
ATOM   2485  CB  MET A 186      -1.942  14.986  18.857  1.00 10.12           C  
ATOM   2486  CG  MET A 186      -3.345  14.440  19.084  1.00  9.68           C  
ATOM   2487  SD  MET A 186      -4.399  14.573  17.623  1.00 15.44           S  
ATOM   2488  CE  MET A 186      -4.103  13.103  16.715  1.00 13.02           C  
ATOM   2489  H   MET A 186       0.270  16.156  18.557  1.00  0.00           H  
ATOM   2490  HA  MET A 186      -2.363  16.661  17.576  1.00  0.00           H  
ATOM   2491 1HB  MET A 186      -1.502  14.397  18.054  1.00  0.00           H  
ATOM   2492 2HB  MET A 186      -1.373  14.782  19.764  1.00  0.00           H  
ATOM   2493 1HG  MET A 186      -3.285  13.391  19.369  1.00  0.00           H  
ATOM   2494 2HG  MET A 186      -3.820  14.986  19.899  1.00  0.00           H  
ATOM   2495 1HE  MET A 186      -4.710  13.108  15.809  1.00  0.00           H  
ATOM   2496 2HE  MET A 186      -3.048  13.048  16.446  1.00  0.00           H  
ATOM   2497 3HE  MET A 186      -4.369  12.239  17.325  1.00  0.00           H  
ATOM   2498  N   ALA A 187      -1.873  17.530  20.763  1.00 10.25           N  
ATOM   2499  CA  ALA A 187      -2.451  18.267  21.877  1.00 10.71           C  
ATOM   2500  C   ALA A 187      -2.830  19.690  21.450  1.00 10.68           C  
ATOM   2501  O   ALA A 187      -3.926  20.167  21.778  1.00  8.92           O  
ATOM   2502  CB  ALA A 187      -1.454  18.347  23.040  1.00  7.99           C  
ATOM   2503  H   ALA A 187      -0.934  17.165  20.849  1.00  0.00           H  
ATOM   2504  HA  ALA A 187      -3.342  17.733  22.212  1.00  0.00           H  
ATOM   2505 1HB  ALA A 187      -1.901  18.902  23.866  1.00  0.00           H  
ATOM   2506 2HB  ALA A 187      -1.203  17.340  23.375  1.00  0.00           H  
ATOM   2507 3HB  ALA A 187      -0.550  18.856  22.710  1.00  0.00           H  
ATOM   2508  N   THR A 188      -1.955  20.358  20.673  1.00 10.96           N  
ATOM   2509  CA  THR A 188      -2.222  21.709  20.188  1.00 12.23           C  
ATOM   2510  C   THR A 188      -3.389  21.709  19.190  1.00 11.54           C  
ATOM   2511  O   THR A 188      -4.335  22.491  19.315  1.00 12.95           O  
ATOM   2512  CB  THR A 188      -0.889  22.238  19.561  1.00 14.38           C  
ATOM   2513  CG2 THR A 188      -1.011  23.627  18.970  1.00 21.20           C  
ATOM   2514  OG1 THR A 188       0.067  22.274  20.616  1.00 19.99           O  
ATOM   2515  H   THR A 188      -1.088  19.907  20.418  1.00  0.00           H  
ATOM   2516  HA  THR A 188      -2.515  22.329  21.035  1.00  0.00           H  
ATOM   2517  HB  THR A 188      -0.570  21.567  18.766  1.00  0.00           H  
ATOM   2518  HG1 THR A 188      -0.343  21.967  21.430  1.00  0.00           H  
ATOM   2519 1HG2 THR A 188      -0.051  23.930  18.554  1.00  0.00           H  
ATOM   2520 2HG2 THR A 188      -1.764  23.622  18.183  1.00  0.00           H  
ATOM   2521 3HG2 THR A 188      -1.306  24.330  19.749  1.00  0.00           H  
ATOM   2522  N   THR A 189      -3.373  20.806  18.200  1.00 10.24           N  
ATOM   2523  CA  THR A 189      -4.424  20.696  17.213  1.00  9.04           C  
ATOM   2524  C   THR A 189      -5.724  20.365  17.846  1.00  8.19           C  
ATOM   2525  O   THR A 189      -6.708  20.968  17.446  1.00  8.99           O  
ATOM   2526  CB  THR A 189      -4.044  19.632  16.206  1.00  8.03           C  
ATOM   2527  CG2 THR A 189      -5.061  19.331  15.118  1.00  8.98           C  
ATOM   2528  OG1 THR A 189      -2.862  20.180  15.636  1.00  6.41           O  
ATOM   2529  H   THR A 189      -2.583  20.177  18.149  1.00  0.00           H  
ATOM   2530  HA  THR A 189      -4.525  21.655  16.707  1.00  0.00           H  
ATOM   2531  HB  THR A 189      -3.867  18.688  16.721  1.00  0.00           H  
ATOM   2532  HG1 THR A 189      -2.663  21.019  16.058  1.00  0.00           H  
ATOM   2533 1HG2 THR A 189      -4.672  18.555  14.462  1.00  0.00           H  
ATOM   2534 2HG2 THR A 189      -5.991  18.990  15.574  1.00  0.00           H  
ATOM   2535 3HG2 THR A 189      -5.251  20.234  14.539  1.00  0.00           H  
ATOM   2536  N   LEU A 190      -5.726  19.481  18.845  1.00  9.57           N  
ATOM   2537  CA  LEU A 190      -6.948  19.061  19.514  1.00 12.46           C  
ATOM   2538  C   LEU A 190      -7.548  20.239  20.279  1.00 13.22           C  
ATOM   2539  O   LEU A 190      -8.755  20.514  20.175  1.00 11.23           O  
ATOM   2540  CB  LEU A 190      -6.702  17.937  20.546  1.00 14.68           C  
ATOM   2541  CG  LEU A 190      -7.807  16.958  20.942  1.00 20.15           C  
ATOM   2542  CD1 LEU A 190      -7.317  16.039  22.039  1.00 17.48           C  
ATOM   2543  CD2 LEU A 190      -9.000  17.686  21.509  1.00 18.26           C  
ATOM   2544  H   LEU A 190      -4.843  19.093  19.143  1.00  0.00           H  
ATOM   2545  HA  LEU A 190      -7.637  18.675  18.767  1.00  0.00           H  
ATOM   2546 1HB  LEU A 190      -5.894  17.306  20.185  1.00  0.00           H  
ATOM   2547 2HB  LEU A 190      -6.389  18.392  21.487  1.00  0.00           H  
ATOM   2548  HG  LEU A 190      -8.127  16.395  20.065  1.00  0.00           H  
ATOM   2549 1HD1 LEU A 190      -8.112  15.344  22.314  1.00  0.00           H  
ATOM   2550 2HD1 LEU A 190      -6.453  15.477  21.684  1.00  0.00           H  
ATOM   2551 3HD1 LEU A 190      -7.035  16.630  22.909  1.00  0.00           H  
ATOM   2552 1HD2 LEU A 190      -9.771  16.964  21.782  1.00  0.00           H  
ATOM   2553 2HD2 LEU A 190      -8.699  18.246  22.394  1.00  0.00           H  
ATOM   2554 3HD2 LEU A 190      -9.395  18.373  20.761  1.00  0.00           H  
ATOM   2555  N   ARG A 191      -6.702  20.943  21.053  1.00 13.41           N  
ATOM   2556  CA  ARG A 191      -7.168  22.107  21.798  1.00 15.34           C  
ATOM   2557  C   ARG A 191      -7.794  23.142  20.872  1.00 15.78           C  
ATOM   2558  O   ARG A 191      -8.875  23.666  21.196  1.00 15.51           O  
ATOM   2559  CB  ARG A 191      -6.023  22.762  22.562  1.00 16.65           C  
ATOM   2560  CG  ARG A 191      -6.535  23.933  23.365  1.00 21.23           C  
ATOM   2561  CD  ARG A 191      -5.398  24.600  24.086  1.00 24.95           C  
ATOM   2562  NE  ARG A 191      -4.831  25.552  23.167  1.00 33.01           N  
ATOM   2563  CZ  ARG A 191      -5.253  26.800  23.124  1.00 31.71           C  
ATOM   2564  NH1 ARG A 191      -6.195  27.244  23.918  1.00 35.72           N  
ATOM   2565  NH2 ARG A 191      -4.751  27.616  22.224  1.00 35.95           N1+
ATOM   2566  H   ARG A 191      -5.732  20.671  21.125  1.00  0.00           H  
ATOM   2567  HA  ARG A 191      -7.920  21.779  22.516  1.00  0.00           H  
ATOM   2568 1HB  ARG A 191      -5.560  22.030  23.223  1.00  0.00           H  
ATOM   2569 2HB  ARG A 191      -5.260  23.096  21.859  1.00  0.00           H  
ATOM   2570 1HG  ARG A 191      -7.009  24.652  22.698  1.00  0.00           H  
ATOM   2571 2HG  ARG A 191      -7.266  23.581  24.097  1.00  0.00           H  
ATOM   2572 1HD  ARG A 191      -5.775  25.098  24.979  1.00  0.00           H  
ATOM   2573 2HD  ARG A 191      -4.659  23.851  24.375  1.00  0.00           H  
ATOM   2574  HE  ARG A 191      -4.094  25.231  22.552  1.00  0.00           H  
ATOM   2575 1HH1 ARG A 191      -6.623  26.623  24.590  1.00  0.00           H  
ATOM   2576 2HH1 ARG A 191      -6.495  28.206  23.857  1.00  0.00           H  
ATOM   2577 1HH2 ARG A 191      -4.049  27.284  21.577  1.00  0.00           H  
ATOM   2578 2HH2 ARG A 191      -5.066  28.573  22.181  1.00  0.00           H  
ATOM   2579  N   LYS A 192      -7.164  23.419  19.726  1.00 12.30           N  
ATOM   2580  CA  LYS A 192      -7.677  24.439  18.848  1.00 13.52           C  
ATOM   2581  C   LYS A 192      -9.020  24.056  18.266  1.00 12.79           C  
ATOM   2582  O   LYS A 192      -9.953  24.857  18.223  1.00 14.67           O  
ATOM   2583  CB  LYS A 192      -6.723  24.723  17.684  1.00 13.28           C  
ATOM   2584  CG  LYS A 192      -5.471  25.536  18.017  1.00 16.79           C  
ATOM   2585  CD  LYS A 192      -4.697  25.646  16.701  1.00 22.82           C  
ATOM   2586  CE  LYS A 192      -3.264  26.170  16.695  1.00 23.75           C  
ATOM   2587  NZ  LYS A 192      -3.269  27.509  17.230  1.00 29.94           N1+
ATOM   2588  H   LYS A 192      -6.326  22.921  19.463  1.00  0.00           H  
ATOM   2589  HA  LYS A 192      -7.794  25.360  19.420  1.00  0.00           H  
ATOM   2590 1HB  LYS A 192      -6.382  23.779  17.256  1.00  0.00           H  
ATOM   2591 2HB  LYS A 192      -7.253  25.265  16.902  1.00  0.00           H  
ATOM   2592 1HG  LYS A 192      -5.763  26.514  18.399  1.00  0.00           H  
ATOM   2593 2HG  LYS A 192      -4.896  25.020  18.785  1.00  0.00           H  
ATOM   2594 1HD  LYS A 192      -4.625  24.661  16.236  1.00  0.00           H  
ATOM   2595 2HD  LYS A 192      -5.228  26.310  16.019  1.00  0.00           H  
ATOM   2596 1HE  LYS A 192      -2.636  25.518  17.301  1.00  0.00           H  
ATOM   2597 2HE  LYS A 192      -2.878  26.167  15.676  1.00  0.00           H  
ATOM   2598 1HZ  LYS A 192      -2.327  27.874  17.234  1.00  0.00           H  
ATOM   2599 2HZ  LYS A 192      -3.855  28.098  16.657  1.00  0.00           H  
ATOM   2600 3HZ  LYS A 192      -3.628  27.494  18.173  1.00  0.00           H  
ATOM   2601  N   LEU A 193      -9.196  22.805  17.896  1.00 12.58           N  
ATOM   2602  CA  LEU A 193     -10.412  22.353  17.254  1.00 13.72           C  
ATOM   2603  C   LEU A 193     -11.563  22.384  18.222  1.00 16.55           C  
ATOM   2604  O   LEU A 193     -12.738  22.357  17.816  1.00 16.70           O  
ATOM   2605  CB  LEU A 193     -10.156  20.946  16.759  1.00 17.78           C  
ATOM   2606  CG  LEU A 193     -10.830  20.258  15.572  1.00 20.45           C  
ATOM   2607  CD1 LEU A 193     -10.672  20.987  14.285  1.00 21.34           C  
ATOM   2608  CD2 LEU A 193     -10.190  18.893  15.447  1.00 19.40           C  
ATOM   2609  H   LEU A 193      -8.455  22.143  18.069  1.00  0.00           H  
ATOM   2610  HA  LEU A 193     -10.627  23.014  16.416  1.00  0.00           H  
ATOM   2611 1HB  LEU A 193      -9.104  20.857  16.496  1.00  0.00           H  
ATOM   2612 2HB  LEU A 193     -10.369  20.249  17.568  1.00  0.00           H  
ATOM   2613  HG  LEU A 193     -11.900  20.169  15.762  1.00  0.00           H  
ATOM   2614 1HD1 LEU A 193     -11.177  20.437  13.491  1.00  0.00           H  
ATOM   2615 2HD1 LEU A 193     -11.112  21.982  14.373  1.00  0.00           H  
ATOM   2616 3HD1 LEU A 193      -9.614  21.079  14.047  1.00  0.00           H  
ATOM   2617 1HD2 LEU A 193     -10.638  18.356  14.610  1.00  0.00           H  
ATOM   2618 2HD2 LEU A 193      -9.119  19.007  15.273  1.00  0.00           H  
ATOM   2619 3HD2 LEU A 193     -10.349  18.330  16.366  1.00  0.00           H  
ATOM   2620  N   LEU A 194     -11.176  22.405  19.512  1.00 15.67           N  
ATOM   2621  CA  LEU A 194     -12.105  22.566  20.612  1.00 17.72           C  
ATOM   2622  C   LEU A 194     -12.317  23.996  21.079  1.00 19.32           C  
ATOM   2623  O   LEU A 194     -13.428  24.270  21.523  1.00 21.75           O  
ATOM   2624  CB  LEU A 194     -11.632  21.726  21.772  1.00 18.31           C  
ATOM   2625  CG  LEU A 194     -12.111  20.298  21.920  1.00 20.47           C  
ATOM   2626  CD1 LEU A 194     -12.100  19.511  20.632  1.00 18.90           C  
ATOM   2627  CD2 LEU A 194     -11.230  19.679  22.969  1.00 20.31           C  
ATOM   2628  H   LEU A 194     -10.192  22.304  19.710  1.00  0.00           H  
ATOM   2629  HA  LEU A 194     -13.086  22.219  20.289  1.00  0.00           H  
ATOM   2630 1HB  LEU A 194     -10.546  21.664  21.736  1.00  0.00           H  
ATOM   2631 2HB  LEU A 194     -11.917  22.224  22.699  1.00  0.00           H  
ATOM   2632  HG  LEU A 194     -13.157  20.294  22.229  1.00  0.00           H  
ATOM   2633 1HD1 LEU A 194     -12.455  18.499  20.820  1.00  0.00           H  
ATOM   2634 2HD1 LEU A 194     -12.752  19.994  19.904  1.00  0.00           H  
ATOM   2635 3HD1 LEU A 194     -11.084  19.471  20.238  1.00  0.00           H  
ATOM   2636 1HD2 LEU A 194     -11.524  18.641  23.127  1.00  0.00           H  
ATOM   2637 2HD2 LEU A 194     -10.190  19.716  22.641  1.00  0.00           H  
ATOM   2638 3HD2 LEU A 194     -11.335  20.232  23.904  1.00  0.00           H  
ATOM   2639  N   THR A 195     -11.364  24.941  21.035  1.00 17.71           N  
ATOM   2640  CA  THR A 195     -11.586  26.235  21.632  1.00 19.35           C  
ATOM   2641  C   THR A 195     -11.324  27.404  20.703  1.00 19.76           C  
ATOM   2642  O   THR A 195     -11.594  28.562  21.048  1.00 20.77           O  
ATOM   2643  CB  THR A 195     -10.693  26.385  22.897  1.00 18.11           C  
ATOM   2644  CG2 THR A 195     -10.878  25.282  23.938  1.00 16.65           C  
ATOM   2645  OG1 THR A 195      -9.358  26.397  22.408  1.00 20.35           O  
ATOM   2646  H   THR A 195     -10.482  24.753  20.581  1.00  0.00           H  
ATOM   2647  HA  THR A 195     -12.633  26.305  21.925  1.00  0.00           H  
ATOM   2648  HB  THR A 195     -10.916  27.332  23.388  1.00  0.00           H  
ATOM   2649  HG1 THR A 195      -9.365  26.283  21.454  1.00  0.00           H  
ATOM   2650 1HG2 THR A 195     -10.218  25.467  24.786  1.00  0.00           H  
ATOM   2651 2HG2 THR A 195     -11.913  25.274  24.280  1.00  0.00           H  
ATOM   2652 3HG2 THR A 195     -10.636  24.318  23.494  1.00  0.00           H  
ATOM   2653  N   GLY A 196     -10.748  27.168  19.541  1.00 18.23           N  
ATOM   2654  CA  GLY A 196     -10.333  28.261  18.685  1.00 19.43           C  
ATOM   2655  C   GLY A 196     -11.500  28.776  17.856  1.00 20.12           C  
ATOM   2656  O   GLY A 196     -12.610  28.271  18.006  1.00 18.84           O  
ATOM   2657  H   GLY A 196     -10.590  26.217  19.237  1.00  0.00           H  
ATOM   2658 1HA  GLY A 196      -9.926  29.068  19.295  1.00  0.00           H  
ATOM   2659 2HA  GLY A 196      -9.534  27.923  18.025  1.00  0.00           H  
ATOM   2660  N   GLU A 197     -11.267  29.754  16.969  1.00 19.48           N  
ATOM   2661  CA  GLU A 197     -12.336  30.337  16.190  1.00 19.61           C  
ATOM   2662  C   GLU A 197     -12.534  29.596  14.884  1.00 21.28           C  
ATOM   2663  O   GLU A 197     -13.349  30.014  14.072  1.00 23.25           O  
ATOM   2664  CB  GLU A 197     -12.033  31.800  15.890  1.00 18.52           C  
ATOM   2665  CG  GLU A 197     -11.994  32.687  17.136  1.00 23.13           C  
ATOM   2666  CD  GLU A 197     -11.672  34.171  16.893  1.00 24.45           C  
ATOM   2667  OE1 GLU A 197     -11.206  34.540  15.815  1.00 26.62           O  
ATOM   2668  OE2 GLU A 197     -11.873  34.973  17.802  1.00 26.21           O1-
ATOM   2669  H   GLU A 197     -10.324  30.093  16.840  1.00  0.00           H  
ATOM   2670  HA  GLU A 197     -13.258  30.282  16.772  1.00  0.00           H  
ATOM   2671 1HB  GLU A 197     -11.070  31.876  15.387  1.00  0.00           H  
ATOM   2672 2HB  GLU A 197     -12.790  32.197  15.212  1.00  0.00           H  
ATOM   2673 1HG  GLU A 197     -12.963  32.644  17.632  1.00  0.00           H  
ATOM   2674 2HG  GLU A 197     -11.247  32.296  17.824  1.00  0.00           H  
ATOM   2675  N   LEU A 198     -11.827  28.496  14.622  1.00 21.67           N  
ATOM   2676  CA  LEU A 198     -11.916  27.771  13.352  1.00 22.63           C  
ATOM   2677  C   LEU A 198     -13.296  27.181  13.148  1.00 20.41           C  
ATOM   2678  O   LEU A 198     -13.860  27.269  12.068  1.00 21.28           O  
ATOM   2679  CB  LEU A 198     -10.895  26.629  13.331  1.00 26.93           C  
ATOM   2680  CG  LEU A 198     -10.381  26.005  12.036  1.00 30.70           C  
ATOM   2681  CD1 LEU A 198      -9.318  24.998  12.430  1.00 30.86           C  
ATOM   2682  CD2 LEU A 198     -11.448  25.241  11.269  1.00 32.78           C  
ATOM   2683  H   LEU A 198     -11.205  28.154  15.341  1.00  0.00           H  
ATOM   2684  HA  LEU A 198     -11.689  28.464  12.543  1.00  0.00           H  
ATOM   2685 1HB  LEU A 198      -9.992  26.961  13.839  1.00  0.00           H  
ATOM   2686 2HB  LEU A 198     -11.308  25.784  13.882  1.00  0.00           H  
ATOM   2687  HG  LEU A 198     -10.003  26.789  11.380  1.00  0.00           H  
ATOM   2688 1HD1 LEU A 198      -8.918  24.523  11.533  1.00  0.00           H  
ATOM   2689 2HD1 LEU A 198      -8.513  25.506  12.960  1.00  0.00           H  
ATOM   2690 3HD1 LEU A 198      -9.759  24.239  13.075  1.00  0.00           H  
ATOM   2691 1HD2 LEU A 198     -11.015  24.824  10.359  1.00  0.00           H  
ATOM   2692 2HD2 LEU A 198     -11.835  24.433  11.889  1.00  0.00           H  
ATOM   2693 3HD2 LEU A 198     -12.262  25.917  11.005  1.00  0.00           H  
ATOM   2694  N   LEU A 199     -13.837  26.532  14.157  1.00 18.92           N  
ATOM   2695  CA  LEU A 199     -15.198  25.998  14.141  1.00 18.06           C  
ATOM   2696  C   LEU A 199     -16.073  26.904  14.970  1.00 16.28           C  
ATOM   2697  O   LEU A 199     -15.628  27.481  15.947  1.00 16.41           O  
ATOM   2698  CB  LEU A 199     -15.278  24.619  14.777  1.00 17.72           C  
ATOM   2699  CG  LEU A 199     -15.035  23.336  13.996  1.00 22.76           C  
ATOM   2700  CD1 LEU A 199     -13.879  23.455  13.061  1.00 20.66           C  
ATOM   2701  CD2 LEU A 199     -14.813  22.219  15.011  1.00 20.61           C  
ATOM   2702  H   LEU A 199     -13.267  26.402  14.981  1.00  0.00           H  
ATOM   2703  HA  LEU A 199     -15.524  25.909  13.105  1.00  0.00           H  
ATOM   2704 1HB  LEU A 199     -14.558  24.571  15.591  1.00  0.00           H  
ATOM   2705 2HB  LEU A 199     -16.276  24.486  15.194  1.00  0.00           H  
ATOM   2706  HG  LEU A 199     -15.901  23.120  13.372  1.00  0.00           H  
ATOM   2707 1HD1 LEU A 199     -13.744  22.514  12.527  1.00  0.00           H  
ATOM   2708 2HD1 LEU A 199     -14.070  24.255  12.346  1.00  0.00           H  
ATOM   2709 3HD1 LEU A 199     -12.976  23.682  13.627  1.00  0.00           H  
ATOM   2710 1HD2 LEU A 199     -14.635  21.280  14.486  1.00  0.00           H  
ATOM   2711 2HD2 LEU A 199     -13.950  22.456  15.632  1.00  0.00           H  
ATOM   2712 3HD2 LEU A 199     -15.698  22.120  15.642  1.00  0.00           H  
ATOM   2713  N   THR A 200     -17.335  26.976  14.589  1.00 15.60           N  
ATOM   2714  CA  THR A 200     -18.393  27.709  15.279  1.00 17.15           C  
ATOM   2715  C   THR A 200     -18.708  26.943  16.571  1.00 16.83           C  
ATOM   2716  O   THR A 200     -18.731  25.707  16.531  1.00 16.00           O  
ATOM   2717  CB  THR A 200     -19.488  27.728  14.201  1.00 15.84           C  
ATOM   2718  CG2 THR A 200     -20.848  28.024  14.709  1.00 11.82           C  
ATOM   2719  OG1 THR A 200     -18.973  28.560  13.188  1.00 17.40           O  
ATOM   2720  H   THR A 200     -17.559  26.470  13.743  1.00  0.00           H  
ATOM   2721  HA  THR A 200     -18.021  28.704  15.526  1.00  0.00           H  
ATOM   2722  HB  THR A 200     -19.534  26.755  13.712  1.00  0.00           H  
ATOM   2723  HG1 THR A 200     -18.100  28.869  13.442  1.00  0.00           H  
ATOM   2724 1HG2 THR A 200     -21.556  28.017  13.880  1.00  0.00           H  
ATOM   2725 2HG2 THR A 200     -21.137  27.270  15.440  1.00  0.00           H  
ATOM   2726 3HG2 THR A 200     -20.854  29.008  15.182  1.00  0.00           H  
ATOM   2727  N   LEU A 201     -19.020  27.566  17.702  1.00 18.11           N  
ATOM   2728  CA  LEU A 201     -19.180  26.821  18.950  1.00 18.97           C  
ATOM   2729  C   LEU A 201     -20.229  25.706  18.837  1.00 16.92           C  
ATOM   2730  O   LEU A 201     -20.040  24.643  19.440  1.00 14.46           O  
ATOM   2731  CB  LEU A 201     -19.552  27.810  20.044  1.00 20.02           C  
ATOM   2732  CG  LEU A 201     -19.758  27.341  21.468  1.00 21.93           C  
ATOM   2733  CD1 LEU A 201     -18.591  26.596  22.063  1.00 20.68           C  
ATOM   2734  CD2 LEU A 201     -19.939  28.602  22.272  1.00 25.31           C  
ATOM   2735  H   LEU A 201     -19.151  28.568  17.707  1.00  0.00           H  
ATOM   2736  HA  LEU A 201     -18.231  26.344  19.191  1.00  0.00           H  
ATOM   2737 1HB  LEU A 201     -18.773  28.569  20.107  1.00  0.00           H  
ATOM   2738 2HB  LEU A 201     -20.485  28.300  19.769  1.00  0.00           H  
ATOM   2739  HG  LEU A 201     -20.641  26.703  21.517  1.00  0.00           H  
ATOM   2740 1HD1 LEU A 201     -18.831  26.299  23.084  1.00  0.00           H  
ATOM   2741 2HD1 LEU A 201     -18.384  25.708  21.467  1.00  0.00           H  
ATOM   2742 3HD1 LEU A 201     -17.714  27.241  22.069  1.00  0.00           H  
ATOM   2743 1HD2 LEU A 201     -20.096  28.346  23.321  1.00  0.00           H  
ATOM   2744 2HD2 LEU A 201     -19.049  29.224  22.181  1.00  0.00           H  
ATOM   2745 3HD2 LEU A 201     -20.806  29.150  21.900  1.00  0.00           H  
ATOM   2746  N   ALA A 202     -21.288  25.880  18.016  1.00 15.23           N  
ATOM   2747  CA  ALA A 202     -22.308  24.849  17.833  1.00 15.00           C  
ATOM   2748  C   ALA A 202     -21.679  23.545  17.304  1.00 15.62           C  
ATOM   2749  O   ALA A 202     -22.016  22.415  17.678  1.00 14.25           O  
ATOM   2750  CB  ALA A 202     -23.367  25.371  16.845  1.00 16.88           C  
ATOM   2751  H   ALA A 202     -21.376  26.753  17.515  1.00  0.00           H  
ATOM   2752  HA  ALA A 202     -22.771  24.655  18.800  1.00  0.00           H  
ATOM   2753 1HB  ALA A 202     -24.133  24.610  16.699  1.00  0.00           H  
ATOM   2754 2HB  ALA A 202     -23.823  26.275  17.247  1.00  0.00           H  
ATOM   2755 3HB  ALA A 202     -22.893  25.597  15.891  1.00  0.00           H  
ATOM   2756  N   SER A 203     -20.704  23.673  16.416  1.00 15.79           N  
ATOM   2757  CA  SER A 203     -20.032  22.512  15.866  1.00 14.99           C  
ATOM   2758  C   SER A 203     -18.973  21.985  16.779  1.00 12.28           C  
ATOM   2759  O   SER A 203     -18.800  20.768  16.825  1.00 10.37           O  
ATOM   2760  CB  SER A 203     -19.386  22.834  14.582  1.00 17.81           C  
ATOM   2761  OG  SER A 203     -20.448  23.059  13.679  1.00 25.87           O  
ATOM   2762  H   SER A 203     -20.421  24.594  16.114  1.00  0.00           H  
ATOM   2763  HA  SER A 203     -20.776  21.732  15.692  1.00  0.00           H  
ATOM   2764 1HB  SER A 203     -18.750  23.710  14.705  1.00  0.00           H  
ATOM   2765 2HB  SER A 203     -18.748  22.006  14.277  1.00  0.00           H  
ATOM   2766  HG  SER A 203     -21.255  22.933  14.184  1.00  0.00           H  
ATOM   2767  N   ARG A 204     -18.279  22.867  17.503  1.00 13.15           N  
ATOM   2768  CA  ARG A 204     -17.213  22.441  18.432  1.00 14.36           C  
ATOM   2769  C   ARG A 204     -17.801  21.460  19.440  1.00 13.49           C  
ATOM   2770  O   ARG A 204     -17.307  20.352  19.675  1.00 11.63           O  
ATOM   2771  CB  ARG A 204     -16.644  23.628  19.195  1.00 15.78           C  
ATOM   2772  CG  ARG A 204     -15.894  24.642  18.340  1.00 19.23           C  
ATOM   2773  CD  ARG A 204     -15.405  25.678  19.315  1.00 20.68           C  
ATOM   2774  NE  ARG A 204     -15.401  26.927  18.605  1.00 28.12           N  
ATOM   2775  CZ  ARG A 204     -15.420  28.115  19.216  1.00 30.20           C  
ATOM   2776  NH1 ARG A 204     -15.441  28.223  20.556  1.00 32.28           N  
ATOM   2777  NH2 ARG A 204     -15.384  29.204  18.448  1.00 30.81           N1+
ATOM   2778  H   ARG A 204     -18.488  23.851  17.413  1.00  0.00           H  
ATOM   2779  HA  ARG A 204     -16.409  21.989  17.852  1.00  0.00           H  
ATOM   2780 1HB  ARG A 204     -17.450  24.157  19.700  1.00  0.00           H  
ATOM   2781 2HB  ARG A 204     -15.954  23.272  19.961  1.00  0.00           H  
ATOM   2782 1HG  ARG A 204     -15.067  24.147  17.829  1.00  0.00           H  
ATOM   2783 2HG  ARG A 204     -16.573  25.069  17.603  1.00  0.00           H  
ATOM   2784 1HD  ARG A 204     -16.077  25.718  20.172  1.00  0.00           H  
ATOM   2785 2HD  ARG A 204     -14.403  25.416  19.653  1.00  0.00           H  
ATOM   2786  HE  ARG A 204     -15.382  26.892  17.595  1.00  0.00           H  
ATOM   2787 1HH1 ARG A 204     -15.443  27.392  21.130  1.00  0.00           H  
ATOM   2788 2HH1 ARG A 204     -15.455  29.135  20.989  1.00  0.00           H  
ATOM   2789 1HH2 ARG A 204     -15.345  29.114  17.442  1.00  0.00           H  
ATOM   2790 2HH2 ARG A 204     -15.396  30.121  18.872  1.00  0.00           H  
ATOM   2791  N   GLN A 205     -18.967  21.845  19.965  1.00 12.72           N  
ATOM   2792  CA  GLN A 205     -19.673  21.010  20.907  1.00 14.63           C  
ATOM   2793  C   GLN A 205     -20.161  19.699  20.279  1.00 14.26           C  
ATOM   2794  O   GLN A 205     -20.047  18.651  20.937  1.00 15.10           O  
ATOM   2795  CB  GLN A 205     -20.892  21.722  21.508  1.00 12.53           C  
ATOM   2796  CG  GLN A 205     -21.474  20.914  22.694  1.00 13.58           C  
ATOM   2797  CD  GLN A 205     -20.541  20.779  23.886  1.00 13.49           C  
ATOM   2798  NE2 GLN A 205     -20.419  19.588  24.409  1.00 11.99           N  
ATOM   2799  OE1 GLN A 205     -19.905  21.725  24.351  1.00 18.35           O  
ATOM   2800  H   GLN A 205     -19.363  22.735  19.702  1.00  0.00           H  
ATOM   2801  HA  GLN A 205     -18.996  20.759  21.724  1.00  0.00           H  
ATOM   2802 1HB  GLN A 205     -20.601  22.716  21.846  1.00  0.00           H  
ATOM   2803 2HB  GLN A 205     -21.654  21.849  20.738  1.00  0.00           H  
ATOM   2804 1HG  GLN A 205     -22.379  21.409  23.047  1.00  0.00           H  
ATOM   2805 2HG  GLN A 205     -21.710  19.906  22.352  1.00  0.00           H  
ATOM   2806 1HE2 GLN A 205     -19.819  19.445  25.195  1.00  0.00           H  
ATOM   2807 2HE2 GLN A 205     -20.929  18.819  24.023  1.00  0.00           H  
ATOM   2808  N   GLN A 206     -20.650  19.668  19.042  1.00 13.36           N  
ATOM   2809  CA  GLN A 206     -21.025  18.405  18.430  1.00 13.80           C  
ATOM   2810  C   GLN A 206     -19.803  17.472  18.314  1.00 14.25           C  
ATOM   2811  O   GLN A 206     -19.929  16.260  18.542  1.00 13.49           O  
ATOM   2812  CB  GLN A 206     -21.614  18.664  17.041  1.00 15.59           C  
ATOM   2813  CG  GLN A 206     -22.140  17.419  16.352  1.00 16.71           C  
ATOM   2814  CD  GLN A 206     -23.370  16.830  17.027  1.00 22.24           C  
ATOM   2815  NE2 GLN A 206     -23.337  15.873  17.956  1.00 19.64           N  
ATOM   2816  OE1 GLN A 206     -24.474  17.259  16.709  1.00 26.40           O  
ATOM   2817  H   GLN A 206     -20.767  20.523  18.517  1.00  0.00           H  
ATOM   2818  HA  GLN A 206     -21.778  17.927  19.056  1.00  0.00           H  
ATOM   2819 1HB  GLN A 206     -22.433  19.379  17.122  1.00  0.00           H  
ATOM   2820 2HB  GLN A 206     -20.853  19.110  16.399  1.00  0.00           H  
ATOM   2821 1HG  GLN A 206     -22.409  17.670  15.326  1.00  0.00           H  
ATOM   2822 2HG  GLN A 206     -21.361  16.657  16.357  1.00  0.00           H  
ATOM   2823 1HE2 GLN A 206     -24.191  15.533  18.355  1.00  0.00           H  
ATOM   2824 2HE2 GLN A 206     -22.462  15.493  18.253  1.00  0.00           H  
ATOM   2825  N   LEU A 207     -18.608  17.986  17.994  1.00 12.82           N  
ATOM   2826  CA  LEU A 207     -17.444  17.115  17.840  1.00 11.95           C  
ATOM   2827  C   LEU A 207     -17.129  16.525  19.215  1.00 11.18           C  
ATOM   2828  O   LEU A 207     -16.912  15.311  19.367  1.00 12.37           O  
ATOM   2829  CB  LEU A 207     -16.283  17.939  17.357  1.00 11.73           C  
ATOM   2830  CG  LEU A 207     -15.047  17.360  16.613  1.00 18.48           C  
ATOM   2831  CD1 LEU A 207     -14.101  18.533  16.412  1.00 15.40           C  
ATOM   2832  CD2 LEU A 207     -14.444  16.142  17.295  1.00 14.16           C  
ATOM   2833  H   LEU A 207     -18.502  18.980  17.855  1.00  0.00           H  
ATOM   2834  HA  LEU A 207     -17.678  16.350  17.100  1.00  0.00           H  
ATOM   2835 1HB  LEU A 207     -16.655  18.692  16.666  1.00  0.00           H  
ATOM   2836 2HB  LEU A 207     -15.839  18.449  18.213  1.00  0.00           H  
ATOM   2837  HG  LEU A 207     -15.336  17.062  15.605  1.00  0.00           H  
ATOM   2838 1HD1 LEU A 207     -13.206  18.193  15.892  1.00  0.00           H  
ATOM   2839 2HD1 LEU A 207     -14.595  19.302  15.818  1.00  0.00           H  
ATOM   2840 3HD1 LEU A 207     -13.821  18.946  17.381  1.00  0.00           H  
ATOM   2841 1HD2 LEU A 207     -13.586  15.790  16.720  1.00  0.00           H  
ATOM   2842 2HD2 LEU A 207     -14.122  16.408  18.301  1.00  0.00           H  
ATOM   2843 3HD2 LEU A 207     -15.191  15.349  17.351  1.00  0.00           H  
ATOM   2844  N   ILE A 208     -17.139  17.386  20.243  1.00 10.27           N  
ATOM   2845  CA  ILE A 208     -16.859  17.009  21.628  1.00 11.85           C  
ATOM   2846  C   ILE A 208     -17.833  15.948  22.094  1.00 12.20           C  
ATOM   2847  O   ILE A 208     -17.437  14.944  22.697  1.00 11.84           O  
ATOM   2848  CB  ILE A 208     -16.945  18.281  22.510  1.00 14.57           C  
ATOM   2849  CG1 ILE A 208     -15.815  19.198  22.143  1.00 16.29           C  
ATOM   2850  CG2 ILE A 208     -16.775  17.968  23.968  1.00 18.97           C  
ATOM   2851  CD1 ILE A 208     -15.925  20.626  22.721  1.00 18.70           C  
ATOM   2852  H   ILE A 208     -17.353  18.350  20.029  1.00  0.00           H  
ATOM   2853  HA  ILE A 208     -15.852  16.598  21.676  1.00  0.00           H  
ATOM   2854  HB  ILE A 208     -17.919  18.751  22.376  1.00  0.00           H  
ATOM   2855 1HG1 ILE A 208     -14.873  18.771  22.490  1.00  0.00           H  
ATOM   2856 2HG1 ILE A 208     -15.754  19.284  21.058  1.00  0.00           H  
ATOM   2857 1HG2 ILE A 208     -16.842  18.888  24.548  1.00  0.00           H  
ATOM   2858 2HG2 ILE A 208     -17.558  17.281  24.286  1.00  0.00           H  
ATOM   2859 3HG2 ILE A 208     -15.800  17.508  24.129  1.00  0.00           H  
ATOM   2860 1HD1 ILE A 208     -15.065  21.215  22.402  1.00  0.00           H  
ATOM   2861 2HD1 ILE A 208     -16.841  21.094  22.358  1.00  0.00           H  
ATOM   2862 3HD1 ILE A 208     -15.949  20.577  23.808  1.00  0.00           H  
ATOM   2863  N   ASP A 209     -19.125  16.129  21.803  1.00 12.85           N  
ATOM   2864  CA  ASP A 209     -20.094  15.115  22.161  1.00 14.96           C  
ATOM   2865  C   ASP A 209     -19.829  13.744  21.555  1.00 13.64           C  
ATOM   2866  O   ASP A 209     -20.020  12.724  22.247  1.00 13.26           O  
ATOM   2867  CB  ASP A 209     -21.488  15.590  21.760  1.00 17.07           C  
ATOM   2868  CG  ASP A 209     -22.016  16.744  22.613  1.00 20.35           C  
ATOM   2869  OD1 ASP A 209     -21.495  17.040  23.692  1.00 24.08           O  
ATOM   2870  OD2 ASP A 209     -22.971  17.364  22.185  1.00 23.72           O1-
ATOM   2871  H   ASP A 209     -19.440  16.968  21.334  1.00  0.00           H  
ATOM   2872  HA  ASP A 209     -20.060  14.970  23.241  1.00  0.00           H  
ATOM   2873 1HB  ASP A 209     -21.477  15.914  20.719  1.00  0.00           H  
ATOM   2874 2HB  ASP A 209     -22.191  14.760  21.837  1.00  0.00           H  
ATOM   2875  N   TRP A 210     -19.387  13.679  20.292  1.00 11.35           N  
ATOM   2876  CA  TRP A 210     -19.017  12.412  19.674  1.00 11.39           C  
ATOM   2877  C   TRP A 210     -17.866  11.775  20.461  1.00 12.23           C  
ATOM   2878  O   TRP A 210     -17.873  10.557  20.713  1.00 12.57           O  
ATOM   2879  CB  TRP A 210     -18.579  12.628  18.200  1.00 11.85           C  
ATOM   2880  CG  TRP A 210     -19.662  13.035  17.213  1.00 11.01           C  
ATOM   2881  CD1 TRP A 210     -20.923  12.553  17.388  1.00 15.14           C  
ATOM   2882  CD2 TRP A 210     -19.558  13.825  16.082  1.00 11.38           C  
ATOM   2883  CE2 TRP A 210     -20.851  13.786  15.581  1.00 13.60           C  
ATOM   2884  CE3 TRP A 210     -18.638  14.558  15.392  1.00 10.98           C  
ATOM   2885  NE1 TRP A 210     -21.622  13.026  16.375  1.00 15.29           N  
ATOM   2886  CZ2 TRP A 210     -21.237  14.449  14.428  1.00 11.99           C  
ATOM   2887  CZ3 TRP A 210     -18.996  15.234  14.239  1.00 11.48           C  
ATOM   2888  CH2 TRP A 210     -20.290  15.189  13.747  1.00 10.78           C  
ATOM   2889  H   TRP A 210     -19.309  14.530  19.754  1.00  0.00           H  
ATOM   2890  HA  TRP A 210     -19.886  11.754  19.685  1.00  0.00           H  
ATOM   2891 1HB  TRP A 210     -17.815  13.406  18.159  1.00  0.00           H  
ATOM   2892 2HB  TRP A 210     -18.135  11.712  17.814  1.00  0.00           H  
ATOM   2893  HD1 TRP A 210     -21.236  11.913  18.211  1.00  0.00           H  
ATOM   2894  HE1 TRP A 210     -22.602  12.851  16.203  1.00  0.00           H  
ATOM   2895  HE3 TRP A 210     -17.617  14.604  15.768  1.00  0.00           H  
ATOM   2896  HZ2 TRP A 210     -22.259  14.407  14.050  1.00  0.00           H  
ATOM   2897  HZ3 TRP A 210     -18.226  15.807  13.722  1.00  0.00           H  
ATOM   2898  HH2 TRP A 210     -20.576  15.722  12.840  1.00  0.00           H  
ATOM   2899  N   MET A 211     -16.902  12.585  20.927  1.00  9.37           N  
ATOM   2900  CA  MET A 211     -15.825  12.056  21.767  1.00  9.45           C  
ATOM   2901  C   MET A 211     -16.321  11.611  23.147  1.00 11.54           C  
ATOM   2902  O   MET A 211     -15.963  10.564  23.699  1.00  9.33           O  
ATOM   2903  CB  MET A 211     -14.767  13.120  21.880  1.00  8.58           C  
ATOM   2904  CG  MET A 211     -14.024  13.380  20.565  1.00 10.11           C  
ATOM   2905  SD  MET A 211     -12.842  14.742  20.743  1.00 12.59           S  
ATOM   2906  CE  MET A 211     -11.600  14.087  21.817  1.00  9.44           C  
ATOM   2907  H   MET A 211     -16.910  13.569  20.701  1.00  0.00           H  
ATOM   2908  HA  MET A 211     -15.412  11.171  21.283  1.00  0.00           H  
ATOM   2909 1HB  MET A 211     -15.223  14.051  22.209  1.00  0.00           H  
ATOM   2910 2HB  MET A 211     -14.037  12.828  22.636  1.00  0.00           H  
ATOM   2911 1HG  MET A 211     -13.493  12.479  20.263  1.00  0.00           H  
ATOM   2912 2HG  MET A 211     -14.743  13.629  19.784  1.00  0.00           H  
ATOM   2913 1HE  MET A 211     -10.832  14.841  21.987  1.00  0.00           H  
ATOM   2914 2HE  MET A 211     -12.053  13.806  22.769  1.00  0.00           H  
ATOM   2915 3HE  MET A 211     -11.149  13.207  21.358  1.00  0.00           H  
ATOM   2916  N   GLU A 212     -17.236  12.373  23.731  1.00 12.20           N  
ATOM   2917  CA  GLU A 212     -17.781  12.094  25.050  1.00 14.02           C  
ATOM   2918  C   GLU A 212     -18.468  10.731  25.089  1.00 12.33           C  
ATOM   2919  O   GLU A 212     -18.452  10.036  26.114  1.00 11.93           O  
ATOM   2920  CB  GLU A 212     -18.777  13.177  25.380  1.00 16.35           C  
ATOM   2921  CG  GLU A 212     -19.160  13.135  26.816  1.00 25.03           C  
ATOM   2922  CD  GLU A 212     -20.287  14.090  27.190  1.00 32.65           C  
ATOM   2923  OE1 GLU A 212     -20.336  15.226  26.699  1.00 34.39           O  
ATOM   2924  OE2 GLU A 212     -21.124  13.665  27.989  1.00 37.16           O1-
ATOM   2925  H   GLU A 212     -17.564  13.184  23.226  1.00  0.00           H  
ATOM   2926  HA  GLU A 212     -16.963  12.110  25.773  1.00  0.00           H  
ATOM   2927 1HB  GLU A 212     -18.348  14.151  25.143  1.00  0.00           H  
ATOM   2928 2HB  GLU A 212     -19.667  13.053  24.760  1.00  0.00           H  
ATOM   2929 1HG  GLU A 212     -19.475  12.123  27.068  1.00  0.00           H  
ATOM   2930 2HG  GLU A 212     -18.287  13.375  27.420  1.00  0.00           H  
ATOM   2931  N   ALA A 213     -19.086  10.310  23.975  1.00 11.84           N  
ATOM   2932  CA  ALA A 213     -19.855   9.059  23.919  1.00 11.71           C  
ATOM   2933  C   ALA A 213     -19.022   7.807  23.636  1.00 12.95           C  
ATOM   2934  O   ALA A 213     -19.551   6.701  23.484  1.00 13.00           O  
ATOM   2935  CB  ALA A 213     -20.926   9.173  22.837  1.00 10.33           C  
ATOM   2936  H   ALA A 213     -19.015  10.882  23.145  1.00  0.00           H  
ATOM   2937  HA  ALA A 213     -20.333   8.913  24.888  1.00  0.00           H  
ATOM   2938 1HB  ALA A 213     -21.500   8.246  22.793  1.00  0.00           H  
ATOM   2939 2HB  ALA A 213     -21.596  10.002  23.072  1.00  0.00           H  
ATOM   2940 3HB  ALA A 213     -20.453   9.352  21.873  1.00  0.00           H  
ATOM   2941  N   ASP A 214     -17.698   7.949  23.501  1.00 11.56           N  
ATOM   2942  CA  ASP A 214     -16.763   6.896  23.123  1.00 12.19           C  
ATOM   2943  C   ASP A 214     -16.992   5.656  23.978  1.00 13.24           C  
ATOM   2944  O   ASP A 214     -16.969   5.742  25.208  1.00 14.98           O  
ATOM   2945  CB  ASP A 214     -15.315   7.373  23.351  1.00 10.94           C  
ATOM   2946  CG  ASP A 214     -14.209   6.439  22.888  1.00 13.30           C  
ATOM   2947  OD1 ASP A 214     -14.469   5.300  22.478  1.00 13.02           O  
ATOM   2948  OD2 ASP A 214     -13.066   6.869  22.936  1.00 12.42           O1-
ATOM   2949  H   ASP A 214     -17.345   8.877  23.684  1.00  0.00           H  
ATOM   2950  HA  ASP A 214     -16.902   6.677  22.064  1.00  0.00           H  
ATOM   2951 1HB  ASP A 214     -15.159   8.321  22.836  1.00  0.00           H  
ATOM   2952 2HB  ASP A 214     -15.152   7.547  24.414  1.00  0.00           H  
ATOM   2953  N   LYS A 215     -17.153   4.504  23.361  1.00 12.80           N  
ATOM   2954  CA  LYS A 215     -17.498   3.274  24.061  1.00 12.79           C  
ATOM   2955  C   LYS A 215     -16.354   2.310  24.009  1.00 13.13           C  
ATOM   2956  O   LYS A 215     -16.391   1.240  24.627  1.00 13.85           O  
ATOM   2957  CB  LYS A 215     -18.662   2.522  23.419  1.00 15.54           C  
ATOM   2958  CG  LYS A 215     -19.970   3.226  23.208  1.00 19.51           C  
ATOM   2959  CD  LYS A 215     -20.557   3.739  24.504  1.00 25.32           C  
ATOM   2960  CE  LYS A 215     -21.940   4.388  24.258  1.00 28.11           C  
ATOM   2961  NZ  LYS A 215     -21.930   5.468  23.284  1.00 26.97           N1+
ATOM   2962  H   LYS A 215     -17.030   4.483  22.358  1.00  0.00           H  
ATOM   2963  HA  LYS A 215     -17.797   3.527  25.078  1.00  0.00           H  
ATOM   2964 1HB  LYS A 215     -18.367   2.169  22.431  1.00  0.00           H  
ATOM   2965 2HB  LYS A 215     -18.905   1.645  24.020  1.00  0.00           H  
ATOM   2966 1HG  LYS A 215     -19.825   4.071  22.535  1.00  0.00           H  
ATOM   2967 2HG  LYS A 215     -20.684   2.540  22.752  1.00  0.00           H  
ATOM   2968 1HD  LYS A 215     -20.665   2.911  25.207  1.00  0.00           H  
ATOM   2969 2HD  LYS A 215     -19.884   4.478  24.941  1.00  0.00           H  
ATOM   2970 1HE  LYS A 215     -22.638   3.632  23.903  1.00  0.00           H  
ATOM   2971 2HE  LYS A 215     -22.324   4.793  25.194  1.00  0.00           H  
ATOM   2972 1HZ  LYS A 215     -22.865   5.837  23.180  1.00  0.00           H  
ATOM   2973 2HZ  LYS A 215     -21.312   6.202  23.601  1.00  0.00           H  
ATOM   2974 3HZ  LYS A 215     -21.606   5.117  22.394  1.00  0.00           H  
ATOM   2975  N   VAL A 216     -15.331   2.653  23.255  1.00 12.86           N  
ATOM   2976  CA  VAL A 216     -14.253   1.716  23.053  1.00 12.80           C  
ATOM   2977  C   VAL A 216     -13.037   2.061  23.863  1.00 13.58           C  
ATOM   2978  O   VAL A 216     -12.042   1.352  23.750  1.00 14.55           O  
ATOM   2979  CB  VAL A 216     -14.184   1.774  21.510  1.00 15.34           C  
ATOM   2980  CG1 VAL A 216     -13.243   2.837  20.987  1.00 13.76           C  
ATOM   2981  CG2 VAL A 216     -13.976   0.361  21.071  1.00 13.08           C  
ATOM   2982  H   VAL A 216     -15.284   3.561  22.814  1.00  0.00           H  
ATOM   2983  HA  VAL A 216     -14.557   0.747  23.449  1.00  0.00           H  
ATOM   2984  HB  VAL A 216     -15.120   2.179  21.128  1.00  0.00           H  
ATOM   2985 1HG1 VAL A 216     -13.245   2.820  19.897  1.00  0.00           H  
ATOM   2986 2HG1 VAL A 216     -13.573   3.816  21.336  1.00  0.00           H  
ATOM   2987 3HG1 VAL A 216     -12.235   2.642  21.352  1.00  0.00           H  
ATOM   2988 1HG2 VAL A 216     -13.918   0.322  19.984  1.00  0.00           H  
ATOM   2989 2HG2 VAL A 216     -13.047  -0.019  21.499  1.00  0.00           H  
ATOM   2990 3HG2 VAL A 216     -14.810  -0.253  21.412  1.00  0.00           H  
ATOM   2991  N   ALA A 217     -13.084   3.104  24.714  1.00 11.89           N  
ATOM   2992  CA  ALA A 217     -11.958   3.500  25.562  1.00 10.18           C  
ATOM   2993  C   ALA A 217     -12.177   3.255  27.062  1.00 10.52           C  
ATOM   2994  O   ALA A 217     -11.474   3.801  27.929  1.00  9.33           O  
ATOM   2995  CB  ALA A 217     -11.673   4.989  25.340  1.00  9.62           C  
ATOM   2996  H   ALA A 217     -13.943   3.631  24.760  1.00  0.00           H  
ATOM   2997  HA  ALA A 217     -11.088   2.912  25.268  1.00  0.00           H  
ATOM   2998 1HB  ALA A 217     -10.835   5.295  25.966  1.00  0.00           H  
ATOM   2999 2HB  ALA A 217     -11.423   5.158  24.293  1.00  0.00           H  
ATOM   3000 3HB  ALA A 217     -12.554   5.571  25.602  1.00  0.00           H  
ATOM   3001  N   GLY A 218     -13.123   2.365  27.379  1.00 11.55           N  
ATOM   3002  CA  GLY A 218     -13.472   1.997  28.726  1.00 12.02           C  
ATOM   3003  C   GLY A 218     -12.285   1.607  29.586  1.00 13.49           C  
ATOM   3004  O   GLY A 218     -12.142   2.180  30.676  1.00 13.96           O  
ATOM   3005  H   GLY A 218     -13.613   1.933  26.608  1.00  0.00           H  
ATOM   3006 1HA  GLY A 218     -13.986   2.827  29.210  1.00  0.00           H  
ATOM   3007 2HA  GLY A 218     -14.167   1.158  28.704  1.00  0.00           H  
ATOM   3008  N   PRO A 219     -11.361   0.711  29.228  1.00 14.72           N  
ATOM   3009  CA  PRO A 219     -10.247   0.335  30.115  1.00 15.20           C  
ATOM   3010  C   PRO A 219      -9.068   1.315  30.143  1.00 14.47           C  
ATOM   3011  O   PRO A 219      -8.015   1.023  30.736  1.00 13.63           O  
ATOM   3012  CB  PRO A 219      -9.887  -1.054  29.625  1.00 13.76           C  
ATOM   3013  CG  PRO A 219     -10.026  -0.886  28.131  1.00 14.84           C  
ATOM   3014  CD  PRO A 219     -11.353  -0.135  28.048  1.00 14.18           C  
ATOM   3015  HA  PRO A 219     -10.607   0.308  31.154  1.00  0.00           H  
ATOM   3016 1HB  PRO A 219      -8.871  -1.318  29.957  1.00  0.00           H  
ATOM   3017 2HB  PRO A 219     -10.570  -1.798  30.062  1.00  0.00           H  
ATOM   3018 1HG  PRO A 219      -9.166  -0.330  27.729  1.00  0.00           H  
ATOM   3019 2HG  PRO A 219     -10.030  -1.869  27.636  1.00  0.00           H  
ATOM   3020 1HD  PRO A 219     -11.372   0.475  27.134  1.00  0.00           H  
ATOM   3021 2HD  PRO A 219     -12.183  -0.856  28.049  1.00  0.00           H  
ATOM   3022  N   LEU A 220      -9.201   2.501  29.524  1.00 11.60           N  
ATOM   3023  CA  LEU A 220      -8.070   3.394  29.464  1.00 12.76           C  
ATOM   3024  C   LEU A 220      -8.204   4.562  30.446  1.00 12.19           C  
ATOM   3025  O   LEU A 220      -8.477   4.295  31.626  1.00  9.96           O  
ATOM   3026  CB  LEU A 220      -7.930   3.824  27.978  1.00 12.35           C  
ATOM   3027  CG  LEU A 220      -7.683   2.722  26.939  1.00 13.55           C  
ATOM   3028  CD1 LEU A 220      -7.674   3.319  25.525  1.00 15.25           C  
ATOM   3029  CD2 LEU A 220      -6.316   2.099  27.190  1.00 16.98           C  
ATOM   3030  H   LEU A 220     -10.072   2.782  29.101  1.00  0.00           H  
ATOM   3031  HA  LEU A 220      -7.183   2.851  29.789  1.00  0.00           H  
ATOM   3032 1HB  LEU A 220      -8.844   4.336  27.678  1.00  0.00           H  
ATOM   3033 2HB  LEU A 220      -7.102   4.526  27.895  1.00  0.00           H  
ATOM   3034  HG  LEU A 220      -8.455   1.959  27.025  1.00  0.00           H  
ATOM   3035 1HD1 LEU A 220      -7.496   2.527  24.798  1.00  0.00           H  
ATOM   3036 2HD1 LEU A 220      -8.636   3.788  25.323  1.00  0.00           H  
ATOM   3037 3HD1 LEU A 220      -6.883   4.064  25.450  1.00  0.00           H  
ATOM   3038 1HD2 LEU A 220      -6.132   1.314  26.454  1.00  0.00           H  
ATOM   3039 2HD2 LEU A 220      -5.544   2.866  27.102  1.00  0.00           H  
ATOM   3040 3HD2 LEU A 220      -6.289   1.671  28.191  1.00  0.00           H  
ATOM   3041  N   LEU A 221      -8.112   5.841  30.045  1.00 10.24           N  
ATOM   3042  CA  LEU A 221      -8.197   6.914  31.025  1.00 13.32           C  
ATOM   3043  C   LEU A 221      -9.560   6.944  31.716  1.00 12.59           C  
ATOM   3044  O   LEU A 221      -9.649   7.327  32.887  1.00 11.36           O  
ATOM   3045  CB  LEU A 221      -7.916   8.294  30.349  1.00 12.87           C  
ATOM   3046  CG  LEU A 221      -6.472   8.531  29.884  1.00 15.98           C  
ATOM   3047  CD1 LEU A 221      -6.382   9.848  29.157  1.00 15.94           C  
ATOM   3048  CD2 LEU A 221      -5.531   8.529  31.069  1.00 13.40           C  
ATOM   3049  H   LEU A 221      -7.986   6.074  29.070  1.00  0.00           H  
ATOM   3050  HA  LEU A 221      -7.444   6.740  31.792  1.00  0.00           H  
ATOM   3051 1HB  LEU A 221      -8.563   8.392  29.479  1.00  0.00           H  
ATOM   3052 2HB  LEU A 221      -8.169   9.086  31.056  1.00  0.00           H  
ATOM   3053  HG  LEU A 221      -6.178   7.740  29.194  1.00  0.00           H  
ATOM   3054 1HD1 LEU A 221      -5.356  10.013  28.830  1.00  0.00           H  
ATOM   3055 2HD1 LEU A 221      -7.041   9.831  28.290  1.00  0.00           H  
ATOM   3056 3HD1 LEU A 221      -6.682  10.654  29.827  1.00  0.00           H  
ATOM   3057 1HD2 LEU A 221      -4.511   8.698  30.723  1.00  0.00           H  
ATOM   3058 2HD2 LEU A 221      -5.815   9.322  31.761  1.00  0.00           H  
ATOM   3059 3HD2 LEU A 221      -5.588   7.567  31.576  1.00  0.00           H  
ATOM   3060  N   ARG A 222     -10.625   6.461  31.049  1.00 11.62           N  
ATOM   3061  CA  ARG A 222     -11.951   6.437  31.652  1.00 12.56           C  
ATOM   3062  C   ARG A 222     -11.983   5.623  32.936  1.00 13.28           C  
ATOM   3063  O   ARG A 222     -12.659   6.018  33.886  1.00 11.23           O  
ATOM   3064  CB  ARG A 222     -12.972   5.881  30.658  1.00 12.88           C  
ATOM   3065  CG  ARG A 222     -13.367   6.920  29.613  1.00 10.60           C  
ATOM   3066  CD  ARG A 222     -14.235   6.357  28.475  1.00  9.39           C  
ATOM   3067  NE  ARG A 222     -14.583   7.415  27.514  1.00 10.24           N  
ATOM   3068  CZ  ARG A 222     -15.745   8.065  27.539  1.00 12.03           C  
ATOM   3069  NH1 ARG A 222     -16.715   7.812  28.430  1.00 10.65           N  
ATOM   3070  NH2 ARG A 222     -15.919   9.065  26.692  1.00 11.78           N1+
ATOM   3071  H   ARG A 222     -10.506   6.108  30.110  1.00  0.00           H  
ATOM   3072  HA  ARG A 222     -12.231   7.459  31.912  1.00  0.00           H  
ATOM   3073 1HB  ARG A 222     -12.555   5.008  30.156  1.00  0.00           H  
ATOM   3074 2HB  ARG A 222     -13.863   5.554  31.195  1.00  0.00           H  
ATOM   3075 1HG  ARG A 222     -13.937   7.717  30.090  1.00  0.00           H  
ATOM   3076 2HG  ARG A 222     -12.468   7.336  29.157  1.00  0.00           H  
ATOM   3077 1HD  ARG A 222     -13.687   5.575  27.952  1.00  0.00           H  
ATOM   3078 2HD  ARG A 222     -15.154   5.943  28.889  1.00  0.00           H  
ATOM   3079  HE  ARG A 222     -13.901   7.650  26.806  1.00  0.00           H  
ATOM   3080 1HH1 ARG A 222     -16.582   7.096  29.130  1.00  0.00           H  
ATOM   3081 2HH1 ARG A 222     -17.576   8.338  28.400  1.00  0.00           H  
ATOM   3082 1HH2 ARG A 222     -15.181   9.318  26.050  1.00  0.00           H  
ATOM   3083 2HH2 ARG A 222     -16.789   9.577  26.686  1.00  0.00           H  
ATOM   3084  N   SER A 223     -11.181   4.556  33.027  1.00 14.18           N  
ATOM   3085  CA  SER A 223     -11.236   3.717  34.217  1.00 15.12           C  
ATOM   3086  C   SER A 223     -10.646   4.429  35.452  1.00 14.50           C  
ATOM   3087  O   SER A 223     -10.870   4.066  36.611  1.00 15.80           O  
ATOM   3088  CB  SER A 223     -10.501   2.402  33.896  1.00 15.32           C  
ATOM   3089  OG  SER A 223      -9.121   2.609  33.725  1.00 16.92           O  
ATOM   3090  H   SER A 223     -10.537   4.320  32.286  1.00  0.00           H  
ATOM   3091  HA  SER A 223     -12.281   3.511  34.448  1.00  0.00           H  
ATOM   3092 1HB  SER A 223     -10.662   1.689  34.704  1.00  0.00           H  
ATOM   3093 2HB  SER A 223     -10.916   1.967  32.988  1.00  0.00           H  
ATOM   3094  HG  SER A 223      -8.982   3.554  33.820  1.00  0.00           H  
ATOM   3095  N   ALA A 224      -9.930   5.520  35.270  1.00 13.08           N  
ATOM   3096  CA  ALA A 224      -9.397   6.285  36.386  1.00 15.35           C  
ATOM   3097  C   ALA A 224     -10.222   7.544  36.690  1.00 15.63           C  
ATOM   3098  O   ALA A 224      -9.961   8.231  37.689  1.00 15.23           O  
ATOM   3099  CB  ALA A 224      -7.972   6.739  36.091  1.00 15.56           C  
ATOM   3100  H   ALA A 224      -9.746   5.834  34.327  1.00  0.00           H  
ATOM   3101  HA  ALA A 224      -9.387   5.639  37.264  1.00  0.00           H  
ATOM   3102 1HB  ALA A 224      -7.588   7.309  36.937  1.00  0.00           H  
ATOM   3103 2HB  ALA A 224      -7.339   5.866  35.926  1.00  0.00           H  
ATOM   3104 3HB  ALA A 224      -7.966   7.364  35.199  1.00  0.00           H  
ATOM   3105  N   LEU A 225     -11.244   7.864  35.880  1.00 12.77           N  
ATOM   3106  CA  LEU A 225     -11.933   9.148  35.940  1.00 14.87           C  
ATOM   3107  C   LEU A 225     -12.855   9.175  37.156  1.00 14.27           C  
ATOM   3108  O   LEU A 225     -13.773   8.352  37.211  1.00 13.71           O  
ATOM   3109  CB  LEU A 225     -12.701   9.288  34.632  1.00 16.78           C  
ATOM   3110  CG  LEU A 225     -13.170  10.577  33.934  1.00 22.37           C  
ATOM   3111  CD1 LEU A 225     -14.628  10.741  34.242  1.00 22.01           C  
ATOM   3112  CD2 LEU A 225     -12.316  11.773  34.297  1.00 21.81           C  
ATOM   3113  H   LEU A 225     -11.543   7.178  35.201  1.00  0.00           H  
ATOM   3114  HA  LEU A 225     -11.186   9.936  36.032  1.00  0.00           H  
ATOM   3115 1HB  LEU A 225     -12.119   8.827  33.836  1.00  0.00           H  
ATOM   3116 2HB  LEU A 225     -13.643   8.750  34.724  1.00  0.00           H  
ATOM   3117  HG  LEU A 225     -13.121  10.444  32.854  1.00  0.00           H  
ATOM   3118 1HD1 LEU A 225     -15.001  11.646  33.763  1.00  0.00           H  
ATOM   3119 2HD1 LEU A 225     -15.178   9.877  33.864  1.00  0.00           H  
ATOM   3120 3HD1 LEU A 225     -14.767  10.815  35.320  1.00  0.00           H  
ATOM   3121 1HD2 LEU A 225     -12.689  12.656  33.777  1.00  0.00           H  
ATOM   3122 2HD2 LEU A 225     -12.361  11.940  35.373  1.00  0.00           H  
ATOM   3123 3HD2 LEU A 225     -11.284  11.587  33.999  1.00  0.00           H  
ATOM   3124  N   PRO A 226     -12.699  10.014  38.175  1.00 13.55           N  
ATOM   3125  CA  PRO A 226     -13.611  10.044  39.306  1.00 14.82           C  
ATOM   3126  C   PRO A 226     -15.031  10.428  38.915  1.00 15.43           C  
ATOM   3127  O   PRO A 226     -15.257  11.108  37.902  1.00 15.60           O  
ATOM   3128  CB  PRO A 226     -12.986  11.022  40.252  1.00 13.13           C  
ATOM   3129  CG  PRO A 226     -11.543  11.126  39.832  1.00 14.39           C  
ATOM   3130  CD  PRO A 226     -11.634  10.974  38.326  1.00 15.42           C  
ATOM   3131  HA  PRO A 226     -13.656   9.043  39.760  1.00  0.00           H  
ATOM   3132 1HB  PRO A 226     -13.507  11.989  40.193  1.00  0.00           H  
ATOM   3133 2HB  PRO A 226     -13.091  10.663  41.287  1.00  0.00           H  
ATOM   3134 1HG  PRO A 226     -11.123  12.090  40.153  1.00  0.00           H  
ATOM   3135 2HG  PRO A 226     -10.948  10.340  40.319  1.00  0.00           H  
ATOM   3136 1HD  PRO A 226     -11.880  11.947  37.873  1.00  0.00           H  
ATOM   3137 2HD  PRO A 226     -10.677  10.597  37.937  1.00  0.00           H  
ATOM   3138  N   ALA A 227     -16.020   9.993  39.692  1.00 14.98           N  
ATOM   3139  CA  ALA A 227     -17.425  10.373  39.513  1.00 14.45           C  
ATOM   3140  C   ALA A 227     -17.616  11.887  39.525  1.00 13.23           C  
ATOM   3141  O   ALA A 227     -16.997  12.576  40.335  1.00 14.97           O  
ATOM   3142  CB  ALA A 227     -18.244   9.794  40.642  1.00 12.65           C  
ATOM   3143  H   ALA A 227     -15.773   9.366  40.444  1.00  0.00           H  
ATOM   3144  HA  ALA A 227     -17.770   9.960  38.565  1.00  0.00           H  
ATOM   3145 1HB  ALA A 227     -19.290  10.074  40.514  1.00  0.00           H  
ATOM   3146 2HB  ALA A 227     -18.155   8.708  40.635  1.00  0.00           H  
ATOM   3147 3HB  ALA A 227     -17.878  10.181  41.592  1.00  0.00           H  
ATOM   3148  N   GLY A 228     -18.400  12.467  38.624  1.00 14.25           N  
ATOM   3149  CA  GLY A 228     -18.565  13.911  38.599  1.00 14.37           C  
ATOM   3150  C   GLY A 228     -17.647  14.591  37.616  1.00 15.89           C  
ATOM   3151  O   GLY A 228     -17.854  15.765  37.298  1.00 15.38           O  
ATOM   3152  H   GLY A 228     -18.891  11.903  37.944  1.00  0.00           H  
ATOM   3153 1HA  GLY A 228     -19.597  14.154  38.342  1.00  0.00           H  
ATOM   3154 2HA  GLY A 228     -18.377  14.315  39.593  1.00  0.00           H  
ATOM   3155  N   TRP A 229     -16.628  13.892  37.116  1.00 13.66           N  
ATOM   3156  CA  TRP A 229     -15.732  14.472  36.146  1.00 13.72           C  
ATOM   3157  C   TRP A 229     -16.257  14.312  34.740  1.00 13.25           C  
ATOM   3158  O   TRP A 229     -17.099  13.459  34.460  1.00 14.16           O  
ATOM   3159  CB  TRP A 229     -14.353  13.810  36.239  1.00 16.00           C  
ATOM   3160  CG  TRP A 229     -13.508  14.256  37.420  1.00 15.77           C  
ATOM   3161  CD1 TRP A 229     -13.979  14.323  38.701  1.00 14.73           C  
ATOM   3162  CD2 TRP A 229     -12.199  14.609  37.309  1.00 14.01           C  
ATOM   3163  CE2 TRP A 229     -11.873  14.894  38.611  1.00 14.88           C  
ATOM   3164  CE3 TRP A 229     -11.280  14.721  36.305  1.00 14.86           C  
ATOM   3165  NE1 TRP A 229     -12.950  14.720  39.397  1.00 14.16           N  
ATOM   3166  CZ2 TRP A 229     -10.588  15.303  38.925  1.00 17.12           C  
ATOM   3167  CZ3 TRP A 229     -10.006  15.134  36.635  1.00 16.10           C  
ATOM   3168  CH2 TRP A 229      -9.654  15.423  37.929  1.00 13.18           C  
ATOM   3169  H   TRP A 229     -16.480  12.940  37.419  1.00  0.00           H  
ATOM   3170  HA  TRP A 229     -15.627  15.533  36.363  1.00  0.00           H  
ATOM   3171 1HB  TRP A 229     -14.473  12.727  36.310  1.00  0.00           H  
ATOM   3172 2HB  TRP A 229     -13.787  14.016  35.332  1.00  0.00           H  
ATOM   3173  HD1 TRP A 229     -14.998  14.084  39.003  1.00  0.00           H  
ATOM   3174  HE1 TRP A 229     -12.941  14.882  40.395  1.00  0.00           H  
ATOM   3175  HE3 TRP A 229     -11.539  14.490  35.272  1.00  0.00           H  
ATOM   3176  HZ2 TRP A 229     -10.287  15.535  39.948  1.00  0.00           H  
ATOM   3177  HZ3 TRP A 229      -9.281  15.227  35.826  1.00  0.00           H  
ATOM   3178  HH2 TRP A 229      -8.643  15.747  38.179  1.00  0.00           H  
ATOM   3179  N   PHE A 230     -15.740  15.150  33.863  1.00 13.31           N  
ATOM   3180  CA  PHE A 230     -16.072  15.103  32.461  1.00 13.79           C  
ATOM   3181  C   PHE A 230     -14.910  14.446  31.711  1.00 12.58           C  
ATOM   3182  O   PHE A 230     -13.745  14.739  32.024  1.00 12.02           O  
ATOM   3183  CB  PHE A 230     -16.264  16.536  31.916  1.00 16.77           C  
ATOM   3184  CG  PHE A 230     -16.501  16.631  30.411  1.00 13.73           C  
ATOM   3185  CD1 PHE A 230     -17.785  16.595  29.922  1.00 15.88           C  
ATOM   3186  CD2 PHE A 230     -15.422  16.739  29.538  1.00 13.09           C  
ATOM   3187  CE1 PHE A 230     -17.981  16.662  28.560  1.00 16.26           C  
ATOM   3188  CE2 PHE A 230     -15.641  16.806  28.178  1.00 12.44           C  
ATOM   3189  CZ  PHE A 230     -16.920  16.766  27.694  1.00 12.38           C  
ATOM   3190  H   PHE A 230     -15.090  15.849  34.190  1.00  0.00           H  
ATOM   3191  HA  PHE A 230     -17.006  14.551  32.346  1.00  0.00           H  
ATOM   3192 1HB  PHE A 230     -17.115  17.002  32.411  1.00  0.00           H  
ATOM   3193 2HB  PHE A 230     -15.385  17.135  32.147  1.00  0.00           H  
ATOM   3194  HD1 PHE A 230     -18.619  16.515  30.619  1.00  0.00           H  
ATOM   3195  HD2 PHE A 230     -14.403  16.770  29.928  1.00  0.00           H  
ATOM   3196  HE1 PHE A 230     -18.992  16.630  28.153  1.00  0.00           H  
ATOM   3197  HE2 PHE A 230     -14.800  16.888  27.489  1.00  0.00           H  
ATOM   3198  HZ  PHE A 230     -17.095  16.818  26.621  1.00  0.00           H  
ATOM   3199  N   ILE A 231     -15.190  13.641  30.693  1.00 10.07           N  
ATOM   3200  CA  ILE A 231     -14.109  13.271  29.812  1.00 10.25           C  
ATOM   3201  C   ILE A 231     -14.637  13.124  28.394  1.00  9.65           C  
ATOM   3202  O   ILE A 231     -15.746  12.601  28.186  1.00 10.15           O  
ATOM   3203  CB  ILE A 231     -13.401  11.948  30.323  1.00 10.74           C  
ATOM   3204  CG1 ILE A 231     -12.202  11.665  29.383  1.00 13.12           C  
ATOM   3205  CG2 ILE A 231     -14.318  10.719  30.303  1.00 12.98           C  
ATOM   3206  CD1 ILE A 231     -11.174  10.639  29.934  1.00 14.87           C  
ATOM   3207  H   ILE A 231     -16.116  13.282  30.512  1.00  0.00           H  
ATOM   3208  HA  ILE A 231     -13.376  14.077  29.808  1.00  0.00           H  
ATOM   3209  HB  ILE A 231     -13.064  12.088  31.350  1.00  0.00           H  
ATOM   3210 1HG1 ILE A 231     -12.569  11.287  28.428  1.00  0.00           H  
ATOM   3211 2HG1 ILE A 231     -11.668  12.594  29.183  1.00  0.00           H  
ATOM   3212 1HG2 ILE A 231     -13.769   9.850  30.663  1.00  0.00           H  
ATOM   3213 2HG2 ILE A 231     -15.178  10.898  30.947  1.00  0.00           H  
ATOM   3214 3HG2 ILE A 231     -14.659  10.535  29.285  1.00  0.00           H  
ATOM   3215 1HD1 ILE A 231     -10.370  10.504  29.210  1.00  0.00           H  
ATOM   3216 2HD1 ILE A 231     -10.759  11.010  30.872  1.00  0.00           H  
ATOM   3217 3HD1 ILE A 231     -11.669   9.685  30.108  1.00  0.00           H  
ATOM   3218  N   ALA A 232     -13.902  13.672  27.418  1.00  8.55           N  
ATOM   3219  CA  ALA A 232     -14.216  13.438  26.014  1.00  9.16           C  
ATOM   3220  C   ALA A 232     -12.920  12.904  25.421  1.00  7.88           C  
ATOM   3221  O   ALA A 232     -11.869  13.531  25.568  1.00  9.46           O  
ATOM   3222  CB  ALA A 232     -14.576  14.725  25.323  1.00  8.57           C  
ATOM   3223  H   ALA A 232     -13.116  14.260  27.655  1.00  0.00           H  
ATOM   3224  HA  ALA A 232     -15.073  12.767  25.967  1.00  0.00           H  
ATOM   3225 1HB  ALA A 232     -14.807  14.523  24.277  1.00  0.00           H  
ATOM   3226 2HB  ALA A 232     -15.447  15.167  25.808  1.00  0.00           H  
ATOM   3227 3HB  ALA A 232     -13.737  15.416  25.383  1.00  0.00           H  
ATOM   3228  N   ASP A 233     -12.899  11.768  24.757  1.00  8.59           N  
ATOM   3229  CA  ASP A 233     -11.625  11.180  24.315  1.00  9.20           C  
ATOM   3230  C   ASP A 233     -11.741  10.331  23.035  1.00  8.07           C  
ATOM   3231  O   ASP A 233     -12.823  10.184  22.449  1.00  7.12           O  
ATOM   3232  CB  ASP A 233     -11.041  10.299  25.463  1.00  8.15           C  
ATOM   3233  CG  ASP A 233     -12.000   9.287  26.056  1.00 11.17           C  
ATOM   3234  OD1 ASP A 233     -13.131   9.140  25.600  1.00 10.28           O  
ATOM   3235  OD2 ASP A 233     -11.621   8.611  26.991  1.00 12.90           O1-
ATOM   3236  H   ASP A 233     -13.762  11.288  24.544  1.00  0.00           H  
ATOM   3237  HA  ASP A 233     -10.929  11.991  24.093  1.00  0.00           H  
ATOM   3238 1HB  ASP A 233     -10.174   9.749  25.095  1.00  0.00           H  
ATOM   3239 2HB  ASP A 233     -10.700  10.939  26.277  1.00  0.00           H  
ATOM   3240  N   LYS A 234     -10.643   9.780  22.577  1.00  6.84           N  
ATOM   3241  CA  LYS A 234     -10.671   8.868  21.450  1.00  7.74           C  
ATOM   3242  C   LYS A 234      -9.421   8.030  21.599  1.00  7.61           C  
ATOM   3243  O   LYS A 234      -8.308   8.574  21.649  1.00  7.82           O  
ATOM   3244  CB  LYS A 234     -10.607   9.627  20.097  1.00  8.97           C  
ATOM   3245  CG  LYS A 234     -10.515   8.709  18.878  1.00  7.23           C  
ATOM   3246  CD  LYS A 234     -11.870   8.039  18.701  1.00 12.05           C  
ATOM   3247  CE  LYS A 234     -11.864   6.876  17.713  1.00 12.58           C  
ATOM   3248  NZ  LYS A 234     -11.405   5.673  18.386  1.00 11.86           N1+
ATOM   3249  H   LYS A 234      -9.758   9.992  23.014  1.00  0.00           H  
ATOM   3250  HA  LYS A 234     -11.608   8.309  21.481  1.00  0.00           H  
ATOM   3251 1HB  LYS A 234     -11.495  10.250  19.987  1.00  0.00           H  
ATOM   3252 2HB  LYS A 234      -9.740  10.289  20.091  1.00  0.00           H  
ATOM   3253 1HG  LYS A 234     -10.256   9.298  17.998  1.00  0.00           H  
ATOM   3254 2HG  LYS A 234      -9.732   7.967  19.040  1.00  0.00           H  
ATOM   3255 1HD  LYS A 234     -12.215   7.652  19.660  1.00  0.00           H  
ATOM   3256 2HD  LYS A 234     -12.594   8.769  18.342  1.00  0.00           H  
ATOM   3257 1HE  LYS A 234     -12.869   6.726  17.321  1.00  0.00           H  
ATOM   3258 2HE  LYS A 234     -11.202   7.112  16.878  1.00  0.00           H  
ATOM   3259 1HZ  LYS A 234     -11.399   4.903  17.733  1.00  0.00           H  
ATOM   3260 2HZ  LYS A 234     -10.470   5.821  18.739  1.00  0.00           H  
ATOM   3261 3HZ  LYS A 234     -12.025   5.459  19.153  1.00  0.00           H  
ATOM   3262  N   SER A 235      -9.576   6.730  21.665  1.00  9.29           N  
ATOM   3263  CA  SER A 235      -8.446   5.813  21.706  1.00  9.14           C  
ATOM   3264  C   SER A 235      -8.136   5.217  20.347  1.00  8.91           C  
ATOM   3265  O   SER A 235      -8.826   5.423  19.342  1.00  9.57           O  
ATOM   3266  CB  SER A 235      -8.774   4.697  22.702  1.00 11.43           C  
ATOM   3267  OG  SER A 235      -9.866   3.918  22.232  1.00 10.29           O  
ATOM   3268  H   SER A 235     -10.513   6.355  21.686  1.00  0.00           H  
ATOM   3269  HA  SER A 235      -7.567   6.363  22.045  1.00  0.00           H  
ATOM   3270 1HB  SER A 235      -7.897   4.062  22.837  1.00  0.00           H  
ATOM   3271 2HB  SER A 235      -9.016   5.132  23.670  1.00  0.00           H  
ATOM   3272  HG  SER A 235     -10.122   4.302  21.391  1.00  0.00           H  
ATOM   3273  N   GLY A 236      -7.003   4.545  20.314  1.00 10.31           N  
ATOM   3274  CA  GLY A 236      -6.577   3.837  19.138  1.00  9.67           C  
ATOM   3275  C   GLY A 236      -5.648   2.720  19.557  1.00 12.10           C  
ATOM   3276  O   GLY A 236      -4.989   2.794  20.629  1.00 11.24           O  
ATOM   3277  H   GLY A 236      -6.419   4.529  21.139  1.00  0.00           H  
ATOM   3278 1HA  GLY A 236      -7.448   3.445  18.614  1.00  0.00           H  
ATOM   3279 2HA  GLY A 236      -6.077   4.527  18.459  1.00  0.00           H  
ATOM   3280  N   ALA A 237      -5.596   1.693  18.715  1.00  8.93           N  
ATOM   3281  CA  ALA A 237      -4.674   0.602  18.906  1.00  8.91           C  
ATOM   3282  C   ALA A 237      -4.178   0.175  17.514  1.00 13.75           C  
ATOM   3283  O   ALA A 237      -4.861   0.379  16.495  1.00 12.78           O  
ATOM   3284  CB  ALA A 237      -5.380  -0.537  19.553  1.00  9.57           C  
ATOM   3285  H   ALA A 237      -6.219   1.676  17.918  1.00  0.00           H  
ATOM   3286  HA  ALA A 237      -3.873   0.949  19.559  1.00  0.00           H  
ATOM   3287 1HB  ALA A 237      -4.684  -1.361  19.698  1.00  0.00           H  
ATOM   3288 2HB  ALA A 237      -5.774  -0.220  20.518  1.00  0.00           H  
ATOM   3289 3HB  ALA A 237      -6.201  -0.863  18.915  1.00  0.00           H  
ATOM   3290  N   GLY A 238      -2.994  -0.417  17.366  1.00 10.82           N  
ATOM   3291  CA  GLY A 238      -2.583  -0.878  16.060  1.00 11.65           C  
ATOM   3292  C   GLY A 238      -1.557  -1.975  16.238  1.00 13.68           C  
ATOM   3293  O   GLY A 238      -1.364  -2.497  17.343  1.00 14.54           O  
ATOM   3294  H   GLY A 238      -2.375  -0.551  18.152  1.00  0.00           H  
ATOM   3295 1HA  GLY A 238      -3.451  -1.240  15.511  1.00  0.00           H  
ATOM   3296 2HA  GLY A 238      -2.169  -0.044  15.494  1.00  0.00           H  
ATOM   3297  N   GLU A 240      -0.813  -2.304  15.206  1.00 13.67           N  
ATOM   3298  CA  GLU A 240       0.149  -3.391  15.336  1.00 16.65           C  
ATOM   3299  C   GLU A 240       1.445  -2.974  16.017  1.00 16.47           C  
ATOM   3300  O   GLU A 240       1.666  -1.796  16.294  1.00 14.07           O  
ATOM   3301  CB  GLU A 240       0.450  -3.957  13.949  1.00 20.25           C  
ATOM   3302  CG  GLU A 240      -0.863  -4.550  13.490  1.00 27.61           C  
ATOM   3303  CD  GLU A 240      -0.865  -5.326  12.203  1.00 35.19           C  
ATOM   3304  OE1 GLU A 240       0.194  -5.581  11.605  1.00 40.34           O  
ATOM   3305  OE2 GLU A 240      -1.965  -5.698  11.807  1.00 39.48           O1-
ATOM   3306  H   GLU A 240      -0.894  -1.821  14.322  1.00  0.00           H  
ATOM   3307  HA  GLU A 240      -0.291  -4.171  15.957  1.00  0.00           H  
ATOM   3308 1HB  GLU A 240       0.805  -3.157  13.299  1.00  0.00           H  
ATOM   3309 2HB  GLU A 240       1.247  -4.697  14.023  1.00  0.00           H  
ATOM   3310 1HG  GLU A 240      -1.232  -5.228  14.258  1.00  0.00           H  
ATOM   3311 2HG  GLU A 240      -1.591  -3.746  13.374  1.00  0.00           H  
ATOM   3312  N   ARG A 241       2.312  -3.935  16.353  1.00 15.85           N  
ATOM   3313  CA  ARG A 241       3.636  -3.674  16.914  1.00 16.98           C  
ATOM   3314  C   ARG A 241       3.634  -2.834  18.178  1.00 15.09           C  
ATOM   3315  O   ARG A 241       4.440  -1.941  18.412  1.00 17.01           O  
ATOM   3316  CB  ARG A 241       4.528  -3.016  15.860  1.00 19.80           C  
ATOM   3317  CG  ARG A 241       4.631  -3.926  14.641  1.00 23.16           C  
ATOM   3318  CD  ARG A 241       5.574  -3.357  13.619  1.00 26.61           C  
ATOM   3319  NE  ARG A 241       5.384  -4.067  12.364  1.00 30.27           N  
ATOM   3320  CZ  ARG A 241       6.205  -5.049  11.983  1.00 32.42           C  
ATOM   3321  NH1 ARG A 241       7.256  -5.422  12.748  1.00 32.45           N  
ATOM   3322  NH2 ARG A 241       5.943  -5.659  10.814  1.00 35.48           N1+
ATOM   3323  H   ARG A 241       2.020  -4.891  16.205  1.00  0.00           H  
ATOM   3324  HA  ARG A 241       4.079  -4.626  17.211  1.00  0.00           H  
ATOM   3325 1HB  ARG A 241       4.108  -2.050  15.581  1.00  0.00           H  
ATOM   3326 2HB  ARG A 241       5.516  -2.833  16.284  1.00  0.00           H  
ATOM   3327 1HG  ARG A 241       4.998  -4.905  14.948  1.00  0.00           H  
ATOM   3328 2HG  ARG A 241       3.647  -4.033  14.185  1.00  0.00           H  
ATOM   3329 1HD  ARG A 241       5.364  -2.297  13.478  1.00  0.00           H  
ATOM   3330 2HD  ARG A 241       6.600  -3.481  13.961  1.00  0.00           H  
ATOM   3331  HE  ARG A 241       4.605  -3.791  11.782  1.00  0.00           H  
ATOM   3332 1HH1 ARG A 241       7.433  -4.956  13.626  1.00  0.00           H  
ATOM   3333 2HH1 ARG A 241       7.864  -6.169  12.441  1.00  0.00           H  
ATOM   3334 1HH2 ARG A 241       5.150  -5.371  10.258  1.00  0.00           H  
ATOM   3335 2HH2 ARG A 241       6.540  -6.407  10.490  1.00  0.00           H  
ATOM   3336  N   GLY A 242       2.666  -3.157  19.023  1.00 13.14           N  
ATOM   3337  CA  GLY A 242       2.537  -2.559  20.349  1.00 11.34           C  
ATOM   3338  C   GLY A 242       1.925  -1.176  20.329  1.00 11.75           C  
ATOM   3339  O   GLY A 242       1.891  -0.569  21.397  1.00 13.62           O  
ATOM   3340  H   GLY A 242       1.994  -3.851  18.728  1.00  0.00           H  
ATOM   3341 1HA  GLY A 242       1.920  -3.202  20.978  1.00  0.00           H  
ATOM   3342 2HA  GLY A 242       3.518  -2.496  20.817  1.00  0.00           H  
ATOM   3343  N   SER A 243       1.432  -0.641  19.203  1.00 10.69           N  
ATOM   3344  CA  SER A 243       0.849   0.686  19.192  1.00 11.51           C  
ATOM   3345  C   SER A 243      -0.458   0.750  19.985  1.00 11.75           C  
ATOM   3346  O   SER A 243      -1.364  -0.067  19.789  1.00 10.18           O  
ATOM   3347  CB  SER A 243       0.563   1.137  17.763  1.00  9.52           C  
ATOM   3348  OG  SER A 243       1.788   1.192  17.075  1.00 16.35           O  
ATOM   3349  H   SER A 243       1.465  -1.171  18.344  1.00  0.00           H  
ATOM   3350  HA  SER A 243       1.562   1.380  19.639  1.00  0.00           H  
ATOM   3351 1HB  SER A 243      -0.125   0.435  17.291  1.00  0.00           H  
ATOM   3352 2HB  SER A 243       0.075   2.110  17.781  1.00  0.00           H  
ATOM   3353  HG  SER A 243       2.457   0.906  17.702  1.00  0.00           H  
ATOM   3354  N   ARG A 244      -0.531   1.749  20.854  1.00 11.90           N  
ATOM   3355  CA  ARG A 244      -1.679   1.999  21.694  1.00 12.60           C  
ATOM   3356  C   ARG A 244      -1.620   3.489  22.054  1.00 12.05           C  
ATOM   3357  O   ARG A 244      -0.522   4.044  22.287  1.00 13.01           O  
ATOM   3358  CB  ARG A 244      -1.546   1.045  22.896  1.00 12.21           C  
ATOM   3359  CG  ARG A 244      -2.668   1.042  23.927  1.00 15.04           C  
ATOM   3360  CD  ARG A 244      -3.877   0.152  23.750  1.00 20.78           C  
ATOM   3361  NE  ARG A 244      -4.909   0.893  23.112  1.00 21.90           N  
ATOM   3362  CZ  ARG A 244      -6.207   0.656  23.218  1.00 17.86           C  
ATOM   3363  NH1 ARG A 244      -6.801  -0.283  23.936  1.00 17.65           N  
ATOM   3364  NH2 ARG A 244      -6.942   1.338  22.411  1.00 16.79           N1+
ATOM   3365  H   ARG A 244       0.270   2.363  20.922  1.00  0.00           H  
ATOM   3366  HA  ARG A 244      -2.581   1.774  21.124  1.00  0.00           H  
ATOM   3367 1HB  ARG A 244      -1.466   0.020  22.539  1.00  0.00           H  
ATOM   3368 2HB  ARG A 244      -0.633   1.274  23.444  1.00  0.00           H  
ATOM   3369 1HG  ARG A 244      -2.267   0.744  24.897  1.00  0.00           H  
ATOM   3370 2HG  ARG A 244      -3.093   2.043  24.003  1.00  0.00           H  
ATOM   3371 1HD  ARG A 244      -3.609  -0.708  23.137  1.00  0.00           H  
ATOM   3372 2HD  ARG A 244      -4.221  -0.192  24.725  1.00  0.00           H  
ATOM   3373  HE  ARG A 244      -4.636   1.669  22.526  1.00  0.00           H  
ATOM   3374 1HH1 ARG A 244      -6.248  -0.922  24.488  1.00  0.00           H  
ATOM   3375 2HH1 ARG A 244      -7.809  -0.360  23.932  1.00  0.00           H  
ATOM   3376 1HH2 ARG A 244      -6.515   1.989  21.766  1.00  0.00           H  
ATOM   3377 2HH2 ARG A 244      -7.945   1.221  22.420  1.00  0.00           H  
ATOM   3378  N   GLY A 245      -2.742   4.204  22.051  1.00 10.38           N  
ATOM   3379  CA  GLY A 245      -2.711   5.574  22.528  1.00 10.24           C  
ATOM   3380  C   GLY A 245      -4.114   6.111  22.727  1.00  9.62           C  
ATOM   3381  O   GLY A 245      -5.101   5.493  22.316  1.00  7.96           O  
ATOM   3382  H   GLY A 245      -3.617   3.817  21.723  1.00  0.00           H  
ATOM   3383 1HA  GLY A 245      -2.161   5.619  23.468  1.00  0.00           H  
ATOM   3384 2HA  GLY A 245      -2.175   6.197  21.813  1.00  0.00           H  
ATOM   3385  N   ILE A 246      -4.180   7.259  23.382  1.00  8.30           N  
ATOM   3386  CA  ILE A 246      -5.420   7.912  23.704  1.00  7.91           C  
ATOM   3387  C   ILE A 246      -5.211   9.418  23.781  1.00  8.74           C  
ATOM   3388  O   ILE A 246      -4.127   9.906  24.165  1.00  8.52           O  
ATOM   3389  CB  ILE A 246      -5.987   7.320  25.056  1.00  7.29           C  
ATOM   3390  CG1 ILE A 246      -7.357   7.992  25.243  1.00  7.84           C  
ATOM   3391  CG2 ILE A 246      -5.089   7.543  26.284  1.00  6.72           C  
ATOM   3392  CD1 ILE A 246      -8.207   7.302  26.313  1.00 10.23           C  
ATOM   3393  H   ILE A 246      -3.310   7.690  23.664  1.00  0.00           H  
ATOM   3394  HA  ILE A 246      -6.131   7.717  22.902  1.00  0.00           H  
ATOM   3395  HB  ILE A 246      -6.119   6.243  24.954  1.00  0.00           H  
ATOM   3396 1HG1 ILE A 246      -7.216   9.035  25.523  1.00  0.00           H  
ATOM   3397 2HG1 ILE A 246      -7.901   7.978  24.299  1.00  0.00           H  
ATOM   3398 1HG2 ILE A 246      -5.560   7.104  27.163  1.00  0.00           H  
ATOM   3399 2HG2 ILE A 246      -4.121   7.072  26.117  1.00  0.00           H  
ATOM   3400 3HG2 ILE A 246      -4.950   8.612  26.442  1.00  0.00           H  
ATOM   3401 1HD1 ILE A 246      -9.164   7.816  26.406  1.00  0.00           H  
ATOM   3402 2HD1 ILE A 246      -8.378   6.263  26.030  1.00  0.00           H  
ATOM   3403 3HD1 ILE A 246      -7.685   7.336  27.269  1.00  0.00           H  
ATOM   3404  N   ILE A 247      -6.226  10.138  23.279  1.00 10.14           N  
ATOM   3405  CA  ILE A 247      -6.268  11.600  23.409  1.00 10.83           C  
ATOM   3406  C   ILE A 247      -7.481  11.900  24.278  1.00 10.02           C  
ATOM   3407  O   ILE A 247      -8.479  11.156  24.168  1.00  9.20           O  
ATOM   3408  CB  ILE A 247      -6.431  12.348  22.052  1.00 10.65           C  
ATOM   3409  CG1 ILE A 247      -7.703  11.979  21.313  1.00 12.37           C  
ATOM   3410  CG2 ILE A 247      -5.144  12.078  21.276  1.00  9.97           C  
ATOM   3411  CD1 ILE A 247      -7.910  12.845  20.055  1.00 14.44           C  
ATOM   3412  H   ILE A 247      -6.977   9.664  22.798  1.00  0.00           H  
ATOM   3413  HA  ILE A 247      -5.329  11.935  23.846  1.00  0.00           H  
ATOM   3414  HB  ILE A 247      -6.566  13.414  22.236  1.00  0.00           H  
ATOM   3415 1HG1 ILE A 247      -7.663  10.930  21.025  1.00  0.00           H  
ATOM   3416 2HG1 ILE A 247      -8.558  12.103  21.977  1.00  0.00           H  
ATOM   3417 1HG2 ILE A 247      -5.192  12.576  20.308  1.00  0.00           H  
ATOM   3418 2HG2 ILE A 247      -4.293  12.459  21.839  1.00  0.00           H  
ATOM   3419 3HG2 ILE A 247      -5.028  11.004  21.126  1.00  0.00           H  
ATOM   3420 1HD1 ILE A 247      -8.834  12.546  19.556  1.00  0.00           H  
ATOM   3421 2HD1 ILE A 247      -7.976  13.894  20.341  1.00  0.00           H  
ATOM   3422 3HD1 ILE A 247      -7.071  12.705  19.374  1.00  0.00           H  
ATOM   3423  N   ALA A 248      -7.435  12.908  25.164  1.00 10.17           N  
ATOM   3424  CA  ALA A 248      -8.600  13.194  25.987  1.00  9.74           C  
ATOM   3425  C   ALA A 248      -8.680  14.637  26.435  1.00 10.82           C  
ATOM   3426  O   ALA A 248      -7.646  15.256  26.654  1.00 10.00           O  
ATOM   3427  CB  ALA A 248      -8.581  12.318  27.255  1.00 11.30           C  
ATOM   3428  H   ALA A 248      -6.606  13.475  25.271  1.00  0.00           H  
ATOM   3429  HA  ALA A 248      -9.491  12.959  25.407  1.00  0.00           H  
ATOM   3430 1HB  ALA A 248      -9.457  12.541  27.863  1.00  0.00           H  
ATOM   3431 2HB  ALA A 248      -8.594  11.266  26.970  1.00  0.00           H  
ATOM   3432 3HB  ALA A 248      -7.679  12.526  27.828  1.00  0.00           H  
ATOM   3433  N   ALA A 249      -9.871  15.179  26.625  1.00  9.29           N  
ATOM   3434  CA  ALA A 249     -10.053  16.484  27.251  1.00 10.46           C  
ATOM   3435  C   ALA A 249     -10.853  16.069  28.485  1.00 10.35           C  
ATOM   3436  O   ALA A 249     -11.882  15.386  28.376  1.00  9.87           O  
ATOM   3437  CB  ALA A 249     -10.892  17.414  26.343  1.00  8.86           C  
ATOM   3438  H   ALA A 249     -10.683  14.662  26.321  1.00  0.00           H  
ATOM   3439  HA  ALA A 249      -9.070  16.930  27.397  1.00  0.00           H  
ATOM   3440 1HB  ALA A 249     -11.016  18.382  26.829  1.00  0.00           H  
ATOM   3441 2HB  ALA A 249     -10.382  17.551  25.390  1.00  0.00           H  
ATOM   3442 3HB  ALA A 249     -11.870  16.969  26.170  1.00  0.00           H  
ATOM   3443  N   LEU A 250     -10.429  16.403  29.695  1.00 10.60           N  
ATOM   3444  CA  LEU A 250     -11.115  15.942  30.870  1.00  9.31           C  
ATOM   3445  C   LEU A 250     -10.970  17.026  31.928  1.00 10.35           C  
ATOM   3446  O   LEU A 250     -10.096  17.917  31.814  1.00  7.61           O  
ATOM   3447  CB  LEU A 250     -10.478  14.627  31.337  1.00 10.72           C  
ATOM   3448  CG  LEU A 250      -9.065  14.614  32.003  1.00 14.92           C  
ATOM   3449  CD1 LEU A 250      -8.812  13.257  32.613  1.00 15.07           C  
ATOM   3450  CD2 LEU A 250      -7.972  14.911  30.982  1.00 15.67           C  
ATOM   3451  H   LEU A 250      -9.612  16.989  29.800  1.00  0.00           H  
ATOM   3452  HA  LEU A 250     -12.159  15.768  30.616  1.00  0.00           H  
ATOM   3453 1HB  LEU A 250     -11.138  14.162  32.068  1.00  0.00           H  
ATOM   3454 2HB  LEU A 250     -10.393  13.959  30.480  1.00  0.00           H  
ATOM   3455  HG  LEU A 250      -9.024  15.372  32.785  1.00  0.00           H  
ATOM   3456 1HD1 LEU A 250      -7.828  13.246  33.080  1.00  0.00           H  
ATOM   3457 2HD1 LEU A 250      -9.574  13.052  33.368  1.00  0.00           H  
ATOM   3458 3HD1 LEU A 250      -8.856  12.495  31.837  1.00  0.00           H  
ATOM   3459 1HD2 LEU A 250      -7.000  14.894  31.477  1.00  0.00           H  
ATOM   3460 2HD2 LEU A 250      -7.991  14.154  30.198  1.00  0.00           H  
ATOM   3461 3HD2 LEU A 250      -8.141  15.894  30.544  1.00  0.00           H  
ATOM   3462  N   GLY A 251     -11.805  16.965  32.965  1.00 12.07           N  
ATOM   3463  CA  GLY A 251     -11.686  17.910  34.074  1.00 13.39           C  
ATOM   3464  C   GLY A 251     -12.806  17.698  35.092  1.00 15.50           C  
ATOM   3465  O   GLY A 251     -13.769  16.942  34.833  1.00 14.01           O  
ATOM   3466  H   GLY A 251     -12.531  16.263  32.993  1.00  0.00           H  
ATOM   3467 1HA  GLY A 251     -10.718  17.784  34.558  1.00  0.00           H  
ATOM   3468 2HA  GLY A 251     -11.722  18.929  33.690  1.00  0.00           H  
ATOM   3469  N   PRO A 252     -12.701  18.291  36.285  1.00 15.07           N  
ATOM   3470  CA  PRO A 252     -13.663  18.101  37.350  1.00 18.15           C  
ATOM   3471  C   PRO A 252     -14.946  18.870  37.110  1.00 17.89           C  
ATOM   3472  O   PRO A 252     -15.053  19.654  36.173  1.00 16.78           O  
ATOM   3473  CB  PRO A 252     -12.916  18.521  38.606  1.00 16.98           C  
ATOM   3474  CG  PRO A 252     -12.045  19.615  38.080  1.00 18.24           C  
ATOM   3475  CD  PRO A 252     -11.589  19.115  36.715  1.00 15.72           C  
ATOM   3476  HA  PRO A 252     -13.938  17.037  37.405  1.00  0.00           H  
ATOM   3477 1HB  PRO A 252     -13.631  18.845  39.378  1.00  0.00           H  
ATOM   3478 2HB  PRO A 252     -12.364  17.663  39.020  1.00  0.00           H  
ATOM   3479 1HG  PRO A 252     -12.611  20.555  38.019  1.00  0.00           H  
ATOM   3480 2HG  PRO A 252     -11.205  19.794  38.767  1.00  0.00           H  
ATOM   3481 1HD  PRO A 252     -11.437  19.973  36.043  1.00  0.00           H  
ATOM   3482 2HD  PRO A 252     -10.658  18.539  36.827  1.00  0.00           H  
ATOM   3483  N   ASP A 254     -15.959  18.530  37.898  1.00 20.49           N  
ATOM   3484  CA  ASP A 254     -17.211  19.279  37.986  1.00 22.60           C  
ATOM   3485  C   ASP A 254     -17.932  19.450  36.669  1.00 21.45           C  
ATOM   3486  O   ASP A 254     -18.441  20.523  36.340  1.00 21.88           O  
ATOM   3487  CB  ASP A 254     -16.951  20.678  38.613  1.00 26.80           C  
ATOM   3488  CG  ASP A 254     -16.355  20.587  40.022  1.00 33.48           C  
ATOM   3489  OD1 ASP A 254     -16.942  19.906  40.874  1.00 35.60           O  
ATOM   3490  OD2 ASP A 254     -15.280  21.159  40.249  1.00 34.40           O1-
ATOM   3491  H   ASP A 254     -15.839  17.702  38.463  1.00  0.00           H  
ATOM   3492  HA  ASP A 254     -17.899  18.728  38.629  1.00  0.00           H  
ATOM   3493 1HB  ASP A 254     -16.269  21.241  37.976  1.00  0.00           H  
ATOM   3494 2HB  ASP A 254     -17.888  21.235  38.662  1.00  0.00           H  
ATOM   3495  N   GLY A 255     -17.975  18.362  35.915  1.00 18.96           N  
ATOM   3496  CA  GLY A 255     -18.701  18.342  34.669  1.00 17.84           C  
ATOM   3497  C   GLY A 255     -18.126  19.192  33.549  1.00 15.99           C  
ATOM   3498  O   GLY A 255     -18.831  19.350  32.551  1.00 18.49           O  
ATOM   3499  H   GLY A 255     -17.490  17.529  36.215  1.00  0.00           H  
ATOM   3500 1HA  GLY A 255     -18.759  17.319  34.297  1.00  0.00           H  
ATOM   3501 2HA  GLY A 255     -19.722  18.681  34.837  1.00  0.00           H  
ATOM   3502  N   LYS A 256     -16.910  19.741  33.595  1.00 15.56           N  
ATOM   3503  CA  LYS A 256     -16.405  20.592  32.497  1.00 17.10           C  
ATOM   3504  C   LYS A 256     -14.998  20.110  32.119  1.00 14.80           C  
ATOM   3505  O   LYS A 256     -14.250  19.818  33.065  1.00 13.13           O  
ATOM   3506  CB  LYS A 256     -16.149  22.053  32.838  1.00 19.92           C  
ATOM   3507  CG  LYS A 256     -17.266  22.948  33.251  1.00 30.18           C  
ATOM   3508  CD  LYS A 256     -16.911  24.407  32.931  1.00 33.73           C  
ATOM   3509  CE  LYS A 256     -15.746  24.988  33.726  1.00 37.50           C  
ATOM   3510  NZ  LYS A 256     -15.485  26.364  33.315  1.00 39.21           N1+
ATOM   3511  H   LYS A 256     -16.320  19.572  34.396  1.00  0.00           H  
ATOM   3512  HA  LYS A 256     -17.146  20.602  31.697  1.00  0.00           H  
ATOM   3513 1HB  LYS A 256     -15.435  22.115  33.661  1.00  0.00           H  
ATOM   3514 2HB  LYS A 256     -15.702  22.555  31.979  1.00  0.00           H  
ATOM   3515 1HG  LYS A 256     -18.175  22.665  32.718  1.00  0.00           H  
ATOM   3516 2HG  LYS A 256     -17.445  22.840  34.320  1.00  0.00           H  
ATOM   3517 1HD  LYS A 256     -16.649  24.495  31.876  1.00  0.00           H  
ATOM   3518 2HD  LYS A 256     -17.775  25.044  33.126  1.00  0.00           H  
ATOM   3519 1HE  LYS A 256     -15.985  24.964  34.789  1.00  0.00           H  
ATOM   3520 2HE  LYS A 256     -14.855  24.383  33.563  1.00  0.00           H  
ATOM   3521 1HZ  LYS A 256     -14.711  26.736  33.849  1.00  0.00           H  
ATOM   3522 2HZ  LYS A 256     -15.254  26.384  32.331  1.00  0.00           H  
ATOM   3523 3HZ  LYS A 256     -16.307  26.928  33.478  1.00  0.00           H  
ATOM   3524  N   PRO A 257     -14.520  20.044  30.854  1.00 13.77           N  
ATOM   3525  CA  PRO A 257     -13.116  19.718  30.555  1.00 14.25           C  
ATOM   3526  C   PRO A 257     -12.219  20.856  30.949  1.00 12.85           C  
ATOM   3527  O   PRO A 257     -12.679  21.992  30.920  1.00 14.76           O  
ATOM   3528  CB  PRO A 257     -13.048  19.444  29.074  1.00 12.77           C  
ATOM   3529  CG  PRO A 257     -14.123  20.360  28.542  1.00 13.50           C  
ATOM   3530  CD  PRO A 257     -15.242  20.272  29.604  1.00 12.82           C  
ATOM   3531  HA  PRO A 257     -12.829  18.812  31.108  1.00  0.00           H  
ATOM   3532 1HB  PRO A 257     -12.040  19.671  28.695  1.00  0.00           H  
ATOM   3533 2HB  PRO A 257     -13.232  18.377  28.880  1.00  0.00           H  
ATOM   3534 1HG  PRO A 257     -13.728  21.379  28.418  1.00  0.00           H  
ATOM   3535 2HG  PRO A 257     -14.450  20.023  27.547  1.00  0.00           H  
ATOM   3536 1HD  PRO A 257     -15.793  21.224  29.636  1.00  0.00           H  
ATOM   3537 2HD  PRO A 257     -15.918  19.441  29.357  1.00  0.00           H  
ATOM   3538  N   SER A 258     -10.994  20.643  31.383  1.00 10.93           N  
ATOM   3539  CA  SER A 258     -10.165  21.795  31.627  1.00 12.37           C  
ATOM   3540  C   SER A 258      -8.752  21.460  31.157  1.00 12.43           C  
ATOM   3541  O   SER A 258      -7.985  22.408  30.946  1.00 14.70           O  
ATOM   3542  CB  SER A 258     -10.199  22.165  33.124  1.00 11.81           C  
ATOM   3543  OG  SER A 258      -9.632  21.091  33.869  1.00 18.29           O  
ATOM   3544  H   SER A 258     -10.617  19.723  31.551  1.00  0.00           H  
ATOM   3545  HA  SER A 258     -10.559  22.632  31.048  1.00  0.00           H  
ATOM   3546 1HB  SER A 258      -9.640  23.087  33.283  1.00  0.00           H  
ATOM   3547 2HB  SER A 258     -11.227  22.350  33.431  1.00  0.00           H  
ATOM   3548  HG  SER A 258      -9.394  20.419  33.224  1.00  0.00           H  
ATOM   3549  N   ARG A 259      -8.323  20.193  30.965  1.00 11.62           N  
ATOM   3550  CA  ARG A 259      -6.979  19.902  30.528  1.00 10.30           C  
ATOM   3551  C   ARG A 259      -7.092  18.806  29.494  1.00 10.85           C  
ATOM   3552  O   ARG A 259      -8.081  18.069  29.453  1.00  8.93           O  
ATOM   3553  CB  ARG A 259      -6.037  19.350  31.598  1.00 14.37           C  
ATOM   3554  CG  ARG A 259      -6.030  20.262  32.806  1.00 21.09           C  
ATOM   3555  CD  ARG A 259      -4.753  20.621  33.498  1.00 25.87           C  
ATOM   3556  NE  ARG A 259      -4.202  19.616  34.369  1.00 27.98           N  
ATOM   3557  CZ  ARG A 259      -4.015  19.856  35.685  1.00 26.66           C  
ATOM   3558  NH1 ARG A 259      -4.326  20.985  36.312  1.00 26.38           N  
ATOM   3559  NH2 ARG A 259      -3.411  18.930  36.405  1.00 28.21           N1+
ATOM   3560  H   ARG A 259      -8.961  19.430  31.131  1.00  0.00           H  
ATOM   3561  HA  ARG A 259      -6.521  20.826  30.173  1.00  0.00           H  
ATOM   3562 1HB  ARG A 259      -6.359  18.350  31.885  1.00  0.00           H  
ATOM   3563 2HB  ARG A 259      -5.031  19.263  31.189  1.00  0.00           H  
ATOM   3564 1HG  ARG A 259      -6.451  21.230  32.533  1.00  0.00           H  
ATOM   3565 2HG  ARG A 259      -6.631  19.817  33.602  1.00  0.00           H  
ATOM   3566 1HD  ARG A 259      -3.985  20.832  32.756  1.00  0.00           H  
ATOM   3567 2HD  ARG A 259      -4.911  21.505  34.117  1.00  0.00           H  
ATOM   3568  HE  ARG A 259      -3.960  18.722  33.963  1.00  0.00           H  
ATOM   3569 1HH1 ARG A 259      -4.737  21.752  35.799  1.00  0.00           H  
ATOM   3570 2HH1 ARG A 259      -4.150  21.079  37.302  1.00  0.00           H  
ATOM   3571 1HH2 ARG A 259      -3.105  18.071  35.968  1.00  0.00           H  
ATOM   3572 2HH2 ARG A 259      -3.256  19.079  37.391  1.00  0.00           H  
ATOM   3573  N   ILE A 260      -6.120  18.847  28.579  1.00  9.93           N  
ATOM   3574  CA  ILE A 260      -6.010  17.859  27.533  1.00  9.90           C  
ATOM   3575  C   ILE A 260      -4.800  16.954  27.810  1.00  9.96           C  
ATOM   3576  O   ILE A 260      -3.705  17.419  28.105  1.00 11.53           O  
ATOM   3577  CB  ILE A 260      -5.852  18.558  26.189  1.00 11.73           C  
ATOM   3578  CG1 ILE A 260      -7.180  19.295  25.920  1.00 11.06           C  
ATOM   3579  CG2 ILE A 260      -5.480  17.544  25.069  1.00  9.25           C  
ATOM   3580  CD1 ILE A 260      -7.168  20.236  24.715  1.00 14.46           C  
ATOM   3581  H   ILE A 260      -5.440  19.592  28.624  1.00  0.00           H  
ATOM   3582  HA  ILE A 260      -6.924  17.266  27.523  1.00  0.00           H  
ATOM   3583  HB  ILE A 260      -5.061  19.305  26.258  1.00  0.00           H  
ATOM   3584 1HG1 ILE A 260      -7.974  18.567  25.760  1.00  0.00           H  
ATOM   3585 2HG1 ILE A 260      -7.452  19.887  26.795  1.00  0.00           H  
ATOM   3586 1HG2 ILE A 260      -5.374  18.070  24.121  1.00  0.00           H  
ATOM   3587 2HG2 ILE A 260      -4.540  17.055  25.320  1.00  0.00           H  
ATOM   3588 3HG2 ILE A 260      -6.269  16.794  24.983  1.00  0.00           H  
ATOM   3589 1HD1 ILE A 260      -8.145  20.707  24.609  1.00  0.00           H  
ATOM   3590 2HD1 ILE A 260      -6.409  21.005  24.862  1.00  0.00           H  
ATOM   3591 3HD1 ILE A 260      -6.939  19.669  23.814  1.00  0.00           H  
ATOM   3592  N   VAL A 261      -4.952  15.652  27.715  1.00 10.91           N  
ATOM   3593  CA  VAL A 261      -3.900  14.694  27.967  1.00 10.85           C  
ATOM   3594  C   VAL A 261      -3.822  13.905  26.664  1.00 10.53           C  
ATOM   3595  O   VAL A 261      -4.863  13.538  26.084  1.00  9.58           O  
ATOM   3596  CB  VAL A 261      -4.296  13.771  29.135  1.00 11.49           C  
ATOM   3597  CG1 VAL A 261      -3.254  12.690  29.313  1.00 14.14           C  
ATOM   3598  CG2 VAL A 261      -4.293  14.553  30.445  1.00 15.72           C  
ATOM   3599  H   VAL A 261      -5.868  15.318  27.449  1.00  0.00           H  
ATOM   3600  HA  VAL A 261      -2.995  15.240  28.241  1.00  0.00           H  
ATOM   3601  HB  VAL A 261      -5.296  13.377  28.950  1.00  0.00           H  
ATOM   3602 1HG1 VAL A 261      -3.542  12.041  30.140  1.00  0.00           H  
ATOM   3603 2HG1 VAL A 261      -3.182  12.102  28.399  1.00  0.00           H  
ATOM   3604 3HG1 VAL A 261      -2.290  13.148  29.530  1.00  0.00           H  
ATOM   3605 1HG2 VAL A 261      -4.577  13.890  31.264  1.00  0.00           H  
ATOM   3606 2HG2 VAL A 261      -3.296  14.951  30.628  1.00  0.00           H  
ATOM   3607 3HG2 VAL A 261      -5.008  15.374  30.380  1.00  0.00           H  
ATOM   3608  N   VAL A 262      -2.613  13.683  26.197  1.00  7.61           N  
ATOM   3609  CA  VAL A 262      -2.323  12.865  25.028  1.00  9.91           C  
ATOM   3610  C   VAL A 262      -1.298  11.820  25.517  1.00 10.49           C  
ATOM   3611  O   VAL A 262      -0.281  12.185  26.136  1.00  9.67           O  
ATOM   3612  CB  VAL A 262      -1.713  13.737  23.900  1.00 10.54           C  
ATOM   3613  CG1 VAL A 262      -1.345  12.851  22.736  1.00 11.68           C  
ATOM   3614  CG2 VAL A 262      -2.718  14.812  23.436  1.00  8.17           C  
ATOM   3615  H   VAL A 262      -1.849  14.116  26.698  1.00  0.00           H  
ATOM   3616  HA  VAL A 262      -3.256  12.431  24.669  1.00  0.00           H  
ATOM   3617  HB  VAL A 262      -0.816  14.227  24.277  1.00  0.00           H  
ATOM   3618 1HG1 VAL A 262      -0.915  13.457  21.938  1.00  0.00           H  
ATOM   3619 2HG1 VAL A 262      -0.615  12.109  23.059  1.00  0.00           H  
ATOM   3620 3HG1 VAL A 262      -2.237  12.347  22.366  1.00  0.00           H  
ATOM   3621 1HG2 VAL A 262      -2.268  15.412  22.646  1.00  0.00           H  
ATOM   3622 2HG2 VAL A 262      -3.619  14.328  23.059  1.00  0.00           H  
ATOM   3623 3HG2 VAL A 262      -2.976  15.455  24.277  1.00  0.00           H  
ATOM   3624  N   ILE A 263      -1.571  10.527  25.283  1.00 10.55           N  
ATOM   3625  CA  ILE A 263      -0.653   9.447  25.672  1.00 10.67           C  
ATOM   3626  C   ILE A 263      -0.487   8.560  24.446  1.00  9.50           C  
ATOM   3627  O   ILE A 263      -1.493   8.175  23.854  1.00 10.46           O  
ATOM   3628  CB  ILE A 263      -1.176   8.530  26.843  1.00 10.44           C  
ATOM   3629  CG1 ILE A 263      -1.451   9.342  28.103  1.00 12.38           C  
ATOM   3630  CG2 ILE A 263      -0.095   7.518  27.242  1.00 11.75           C  
ATOM   3631  CD1 ILE A 263      -2.231   8.591  29.202  1.00 14.06           C  
ATOM   3632  H   ILE A 263      -2.438  10.292  24.821  1.00  0.00           H  
ATOM   3633  HA  ILE A 263       0.278   9.894  26.020  1.00  0.00           H  
ATOM   3634  HB  ILE A 263      -2.066   7.994  26.514  1.00  0.00           H  
ATOM   3635 1HG1 ILE A 263      -0.507   9.673  28.535  1.00  0.00           H  
ATOM   3636 2HG1 ILE A 263      -2.023  10.234  27.844  1.00  0.00           H  
ATOM   3637 1HG2 ILE A 263      -0.466   6.890  28.051  1.00  0.00           H  
ATOM   3638 2HG2 ILE A 263       0.154   6.896  26.382  1.00  0.00           H  
ATOM   3639 3HG2 ILE A 263       0.797   8.050  27.574  1.00  0.00           H  
ATOM   3640 1HD1 ILE A 263      -2.378   9.250  30.057  1.00  0.00           H  
ATOM   3641 2HD1 ILE A 263      -3.201   8.280  28.812  1.00  0.00           H  
ATOM   3642 3HD1 ILE A 263      -1.666   7.714  29.514  1.00  0.00           H  
ATOM   3643  N   TYR A 264       0.738   8.253  24.025  1.00  8.51           N  
ATOM   3644  CA  TYR A 264       0.986   7.321  22.948  1.00  8.86           C  
ATOM   3645  C   TYR A 264       2.007   6.274  23.368  1.00 10.21           C  
ATOM   3646  O   TYR A 264       2.863   6.597  24.188  1.00 10.53           O  
ATOM   3647  CB  TYR A 264       1.528   8.041  21.742  1.00  8.15           C  
ATOM   3648  CG  TYR A 264       0.508   8.872  20.949  1.00 10.03           C  
ATOM   3649  CD1 TYR A 264      -0.445   8.234  20.164  1.00  9.78           C  
ATOM   3650  CD2 TYR A 264       0.550  10.248  20.998  1.00 10.14           C  
ATOM   3651  CE1 TYR A 264      -1.368   8.967  19.436  1.00  8.80           C  
ATOM   3652  CE2 TYR A 264      -0.362  10.984  20.266  1.00 12.09           C  
ATOM   3653  CZ  TYR A 264      -1.317  10.333  19.500  1.00 10.29           C  
ATOM   3654  OH  TYR A 264      -2.269  11.064  18.836  1.00  7.91           O  
ATOM   3655  H   TYR A 264       1.522   8.695  24.484  1.00  0.00           H  
ATOM   3656  HA  TYR A 264       0.042   6.847  22.675  1.00  0.00           H  
ATOM   3657 1HB  TYR A 264       2.326   8.718  22.050  1.00  0.00           H  
ATOM   3658 2HB  TYR A 264       1.962   7.318  21.051  1.00  0.00           H  
ATOM   3659  HD1 TYR A 264      -0.472   7.147  20.115  1.00  0.00           H  
ATOM   3660  HD2 TYR A 264       1.302  10.748  21.610  1.00  0.00           H  
ATOM   3661  HE1 TYR A 264      -2.111   8.456  18.825  1.00  0.00           H  
ATOM   3662  HE2 TYR A 264      -0.329  12.074  20.291  1.00  0.00           H  
ATOM   3663  HH  TYR A 264      -2.118  12.000  18.992  1.00  0.00           H  
ATOM   3664  N   THR A 265       1.943   5.055  22.874  1.00 11.09           N  
ATOM   3665  CA  THR A 265       2.947   4.014  23.085  1.00 14.19           C  
ATOM   3666  C   THR A 265       3.111   3.301  21.750  1.00 12.47           C  
ATOM   3667  O   THR A 265       2.144   3.072  21.028  1.00 10.83           O  
ATOM   3668  CB  THR A 265       2.656   2.737  23.897  1.00 17.06           C  
ATOM   3669  CG2 THR A 265       3.960   2.184  24.364  1.00 10.61           C  
ATOM   3670  OG1 THR A 265       1.589   2.974  24.803  1.00 21.69           O  
ATOM   3671  H   THR A 265       1.128   4.847  22.314  1.00  0.00           H  
ATOM   3672  HA  THR A 265       3.788   4.451  23.622  1.00  0.00           H  
ATOM   3673  HB  THR A 265       2.137   2.015  23.267  1.00  0.00           H  
ATOM   3674  HG1 THR A 265       1.274   3.875  24.698  1.00  0.00           H  
ATOM   3675 1HG2 THR A 265       3.785   1.277  24.942  1.00  0.00           H  
ATOM   3676 2HG2 THR A 265       4.586   1.949  23.502  1.00  0.00           H  
ATOM   3677 3HG2 THR A 265       4.466   2.919  24.988  1.00  0.00           H  
ATOM   3678  N   THR A 266       4.313   2.811  21.490  1.00 14.16           N  
ATOM   3679  CA  THR A 266       4.566   1.933  20.364  1.00 12.87           C  
ATOM   3680  C   THR A 266       5.859   1.149  20.680  1.00 14.64           C  
ATOM   3681  O   THR A 266       6.768   1.608  21.389  1.00 12.94           O  
ATOM   3682  CB  THR A 266       4.704   2.771  19.068  1.00 12.08           C  
ATOM   3683  CG2 THR A 266       5.865   3.717  19.013  1.00 12.48           C  
ATOM   3684  OG1 THR A 266       4.834   1.805  18.038  1.00 11.26           O  
ATOM   3685  H   THR A 266       5.077   3.061  22.100  1.00  0.00           H  
ATOM   3686  HA  THR A 266       3.721   1.252  20.260  1.00  0.00           H  
ATOM   3687  HB  THR A 266       3.810   3.379  18.931  1.00  0.00           H  
ATOM   3688  HG1 THR A 266       4.823   0.925  18.424  1.00  0.00           H  
ATOM   3689 1HG2 THR A 266       5.858   4.248  18.062  1.00  0.00           H  
ATOM   3690 2HG2 THR A 266       5.788   4.435  19.831  1.00  0.00           H  
ATOM   3691 3HG2 THR A 266       6.795   3.158  19.109  1.00  0.00           H  
ATOM   3692  N   GLY A 267       5.907  -0.056  20.163  1.00 13.33           N  
ATOM   3693  CA  GLY A 267       7.042  -0.907  20.369  1.00 18.25           C  
ATOM   3694  C   GLY A 267       6.814  -1.930  21.461  1.00 21.50           C  
ATOM   3695  O   GLY A 267       7.627  -2.870  21.540  1.00 22.10           O  
ATOM   3696  H   GLY A 267       5.132  -0.395  19.609  1.00  0.00           H  
ATOM   3697 1HA  GLY A 267       7.279  -1.427  19.441  1.00  0.00           H  
ATOM   3698 2HA  GLY A 267       7.908  -0.301  20.628  1.00  0.00           H  
ATOM   3699  N   SER A 268       5.760  -1.877  22.295  1.00 19.82           N  
ATOM   3700  CA  SER A 268       5.645  -2.869  23.347  1.00 18.80           C  
ATOM   3701  C   SER A 268       5.410  -4.286  22.849  1.00 19.06           C  
ATOM   3702  O   SER A 268       4.722  -4.515  21.850  1.00 17.38           O  
ATOM   3703  CB  SER A 268       4.519  -2.477  24.239  1.00 18.36           C  
ATOM   3704  OG  SER A 268       4.237  -3.390  25.289  1.00 18.35           O  
ATOM   3705  H   SER A 268       5.046  -1.167  22.209  1.00  0.00           H  
ATOM   3706  HA  SER A 268       6.577  -2.881  23.914  1.00  0.00           H  
ATOM   3707 1HB  SER A 268       4.735  -1.510  24.694  1.00  0.00           H  
ATOM   3708 2HB  SER A 268       3.609  -2.364  23.649  1.00  0.00           H  
ATOM   3709  HG  SER A 268       4.879  -4.098  25.204  1.00  0.00           H  
ATOM   3710  N   GLN A 269       5.984  -5.273  23.528  1.00 17.74           N  
ATOM   3711  CA  GLN A 269       5.632  -6.667  23.283  1.00 19.78           C  
ATOM   3712  C   GLN A 269       4.623  -7.111  24.337  1.00 19.38           C  
ATOM   3713  O   GLN A 269       4.249  -8.278  24.374  1.00 19.98           O  
ATOM   3714  CB  GLN A 269       6.883  -7.560  23.358  1.00 21.95           C  
ATOM   3715  CG  GLN A 269       7.892  -7.178  22.272  1.00 25.64           C  
ATOM   3716  CD  GLN A 269       9.166  -8.001  22.359  1.00 31.38           C  
ATOM   3717  NE2 GLN A 269      10.307  -7.436  22.740  1.00 31.64           N  
ATOM   3718  OE1 GLN A 269       9.148  -9.202  22.089  1.00 34.45           O  
ATOM   3719  H   GLN A 269       6.678  -5.057  24.230  1.00  0.00           H  
ATOM   3720  HA  GLN A 269       5.209  -6.746  22.283  1.00  0.00           H  
ATOM   3721 1HB  GLN A 269       7.344  -7.459  24.340  1.00  0.00           H  
ATOM   3722 2HB  GLN A 269       6.591  -8.604  23.239  1.00  0.00           H  
ATOM   3723 1HG  GLN A 269       7.440  -7.348  21.295  1.00  0.00           H  
ATOM   3724 2HG  GLN A 269       8.153  -6.127  22.386  1.00  0.00           H  
ATOM   3725 1HE2 GLN A 269      11.143  -7.985  22.794  1.00  0.00           H  
ATOM   3726 2HE2 GLN A 269      10.332  -6.463  22.970  1.00  0.00           H  
ATOM   3727  N   ALA A 270       4.121  -6.241  25.226  1.00 18.46           N  
ATOM   3728  CA  ALA A 270       3.158  -6.643  26.225  1.00 16.94           C  
ATOM   3729  C   ALA A 270       1.760  -6.782  25.639  1.00 15.97           C  
ATOM   3730  O   ALA A 270       1.446  -6.264  24.549  1.00 15.03           O  
ATOM   3731  CB  ALA A 270       3.145  -5.610  27.373  1.00 19.29           C  
ATOM   3732  H   ALA A 270       4.426  -5.279  25.197  1.00  0.00           H  
ATOM   3733  HA  ALA A 270       3.462  -7.614  26.618  1.00  0.00           H  
ATOM   3734 1HB  ALA A 270       2.420  -5.913  28.127  1.00  0.00           H  
ATOM   3735 2HB  ALA A 270       4.137  -5.557  27.824  1.00  0.00           H  
ATOM   3736 3HB  ALA A 270       2.873  -4.632  26.978  1.00  0.00           H  
ATOM   3737  N   THR A 271       0.912  -7.498  26.398  1.00 14.71           N  
ATOM   3738  CA  THR A 271      -0.442  -7.806  25.976  1.00 14.92           C  
ATOM   3739  C   THR A 271      -1.291  -6.542  25.980  1.00 15.71           C  
ATOM   3740  O   THR A 271      -0.936  -5.537  26.623  1.00 13.86           O  
ATOM   3741  CB  THR A 271      -1.100  -8.833  26.918  1.00 16.23           C  
ATOM   3742  CG2 THR A 271      -0.335 -10.145  26.965  1.00 16.25           C  
ATOM   3743  OG1 THR A 271      -1.209  -8.206  28.188  1.00 18.59           O  
ATOM   3744  H   THR A 271       1.236  -7.831  27.295  1.00  0.00           H  
ATOM   3745  HA  THR A 271      -0.403  -8.237  24.976  1.00  0.00           H  
ATOM   3746  HB  THR A 271      -2.114  -9.042  26.577  1.00  0.00           H  
ATOM   3747  HG1 THR A 271      -0.801  -7.338  28.152  1.00  0.00           H  
ATOM   3748 1HG2 THR A 271      -0.838 -10.836  27.642  1.00  0.00           H  
ATOM   3749 2HG2 THR A 271      -0.294 -10.578  25.967  1.00  0.00           H  
ATOM   3750 3HG2 THR A 271       0.679  -9.961  27.322  1.00  0.00           H  
ATOM   3751  N   MET A 272      -2.428  -6.614  25.282  1.00 13.52           N  
ATOM   3752  CA  MET A 272      -3.365  -5.504  25.215  1.00 15.83           C  
ATOM   3753  C   MET A 272      -3.789  -5.068  26.620  1.00 15.91           C  
ATOM   3754  O   MET A 272      -3.791  -3.869  26.889  1.00 15.59           O  
ATOM   3755  CB  MET A 272      -4.616  -5.903  24.421  1.00 18.08           C  
ATOM   3756  CG  MET A 272      -5.537  -4.709  24.155  1.00 20.45           C  
ATOM   3757  SD  MET A 272      -4.775  -3.411  23.133  1.00 26.47           S  
ATOM   3758  CE  MET A 272      -4.817  -4.109  21.513  1.00 23.72           C  
ATOM   3759  H   MET A 272      -2.641  -7.468  24.786  1.00  0.00           H  
ATOM   3760  HA  MET A 272      -2.879  -4.672  24.706  1.00  0.00           H  
ATOM   3761 1HB  MET A 272      -4.320  -6.343  23.469  1.00  0.00           H  
ATOM   3762 2HB  MET A 272      -5.172  -6.663  24.973  1.00  0.00           H  
ATOM   3763 1HG  MET A 272      -6.438  -5.050  23.645  1.00  0.00           H  
ATOM   3764 2HG  MET A 272      -5.832  -4.258  25.102  1.00  0.00           H  
ATOM   3765 1HE  MET A 272      -4.379  -3.408  20.803  1.00  0.00           H  
ATOM   3766 2HE  MET A 272      -4.248  -5.040  21.503  1.00  0.00           H  
ATOM   3767 3HE  MET A 272      -5.851  -4.312  21.230  1.00  0.00           H  
ATOM   3768  N   ASP A 273      -4.043  -6.008  27.546  1.00 15.03           N  
ATOM   3769  CA  ASP A 273      -4.426  -5.681  28.894  1.00 16.07           C  
ATOM   3770  C   ASP A 273      -3.311  -4.952  29.644  1.00 15.55           C  
ATOM   3771  O   ASP A 273      -3.576  -3.985  30.345  1.00 12.12           O  
ATOM   3772  CB  ASP A 273      -4.830  -6.968  29.634  1.00 19.76           C  
ATOM   3773  CG  ASP A 273      -6.162  -7.633  29.226  1.00 24.35           C  
ATOM   3774  OD1 ASP A 273      -7.012  -7.010  28.591  1.00 24.15           O  
ATOM   3775  OD2 ASP A 273      -6.354  -8.804  29.555  1.00 28.06           O1-
ATOM   3776  H   ASP A 273      -3.963  -6.978  27.279  1.00  0.00           H  
ATOM   3777  HA  ASP A 273      -5.279  -5.005  28.859  1.00  0.00           H  
ATOM   3778 1HB  ASP A 273      -4.058  -7.724  29.500  1.00  0.00           H  
ATOM   3779 2HB  ASP A 273      -4.907  -6.764  30.703  1.00  0.00           H  
ATOM   3780  N   GLU A 274      -2.044  -5.314  29.461  1.00 15.31           N  
ATOM   3781  CA  GLU A 274      -0.935  -4.637  30.123  1.00 16.63           C  
ATOM   3782  C   GLU A 274      -0.817  -3.217  29.590  1.00 16.13           C  
ATOM   3783  O   GLU A 274      -0.688  -2.258  30.352  1.00 16.39           O  
ATOM   3784  CB  GLU A 274       0.371  -5.367  29.868  1.00 19.70           C  
ATOM   3785  CG  GLU A 274       0.319  -6.684  30.604  1.00 28.24           C  
ATOM   3786  CD  GLU A 274       1.512  -7.588  30.346  1.00 33.53           C  
ATOM   3787  OE1 GLU A 274       1.696  -8.066  29.229  1.00 35.29           O  
ATOM   3788  OE2 GLU A 274       2.258  -7.831  31.288  1.00 39.41           O1-
ATOM   3789  H   GLU A 274      -1.849  -6.085  28.839  1.00  0.00           H  
ATOM   3790  HA  GLU A 274      -1.125  -4.631  31.197  1.00  0.00           H  
ATOM   3791 1HB  GLU A 274       0.498  -5.521  28.796  1.00  0.00           H  
ATOM   3792 2HB  GLU A 274       1.205  -4.756  30.212  1.00  0.00           H  
ATOM   3793 1HG  GLU A 274       0.266  -6.487  31.674  1.00  0.00           H  
ATOM   3794 2HG  GLU A 274      -0.587  -7.215  30.314  1.00  0.00           H  
ATOM   3795  N   ARG A 275      -0.924  -3.057  28.277  1.00 13.89           N  
ATOM   3796  CA  ARG A 275      -0.850  -1.740  27.660  1.00 14.06           C  
ATOM   3797  C   ARG A 275      -1.983  -0.872  28.146  1.00 12.48           C  
ATOM   3798  O   ARG A 275      -1.749   0.292  28.471  1.00 12.34           O  
ATOM   3799  CB  ARG A 275      -0.911  -1.915  26.153  1.00 14.40           C  
ATOM   3800  CG  ARG A 275       0.520  -2.336  25.748  1.00 19.97           C  
ATOM   3801  CD  ARG A 275       0.517  -3.320  24.596  1.00 18.71           C  
ATOM   3802  NE  ARG A 275      -0.107  -2.657  23.490  1.00 20.63           N  
ATOM   3803  CZ  ARG A 275      -0.635  -3.337  22.494  1.00 18.26           C  
ATOM   3804  NH1 ARG A 275      -0.613  -4.659  22.472  1.00 16.57           N  
ATOM   3805  NH2 ARG A 275      -1.125  -2.638  21.482  1.00 18.43           N1+
ATOM   3806  H   ARG A 275      -1.060  -3.868  27.691  1.00  0.00           H  
ATOM   3807  HA  ARG A 275       0.098  -1.280  27.939  1.00  0.00           H  
ATOM   3808 1HB  ARG A 275      -1.658  -2.667  25.904  1.00  0.00           H  
ATOM   3809 2HB  ARG A 275      -1.221  -0.978  25.690  1.00  0.00           H  
ATOM   3810 1HG  ARG A 275       1.085  -1.455  25.442  1.00  0.00           H  
ATOM   3811 2HG  ARG A 275       1.016  -2.808  26.597  1.00  0.00           H  
ATOM   3812 1HD  ARG A 275       1.541  -3.598  24.352  1.00  0.00           H  
ATOM   3813 2HD  ARG A 275      -0.043  -4.210  24.881  1.00  0.00           H  
ATOM   3814  HE  ARG A 275      -0.130  -1.646  23.501  1.00  0.00           H  
ATOM   3815 1HH1 ARG A 275      -0.185  -5.170  23.232  1.00  0.00           H  
ATOM   3816 2HH1 ARG A 275      -1.023  -5.158  21.696  1.00  0.00           H  
ATOM   3817 1HH2 ARG A 275      -1.083  -1.629  21.498  1.00  0.00           H  
ATOM   3818 2HH2 ARG A 275      -1.539  -3.115  20.695  1.00  0.00           H  
ATOM   3819  N   ASN A 276      -3.194  -1.448  28.261  1.00 11.60           N  
ATOM   3820  CA  ASN A 276      -4.382  -0.710  28.707  1.00 10.07           C  
ATOM   3821  C   ASN A 276      -4.181  -0.215  30.138  1.00 11.53           C  
ATOM   3822  O   ASN A 276      -4.369   0.971  30.428  1.00 11.59           O  
ATOM   3823  CB  ASN A 276      -5.657  -1.564  28.716  1.00  8.97           C  
ATOM   3824  CG  ASN A 276      -6.205  -1.878  27.352  1.00  7.72           C  
ATOM   3825  ND2 ASN A 276      -7.058  -2.869  27.187  1.00  9.73           N  
ATOM   3826  OD1 ASN A 276      -5.831  -1.250  26.377  1.00  9.41           O  
ATOM   3827  H   ASN A 276      -3.282  -2.428  28.030  1.00  0.00           H  
ATOM   3828  HA  ASN A 276      -4.551   0.121  28.020  1.00  0.00           H  
ATOM   3829 1HB  ASN A 276      -5.459  -2.509  29.221  1.00  0.00           H  
ATOM   3830 2HB  ASN A 276      -6.436  -1.049  29.277  1.00  0.00           H  
ATOM   3831 1HD2 ASN A 276      -7.419  -3.074  26.276  1.00  0.00           H  
ATOM   3832 2HD2 ASN A 276      -7.345  -3.418  27.973  1.00  0.00           H  
ATOM   3833  N   ARG A 277      -3.750  -1.119  31.012  1.00 11.09           N  
ATOM   3834  CA  ARG A 277      -3.502  -0.840  32.411  1.00 14.89           C  
ATOM   3835  C   ARG A 277      -2.530   0.309  32.572  1.00 13.47           C  
ATOM   3836  O   ARG A 277      -2.806   1.214  33.365  1.00 14.44           O  
ATOM   3837  CB  ARG A 277      -2.902  -2.040  33.105  1.00 18.84           C  
ATOM   3838  CG  ARG A 277      -3.745  -2.990  33.943  1.00 25.77           C  
ATOM   3839  CD  ARG A 277      -4.396  -4.256  33.330  1.00 34.48           C  
ATOM   3840  NE  ARG A 277      -3.609  -5.432  32.916  1.00 39.59           N  
ATOM   3841  CZ  ARG A 277      -3.012  -6.354  33.707  1.00 42.79           C  
ATOM   3842  NH1 ARG A 277      -3.041  -6.325  35.040  1.00 44.22           N  
ATOM   3843  NH2 ARG A 277      -2.370  -7.381  33.147  1.00 41.64           N1+
ATOM   3844  H   ARG A 277      -3.589  -2.053  30.662  1.00  0.00           H  
ATOM   3845  HA  ARG A 277      -4.452  -0.607  32.890  1.00  0.00           H  
ATOM   3846 1HB  ARG A 277      -2.432  -2.690  32.369  1.00  0.00           H  
ATOM   3847 2HB  ARG A 277      -2.123  -1.709  33.794  1.00  0.00           H  
ATOM   3848 1HG  ARG A 277      -3.141  -3.393  34.755  1.00  0.00           H  
ATOM   3849 2HG  ARG A 277      -4.598  -2.452  34.356  1.00  0.00           H  
ATOM   3850 1HD  ARG A 277      -5.102  -4.683  34.042  1.00  0.00           H  
ATOM   3851 2HD  ARG A 277      -4.921  -3.989  32.414  1.00  0.00           H  
ATOM   3852  HE  ARG A 277      -3.487  -5.589  31.924  1.00  0.00           H  
ATOM   3853 1HH1 ARG A 277      -3.530  -5.583  35.519  1.00  0.00           H  
ATOM   3854 2HH1 ARG A 277      -2.572  -7.047  35.570  1.00  0.00           H  
ATOM   3855 1HH2 ARG A 277      -2.332  -7.467  32.141  1.00  0.00           H  
ATOM   3856 2HH2 ARG A 277      -1.920  -8.073  33.730  1.00  0.00           H  
ATOM   3857  N   GLN A 278      -1.418   0.350  31.830  1.00 11.41           N  
ATOM   3858  CA  GLN A 278      -0.445   1.406  32.031  1.00 10.73           C  
ATOM   3859  C   GLN A 278      -1.017   2.757  31.632  1.00 12.08           C  
ATOM   3860  O   GLN A 278      -0.785   3.773  32.303  1.00 11.88           O  
ATOM   3861  CB  GLN A 278       0.808   1.103  31.230  1.00 13.34           C  
ATOM   3862  CG  GLN A 278       1.567  -0.129  31.736  1.00 14.09           C  
ATOM   3863  CD  GLN A 278       1.895  -0.047  33.216  1.00 19.39           C  
ATOM   3864  NE2 GLN A 278       1.608  -1.070  33.999  1.00 21.42           N  
ATOM   3865  OE1 GLN A 278       2.390   0.952  33.723  1.00 19.44           O  
ATOM   3866  H   GLN A 278      -1.245  -0.352  31.125  1.00  0.00           H  
ATOM   3867  HA  GLN A 278      -0.189   1.443  33.090  1.00  0.00           H  
ATOM   3868 1HB  GLN A 278       0.544   0.942  30.185  1.00  0.00           H  
ATOM   3869 2HB  GLN A 278       1.481   1.961  31.267  1.00  0.00           H  
ATOM   3870 1HG  GLN A 278       0.951  -1.014  31.571  1.00  0.00           H  
ATOM   3871 2HG  GLN A 278       2.503  -0.220  31.183  1.00  0.00           H  
ATOM   3872 1HE2 GLN A 278       1.820  -1.026  34.977  1.00  0.00           H  
ATOM   3873 2HE2 GLN A 278       1.181  -1.889  33.616  1.00  0.00           H  
ATOM   3874  N   ILE A 279      -1.854   2.814  30.605  1.00 11.94           N  
ATOM   3875  CA  ILE A 279      -2.481   4.075  30.281  1.00 11.98           C  
ATOM   3876  C   ILE A 279      -3.433   4.455  31.419  1.00 11.34           C  
ATOM   3877  O   ILE A 279      -3.418   5.607  31.862  1.00 10.14           O  
ATOM   3878  CB  ILE A 279      -3.206   3.922  28.928  1.00 13.89           C  
ATOM   3879  CG1 ILE A 279      -2.128   3.793  27.844  1.00 16.13           C  
ATOM   3880  CG2 ILE A 279      -4.145   5.115  28.637  1.00 14.02           C  
ATOM   3881  CD1 ILE A 279      -2.756   3.402  26.500  1.00 15.67           C  
ATOM   3882  H   ILE A 279      -2.063   2.001  30.044  1.00  0.00           H  
ATOM   3883  HA  ILE A 279      -1.706   4.834  30.197  1.00  0.00           H  
ATOM   3884  HB  ILE A 279      -3.806   3.012  28.938  1.00  0.00           H  
ATOM   3885 1HG1 ILE A 279      -1.596   4.740  27.745  1.00  0.00           H  
ATOM   3886 2HG1 ILE A 279      -1.397   3.040  28.143  1.00  0.00           H  
ATOM   3887 1HG2 ILE A 279      -4.635   4.966  27.676  1.00  0.00           H  
ATOM   3888 2HG2 ILE A 279      -4.898   5.184  29.421  1.00  0.00           H  
ATOM   3889 3HG2 ILE A 279      -3.563   6.036  28.610  1.00  0.00           H  
ATOM   3890 1HD1 ILE A 279      -1.976   3.315  25.744  1.00  0.00           H  
ATOM   3891 2HD1 ILE A 279      -3.271   2.446  26.603  1.00  0.00           H  
ATOM   3892 3HD1 ILE A 279      -3.471   4.167  26.197  1.00  0.00           H  
ATOM   3893  N   ALA A 280      -4.223   3.525  31.945  1.00  8.98           N  
ATOM   3894  CA  ALA A 280      -5.140   3.836  33.008  1.00 10.33           C  
ATOM   3895  C   ALA A 280      -4.308   4.291  34.219  1.00 12.59           C  
ATOM   3896  O   ALA A 280      -4.683   5.258  34.890  1.00 14.19           O  
ATOM   3897  CB  ALA A 280      -5.948   2.584  33.305  1.00  8.66           C  
ATOM   3898  H   ALA A 280      -4.180   2.579  31.594  1.00  0.00           H  
ATOM   3899  HA  ALA A 280      -5.799   4.633  32.664  1.00  0.00           H  
ATOM   3900 1HB  ALA A 280      -6.654   2.787  34.109  1.00  0.00           H  
ATOM   3901 2HB  ALA A 280      -6.493   2.281  32.411  1.00  0.00           H  
ATOM   3902 3HB  ALA A 280      -5.276   1.782  33.608  1.00  0.00           H  
ATOM   3903  N   GLU A 281      -3.163   3.692  34.550  1.00 11.75           N  
ATOM   3904  CA  GLU A 281      -2.364   4.138  35.677  1.00 12.95           C  
ATOM   3905  C   GLU A 281      -1.721   5.516  35.436  1.00 12.53           C  
ATOM   3906  O   GLU A 281      -1.613   6.349  36.385  1.00  9.55           O  
ATOM   3907  CB  GLU A 281      -1.283   3.094  35.969  1.00 16.44           C  
ATOM   3908  CG  GLU A 281      -1.829   1.796  36.586  1.00 18.35           C  
ATOM   3909  CD  GLU A 281      -2.438   1.941  37.985  1.00 22.95           C  
ATOM   3910  OE1 GLU A 281      -2.169   2.951  38.638  1.00 21.65           O  
ATOM   3911  OE2 GLU A 281      -3.160   1.036  38.445  1.00 23.38           O1-
ATOM   3912  H   GLU A 281      -2.845   2.906  34.002  1.00  0.00           H  
ATOM   3913  HA  GLU A 281      -3.015   4.235  36.546  1.00  0.00           H  
ATOM   3914 1HB  GLU A 281      -0.763   2.840  35.045  1.00  0.00           H  
ATOM   3915 2HB  GLU A 281      -0.546   3.514  36.654  1.00  0.00           H  
ATOM   3916 1HG  GLU A 281      -2.601   1.392  35.932  1.00  0.00           H  
ATOM   3917 2HG  GLU A 281      -1.023   1.067  36.645  1.00  0.00           H  
ATOM   3918  N   ILE A 282      -1.328   5.842  34.174  1.00 11.98           N  
ATOM   3919  CA  ILE A 282      -0.895   7.216  33.930  1.00  9.83           C  
ATOM   3920  C   ILE A 282      -2.048   8.135  34.238  1.00 10.69           C  
ATOM   3921  O   ILE A 282      -1.821   9.145  34.914  1.00 13.85           O  
ATOM   3922  CB  ILE A 282      -0.426   7.428  32.489  1.00 10.06           C  
ATOM   3923  CG1 ILE A 282       0.895   6.653  32.329  1.00 10.06           C  
ATOM   3924  CG2 ILE A 282      -0.148   8.942  32.198  1.00 10.41           C  
ATOM   3925  CD1 ILE A 282       1.376   6.441  30.894  1.00 10.21           C  
ATOM   3926  H   ILE A 282      -1.321   5.180  33.411  1.00  0.00           H  
ATOM   3927  HA  ILE A 282      -0.057   7.438  34.588  1.00  0.00           H  
ATOM   3928  HB  ILE A 282      -1.195   7.080  31.800  1.00  0.00           H  
ATOM   3929 1HG1 ILE A 282       1.690   7.176  32.859  1.00  0.00           H  
ATOM   3930 2HG1 ILE A 282       0.795   5.667  32.782  1.00  0.00           H  
ATOM   3931 1HG2 ILE A 282       0.186   9.057  31.167  1.00  0.00           H  
ATOM   3932 2HG2 ILE A 282      -1.061   9.515  32.351  1.00  0.00           H  
ATOM   3933 3HG2 ILE A 282       0.628   9.306  32.873  1.00  0.00           H  
ATOM   3934 1HD1 ILE A 282       2.312   5.883  30.904  1.00  0.00           H  
ATOM   3935 2HD1 ILE A 282       0.625   5.878  30.339  1.00  0.00           H  
ATOM   3936 3HD1 ILE A 282       1.533   7.406  30.416  1.00  0.00           H  
ATOM   3937  N   GLY A 283      -3.280   7.808  33.855  1.00  9.33           N  
ATOM   3938  CA  GLY A 283      -4.466   8.557  34.211  1.00  8.37           C  
ATOM   3939  C   GLY A 283      -4.649   8.684  35.714  1.00 11.63           C  
ATOM   3940  O   GLY A 283      -4.834   9.778  36.246  1.00 10.85           O  
ATOM   3941  H   GLY A 283      -3.372   6.981  33.283  1.00  0.00           H  
ATOM   3942 1HA  GLY A 283      -4.412   9.555  33.775  1.00  0.00           H  
ATOM   3943 2HA  GLY A 283      -5.345   8.070  33.787  1.00  0.00           H  
ATOM   3944  N   ALA A 284      -4.552   7.589  36.445  1.00 11.38           N  
ATOM   3945  CA  ALA A 284      -4.719   7.618  37.888  1.00 11.70           C  
ATOM   3946  C   ALA A 284      -3.672   8.558  38.510  1.00 13.56           C  
ATOM   3947  O   ALA A 284      -4.006   9.328  39.411  1.00 12.99           O  
ATOM   3948  CB  ALA A 284      -4.540   6.210  38.444  1.00  9.24           C  
ATOM   3949  H   ALA A 284      -4.357   6.708  35.991  1.00  0.00           H  
ATOM   3950  HA  ALA A 284      -5.728   7.968  38.106  1.00  0.00           H  
ATOM   3951 1HB  ALA A 284      -4.664   6.227  39.527  1.00  0.00           H  
ATOM   3952 2HB  ALA A 284      -5.284   5.548  38.004  1.00  0.00           H  
ATOM   3953 3HB  ALA A 284      -3.543   5.848  38.199  1.00  0.00           H  
ATOM   3954  N   SER A 285      -2.450   8.617  37.964  1.00 12.04           N  
ATOM   3955  CA  SER A 285      -1.415   9.444  38.532  1.00 14.11           C  
ATOM   3956  C   SER A 285      -1.717  10.903  38.275  1.00 15.39           C  
ATOM   3957  O   SER A 285      -1.694  11.739  39.199  1.00 14.61           O  
ATOM   3958  CB  SER A 285      -0.071   9.074  37.936  1.00 13.54           C  
ATOM   3959  OG  SER A 285       0.914   9.908  38.542  1.00 19.62           O  
ATOM   3960  H   SER A 285      -2.246   8.070  37.139  1.00  0.00           H  
ATOM   3961  HA  SER A 285      -1.386   9.272  39.608  1.00  0.00           H  
ATOM   3962 1HB  SER A 285       0.131   8.020  38.123  1.00  0.00           H  
ATOM   3963 2HB  SER A 285      -0.102   9.214  36.856  1.00  0.00           H  
ATOM   3964  HG  SER A 285       0.440  10.471  39.158  1.00  0.00           H  
ATOM   3965  N   LEU A 286      -2.083  11.205  37.029  1.00 14.71           N  
ATOM   3966  CA  LEU A 286      -2.315  12.595  36.752  1.00 16.63           C  
ATOM   3967  C   LEU A 286      -3.558  13.111  37.499  1.00 15.65           C  
ATOM   3968  O   LEU A 286      -3.616  14.270  37.935  1.00 16.11           O  
ATOM   3969  CB  LEU A 286      -2.395  12.749  35.236  1.00 17.72           C  
ATOM   3970  CG  LEU A 286      -3.527  12.285  34.413  1.00 21.77           C  
ATOM   3971  CD1 LEU A 286      -4.551  13.395  34.296  1.00 20.81           C  
ATOM   3972  CD2 LEU A 286      -3.027  12.047  32.968  1.00 28.45           C  
ATOM   3973  H   LEU A 286      -2.202  10.528  36.288  1.00  0.00           H  
ATOM   3974  HA  LEU A 286      -1.477  13.170  37.144  1.00  0.00           H  
ATOM   3975 1HB  LEU A 286      -2.329  13.808  34.992  1.00  0.00           H  
ATOM   3976 2HB  LEU A 286      -1.540  12.241  34.789  1.00  0.00           H  
ATOM   3977  HG  LEU A 286      -3.920  11.356  34.826  1.00  0.00           H  
ATOM   3978 1HD1 LEU A 286      -5.389  13.055  33.687  1.00  0.00           H  
ATOM   3979 2HD1 LEU A 286      -4.911  13.666  35.288  1.00  0.00           H  
ATOM   3980 3HD1 LEU A 286      -4.094  14.265  33.827  1.00  0.00           H  
ATOM   3981 1HD2 LEU A 286      -3.855  11.703  32.349  1.00  0.00           H  
ATOM   3982 2HD2 LEU A 286      -2.633  12.979  32.561  1.00  0.00           H  
ATOM   3983 3HD2 LEU A 286      -2.241  11.293  32.975  1.00  0.00           H  
ATOM   3984  N   ILE A 287      -4.527  12.251  37.754  1.00 13.95           N  
ATOM   3985  CA  ILE A 287      -5.661  12.698  38.516  1.00 15.44           C  
ATOM   3986  C   ILE A 287      -5.274  12.756  39.964  1.00 14.82           C  
ATOM   3987  O   ILE A 287      -5.607  13.766  40.571  1.00 16.96           O  
ATOM   3988  CB  ILE A 287      -6.826  11.761  38.232  1.00 16.62           C  
ATOM   3989  CG1 ILE A 287      -7.091  11.938  36.726  1.00 18.09           C  
ATOM   3990  CG2 ILE A 287      -8.087  12.080  39.018  1.00 15.73           C  
ATOM   3991  CD1 ILE A 287      -8.025  10.856  36.192  1.00 24.16           C  
ATOM   3992  H   ILE A 287      -4.497  11.294  37.430  1.00  0.00           H  
ATOM   3993  HA  ILE A 287      -5.914  13.708  38.199  1.00  0.00           H  
ATOM   3994  HB  ILE A 287      -6.543  10.740  38.483  1.00  0.00           H  
ATOM   3995 1HG1 ILE A 287      -7.529  12.919  36.546  1.00  0.00           H  
ATOM   3996 2HG1 ILE A 287      -6.144  11.899  36.185  1.00  0.00           H  
ATOM   3997 1HG2 ILE A 287      -8.869  11.368  38.755  1.00  0.00           H  
ATOM   3998 2HG2 ILE A 287      -7.877  12.013  40.085  1.00  0.00           H  
ATOM   3999 3HG2 ILE A 287      -8.420  13.090  38.776  1.00  0.00           H  
ATOM   4000 1HD1 ILE A 287      -8.189  11.010  35.125  1.00  0.00           H  
ATOM   4001 2HD1 ILE A 287      -7.575   9.876  36.351  1.00  0.00           H  
ATOM   4002 3HD1 ILE A 287      -8.978  10.907  36.715  1.00  0.00           H  
ATOM   4003  N   LYS A 288      -4.555  11.800  40.548  1.00 15.72           N  
ATOM   4004  CA  LYS A 288      -4.173  11.873  41.969  1.00 16.98           C  
ATOM   4005  C   LYS A 288      -3.470  13.187  42.281  1.00 18.77           C  
ATOM   4006  O   LYS A 288      -3.702  13.842  43.305  1.00 20.76           O  
ATOM   4007  CB  LYS A 288      -3.260  10.722  42.289  1.00 16.49           C  
ATOM   4008  CG  LYS A 288      -2.768  10.649  43.702  1.00 19.08           C  
ATOM   4009  CD  LYS A 288      -1.965   9.374  43.821  1.00 21.88           C  
ATOM   4010  CE  LYS A 288      -1.537   9.305  45.273  1.00 26.72           C  
ATOM   4011  NZ  LYS A 288      -0.919   8.028  45.566  1.00 34.62           N1+
ATOM   4012  H   LYS A 288      -4.263  11.001  40.001  1.00  0.00           H  
ATOM   4013  HA  LYS A 288      -5.078  11.797  42.574  1.00  0.00           H  
ATOM   4014 1HB  LYS A 288      -3.773   9.782  42.080  1.00  0.00           H  
ATOM   4015 2HB  LYS A 288      -2.382  10.765  41.646  1.00  0.00           H  
ATOM   4016 1HG  LYS A 288      -2.154  11.524  43.920  1.00  0.00           H  
ATOM   4017 2HG  LYS A 288      -3.618  10.645  44.384  1.00  0.00           H  
ATOM   4018 1HD  LYS A 288      -2.587   8.524  43.536  1.00  0.00           H  
ATOM   4019 2HD  LYS A 288      -1.111   9.418  43.145  1.00  0.00           H  
ATOM   4020 1HE  LYS A 288      -0.829  10.105  45.481  1.00  0.00           H  
ATOM   4021 2HE  LYS A 288      -2.406   9.442  45.916  1.00  0.00           H  
ATOM   4022 1HZ  LYS A 288      -0.641   8.002  46.537  1.00  0.00           H  
ATOM   4023 2HZ  LYS A 288      -1.579   7.284  45.385  1.00  0.00           H  
ATOM   4024 3HZ  LYS A 288      -0.105   7.905  44.980  1.00  0.00           H  
ATOM   4025  N   HIS A 289      -2.593  13.621  41.390  1.00 17.87           N  
ATOM   4026  CA  HIS A 289      -1.955  14.909  41.541  1.00 19.76           C  
ATOM   4027  C   HIS A 289      -2.514  16.017  40.670  1.00 21.07           C  
ATOM   4028  O   HIS A 289      -1.730  16.904  40.335  1.00 22.46           O  
ATOM   4029  CB  HIS A 289      -0.465  14.739  41.265  1.00 20.35           C  
ATOM   4030  CG  HIS A 289       0.186  13.851  42.310  1.00 21.04           C  
ATOM   4031  CD2 HIS A 289       0.629  12.601  42.020  1.00 20.79           C  
ATOM   4032  ND1 HIS A 289       0.410  14.094  43.612  1.00 21.89           N  
ATOM   4033  CE1 HIS A 289       0.974  13.031  44.107  1.00 22.85           C  
ATOM   4034  NE2 HIS A 289       1.099  12.147  43.149  1.00 22.48           N  
ATOM   4035  H   HIS A 289      -2.363  13.050  40.590  1.00  0.00           H  
ATOM   4036  HA  HIS A 289      -2.092  15.265  42.562  1.00  0.00           H  
ATOM   4037 1HB  HIS A 289      -0.326  14.302  40.276  1.00  0.00           H  
ATOM   4038 2HB  HIS A 289       0.018  15.715  41.262  1.00  0.00           H  
ATOM   4039  HD2 HIS A 289       0.609  12.070  41.068  1.00  0.00           H  
ATOM   4040  HE1 HIS A 289       1.289  12.900  45.141  1.00  0.00           H  
ATOM   4041  HE2 HIS A 289       1.501  11.225  43.245  1.00  0.00           H  
ATOM   4042  N   TRP A 290      -3.788  16.001  40.284  1.00 20.42           N  
ATOM   4043  CA  TRP A 290      -4.342  17.026  39.423  1.00 22.64           C  
ATOM   4044  C   TRP A 290      -4.071  18.408  39.980  1.00 24.10           C  
ATOM   4045  O   TRP A 290      -3.585  19.265  39.240  1.00 28.07           O  
ATOM   4046  CB  TRP A 290      -5.833  16.808  39.308  1.00 20.57           C  
ATOM   4047  CG  TRP A 290      -6.535  17.676  38.275  1.00 19.94           C  
ATOM   4048  CD1 TRP A 290      -7.118  18.870  38.613  1.00 19.03           C  
ATOM   4049  CD2 TRP A 290      -6.752  17.318  36.975  1.00 18.31           C  
ATOM   4050  CE2 TRP A 290      -7.543  18.370  36.521  1.00 20.15           C  
ATOM   4051  CE3 TRP A 290      -6.422  16.271  36.148  1.00 18.44           C  
ATOM   4052  NE1 TRP A 290      -7.728  19.268  37.522  1.00 20.01           N  
ATOM   4053  CZ2 TRP A 290      -8.020  18.381  35.219  1.00 16.55           C  
ATOM   4054  CZ3 TRP A 290      -6.907  16.283  34.840  1.00 20.23           C  
ATOM   4055  CH2 TRP A 290      -7.700  17.324  34.383  1.00 16.35           C  
ATOM   4056  OXT TRP A 290      -4.332  18.607  41.163  1.00 26.86           O1-
ATOM   4057  H   TRP A 290      -4.383  15.252  40.604  1.00  0.00           H  
ATOM   4058  HA  TRP A 290      -3.885  16.934  38.438  1.00  0.00           H  
ATOM   4059 1HB  TRP A 290      -6.029  15.768  39.049  1.00  0.00           H  
ATOM   4060 2HB  TRP A 290      -6.304  17.002  40.271  1.00  0.00           H  
ATOM   4061  HD1 TRP A 290      -7.051  19.340  39.592  1.00  0.00           H  
ATOM   4062  HE1 TRP A 290      -8.266  20.117  37.425  1.00  0.00           H  
ATOM   4063  HE3 TRP A 290      -5.797  15.452  36.502  1.00  0.00           H  
ATOM   4064  HZ2 TRP A 290      -8.637  19.194  34.834  1.00  0.00           H  
ATOM   4065  HZ3 TRP A 290      -6.648  15.451  34.185  1.00  0.00           H  
ATOM   4066  HH2 TRP A 290      -8.078  17.317  33.361  1.00  0.00           H  
TER    4067      TRP A 290
HETATM 4068  C1  <0>     1     -12.249  -2.319  19.829  1.00  0.00           C  
HETATM 4069  C2  <0>     1     -11.131  -1.569  19.782  1.00  0.00           C  
HETATM 4070  C3  <0>     1     -10.622  -0.839  18.610  1.00  0.00           C  
HETATM 4071  C4  <0>     1      -9.582   0.039  18.663  1.00  0.00           C  
HETATM 4072  C5  <0>     1      -8.849   0.436  19.970  1.00  0.00           C  
HETATM 4073  O6  <0>     1      -8.724   1.670  20.146  1.00  0.00           O  
HETATM 4074  O7  <0>     1      -8.431  -0.512  20.670  1.00  0.00           O1-
HETATM 4075  N8  <0>     1      -9.080   0.735  17.575  1.00  0.00           N  
HETATM 4076  C9  <0>     1      -7.976   2.586  15.571  1.00  0.00           C  
HETATM 4077  O10 <0>     1      -6.986   2.762  16.285  1.00  0.00           O  
HETATM 4078  C11 <0>     1      -8.477   1.187  15.164  1.00  0.00           C  
HETATM 4079  N13 <0>     1      -7.328   0.227  15.123  1.00  0.00           N  
HETATM 4080  C14 <0>     1      -7.262  -0.879  14.340  1.00  0.00           C  
HETATM 4081  O15 <0>     1      -8.056  -1.036  13.403  1.00  0.00           O  
HETATM 4082  C16 <0>     1      -6.234  -1.910  14.719  1.00  0.00           C  
HETATM 4083  N17 <0>     1      -5.379  -2.397  13.876  1.00  0.00           N  
HETATM 4084  O18 <0>     1      -5.457  -1.913  12.561  1.00  0.00           O  
HETATM 4085  C19 <0>     1      -5.490  -3.006  11.644  1.00  0.00           C  
HETATM 4086  C20 <0>     1      -4.149  -3.175  10.909  1.00  0.00           C  
HETATM 4087  O21 <0>     1      -4.192  -3.599   9.733  1.00  0.00           O  
HETATM 4088  O22 <0>     1      -3.094  -2.871  11.507  1.00  0.00           O1-
HETATM 4089  C23 <0>     1      -6.248  -2.509  16.086  1.00  0.00           C  
HETATM 4090  C24 <0>     1      -7.288  -2.443  17.028  1.00  0.00           C  
HETATM 4091  S25 <0>     1      -6.923  -3.462  18.390  1.00  0.00           S  
HETATM 4092  C26 <0>     1      -5.389  -3.790  17.655  1.00  0.00           C  
HETATM 4093  N27 <0>     1      -4.467  -4.584  18.276  1.00  0.00           N  
HETATM 4094  N28 <0>     1      -5.209  -3.234  16.487  1.00  0.00           N  
HETATM 4095  C29 <0>     1      -9.574   0.728  16.193  1.00  0.00           C  
HETATM 4096  S31 <0>     1     -10.305  -0.881  15.806  1.00  0.00           S  
HETATM 4097  C32 <0>     1     -11.352  -1.010  17.284  1.00  0.00           C  
HETATM 4098  H12 <0>     1      -8.924   1.267  14.169  1.00  0.00           H  
HETATM 4099  H30 <0>     1     -10.404   1.432  16.127  1.00  0.00           H  
HETATM 4100  H33 <0>     1     -12.910  -2.452  18.985  1.00  0.00           H  
HETATM 4101  H34 <0>     1     -12.530  -2.818  20.745  1.00  0.00           H  
HETATM 4102  H35 <0>     1     -10.583  -1.519  20.710  1.00  0.00           H  
HETATM 4103  H36 <0>     1      -6.573   0.371  15.791  1.00  0.00           H  
HETATM 4104  H37 <0>     1      -5.779  -3.962  12.086  1.00  0.00           H  
HETATM 4105  H38 <0>     1      -6.261  -2.739  10.933  1.00  0.00           H  
HETATM 4106  H39 <0>     1      -8.228  -1.916  16.996  1.00  0.00           H  
HETATM 4107  H40 <0>     1      -4.742  -5.287  18.947  1.00  0.00           H  
HETATM 4108  H41 <0>     1      -3.539  -4.692  17.886  1.00  0.00           H  
HETATM 4109  H42 <0>     1     -11.838  -1.979  17.196  1.00  0.00           H  
HETATM 4110  H43 <0>     1     -12.101  -0.225  17.240  1.00  0.00           H  
HETATM 4111  HN8 <0>     1      -8.530   1.551  17.801  1.00  0.00           H  
HETATM 4112  HC9 <0>     1      -8.534   3.434  15.203  1.00  0.00           H  
CONECT 4068 4069 4100 4101
CONECT 4068 4069
CONECT 4069 4068 4070 4102
CONECT 4069 4068
CONECT 4070 4069 4097 4071
CONECT 4070 4071
CONECT 4071 4070 4072 4075
CONECT 4071 4070
CONECT 4072 4071 4073 4074
CONECT 4072 4073
CONECT 4073 4072
CONECT 4073 4072
CONECT 4074 4072
CONECT 4075 4071 4095 4111
CONECT 4076 4077 4078 4112
CONECT 4076 4077
CONECT 4077 4076
CONECT 4077 4076
CONECT 4078 4076 4098 4079 4095
CONECT 4098 4078
CONECT 4079 4078 4080 4103
CONECT 4080 4079 4081 4082
CONECT 4080 4081
CONECT 4081 4080
CONECT 4081 4080
CONECT 4082 4080 4083 4089
CONECT 4082 4083
CONECT 4083 4082 4084
CONECT 4083 4082
CONECT 4084 4083 4085
CONECT 4085 4084 4086 4104 4105
CONECT 4086 4085 4087 4088
CONECT 4086 4087
CONECT 4087 4086
CONECT 4087 4086
CONECT 4088 4086
CONECT 4089 4082 4094 4090
CONECT 4089 4090
CONECT 4090 4089 4091 4106
CONECT 4090 4089
CONECT 4091 4090 4092
CONECT 4092 4091 4093 4094
CONECT 4092 4094
CONECT 4093 4092 4107 4108
CONECT 4094 4089 4092
CONECT 4094 4092
CONECT 4095 4075 4078 4099 4096
CONECT 4099 4095
CONECT 4096 4095 4097
CONECT 4097 4070 4096 4109 4110
CONECT 4100 4068
CONECT 4101 4068
CONECT 4102 4069
CONECT 4103 4079
CONECT 4104 4085
CONECT 4105 4085
CONECT 4106 4090
CONECT 4107 4093
CONECT 4108 4093
CONECT 4109 4097
CONECT 4110 4097
CONECT    1   11   12   13
CONECT    5   15   16
CONECT   11    1
CONECT   12    1
CONECT   13    1
CONECT   15    5
CONECT   16    5
CONECT   24   28   29
CONECT   25   30   31
CONECT   26   32   33
CONECT   28   24
CONECT   29   24
CONECT   30   25
CONECT   31   25
CONECT   32   26
CONECT   33   26
CONECT   38   45   46
CONECT   39   47   48
CONECT   45   38
CONECT   46   38
CONECT   47   39
CONECT   48   39
CONECT   54   60   61   62
CONECT   60   54
CONECT   61   54
CONECT   62   54
CONECT   67   73   74
CONECT   69   76   77   78
CONECT   70   79   80   81
CONECT   73   67
CONECT   74   67
CONECT   76   69
CONECT   77   69
CONECT   78   69
CONECT   79   70
CONECT   80   70
CONECT   81   70
CONECT   87   92   93   94
CONECT   88   95   96   97
CONECT   92   87
CONECT   93   87
CONECT   94   87
CONECT   95   88
CONECT   96   88
CONECT   97   88
CONECT  102  109  110
CONECT  103  111  112
CONECT  104  113  114
CONECT  105  115  116
CONECT  106  117  118  119
CONECT  109  102
CONECT  110  102
CONECT  111  103
CONECT  112  103
CONECT  113  104
CONECT  114  104
CONECT  115  105
CONECT  116  105
CONECT  117  106
CONECT  118  106
CONECT  119  106
CONECT  125  130  131  132
CONECT  126  133  134  135
CONECT  130  125
CONECT  131  125
CONECT  132  125
CONECT  133  126
CONECT  134  126
CONECT  135  126
CONECT  140  147  148
CONECT  141  149  150
CONECT  142  151  152
CONECT  143  153  154
CONECT  144  155  156  157
CONECT  147  140
CONECT  148  140
CONECT  149  141
CONECT  150  141
CONECT  151  142
CONECT  152  142
CONECT  153  143
CONECT  154  143
CONECT  155  144
CONECT  156  144
CONECT  157  144
CONECT  162  168  169
CONECT  168  162
CONECT  169  162
CONECT  174  177  178  179
CONECT  177  174
CONECT  178  174
CONECT  179  174
CONECT  184  191  192
CONECT  185  193  194
CONECT  191  184
CONECT  192  184
CONECT  193  185
CONECT  194  185
CONECT  199  205  206
CONECT  205  199
CONECT  206  199
CONECT  211  218  219
CONECT  212  220  221
CONECT  214  222  223
CONECT  218  211
CONECT  219  211
CONECT  220  212
CONECT  221  212
CONECT  222  214
CONECT  223  214
CONECT  228  234  235
CONECT  230  237  238  239
CONECT  231  240  241  242
CONECT  234  228
CONECT  235  228
CONECT  237  230
CONECT  238  230
CONECT  239  230
CONECT  240  231
CONECT  241  231
CONECT  242  231
CONECT  244  248  249
CONECT  248  244
CONECT  249  244
CONECT  254  257  258  259
CONECT  257  254
CONECT  258  254
CONECT  259  254
CONECT  264  273  274
CONECT  265  275  276
CONECT  266  277  278
CONECT  269  280  281
CONECT  270  282  283
CONECT  273  264
CONECT  274  264
CONECT  275  265
CONECT  276  265
CONECT  277  266
CONECT  278  266
CONECT  280  269
CONECT  281  269
CONECT  282  270
CONECT  283  270
CONECT  289  294  295  296
CONECT  290  297  298  299
CONECT  294  289
CONECT  295  289
CONECT  296  289
CONECT  297  290
CONECT  298  290
CONECT  299  290
CONECT  301  305  306
CONECT  305  301
CONECT  306  301
CONECT  311  321  322
CONECT  321  311
CONECT  322  311
CONECT  333  339  340
CONECT  334  341  342  343
CONECT  335  344  345  346
CONECT  339  333
CONECT  340  333
CONECT  341  334
CONECT  342  334
CONECT  343  334
CONECT  344  335
CONECT  345  335
CONECT  346  335
CONECT  351  358  359
CONECT  352  360  361
CONECT  358  351
CONECT  359  351
CONECT  360  352
CONECT  361  352
CONECT  366  372  373
CONECT  368  375  376  377
CONECT  369  378  379  380
CONECT  372  366
CONECT  373  366
CONECT  375  368
CONECT  376  368
CONECT  377  368
CONECT  378  369
CONECT  379  369
CONECT  380  369
CONECT  385  391  392
CONECT  391  385
CONECT  392  385
CONECT  397  403  404
CONECT  399  406  407  408
CONECT  400  409  410  411
CONECT  403  397
CONECT  404  397
CONECT  406  399
CONECT  407  399
CONECT  408  399
CONECT  409  400
CONECT  410  400
CONECT  411  400
CONECT  416  422  423
CONECT  418  424  425
CONECT  422  416
CONECT  423  416
CONECT  424  418
CONECT  425  418
CONECT  430  434  435
CONECT  434  430
CONECT  435  430
CONECT  438  442  443
CONECT  442  438
CONECT  443  438
CONECT  448  455  456
CONECT  449  457  458
CONECT  450  459  460
CONECT  451  461  462
CONECT  452  463  464  465
CONECT  455  448
CONECT  456  448
CONECT  457  449
CONECT  458  449
CONECT  459  450
CONECT  460  450
CONECT  461  451
CONECT  462  451
CONECT  463  452
CONECT  464  452
CONECT  465  452
CONECT  471  477  478
CONECT  472  479  480  481
CONECT  473  482  483  484
CONECT  477  471
CONECT  478  471
CONECT  479  472
CONECT  480  472
CONECT  481  472
CONECT  482  473
CONECT  483  473
CONECT  484  473
CONECT  489  495  496
CONECT  491  498  499  500
CONECT  492  501  502  503
CONECT  495  489
CONECT  496  489
CONECT  498  491
CONECT  499  491
CONECT  500  491
CONECT  501  492
CONECT  502  492
CONECT  503  492
CONECT  508  515  516
CONECT  509  517  518
CONECT  515  508
CONECT  516  508
CONECT  517  509
CONECT  518  509
CONECT  523  527  528
CONECT  527  523
CONECT  528  523
CONECT  534  543  544
CONECT  543  534
CONECT  544  534
CONECT  554  563  564
CONECT  555  565  566
CONECT  556  567  568
CONECT  559  570  571
CONECT  560  572  573
CONECT  563  554
CONECT  564  554
CONECT  565  555
CONECT  566  555
CONECT  567  556
CONECT  568  556
CONECT  570  559
CONECT  571  559
CONECT  572  560
CONECT  573  560
CONECT  578  582  583
CONECT  579  584  585
CONECT  580  586  587
CONECT  582  578
CONECT  583  578
CONECT  584  579
CONECT  585  579
CONECT  586  580
CONECT  587  580
CONECT  592  599  600
CONECT  593  601  602
CONECT  599  592
CONECT  600  592
CONECT  601  593
CONECT  602  593
CONECT  607  614  615
CONECT  608  616  617
CONECT  614  607
CONECT  615  607
CONECT  616  608
CONECT  617  608
CONECT  622  631  632
CONECT  623  633  634
CONECT  624  635  636
CONECT  627  638  639
CONECT  628  640  641
CONECT  631  622
CONECT  632  622
CONECT  633  623
CONECT  634  623
CONECT  635  624
CONECT  636  624
CONECT  638  627
CONECT  639  627
CONECT  640  628
CONECT  641  628
CONECT  646  655  656
CONECT  655  646
CONECT  656  646
CONECT  666  670  671
CONECT  667  672  673
CONECT  668  674  675
CONECT  670  666
CONECT  671  666
CONECT  672  667
CONECT  673  667
CONECT  674  668
CONECT  675  668
CONECT  680  686  687
CONECT  681  688  689
CONECT  683  690  691  692
CONECT  686  680
CONECT  687  680
CONECT  688  681
CONECT  689  681
CONECT  690  683
CONECT  691  683
CONECT  692  683
CONECT  697  703  704
CONECT  698  705  706
CONECT  700  707  708  709
CONECT  703  697
CONECT  704  697
CONECT  705  698
CONECT  706  698
CONECT  707  700
CONECT  708  700
CONECT  709  700
CONECT  726  732  733  734
CONECT  732  726
CONECT  733  726
CONECT  734  726
CONECT  739  748  749
CONECT  748  739
CONECT  749  739
CONECT  759  766  767
CONECT  760  768  769
CONECT  761  770  771
CONECT  762  772  773
CONECT  763  774  775  776
CONECT  766  759
CONECT  767  759
CONECT  768  760
CONECT  769  760
CONECT  770  761
CONECT  771  761
CONECT  772  762
CONECT  773  762
CONECT  774  763
CONECT  775  763
CONECT  776  763
CONECT  782  787  788  789
CONECT  783  790  791  792
CONECT  787  782
CONECT  788  782
CONECT  789  782
CONECT  790  783
CONECT  791  783
CONECT  792  783
CONECT  797  803  804
CONECT  799  806  807  808
CONECT  800  809  810  811
CONECT  803  797
CONECT  804  797
CONECT  806  799
CONECT  807  799
CONECT  808  799
CONECT  809  800
CONECT  810  800
CONECT  811  800
CONECT  816  822  823
CONECT  818  825  826  827
CONECT  819  828  829  830
CONECT  822  816
CONECT  823  816
CONECT  825  818
CONECT  826  818
CONECT  827  818
CONECT  828  819
CONECT  829  819
CONECT  830  819
CONECT  835  839  840
CONECT  839  835
CONECT  840  835
CONECT  843  847  848
CONECT  847  843
CONECT  848  843
CONECT  853  856  857  858
CONECT  856  853
CONECT  857  853
CONECT  858  853
CONECT  864  869  870  871
CONECT  865  872  873  874
CONECT  869  864
CONECT  870  864
CONECT  871  864
CONECT  872  865
CONECT  873  865
CONECT  874  865
CONECT  879  885  886
CONECT  881  888  889  890
CONECT  882  891  892  893
CONECT  885  879
CONECT  886  879
CONECT  888  881
CONECT  889  881
CONECT  890  881
CONECT  891  882
CONECT  892  882
CONECT  893  882
CONECT  898  902  903
CONECT  902  898
CONECT  903  898
CONECT  909  918  919
CONECT  910  920  921
CONECT  911  922  923
CONECT  914  925  926
CONECT  915  927  928
CONECT  918  909
CONECT  919  909
CONECT  920  910
CONECT  921  910
CONECT  922  911
CONECT  923  911
CONECT  925  914
CONECT  926  914
CONECT  927  915
CONECT  928  915
CONECT  934  939  940  941
CONECT  935  942  943  944
CONECT  939  934
CONECT  940  934
CONECT  941  934
CONECT  942  935
CONECT  943  935
CONECT  944  935
CONECT  949  955  956
CONECT  955  949
CONECT  956  949
CONECT  961  964  965  966
CONECT  964  961
CONECT  965  961
CONECT  966  961
CONECT  968  972  973
CONECT  972  968
CONECT  973  968
CONECT  978  985  986
CONECT  979  987  988
CONECT  981  989  990
CONECT  985  978
CONECT  986  978
CONECT  987  979
CONECT  988  979
CONECT  989  981
CONECT  990  981
CONECT  995 1002 1003
CONECT  996 1004 1005
CONECT 1002  995
CONECT 1003  995
CONECT 1004  996
CONECT 1005  996
CONECT 1010 1017 1018
CONECT 1011 1019 1020
CONECT 1013 1021 1022
CONECT 1017 1010
CONECT 1018 1010
CONECT 1019 1011
CONECT 1020 1011
CONECT 1021 1013
CONECT 1022 1013
CONECT 1027 1033 1034
CONECT 1029 1036 1037 1038
CONECT 1030 1039 1040 1041
CONECT 1033 1027
CONECT 1034 1027
CONECT 1036 1029
CONECT 1037 1029
CONECT 1038 1029
CONECT 1039 1030
CONECT 1040 1030
CONECT 1041 1030
CONECT 1043 1047 1048
CONECT 1047 1043
CONECT 1048 1043
CONECT 1053 1062 1063
CONECT 1054 1064 1065
CONECT 1055 1066 1067
CONECT 1058 1069 1070
CONECT 1059 1071 1072
CONECT 1062 1053
CONECT 1063 1053
CONECT 1064 1054
CONECT 1065 1054
CONECT 1066 1055
CONECT 1067 1055
CONECT 1069 1058
CONECT 1070 1058
CONECT 1071 1059
CONECT 1072 1059
CONECT 1077 1086 1087
CONECT 1078 1088 1089
CONECT 1079 1090 1091
CONECT 1082 1093 1094
CONECT 1083 1095 1096
CONECT 1086 1077
CONECT 1087 1077
CONECT 1088 1078
CONECT 1089 1078
CONECT 1090 1079
CONECT 1091 1079
CONECT 1093 1082
CONECT 1094 1082
CONECT 1095 1083
CONECT 1096 1083
CONECT 1102 1108 1109
CONECT 1103 1110 1111 1112
CONECT 1104 1113 1114 1115
CONECT 1108 1102
CONECT 1109 1102
CONECT 1110 1103
CONECT 1111 1103
CONECT 1112 1103
CONECT 1113 1104
CONECT 1114 1104
CONECT 1115 1104
CONECT 1120 1128 1129
CONECT 1128 1120
CONECT 1129 1120
CONECT 1137 1147 1148
CONECT 1147 1137
CONECT 1148 1137
CONECT 1158 1162 1163
CONECT 1162 1158
CONECT 1163 1158
CONECT 1169 1176 1177
CONECT 1170 1178 1179
CONECT 1172 1180 1181
CONECT 1176 1169
CONECT 1177 1169
CONECT 1178 1170
CONECT 1179 1170
CONECT 1180 1172
CONECT 1181 1172
CONECT 1186 1192 1193
CONECT 1188 1194 1195
CONECT 1192 1186
CONECT 1193 1186
CONECT 1194 1188
CONECT 1195 1188
CONECT 1200 1206 1207
CONECT 1206 1200
CONECT 1207 1200
CONECT 1212 1218 1219
CONECT 1214 1221 1222 1223
CONECT 1215 1224 1225 1226
CONECT 1218 1212
CONECT 1219 1212
CONECT 1221 1214
CONECT 1222 1214
CONECT 1223 1214
CONECT 1224 1215
CONECT 1225 1215
CONECT 1226 1215
CONECT 1232 1237 1238 1239
CONECT 1233 1240 1241 1242
CONECT 1237 1232
CONECT 1238 1232
CONECT 1239 1232
CONECT 1240 1233
CONECT 1241 1233
CONECT 1242 1233
CONECT 1247 1254 1255
CONECT 1248 1256 1257
CONECT 1254 1247
CONECT 1255 1247
CONECT 1256 1248
CONECT 1257 1248
CONECT 1262 1272 1273
CONECT 1272 1262
CONECT 1273 1262
CONECT 1283 1287 1288
CONECT 1287 1283
CONECT 1288 1283
CONECT 1294 1298 1299
CONECT 1295 1300 1301
CONECT 1296 1302 1303
CONECT 1298 1294
CONECT 1299 1294
CONECT 1300 1295
CONECT 1301 1295
CONECT 1302 1296
CONECT 1303 1296
CONECT 1309 1314 1315 1316
CONECT 1310 1317 1318 1319
CONECT 1314 1309
CONECT 1315 1309
CONECT 1316 1309
CONECT 1317 1310
CONECT 1318 1310
CONECT 1319 1310
CONECT 1325 1331 1332 1333
CONECT 1331 1325
CONECT 1332 1325
CONECT 1333 1325
CONECT 1338 1345 1346
CONECT 1339 1347 1348
CONECT 1345 1338
CONECT 1346 1338
CONECT 1347 1339
CONECT 1348 1339
CONECT 1353 1360 1361
CONECT 1354 1362 1363
CONECT 1355 1364 1365
CONECT 1356 1366 1367
CONECT 1357 1368 1369 1370
CONECT 1360 1353
CONECT 1361 1353
CONECT 1362 1354
CONECT 1363 1354
CONECT 1364 1355
CONECT 1365 1355
CONECT 1366 1356
CONECT 1367 1356
CONECT 1368 1357
CONECT 1369 1357
CONECT 1370 1357
CONECT 1375 1383 1384
CONECT 1383 1375
CONECT 1384 1375
CONECT 1392 1398 1399
CONECT 1394 1401 1402 1403
CONECT 1395 1404 1405 1406
CONECT 1398 1392
CONECT 1399 1392
CONECT 1401 1394
CONECT 1402 1394
CONECT 1403 1394
CONECT 1404 1395
CONECT 1405 1395
CONECT 1406 1395
CONECT 1412 1418 1419 1420
CONECT 1418 1412
CONECT 1419 1412
CONECT 1420 1412
CONECT 1425 1431 1432
CONECT 1431 1425
CONECT 1432 1425
CONECT 1434 1438 1439
CONECT 1438 1434
CONECT 1439 1434
CONECT 1444 1450 1451
CONECT 1445 1452 1453
CONECT 1447 1454 1455 1456
CONECT 1450 1444
CONECT 1451 1444
CONECT 1452 1445
CONECT 1453 1445
CONECT 1454 1447
CONECT 1455 1447
CONECT 1456 1447
CONECT 1462 1468 1469 1470
CONECT 1468 1462
CONECT 1469 1462
CONECT 1470 1462
CONECT 1476 1481 1482 1483
CONECT 1477 1484 1485 1486
CONECT 1481 1476
CONECT 1482 1476
CONECT 1483 1476
CONECT 1484 1477
CONECT 1485 1477
CONECT 1486 1477
CONECT 1491 1500 1501
CONECT 1492 1502 1503
CONECT 1493 1504 1505
CONECT 1496 1507 1508
CONECT 1497 1509 1510
CONECT 1500 1491
CONECT 1501 1491
CONECT 1502 1492
CONECT 1503 1492
CONECT 1504 1493
CONECT 1505 1493
CONECT 1507 1496
CONECT 1508 1496
CONECT 1509 1497
CONECT 1510 1497
CONECT 1515 1522 1523
CONECT 1516 1524 1525
CONECT 1522 1515
CONECT 1523 1515
CONECT 1524 1516
CONECT 1525 1516
CONECT 1530 1536 1537
CONECT 1532 1539 1540 1541
CONECT 1533 1542 1543 1544
CONECT 1536 1530
CONECT 1537 1530
CONECT 1539 1532
CONECT 1540 1532
CONECT 1541 1532
CONECT 1542 1533
CONECT 1543 1533
CONECT 1544 1533
CONECT 1549 1553 1554
CONECT 1553 1549
CONECT 1554 1549
CONECT 1560 1564 1565
CONECT 1564 1560
CONECT 1565 1560
CONECT 1571 1574 1575 1576
CONECT 1574 1571
CONECT 1575 1571
CONECT 1576 1571
CONECT 1581 1584 1585 1586
CONECT 1584 1581
CONECT 1585 1581
CONECT 1586 1581
CONECT 1592 1598 1599
CONECT 1593 1600 1601 1602
CONECT 1594 1603 1604 1605
CONECT 1598 1592
CONECT 1599 1592
CONECT 1600 1593
CONECT 1601 1593
CONECT 1602 1593
CONECT 1603 1594
CONECT 1604 1594
CONECT 1605 1594
CONECT 1611 1617 1618 1619
CONECT 1617 1611
CONECT 1618 1611
CONECT 1619 1611
CONECT 1624 1630 1631
CONECT 1625 1632 1633
CONECT 1627 1634 1635 1636
CONECT 1630 1624
CONECT 1631 1624
CONECT 1632 1625
CONECT 1633 1625
CONECT 1634 1627
CONECT 1635 1627
CONECT 1636 1627
CONECT 1641 1645 1646
CONECT 1645 1641
CONECT 1646 1641
CONECT 1652 1658 1659
CONECT 1658 1652
CONECT 1659 1652
CONECT 1664 1670 1671
CONECT 1666 1672 1673
CONECT 1670 1664
CONECT 1671 1664
CONECT 1672 1666
CONECT 1673 1666
CONECT 1679 1685 1686 1687
CONECT 1685 1679
CONECT 1686 1679
CONECT 1687 1679
CONECT 1692 1695 1696 1697
CONECT 1695 1692
CONECT 1696 1692
CONECT 1697 1692
CONECT 1702 1705 1706 1707
CONECT 1705 1702
CONECT 1706 1702
CONECT 1707 1702
CONECT 1712 1718 1719
CONECT 1714 1720 1721
CONECT 1718 1712
CONECT 1719 1712
CONECT 1720 1714
CONECT 1721 1714
CONECT 1726 1732 1733
CONECT 1728 1735 1736 1737
CONECT 1729 1738 1739 1740
CONECT 1732 1726
CONECT 1733 1726
CONECT 1735 1728
CONECT 1736 1728
CONECT 1737 1728
CONECT 1738 1729
CONECT 1739 1729
CONECT 1740 1729
CONECT 1745 1751 1752
CONECT 1747 1754 1755 1756
CONECT 1748 1757 1758 1759
CONECT 1751 1745
CONECT 1752 1745
CONECT 1754 1747
CONECT 1755 1747
CONECT 1756 1747
CONECT 1757 1748
CONECT 1758 1748
CONECT 1759 1748
CONECT 1764 1770 1771
CONECT 1766 1773 1774 1775
CONECT 1767 1776 1777 1778
CONECT 1770 1764
CONECT 1771 1764
CONECT 1773 1766
CONECT 1774 1766
CONECT 1775 1766
CONECT 1776 1767
CONECT 1777 1767
CONECT 1778 1767
CONECT 1784 1790 1791 1792
CONECT 1790 1784
CONECT 1791 1784
CONECT 1792 1784
CONECT 1798 1804 1805 1806
CONECT 1804 1798
CONECT 1805 1798
CONECT 1806 1798
CONECT 1812 1818 1819
CONECT 1813 1820 1821 1822
CONECT 1814 1823 1824 1825
CONECT 1818 1812
CONECT 1819 1812
CONECT 1820 1813
CONECT 1821 1813
CONECT 1822 1813
CONECT 1823 1814
CONECT 1824 1814
CONECT 1825 1814
CONECT 1827 1831 1832
CONECT 1831 1827
CONECT 1832 1827
CONECT 1834 1838 1839
CONECT 1838 1834
CONECT 1839 1834
CONECT 1844 1848 1849
CONECT 1845 1850 1851
CONECT 1846 1852 1853
CONECT 1848 1844
CONECT 1849 1844
CONECT 1850 1845
CONECT 1851 1845
CONECT 1852 1846
CONECT 1853 1846
CONECT 1858 1865 1866
CONECT 1859 1867 1868
CONECT 1860 1869 1870
CONECT 1861 1871 1872
CONECT 1862 1873 1874 1875
CONECT 1865 1858
CONECT 1866 1858
CONECT 1867 1859
CONECT 1868 1859
CONECT 1869 1860
CONECT 1870 1860
CONECT 1871 1861
CONECT 1872 1861
CONECT 1873 1862
CONECT 1874 1862
CONECT 1875 1862
CONECT 1880 1887 1888
CONECT 1881 1889 1890
CONECT 1887 1880
CONECT 1888 1880
CONECT 1889 1881
CONECT 1890 1881
CONECT 1895 1901 1902
CONECT 1897 1904 1905 1906
CONECT 1898 1907 1908 1909
CONECT 1901 1895
CONECT 1902 1895
CONECT 1904 1897
CONECT 1905 1897
CONECT 1906 1897
CONECT 1907 1898
CONECT 1908 1898
CONECT 1909 1898
CONECT 1915 1921 1922 1923
CONECT 1921 1915
CONECT 1922 1915
CONECT 1923 1915
CONECT 1928 1931 1932 1933
CONECT 1931 1928
CONECT 1932 1928
CONECT 1933 1928
CONECT 1938 1947 1948
CONECT 1947 1938
CONECT 1948 1938
CONECT 1958 1964 1965
CONECT 1960 1967 1968 1969
CONECT 1961 1970 1971 1972
CONECT 1964 1958
CONECT 1965 1958
CONECT 1967 1960
CONECT 1968 1960
CONECT 1969 1960
CONECT 1970 1961
CONECT 1971 1961
CONECT 1972 1961
CONECT 1977 1985 1986
CONECT 1985 1977
CONECT 1986 1977
CONECT 1994 2000 2001
CONECT 1996 2002 2003
CONECT 2000 1994
CONECT 2001 1994
CONECT 2002 1996
CONECT 2003 1996
CONECT 2008 2014 2015
CONECT 2009 2016 2017
CONECT 2011 2018 2019 2020
CONECT 2014 2008
CONECT 2015 2008
CONECT 2016 2009
CONECT 2017 2009
CONECT 2018 2011
CONECT 2019 2011
CONECT 2020 2011
CONECT 2022 2026 2027
CONECT 2026 2022
CONECT 2027 2022
CONECT 2032 2038 2039
CONECT 2038 2032
CONECT 2039 2032
CONECT 2044 2052 2053
CONECT 2052 2044
CONECT 2053 2044
CONECT 2062 2067 2068 2069
CONECT 2063 2070 2071 2072
CONECT 2067 2062
CONECT 2068 2062
CONECT 2069 2062
CONECT 2070 2063
CONECT 2071 2063
CONECT 2072 2063
CONECT 2078 2084 2085 2086
CONECT 2084 2078
CONECT 2085 2078
CONECT 2086 2078
CONECT 2091 2100 2101
CONECT 2092 2102 2103
CONECT 2093 2104 2105
CONECT 2096 2107 2108
CONECT 2097 2109 2110
CONECT 2100 2091
CONECT 2101 2091
CONECT 2102 2092
CONECT 2103 2092
CONECT 2104 2093
CONECT 2105 2093
CONECT 2107 2096
CONECT 2108 2096
CONECT 2109 2097
CONECT 2110 2097
CONECT 2115 2121 2122
CONECT 2117 2124 2125 2126
CONECT 2118 2127 2128 2129
CONECT 2121 2115
CONECT 2122 2115
CONECT 2124 2117
CONECT 2125 2117
CONECT 2126 2117
CONECT 2127 2118
CONECT 2128 2118
CONECT 2129 2118
CONECT 2134 2140 2141
CONECT 2140 2134
CONECT 2141 2134
CONECT 2146 2155 2156
CONECT 2147 2157 2158
CONECT 2148 2159 2160
CONECT 2151 2162 2163
CONECT 2152 2164 2165
CONECT 2155 2146
CONECT 2156 2146
CONECT 2157 2147
CONECT 2158 2147
CONECT 2159 2148
CONECT 2160 2148
CONECT 2162 2151
CONECT 2163 2151
CONECT 2164 2152
CONECT 2165 2152
CONECT 2170 2182 2183
CONECT 2182 2170
CONECT 2183 2170
CONECT 2194 2201 2202
CONECT 2195 2203 2204
CONECT 2201 2194
CONECT 2202 2194
CONECT 2203 2195
CONECT 2204 2195
CONECT 2209 2213 2214
CONECT 2210 2215 2216
CONECT 2211 2217 2218
CONECT 2213 2209
CONECT 2214 2209
CONECT 2215 2210
CONECT 2216 2210
CONECT 2217 2211
CONECT 2218 2211
CONECT 2223 2230 2231
CONECT 2224 2232 2233
CONECT 2230 2223
CONECT 2231 2223
CONECT 2232 2224
CONECT 2233 2224
CONECT 2238 2244 2245
CONECT 2240 2247 2248 2249
CONECT 2241 2250 2251 2252
CONECT 2244 2238
CONECT 2245 2238
CONECT 2247 2240
CONECT 2248 2240
CONECT 2249 2240
CONECT 2250 2241
CONECT 2251 2241
CONECT 2252 2241
CONECT 2257 2263 2264
CONECT 2259 2265 2266
CONECT 2263 2257
CONECT 2264 2257
CONECT 2265 2259
CONECT 2266 2259
CONECT 2271 2278 2279
CONECT 2272 2280 2281
CONECT 2278 2271
CONECT 2279 2271
CONECT 2280 2272
CONECT 2281 2272
CONECT 2286 2289 2290 2291
CONECT 2289 2286
CONECT 2290 2286
CONECT 2291 2286
CONECT 2297 2303 2304
CONECT 2298 2305 2306 2307
CONECT 2299 2308 2309 2310
CONECT 2303 2297
CONECT 2304 2297
CONECT 2305 2298
CONECT 2306 2298
CONECT 2307 2298
CONECT 2308 2299
CONECT 2309 2299
CONECT 2310 2299
CONECT 2315 2319 2320
CONECT 2316 2321 2322
CONECT 2317 2323 2324
CONECT 2319 2315
CONECT 2320 2315
CONECT 2321 2316
CONECT 2322 2316
CONECT 2323 2317
CONECT 2324 2317
CONECT 2329 2335 2336
CONECT 2331 2337 2338
CONECT 2335 2329
CONECT 2336 2329
CONECT 2337 2331
CONECT 2338 2331
CONECT 2343 2349 2350
CONECT 2349 2343
CONECT 2350 2343
CONECT 2355 2362 2363
CONECT 2356 2364 2365
CONECT 2362 2355
CONECT 2363 2355
CONECT 2364 2356
CONECT 2365 2356
CONECT 2370 2379 2380
CONECT 2371 2381 2382
CONECT 2372 2383 2384
CONECT 2375 2386 2387
CONECT 2376 2388 2389
CONECT 2379 2370
CONECT 2380 2370
CONECT 2381 2371
CONECT 2382 2371
CONECT 2383 2372
CONECT 2384 2372
CONECT 2386 2375
CONECT 2387 2375
CONECT 2388 2376
CONECT 2389 2376
CONECT 2394 2400 2401
CONECT 2400 2394
CONECT 2401 2394
CONECT 2407 2413 2414 2415
CONECT 2413 2407
CONECT 2414 2407
CONECT 2415 2407
CONECT 2421 2427 2428 2429
CONECT 2427 2421
CONECT 2428 2421
CONECT 2429 2421
CONECT 2434 2440 2441
CONECT 2435 2442 2443
CONECT 2437 2444 2445 2446
CONECT 2440 2434
CONECT 2441 2434
CONECT 2442 2435
CONECT 2443 2435
CONECT 2444 2437
CONECT 2445 2437
CONECT 2446 2437
CONECT 2451 2455 2456
CONECT 2452 2457 2458
CONECT 2453 2459 2460
CONECT 2455 2451
CONECT 2456 2451
CONECT 2457 2452
CONECT 2458 2452
CONECT 2459 2453
CONECT 2460 2453
CONECT 2465 2468 2469 2470
CONECT 2468 2465
CONECT 2469 2465
CONECT 2470 2465
CONECT 2475 2478 2479 2480
CONECT 2478 2475
CONECT 2479 2475
CONECT 2480 2475
CONECT 2485 2491 2492
CONECT 2486 2493 2494
CONECT 2488 2495 2496 2497
CONECT 2491 2485
CONECT 2492 2485
CONECT 2493 2486
CONECT 2494 2486
CONECT 2495 2488
CONECT 2496 2488
CONECT 2497 2488
CONECT 2502 2505 2506 2507
CONECT 2505 2502
CONECT 2506 2502
CONECT 2507 2502
CONECT 2513 2519 2520 2521
CONECT 2519 2513
CONECT 2520 2513
CONECT 2521 2513
CONECT 2527 2533 2534 2535
CONECT 2533 2527
CONECT 2534 2527
CONECT 2535 2527
CONECT 2540 2546 2547
CONECT 2542 2549 2550 2551
CONECT 2543 2552 2553 2554
CONECT 2546 2540
CONECT 2547 2540
CONECT 2549 2542
CONECT 2550 2542
CONECT 2551 2542
CONECT 2552 2543
CONECT 2553 2543
CONECT 2554 2543
CONECT 2559 2568 2569
CONECT 2560 2570 2571
CONECT 2561 2572 2573
CONECT 2564 2575 2576
CONECT 2565 2577 2578
CONECT 2568 2559
CONECT 2569 2559
CONECT 2570 2560
CONECT 2571 2560
CONECT 2572 2561
CONECT 2573 2561
CONECT 2575 2564
CONECT 2576 2564
CONECT 2577 2565
CONECT 2578 2565
CONECT 2583 2590 2591
CONECT 2584 2592 2593
CONECT 2585 2594 2595
CONECT 2586 2596 2597
CONECT 2587 2598 2599 2600
CONECT 2590 2583
CONECT 2591 2583
CONECT 2592 2584
CONECT 2593 2584
CONECT 2594 2585
CONECT 2595 2585
CONECT 2596 2586
CONECT 2597 2586
CONECT 2598 2587
CONECT 2599 2587
CONECT 2600 2587
CONECT 2605 2611 2612
CONECT 2607 2614 2615 2616
CONECT 2608 2617 2618 2619
CONECT 2611 2605
CONECT 2612 2605
CONECT 2614 2607
CONECT 2615 2607
CONECT 2616 2607
CONECT 2617 2608
CONECT 2618 2608
CONECT 2619 2608
CONECT 2624 2630 2631
CONECT 2626 2633 2634 2635
CONECT 2627 2636 2637 2638
CONECT 2630 2624
CONECT 2631 2624
CONECT 2633 2626
CONECT 2634 2626
CONECT 2635 2626
CONECT 2636 2627
CONECT 2637 2627
CONECT 2638 2627
CONECT 2644 2650 2651 2652
CONECT 2650 2644
CONECT 2651 2644
CONECT 2652 2644
CONECT 2654 2658 2659
CONECT 2658 2654
CONECT 2659 2654
CONECT 2664 2671 2672
CONECT 2665 2673 2674
CONECT 2671 2664
CONECT 2672 2664
CONECT 2673 2665
CONECT 2674 2665
CONECT 2679 2685 2686
CONECT 2681 2688 2689 2690
CONECT 2682 2691 2692 2693
CONECT 2685 2679
CONECT 2686 2679
CONECT 2688 2681
CONECT 2689 2681
CONECT 2690 2681
CONECT 2691 2682
CONECT 2692 2682
CONECT 2693 2682
CONECT 2698 2704 2705
CONECT 2700 2707 2708 2709
CONECT 2701 2710 2711 2712
CONECT 2704 2698
CONECT 2705 2698
CONECT 2707 2700
CONECT 2708 2700
CONECT 2709 2700
CONECT 2710 2701
CONECT 2711 2701
CONECT 2712 2701
CONECT 2718 2724 2725 2726
CONECT 2724 2718
CONECT 2725 2718
CONECT 2726 2718
CONECT 2731 2737 2738
CONECT 2733 2740 2741 2742
CONECT 2734 2743 2744 2745
CONECT 2737 2731
CONECT 2738 2731
CONECT 2740 2733
CONECT 2741 2733
CONECT 2742 2733
CONECT 2743 2734
CONECT 2744 2734
CONECT 2745 2734
CONECT 2750 2753 2754 2755
CONECT 2753 2750
CONECT 2754 2750
CONECT 2755 2750
CONECT 2760 2764 2765
CONECT 2764 2760
CONECT 2765 2760
CONECT 2771 2780 2781
CONECT 2772 2782 2783
CONECT 2773 2784 2785
CONECT 2776 2787 2788
CONECT 2777 2789 2790
CONECT 2780 2771
CONECT 2781 2771
CONECT 2782 2772
CONECT 2783 2772
CONECT 2784 2773
CONECT 2785 2773
CONECT 2787 2776
CONECT 2788 2776
CONECT 2789 2777
CONECT 2790 2777
CONECT 2795 2802 2803
CONECT 2796 2804 2805
CONECT 2798 2806 2807
CONECT 2802 2795
CONECT 2803 2795
CONECT 2804 2796
CONECT 2805 2796
CONECT 2806 2798
CONECT 2807 2798
CONECT 2812 2819 2820
CONECT 2813 2821 2822
CONECT 2815 2823 2824
CONECT 2819 2812
CONECT 2820 2812
CONECT 2821 2813
CONECT 2822 2813
CONECT 2823 2815
CONECT 2824 2815
CONECT 2829 2835 2836
CONECT 2831 2838 2839 2840
CONECT 2832 2841 2842 2843
CONECT 2835 2829
CONECT 2836 2829
CONECT 2838 2831
CONECT 2839 2831
CONECT 2840 2831
CONECT 2841 2832
CONECT 2842 2832
CONECT 2843 2832
CONECT 2849 2855 2856
CONECT 2850 2857 2858 2859
CONECT 2851 2860 2861 2862
CONECT 2855 2849
CONECT 2856 2849
CONECT 2857 2850
CONECT 2858 2850
CONECT 2859 2850
CONECT 2860 2851
CONECT 2861 2851
CONECT 2862 2851
CONECT 2867 2873 2874
CONECT 2873 2867
CONECT 2874 2867
CONECT 2879 2891 2892
CONECT 2891 2879
CONECT 2892 2879
CONECT 2903 2909 2910
CONECT 2904 2911 2912
CONECT 2906 2913 2914 2915
CONECT 2909 2903
CONECT 2910 2903
CONECT 2911 2904
CONECT 2912 2904
CONECT 2913 2906
CONECT 2914 2906
CONECT 2915 2906
CONECT 2920 2927 2928
CONECT 2921 2929 2930
CONECT 2927 2920
CONECT 2928 2920
CONECT 2929 2921
CONECT 2930 2921
CONECT 2935 2938 2939 2940
CONECT 2938 2935
CONECT 2939 2935
CONECT 2940 2935
CONECT 2945 2951 2952
CONECT 2951 2945
CONECT 2952 2945
CONECT 2957 2964 2965
CONECT 2958 2966 2967
CONECT 2959 2968 2969
CONECT 2960 2970 2971
CONECT 2961 2972 2973 2974
CONECT 2964 2957
CONECT 2965 2957
CONECT 2966 2958
CONECT 2967 2958
CONECT 2968 2959
CONECT 2969 2959
CONECT 2970 2960
CONECT 2971 2960
CONECT 2972 2961
CONECT 2973 2961
CONECT 2974 2961
CONECT 2980 2985 2986 2987
CONECT 2981 2988 2989 2990
CONECT 2985 2980
CONECT 2986 2980
CONECT 2987 2980
CONECT 2988 2981
CONECT 2989 2981
CONECT 2990 2981
CONECT 2995 2998 2999 3000
CONECT 2998 2995
CONECT 2999 2995
CONECT 3000 2995
CONECT 3002 3006 3007
CONECT 3006 3002
CONECT 3007 3002
CONECT 3012 3016 3017
CONECT 3013 3018 3019
CONECT 3014 3020 3021
CONECT 3016 3012
CONECT 3017 3012
CONECT 3018 3013
CONECT 3019 3013
CONECT 3020 3014
CONECT 3021 3014
CONECT 3026 3032 3033
CONECT 3028 3035 3036 3037
CONECT 3029 3038 3039 3040
CONECT 3032 3026
CONECT 3033 3026
CONECT 3035 3028
CONECT 3036 3028
CONECT 3037 3028
CONECT 3038 3029
CONECT 3039 3029
CONECT 3040 3029
CONECT 3045 3051 3052
CONECT 3047 3054 3055 3056
CONECT 3048 3057 3058 3059
CONECT 3051 3045
CONECT 3052 3045
CONECT 3054 3047
CONECT 3055 3047
CONECT 3056 3047
CONECT 3057 3048
CONECT 3058 3048
CONECT 3059 3048
CONECT 3064 3073 3074
CONECT 3065 3075 3076
CONECT 3066 3077 3078
CONECT 3069 3080 3081
CONECT 3070 3082 3083
CONECT 3073 3064
CONECT 3074 3064
CONECT 3075 3065
CONECT 3076 3065
CONECT 3077 3066
CONECT 3078 3066
CONECT 3080 3069
CONECT 3081 3069
CONECT 3082 3070
CONECT 3083 3070
CONECT 3088 3092 3093
CONECT 3092 3088
CONECT 3093 3088
CONECT 3099 3102 3103 3104
CONECT 3102 3099
CONECT 3103 3099
CONECT 3104 3099
CONECT 3109 3115 3116
CONECT 3111 3118 3119 3120
CONECT 3112 3121 3122 3123
CONECT 3115 3109
CONECT 3116 3109
CONECT 3118 3111
CONECT 3119 3111
CONECT 3120 3111
CONECT 3121 3112
CONECT 3122 3112
CONECT 3123 3112
CONECT 3128 3132 3133
CONECT 3129 3134 3135
CONECT 3130 3136 3137
CONECT 3132 3128
CONECT 3133 3128
CONECT 3134 3129
CONECT 3135 3129
CONECT 3136 3130
CONECT 3137 3130
CONECT 3142 3145 3146 3147
CONECT 3145 3142
CONECT 3146 3142
CONECT 3147 3142
CONECT 3149 3153 3154
CONECT 3153 3149
CONECT 3154 3149
CONECT 3159 3171 3172
CONECT 3171 3159
CONECT 3172 3159
CONECT 3183 3192 3193
CONECT 3192 3183
CONECT 3193 3183
CONECT 3204 3210 3211
CONECT 3205 3212 3213 3214
CONECT 3206 3215 3216 3217
CONECT 3210 3204
CONECT 3211 3204
CONECT 3212 3205
CONECT 3213 3205
CONECT 3214 3205
CONECT 3215 3206
CONECT 3216 3206
CONECT 3217 3206
CONECT 3222 3225 3226 3227
CONECT 3225 3222
CONECT 3226 3222
CONECT 3227 3222
CONECT 3232 3238 3239
CONECT 3238 3232
CONECT 3239 3232
CONECT 3244 3251 3252
CONECT 3245 3253 3254
CONECT 3246 3255 3256
CONECT 3247 3257 3258
CONECT 3248 3259 3260 3261
CONECT 3251 3244
CONECT 3252 3244
CONECT 3253 3245
CONECT 3254 3245
CONECT 3255 3246
CONECT 3256 3246
CONECT 3257 3247
CONECT 3258 3247
CONECT 3259 3248
CONECT 3260 3248
CONECT 3261 3248
CONECT 3266 3270 3271
CONECT 3270 3266
CONECT 3271 3266
CONECT 3274 3278 3279
CONECT 3278 3274
CONECT 3279 3274
CONECT 3284 3287 3288 3289
CONECT 3287 3284
CONECT 3288 3284
CONECT 3289 3284
CONECT 3291 3295 3296
CONECT 3295 3291
CONECT 3296 3291
CONECT 3301 3308 3309
CONECT 3302 3310 3311
CONECT 3308 3301
CONECT 3309 3301
CONECT 3310 3302
CONECT 3311 3302
CONECT 3316 3325 3326
CONECT 3317 3327 3328
CONECT 3318 3329 3330
CONECT 3321 3332 3333
CONECT 3322 3334 3335
CONECT 3325 3316
CONECT 3326 3316
CONECT 3327 3317
CONECT 3328 3317
CONECT 3329 3318
CONECT 3330 3318
CONECT 3332 3321
CONECT 3333 3321
CONECT 3334 3322
CONECT 3335 3322
CONECT 3337 3341 3342
CONECT 3341 3337
CONECT 3342 3337
CONECT 3347 3351 3352
CONECT 3351 3347
CONECT 3352 3347
CONECT 3358 3367 3368
CONECT 3359 3369 3370
CONECT 3360 3371 3372
CONECT 3363 3374 3375
CONECT 3364 3376 3377
CONECT 3367 3358
CONECT 3368 3358
CONECT 3369 3359
CONECT 3370 3359
CONECT 3371 3360
CONECT 3372 3360
CONECT 3374 3363
CONECT 3375 3363
CONECT 3376 3364
CONECT 3377 3364
CONECT 3379 3383 3384
CONECT 3383 3379
CONECT 3384 3379
CONECT 3390 3396 3397
CONECT 3391 3398 3399 3400
CONECT 3392 3401 3402 3403
CONECT 3396 3390
CONECT 3397 3390
CONECT 3398 3391
CONECT 3399 3391
CONECT 3400 3391
CONECT 3401 3392
CONECT 3402 3392
CONECT 3403 3392
CONECT 3409 3415 3416
CONECT 3410 3417 3418 3419
CONECT 3411 3420 3421 3422
CONECT 3415 3409
CONECT 3416 3409
CONECT 3417 3410
CONECT 3418 3410
CONECT 3419 3410
CONECT 3420 3411
CONECT 3421 3411
CONECT 3422 3411
CONECT 3427 3430 3431 3432
CONECT 3430 3427
CONECT 3431 3427
CONECT 3432 3427
CONECT 3437 3440 3441 3442
CONECT 3440 3437
CONECT 3441 3437
CONECT 3442 3437
CONECT 3447 3453 3454
CONECT 3449 3456 3457 3458
CONECT 3450 3459 3460 3461
CONECT 3453 3447
CONECT 3454 3447
CONECT 3456 3449
CONECT 3457 3449
CONECT 3458 3449
CONECT 3459 3450
CONECT 3460 3450
CONECT 3461 3450
CONECT 3463 3467 3468
CONECT 3467 3463
CONECT 3468 3463
CONECT 3473 3477 3478
CONECT 3474 3479 3480
CONECT 3475 3481 3482
CONECT 3477 3473
CONECT 3478 3473
CONECT 3479 3474
CONECT 3480 3474
CONECT 3481 3475
CONECT 3482 3475
CONECT 3487 3493 3494
CONECT 3493 3487
CONECT 3494 3487
CONECT 3496 3500 3501
CONECT 3500 3496
CONECT 3501 3496
CONECT 3506 3513 3514
CONECT 3507 3515 3516
CONECT 3508 3517 3518
CONECT 3509 3519 3520
CONECT 3510 3521 3522 3523
CONECT 3513 3506
CONECT 3514 3506
CONECT 3515 3507
CONECT 3516 3507
CONECT 3517 3508
CONECT 3518 3508
CONECT 3519 3509
CONECT 3520 3509
CONECT 3521 3510
CONECT 3522 3510
CONECT 3523 3510
CONECT 3528 3532 3533
CONECT 3529 3534 3535
CONECT 3530 3536 3537
CONECT 3532 3528
CONECT 3533 3528
CONECT 3534 3529
CONECT 3535 3529
CONECT 3536 3530
CONECT 3537 3530
CONECT 3542 3546 3547
CONECT 3546 3542
CONECT 3547 3542
CONECT 3553 3562 3563
CONECT 3554 3564 3565
CONECT 3555 3566 3567
CONECT 3558 3569 3570
CONECT 3559 3571 3572
CONECT 3562 3553
CONECT 3563 3553
CONECT 3564 3554
CONECT 3565 3554
CONECT 3566 3555
CONECT 3567 3555
CONECT 3569 3558
CONECT 3570 3558
CONECT 3571 3559
CONECT 3572 3559
CONECT 3578 3584 3585
CONECT 3579 3586 3587 3588
CONECT 3580 3589 3590 3591
CONECT 3584 3578
CONECT 3585 3578
CONECT 3586 3579
CONECT 3587 3579
CONECT 3588 3579
CONECT 3589 3580
CONECT 3590 3580
CONECT 3591 3580
CONECT 3597 3602 3603 3604
CONECT 3598 3605 3606 3607
CONECT 3602 3597
CONECT 3603 3597
CONECT 3604 3597
CONECT 3605 3598
CONECT 3606 3598
CONECT 3607 3598
CONECT 3613 3618 3619 3620
CONECT 3614 3621 3622 3623
CONECT 3618 3613
CONECT 3619 3613
CONECT 3620 3613
CONECT 3621 3614
CONECT 3622 3614
CONECT 3623 3614
CONECT 3629 3635 3636
CONECT 3630 3637 3638 3639
CONECT 3631 3640 3641 3642
CONECT 3635 3629
CONECT 3636 3629
CONECT 3637 3630
CONECT 3638 3630
CONECT 3639 3630
CONECT 3640 3631
CONECT 3641 3631
CONECT 3642 3631
CONECT 3647 3657 3658
CONECT 3657 3647
CONECT 3658 3647
CONECT 3669 3675 3676 3677
CONECT 3675 3669
CONECT 3676 3669
CONECT 3677 3669
CONECT 3683 3689 3690 3691
CONECT 3689 3683
CONECT 3690 3683
CONECT 3691 3683
CONECT 3693 3697 3698
CONECT 3697 3693
CONECT 3698 3693
CONECT 3703 3707 3708
CONECT 3707 3703
CONECT 3708 3703
CONECT 3714 3721 3722
CONECT 3715 3723 3724
CONECT 3717 3725 3726
CONECT 3721 3714
CONECT 3722 3714
CONECT 3723 3715
CONECT 3724 3715
CONECT 3725 3717
CONECT 3726 3717
CONECT 3731 3734 3735 3736
CONECT 3734 3731
CONECT 3735 3731
CONECT 3736 3731
CONECT 3742 3748 3749 3750
CONECT 3748 3742
CONECT 3749 3742
CONECT 3750 3742
CONECT 3755 3761 3762
CONECT 3756 3763 3764
CONECT 3758 3765 3766 3767
CONECT 3761 3755
CONECT 3762 3755
CONECT 3763 3756
CONECT 3764 3756
CONECT 3765 3758
CONECT 3766 3758
CONECT 3767 3758
CONECT 3772 3778 3779
CONECT 3778 3772
CONECT 3779 3772
CONECT 3784 3791 3792
CONECT 3785 3793 3794
CONECT 3791 3784
CONECT 3792 3784
CONECT 3793 3785
CONECT 3794 3785
CONECT 3799 3808 3809
CONECT 3800 3810 3811
CONECT 3801 3812 3813
CONECT 3804 3815 3816
CONECT 3805 3817 3818
CONECT 3808 3799
CONECT 3809 3799
CONECT 3810 3800
CONECT 3811 3800
CONECT 3812 3801
CONECT 3813 3801
CONECT 3815 3804
CONECT 3816 3804
CONECT 3817 3805
CONECT 3818 3805
CONECT 3823 3829 3830
CONECT 3825 3831 3832
CONECT 3829 3823
CONECT 3830 3823
CONECT 3831 3825
CONECT 3832 3825
CONECT 3837 3846 3847
CONECT 3838 3848 3849
CONECT 3839 3850 3851
CONECT 3842 3853 3854
CONECT 3843 3855 3856
CONECT 3846 3837
CONECT 3847 3837
CONECT 3848 3838
CONECT 3849 3838
CONECT 3850 3839
CONECT 3851 3839
CONECT 3853 3842
CONECT 3854 3842
CONECT 3855 3843
CONECT 3856 3843
CONECT 3861 3868 3869
CONECT 3862 3870 3871
CONECT 3864 3872 3873
CONECT 3868 3861
CONECT 3869 3861
CONECT 3870 3862
CONECT 3871 3862
CONECT 3872 3864
CONECT 3873 3864
CONECT 3879 3885 3886
CONECT 3880 3887 3888 3889
CONECT 3881 3890 3891 3892
CONECT 3885 3879
CONECT 3886 3879
CONECT 3887 3880
CONECT 3888 3880
CONECT 3889 3880
CONECT 3890 3881
CONECT 3891 3881
CONECT 3892 3881
CONECT 3897 3900 3901 3902
CONECT 3900 3897
CONECT 3901 3897
CONECT 3902 3897
CONECT 3907 3914 3915
CONECT 3908 3916 3917
CONECT 3914 3907
CONECT 3915 3907
CONECT 3916 3908
CONECT 3917 3908
CONECT 3923 3929 3930
CONECT 3924 3931 3932 3933
CONECT 3925 3934 3935 3936
CONECT 3929 3923
CONECT 3930 3923
CONECT 3931 3924
CONECT 3932 3924
CONECT 3933 3924
CONECT 3934 3925
CONECT 3935 3925
CONECT 3936 3925
CONECT 3938 3942 3943
CONECT 3942 3938
CONECT 3943 3938
CONECT 3948 3951 3952 3953
CONECT 3951 3948
CONECT 3952 3948
CONECT 3953 3948
CONECT 3958 3962 3963
CONECT 3962 3958
CONECT 3963 3958
CONECT 3969 3975 3976
CONECT 3971 3978 3979 3980
CONECT 3972 3981 3982 3983
CONECT 3975 3969
CONECT 3976 3969
CONECT 3978 3971
CONECT 3979 3971
CONECT 3980 3971
CONECT 3981 3972
CONECT 3982 3972
CONECT 3983 3972
CONECT 3989 3995 3996
CONECT 3990 3997 3998 3999
CONECT 3991 4000 4001 4002
CONECT 3995 3989
CONECT 3996 3989
CONECT 3997 3990
CONECT 3998 3990
CONECT 3999 3990
CONECT 4000 3991
CONECT 4001 3991
CONECT 4002 3991
CONECT 4007 4014 4015
CONECT 4008 4016 4017
CONECT 4009 4018 4019
CONECT 4010 4020 4021
CONECT 4011 4022 4023 4024
CONECT 4014 4007
CONECT 4015 4007
CONECT 4016 4008
CONECT 4017 4008
CONECT 4018 4009
CONECT 4019 4009
CONECT 4020 4010
CONECT 4021 4010
CONECT 4022 4011
CONECT 4023 4011
CONECT 4024 4011
CONECT 4029 4037 4038
CONECT 4037 4029
CONECT 4038 4029
CONECT 4046 4059 4060
CONECT 4059 4046
CONECT 4060 4046
CONECT 4111 4075
CONECT 4112 4076
END   
